# Supplementary material for: Access to optically active tetrafluoroethylenated amines based on [1,3]-proton shift reaction
Source: Beilstein J Org Chem. 2024 Nov 1;20:2776–83. doi: 10.3762/bjoc.20.233 (PMC11533114; doi:10.3762/bjoc.20.233)
Supplement: File 2 — Crystallographic information files (CIF) for compounds 23c, 23d, and 23e. [file Beilstein_J_Org_Chem-20-2776-s002.zip]

Archive with 3 entries (3 files):
- 23c.cif
- 23d.cif
- 23e.cif
