# Supplementary material for: Access to optically active tetrafluoroethylenated amines based on [1,3]-proton shift reaction
Source: Beilstein J Org Chem. 2024 Nov 1;20:2776–83. doi: 10.3762/bjoc.20.233 (PMC11533114; doi:10.3762/bjoc.20.233)
Supplement: File 2 — Crystallographic information files (CIF) for compounds 23c, 23d, and 23e. [file Beilstein_J_Org_Chem-20-2776-s002.zip › 23c.cif]

data_p-br_auto
_audit_creation_date               2024-09-06
_audit_creation_method
;
Olex2 1.5
(compiled 2024.01.12 svn.r2f8d729c for OlexSys, GUI svn.r6928)
;
_shelx_SHELXL_version_number       '2019/3'
_audit_contact_author_address      ?
_audit_contact_author_email        ?
_audit_contact_author_name         ''
_audit_contact_author_phone        ?
_publ_contact_author_id_orcid      ?
_publ_section_references
;
Dolomanov, O.V., Bourhis, L.J., Gildea, R.J, Howard, J.A.K. & Puschmann, H.
 (2009), J. Appl. Cryst. 42, 339-341.

Sheldrick, G.M. (2015). Acta Cryst. A71, 3-8.

Sheldrick, G.M. (2015). Acta Cryst. C71, 3-8.
;
_chemical_name_common              ?
_chemical_name_systematic          ?
_chemical_formula_moiety           'C19 H15 Br F4 N O2'
_chemical_formula_sum              'C19 H15 Br F4 N O2'
_chemical_formula_weight           445.23
_chemical_absolute_configuration   ad
_chemical_melting_point            ?
_chemical_oxdiff_formula           C19H16BrF4NO2
loop_
  _atom_type_symbol
  _atom_type_description
  _atom_type_scat_dispersion_real
  _atom_type_scat_dispersion_imag
  _atom_type_scat_source
 'C' 'C' 0.0033 0.0016 'International Tables Vol C Tables 4.2.6.8 and 6.1.1.4'
 'H' 'H' 0.0000 0.0000 'International Tables Vol C Tables 4.2.6.8 and 6.1.1.4'
 'Br' 'Br' -0.2901 2.4595
 'International Tables Vol C Tables 4.2.6.8 and 6.1.1.4'
 'F' 'F' 0.0171 0.0103 'International Tables Vol C Tables 4.2.6.8 and 6.1.1.4'
 'N' 'N' 0.0061 0.0033 'International Tables Vol C Tables 4.2.6.8 and 6.1.1.4'
 'O' 'O' 0.0106 0.0060 'International Tables Vol C Tables 4.2.6.8 and 6.1.1.4'

_shelx_space_group_comment
;
The symmetry employed for this shelxl refinement is uniquely defined
by the following loop, which should always be used as a source of
symmetry information in preference to the above space-group names.
They are only intended as comments.
;
_space_group_crystal_system        'orthorhombic'
_space_group_IT_number             19
_space_group_name_H-M_alt          'P 21 21 21'
_space_group_name_Hall             'P 2ac 2ab'
loop_
  _space_group_symop_operation_xyz
 'x, y, z'
 '-x+1/2, -y, z+1/2'
 '-x, y+1/2, -z+1/2'
 'x+1/2, -y+1/2, -z'

_cell_length_a                     5.0939(5)
_cell_length_b                     17.5523(12)
_cell_length_c                     20.8204(14)
_cell_angle_alpha                  90
_cell_angle_beta                   90
_cell_angle_gamma                  90
_cell_volume                       1861.5(3)
_cell_formula_units_Z              4
_cell_measurement_reflns_used      3101
_cell_measurement_temperature      173
_cell_measurement_theta_max        26.3280
_cell_measurement_theta_min        3.0070
_shelx_estimated_absorpt_T_max     0.680
_shelx_estimated_absorpt_T_min     0.389
_exptl_absorpt_coefficient_mu      2.260
_exptl_absorpt_correction_T_max    1.00000
_exptl_absorpt_correction_T_min    0.29347
_exptl_absorpt_correction_type     multi-scan
_exptl_absorpt_process_details
;
CrysAlisPro 1.171.41.117a (Rigaku Oxford Diffraction, 2021)
Empirical absorption correction using spherical harmonics,
implemented in SCALE3 ABSPACK scaling algorithm.
;
_exptl_absorpt_special_details     ?
_exptl_crystal_colour              colourless
_exptl_crystal_colour_primary      colourless
_exptl_crystal_density_diffrn      1.589
_exptl_crystal_density_meas        ?
_exptl_crystal_density_method      ?
_exptl_crystal_description         block
_exptl_crystal_F_000               892
loop_
  _exptl_crystal_face_index_h
  _exptl_crystal_face_index_k
  _exptl_crystal_face_index_l
  _exptl_crystal_face_perp_dist
 -7 -6 3 0.2580
 0 20 -18 0.1100
 6 11 -7 0.2153
 1 -20 18 0.0739
 -7 -2 -9 0.2361
 0 -8 -28 0.1152
 0 -8 -28 0.1156
 7 -3 -10 0.1879
 0 8 28 0.1114
 -1 24 2 0.1068
 -4 2 24 0.2174
 2 -21 -13 0.1266
 -1 23 11 0.1113
 -3 20 -12 0.1276
 1 -17 -21 0.1040
 -5 -11 -16 0.2159
 1 7 -28 0.1350

_exptl_crystal_size_max            0.515
_exptl_crystal_size_mid            0.243
_exptl_crystal_size_min            0.185
loop_
  _exptl_oxdiff_crystal_face_indexfrac_h
  _exptl_oxdiff_crystal_face_indexfrac_k
  _exptl_oxdiff_crystal_face_indexfrac_l
  _exptl_oxdiff_crystal_face_x
  _exptl_oxdiff_crystal_face_y
  _exptl_oxdiff_crystal_face_z
 -6.9712 -5.6501 2.5095 0.0809 -0.2487 0.9652
 -0.4720 19.7524 -17.5565 -0.3074 0.9468 0.0953
 6.2493 10.6490 -7.1656 -0.1593 0.4901 -0.8570
 0.5156 -19.7376 17.5590 0.3072 -0.9462 -0.1014
 -6.8342 -2.2997 -8.5885 -0.2351 0.0001 0.9720
 -0.4788 -7.8310 -27.7573 -0.9897 0.0002 0.1432
 0.2739 -7.8571 -27.8004 -0.9992 0.0002 0.0389
 6.7033 -2.9594 -10.0400 -0.4312 0.0001 -0.9023
 0.0276 7.8570 27.8198 0.9967 -0.0002 -0.0808
 -1.4919 24.1220 2.3355 0.4001 0.8981 0.1827
 -4.1763 2.1510 23.7796 0.8371 -0.1781 0.5172
 2.0668 -20.8049 -13.4680 -0.7222 -0.6499 -0.2366
 -0.8180 22.6005 11.4676 0.6678 0.7413 0.0671
 -2.7697 20.4512 -12.0014 -0.0955 0.9118 0.3994
 1.2088 -16.5756 -21.2257 -0.9090 -0.4044 -0.1010
 -5.1072 -11.2685 -15.6846 -0.5967 -0.2656 0.7573
 0.6291 7.4511 -27.8648 -0.8087 0.5878 -0.0218

_exptl_transmission_factor_max     ?
_exptl_transmission_factor_min     ?
_diffrn_reflns_av_R_equivalents    0.0665
_diffrn_reflns_av_unetI/netI       0.0888
_diffrn_reflns_Laue_measured_fraction_full  0.997
_diffrn_reflns_Laue_measured_fraction_max  0.998
_diffrn_reflns_limit_h_max         6
_diffrn_reflns_limit_h_min         -6
_diffrn_reflns_limit_k_max         22
_diffrn_reflns_limit_k_min         -18
_diffrn_reflns_limit_l_max         27
_diffrn_reflns_limit_l_min         -26
_diffrn_reflns_number              12087
_diffrn_reflns_point_group_measured_fraction_full  0.998
_diffrn_reflns_point_group_measured_fraction_max  0.998
_diffrn_reflns_theta_full          25.242
_diffrn_reflns_theta_max           27.478
_diffrn_reflns_theta_min           3.036
_diffrn_ambient_temperature        173
_diffrn_detector                   'Hybrid Pixel Array Detector'
_diffrn_detector_area_resol_mean   5.8140
_diffrn_measured_fraction_theta_full  0.997
_diffrn_measured_fraction_theta_max  0.998
_diffrn_measurement_details
;
List of Runs (angles in degrees, time in seconds):

  # Type    Start    End  Width  t~exp~   \w     \q     \k     \f   Frames
--------------------------------------------------------------------------
  1  \w    -42.00  76.00   0.50    1.28    --  -13.20  55.00   0.00  236
  2  \w      1.00  74.00   0.50    1.28    --  -13.20  37.00  30.00  146
  3  \w   -103.00 -53.00   0.50    1.28    --  -13.20  28.00-120.00  100
  4  \w   -101.00 -60.00   0.50    1.28    --  -13.20  55.00   0.00   82
;
_diffrn_measurement_device         'four-circle diffractometer'
_diffrn_measurement_device_type    'XtaLAB AFC10 (RCD3): quarter-chi single'
_diffrn_measurement_method         '\w scans'
_diffrn_orient_matrix_type        
 'CrysAlisPro convention (1999,Acta A55,543-557)'
_diffrn_orient_matrix_UB_11        -0.0104077000
_diffrn_orient_matrix_UB_12        0.0128249000
_diffrn_orient_matrix_UB_13        0.0322163000
_diffrn_orient_matrix_UB_21        0.0007092000
_diffrn_orient_matrix_UB_22        0.0383226000
_diffrn_orient_matrix_UB_23        -0.0108323000
_diffrn_orient_matrix_UB_31        -0.1387593000
_diffrn_orient_matrix_UB_32        -0.0007600000
_diffrn_orient_matrix_UB_33        -0.0025527000
_diffrn_radiation_monochromator    mirror
_diffrn_radiation_probe            x-ray
_diffrn_radiation_type             'Mo K\a'
_diffrn_radiation_wavelength       0.71073
_diffrn_source                     'Rotating-anode X-ray tube (dual wavelength)'
_diffrn_source_type                'Rigaku (Mo) X-ray DW Source'
_diffrn_special_details            ?
_reflns_Friedel_coverage           0.714
_reflns_Friedel_fraction_full      0.999
_reflns_Friedel_fraction_max       0.998
_reflns_number_gt                  2459
_reflns_number_total               4269
_reflns_special_details
;
 Reflections were merged by SHELXL according to the crystal
 class for the calculation of statistics and refinement.
 
 _reflns_Friedel_fraction is defined as the number of unique
 Friedel pairs measured divided by the number that would be
 possible theoretically, ignoring centric projections and
 systematic absences.
;
_reflns_threshold_expression       'I > 2\s(I)'
_computing_cell_refinement         'CrysAlisPro 1.171.41.117a (Rigaku OD, 2021)'
_computing_data_collection         'CrysAlisPro 1.171.41.117a (Rigaku OD, 2021)'
_computing_data_reduction          'CrysAlisPro 1.171.41.117a (Rigaku OD, 2021)'
_computing_molecular_graphics      'Olex2 1.5 (Dolomanov et al., 2009)'
_computing_publication_material    'Olex2 1.5 (Dolomanov et al., 2009)'
_computing_structure_refinement    'SHELXL 2019/3 (Sheldrick, 2015)'
_computing_structure_solution      'SHELXT 2018/2 (Sheldrick, 2018)'
_refine_diff_density_max           0.934
_refine_diff_density_min           -1.164
_refine_diff_density_rms           0.142
_refine_ls_abs_structure_details
;
 Flack x determined using 686 quotients [(I+)-(I-)]/[(I+)+(I-)]
 (Parsons, Flack and Wagner, Acta Cryst. B69 (2013) 249-259).
;
_refine_ls_abs_structure_Flack     -0.006(12)
_refine_ls_extinction_coef         0.003(2)
_refine_ls_extinction_expression  
 'Fc^*^=kFc[1+0.001xFc^2^\l^3^/sin(2\q)]^-1/4^'
_refine_ls_extinction_method       'SHELXL-2019/2 (Sheldrick 2019)'
_refine_ls_goodness_of_fit_ref     1.446
_refine_ls_hydrogen_treatment      constr
_refine_ls_matrix_type             full
_refine_ls_number_parameters       245
_refine_ls_number_reflns           4269
_refine_ls_number_restraints       0
_refine_ls_R_factor_all            0.1615
_refine_ls_R_factor_gt             0.0995
_refine_ls_restrained_S_all        1.446
_refine_ls_shift/su_max            0.000
_refine_ls_shift/su_mean           0.000
_refine_ls_structure_factor_coef   Fsqd
_refine_ls_weighting_details      
 'w=1/[\s^2^(Fo^2^)+(0.1000P)^2^] where P=(Fo^2^+2Fc^2^)/3'
_refine_ls_weighting_scheme        calc
_refine_ls_wR_factor_gt            0.2358
_refine_ls_wR_factor_ref           0.2582
_refine_special_details            ?
_olex2_refinement_description
;
1. Fixed Uiso
 At 1.2 times of:
  All C(H) groups, All C(H,H) groups
2.a Ternary CH refined with riding coordinates:
 C9(H9)
2.b Secondary CH2 refined with riding coordinates:
 C21(H21A,H21B)
2.c Aromatic/amide H refined with riding coordinates:
 C11(H11), C14(H14), C15(H15), C12(H12), C4(H4), C23(H23), C25(H25), C27(H27),
 C24(H24), C26(H26)
2.d X=CH2 refined with riding coordinates:
 C5(H5A,H5B)
;
_atom_sites_solution_hydrogens     geom
_atom_sites_solution_primary       dual
_atom_sites_solution_secondary     ?
loop_
  _atom_site_label
  _atom_site_type_symbol
  _atom_site_fract_x
  _atom_site_fract_y
  _atom_site_fract_z
  _atom_site_U_iso_or_equiv
  _atom_site_adp_type
  _atom_site_occupancy
  _atom_site_site_symmetry_order
  _atom_site_calc_flag
  _atom_site_refinement_flags_posn
  _atom_site_refinement_flags_adp
  _atom_site_refinement_flags_occupancy
  _atom_site_disorder_assembly
  _atom_site_disorder_group
 Br16 Br 1.1645(5) 0.38764(7) 0.58628(6) 0.1162(10) Uani 1 1 d . . . . .
 F7 F 1.2096(9) 0.3883(3) 0.2719(3) 0.0480(14) Uani 1 1 d . . . . .
 O19 O 0.4428(11) 0.2222(3) 0.2691(3) 0.0359(15) Uani 1 1 d . . . . .
 F8 F 0.8600(12) 0.4578(3) 0.2841(3) 0.0567(16) Uani 1 1 d . . . . .
 O20 O 0.7697(10) 0.1385(3) 0.2471(3) 0.0341(14) Uani 1 1 d . . . . .
 N17 N 0.8737(13) 0.2521(3) 0.2832(3) 0.0333(17) Uani 1 1 d . . . . .
 F1 F 1.0030(19) 0.4503(4) 0.1619(3) 0.092(3) Uani 1 1 d . . . . .
 C18 C 0.6725(16) 0.2073(4) 0.2662(4) 0.0273(17) Uani 1 1 d . . . . .
 C9 C 0.8186(17) 0.3291(4) 0.3068(4) 0.0339(19) Uani 1 1 d . . . . .
 H9 H 0.624259 0.336637 0.304604 0.041 Uiso 1 1 calc R U . . .
 F3 F 0.6215(15) 0.3865(9) 0.1858(4) 0.152(5) Uani 1 1 d . . . . .
 C6 C 0.9422(16) 0.3879(5) 0.2636(4) 0.035(2) Uani 1 1 d . . . . .
 C10 C 0.8998(18) 0.3406(5) 0.3764(4) 0.036(2) Uani 1 1 d . . . . .
 C22 C 0.545(2) 0.0951(5) 0.1509(6) 0.052(3) Uani 1 1 d . . . . .
 C11 C 1.1108(19) 0.3025(5) 0.4022(4) 0.043(2) Uani 1 1 d . . . . .
 H11 H 1.202925 0.266524 0.376619 0.051 Uiso 1 1 calc R U . . .
 C13 C 1.055(2) 0.3682(6) 0.5010(4) 0.052(3) Uani 1 1 d . . . . .
 C14 C 0.847(3) 0.4049(6) 0.4773(5) 0.067(3) Uani 1 1 d . . . . .
 H14 H 0.752336 0.439289 0.503842 0.080 Uiso 1 1 calc R U . . .
 C15 C 0.7660(17) 0.3929(6) 0.4132(5) 0.047(2) Uani 1 1 d . . . . .
 H15 H 0.622149 0.420462 0.395747 0.056 Uiso 1 1 calc R U . . .
 C12 C 1.192(2) 0.3156(5) 0.4652(5) 0.054(3) Uani 1 1 d . . . . .
 H12 H 1.337961 0.289017 0.482847 0.065 Uiso 1 1 calc R U . . .
 C21 C 0.5792(19) 0.0852(5) 0.2215(5) 0.047(3) Uani 1 1 d . . . . .
 H21A H 0.408443 0.092895 0.243202 0.056 Uiso 1 1 calc R U . . .
 H21B H 0.638198 0.032478 0.230406 0.056 Uiso 1 1 calc R U . . .
 C4 C 1.031(3) 0.3208(5) 0.1680(5) 0.062(4) Uani 1 1 d . . . . .
 H4 H 1.202926 0.301835 0.175746 0.075 Uiso 1 1 calc R U . . .
 C2 C 0.890(2) 0.3868(6) 0.1914(5) 0.052(3) Uani 1 1 d . . . . .
 C23 C 0.714(4) 0.0605(6) 0.1085(7) 0.100(5) Uani 1 1 d . . . . .
 H23 H 0.853219 0.029688 0.124241 0.120 Uiso 1 1 calc R U . . .
 C25 C 0.506(4) 0.1147(9) 0.0191(7) 0.101(5) Uani 1 1 d . . . . .
 H25 H 0.499083 0.126254 -0.025444 0.121 Uiso 1 1 calc R U . . .
 C27 C 0.343(3) 0.1365(9) 0.1277(7) 0.099(5) Uani 1 1 d . . . . .
 H27 H 0.219134 0.158769 0.156252 0.118 Uiso 1 1 calc R U . . .
 C24 C 0.682(4) 0.0705(8) 0.0436(7) 0.095(5) Uani 1 1 d . . . . .
 H24 H 0.795320 0.043453 0.015342 0.114 Uiso 1 1 calc R U . . .
 C26 C 0.318(4) 0.1458(11) 0.0661(10) 0.142(9) Uani 1 1 d . . . . .
 H26 H 0.171390 0.173830 0.050554 0.171 Uiso 1 1 calc R U . . .
 C5 C 0.798(7) 0.2920(19) 0.1251(15) 0.29(2) Uani 1 1 d . . . . .
 H5A H 0.638267 0.319683 0.123865 0.351 Uiso 1 1 calc R U . . .
 H5B H 0.817361 0.246763 0.100480 0.351 Uiso 1 1 calc R U . . .

loop_
  _atom_site_aniso_label
  _atom_site_aniso_U_11
  _atom_site_aniso_U_22
  _atom_site_aniso_U_33
  _atom_site_aniso_U_23
  _atom_site_aniso_U_13
  _atom_site_aniso_U_12
 Br16 0.245(2) 0.0643(9) 0.0395(7) 0.0016(5) -0.0310(10) -0.0222(12)
 F7 0.046(3) 0.030(3) 0.068(4) 0.016(3) -0.005(3) -0.001(3)
 O19 0.030(3) 0.027(3) 0.051(4) -0.010(3) -0.001(3) -0.001(3)
 F8 0.088(4) 0.024(3) 0.058(3) -0.009(2) -0.003(3) 0.015(3)
 O20 0.037(3) 0.015(3) 0.050(4) -0.003(3) -0.001(3) 0.002(2)
 N17 0.039(4) 0.019(3) 0.042(4) -0.005(3) 0.005(3) -0.003(3)
 F1 0.158(8) 0.056(4) 0.062(4) 0.006(3) 0.006(5) -0.008(5)
 C18 0.028(5) 0.022(4) 0.032(4) 0.000(3) -0.004(4) 0.003(4)
 C9 0.029(5) 0.027(4) 0.046(5) -0.007(4) -0.005(4) 0.005(4)
 F3 0.075(5) 0.324(16) 0.058(4) 0.028(7) -0.018(4) -0.044(8)
 C6 0.040(5) 0.019(4) 0.047(5) -0.004(4) -0.005(4) 0.003(4)
 C10 0.039(5) 0.029(5) 0.039(5) -0.001(4) 0.009(4) -0.010(4)
 C22 0.066(7) 0.024(5) 0.066(7) -0.008(5) 0.001(6) -0.014(5)
 C11 0.049(6) 0.033(5) 0.047(6) 0.001(4) 0.002(5) -0.001(5)
 C13 0.085(7) 0.041(6) 0.030(5) 0.001(4) -0.013(5) -0.020(6)
 C14 0.093(9) 0.059(7) 0.049(6) -0.020(5) 0.019(7) -0.031(7)
 C15 0.035(5) 0.058(6) 0.048(5) -0.012(5) 0.017(4) -0.008(5)
 C12 0.079(7) 0.033(5) 0.051(6) 0.007(5) -0.020(6) -0.011(6)
 C21 0.052(6) 0.022(4) 0.066(7) -0.004(4) -0.009(5) -0.008(5)
 C4 0.125(11) 0.019(5) 0.044(6) -0.008(4) 0.031(6) 0.006(6)
 C2 0.064(7) 0.051(6) 0.042(5) 0.005(5) -0.004(5) -0.014(6)
 C23 0.156(14) 0.044(7) 0.100(11) 0.026(7) 0.052(10) 0.051(9)
 C25 0.176(16) 0.069(9) 0.058(8) -0.022(8) -0.024(10) 0.000(11)
 C27 0.118(11) 0.116(12) 0.061(8) -0.018(8) -0.039(9) 0.037(11)
 C24 0.161(15) 0.060(8) 0.065(8) 0.012(7) 0.028(10) 0.002(10)
 C26 0.19(2) 0.115(14) 0.125(16) -0.006(12) -0.109(16) 0.025(14)
 C5 0.33(4) 0.31(4) 0.24(3) 0.21(3) 0.18(3) 0.20(4)

_geom_special_details
;
 All esds (except the esd in the dihedral angle between two l.s. planes)
 are estimated using the full covariance matrix.  The cell esds are taken
 into account individually in the estimation of esds in distances, angles
 and torsion angles; correlations between esds in cell parameters are only
 used when they are defined by crystal symmetry.  An approximate (isotropic)
 treatment of cell esds is used for estimating esds involving l.s. planes.
;
loop_
  _geom_bond_atom_site_label_1
  _geom_bond_atom_site_label_2
  _geom_bond_distance
  _geom_bond_site_symmetry_2
  _geom_bond_publ_flag
 Br16 C13 1.892(9) . ?
 F7 C6 1.373(10) . ?
 O19 C18 1.200(9) . ?
 F8 C6 1.364(10) . ?
 O20 C18 1.364(9) . ?
 O20 C21 1.451(10) . ?
 N17 C18 1.340(10) . ?
 N17 C9 1.465(10) . ?
 F1 C2 1.397(12) . ?
 C9 H9 1.0000 . ?
 C9 C6 1.507(12) . ?
 C9 C10 1.520(12) . ?
 F3 C2 1.372(13) . ?
 C6 C2 1.527(13) . ?
 C10 C11 1.375(13) . ?
 C10 C15 1.376(12) . ?
 C22 C21 1.489(15) . ?
 C22 C23 1.375(17) . ?
 C22 C27 1.350(17) . ?
 C11 H11 0.9500 . ?
 C11 C12 1.394(13) . ?
 C13 C14 1.336(16) . ?
 C13 C12 1.376(15) . ?
 C14 H14 0.9500 . ?
 C14 C15 1.414(14) . ?
 C15 H15 0.9500 . ?
 C12 H12 0.9500 . ?
 C21 H21A 0.9900 . ?
 C21 H21B 0.9900 . ?
 C4 H4 0.9500 . ?
 C4 C2 1.449(16) . ?
 C4 C5 1.57(4) . ?
 C23 H23 0.9500 . ?
 C23 C24 1.373(19) . ?
 C25 H25 0.9500 . ?
 C25 C24 1.29(2) . ?
 C25 C26 1.48(3) . ?
 C27 H27 0.9500 . ?
 C27 C26 1.30(2) . ?
 C24 H24 0.9500 . ?
 C26 H26 0.9500 . ?
 C5 H5A 0.9500 . ?
 C5 H5B 0.9500 . ?

loop_
  _geom_angle_atom_site_label_1
  _geom_angle_atom_site_label_2
  _geom_angle_atom_site_label_3
  _geom_angle
  _geom_angle_site_symmetry_1
  _geom_angle_site_symmetry_3
  _geom_angle_publ_flag
 C18 O20 C21 115.8(6) . . ?
 C18 N17 C9 118.9(7) . . ?
 O19 C18 O20 124.2(7) . . ?
 O19 C18 N17 127.2(7) . . ?
 N17 C18 O20 108.6(7) . . ?
 N17 C9 H9 107.2 . . ?
 N17 C9 C6 110.6(7) . . ?
 N17 C9 C10 112.9(7) . . ?
 C6 C9 H9 107.2 . . ?
 C6 C9 C10 111.4(7) . . ?
 C10 C9 H9 107.2 . . ?
 F7 C6 C9 110.0(7) . . ?
 F7 C6 C2 107.3(7) . . ?
 F8 C6 F7 105.2(7) . . ?
 F8 C6 C9 107.5(7) . . ?
 F8 C6 C2 105.5(7) . . ?
 C9 C6 C2 120.4(7) . . ?
 C11 C10 C9 121.4(8) . . ?
 C11 C10 C15 119.6(9) . . ?
 C15 C10 C9 118.9(8) . . ?
 C23 C22 C21 120.5(11) . . ?
 C27 C22 C21 120.5(11) . . ?
 C27 C22 C23 119.0(13) . . ?
 C10 C11 H11 119.3 . . ?
 C10 C11 C12 121.3(9) . . ?
 C12 C11 H11 119.3 . . ?
 C14 C13 Br16 119.5(8) . . ?
 C14 C13 C12 121.8(9) . . ?
 C12 C13 Br16 118.7(9) . . ?
 C13 C14 H14 119.7 . . ?
 C13 C14 C15 120.6(10) . . ?
 C15 C14 H14 119.7 . . ?
 C10 C15 C14 118.7(10) . . ?
 C10 C15 H15 120.7 . . ?
 C14 C15 H15 120.7 . . ?
 C11 C12 H12 121.0 . . ?
 C13 C12 C11 117.9(10) . . ?
 C13 C12 H12 121.0 . . ?
 O20 C21 C22 111.4(8) . . ?
 O20 C21 H21A 109.3 . . ?
 O20 C21 H21B 109.3 . . ?
 C22 C21 H21A 109.3 . . ?
 C22 C21 H21B 109.3 . . ?
 H21A C21 H21B 108.0 . . ?
 C2 C4 H4 132.9 . . ?
 C2 C4 C5 94.2(15) . . ?
 C5 C4 H4 132.9 . . ?
 F1 C2 C6 110.4(8) . . ?
 F1 C2 C4 106.5(8) . . ?
 F3 C2 F1 112.1(11) . . ?
 F3 C2 C6 105.0(8) . . ?
 F3 C2 C4 117.6(12) . . ?
 C4 C2 C6 104.8(9) . . ?
 C22 C23 H23 119.9 . . ?
 C24 C23 C22 120.1(14) . . ?
 C24 C23 H23 119.9 . . ?
 C24 C25 H25 122.8 . . ?
 C24 C25 C26 114.4(15) . . ?
 C26 C25 H25 122.8 . . ?
 C22 C27 H27 120.1 . . ?
 C26 C27 C22 119.8(17) . . ?
 C26 C27 H27 120.1 . . ?
 C23 C24 H24 118.4 . . ?
 C25 C24 C23 123.2(15) . . ?
 C25 C24 H24 118.4 . . ?
 C25 C26 H26 118.5 . . ?
 C27 C26 C25 123.0(17) . . ?
 C27 C26 H26 118.5 . . ?
 C4 C5 H5A 120.0 . . ?
 C4 C5 H5B 120.0 . . ?
 H5A C5 H5B 120.0 . . ?

loop_
  _geom_torsion_atom_site_label_1
  _geom_torsion_atom_site_label_2
  _geom_torsion_atom_site_label_3
  _geom_torsion_atom_site_label_4
  _geom_torsion
  _geom_torsion_site_symmetry_1
  _geom_torsion_site_symmetry_2
  _geom_torsion_site_symmetry_3
  _geom_torsion_site_symmetry_4
  _geom_torsion_publ_flag
 Br16 C13 C14 C15 178.2(7) . . . . ?
 Br16 C13 C12 C11 -179.4(7) . . . . ?
 F7 C6 C2 F1 -58.9(10) . . . . ?
 F7 C6 C2 F3 -180.0(10) . . . . ?
 F7 C6 C2 C4 55.4(10) . . . . ?
 F8 C6 C2 F1 52.8(10) . . . . ?
 F8 C6 C2 F3 -68.2(11) . . . . ?
 F8 C6 C2 C4 167.2(8) . . . . ?
 N17 C9 C6 F7 -72.5(9) . . . . ?
 N17 C9 C6 F8 173.5(7) . . . . ?
 N17 C9 C6 C2 52.9(10) . . . . ?
 N17 C9 C10 C11 31.6(11) . . . . ?
 N17 C9 C10 C15 -151.5(8) . . . . ?
 C18 O20 C21 C22 88.7(9) . . . . ?
 C18 N17 C9 C6 -118.6(8) . . . . ?
 C18 N17 C9 C10 115.7(8) . . . . ?
 C9 N17 C18 O19 -1.8(13) . . . . ?
 C9 N17 C18 O20 -178.9(6) . . . . ?
 C9 C6 C2 F1 174.4(8) . . . . ?
 C9 C6 C2 F3 53.3(13) . . . . ?
 C9 C6 C2 C4 -71.3(11) . . . . ?
 C9 C10 C11 C12 177.0(8) . . . . ?
 C9 C10 C15 C14 -178.2(8) . . . . ?
 C6 C9 C10 C11 -93.6(9) . . . . ?
 C6 C9 C10 C15 83.3(10) . . . . ?
 C10 C9 C6 F7 53.9(9) . . . . ?
 C10 C9 C6 F8 -60.1(9) . . . . ?
 C10 C9 C6 C2 179.4(8) . . . . ?
 C10 C11 C12 C13 -0.2(14) . . . . ?
 C22 C23 C24 C25 4(3) . . . . ?
 C22 C27 C26 C25 -2(3) . . . . ?
 C11 C10 C15 C14 -1.3(13) . . . . ?
 C13 C14 C15 C10 2.5(15) . . . . ?
 C14 C13 C12 C11 1.4(15) . . . . ?
 C15 C10 C11 C12 0.2(13) . . . . ?
 C12 C13 C14 C15 -2.6(16) . . . . ?
 C21 O20 C18 O19 8.1(11) . . . . ?
 C21 O20 C18 N17 -174.7(7) . . . . ?
 C21 C22 C23 C24 -179.5(13) . . . . ?
 C21 C22 C27 C26 178.8(14) . . . . ?
 C23 C22 C21 O20 84.0(12) . . . . ?
 C23 C22 C27 C26 -3(2) . . . . ?
 C27 C22 C21 O20 -97.8(12) . . . . ?
 C27 C22 C23 C24 2(2) . . . . ?
 C24 C25 C26 C27 7(3) . . . . ?
 C26 C25 C24 C23 -8(2) . . . . ?
 C5 C4 C2 F1 -108.2(12) . . . . ?
 C5 C4 C2 F3 18.6(13) . . . . ?
 C5 C4 C2 C6 134.7(11) . . . . ?

_shelx_res_file
;
TITL p-br_auto_a.res in P2(1)2(1)2(1)
    p-br_auto.res
    created by SHELXL-2019/3 at 16:36:31 on 06-Sep-2024
REM Old TITL p-Br_auto in P2(1)2(1)2(1)
REM SHELXT solution in P2(1)2(1)2(1): R1 0.354, Rweak 0.182, Alpha 0.034
REM <I/s> 0.679 for 25 systematic absences, Orientation as input
REM Flack x = 0.153 ( 0.012 ) from 768 Parsons quotients
REM Formula found by SHELXT: C20 O2 F4 Br
CELL 0.71073 5.0939 17.5523 20.8204 90 90 90
ZERR 4 0.0005 0.0012 0.0014 0 0 0
LATT -1
SYMM 0.5-X,-Y,0.5+Z
SYMM -X,0.5+Y,0.5-Z
SYMM 0.5+X,0.5-Y,-Z
SFAC C H Br F N O
UNIT 76 60 4 16 4 8

L.S. 25 0 0
PLAN  5
SIZE 0.185 0.243 0.515
TEMP -100
CONF
BOND
list 4
MORE -1
BOND $H
fmap 2 53
acta
REM <olex2.extras>
REM <HklSrc "%./p-Br_auto.hkl">
REM </olex2.extras>

WGHT    0.100000
EXTI    0.002638
FVAR       0.30024
BR16  3    1.164485    0.387640    0.586284    11.00000    0.24479    0.06426 =
         0.03947    0.00161   -0.03099   -0.02221
F7    4    1.209607    0.388276    0.271927    11.00000    0.04614    0.03040 =
         0.06761    0.01572   -0.00504   -0.00129
O19   6    0.442834    0.222179    0.269125    11.00000    0.02952    0.02719 =
         0.05097   -0.00971   -0.00122   -0.00107
F8    4    0.859968    0.457781    0.284108    11.00000    0.08805    0.02408 =
         0.05803   -0.00903   -0.00313    0.01454
O20   6    0.769727    0.138549    0.247064    11.00000    0.03702    0.01490 =
         0.05038   -0.00277   -0.00099    0.00238
N17   5    0.873689    0.252095    0.283234    11.00000    0.03945    0.01884 =
         0.04153   -0.00531    0.00550   -0.00287
F1    4    1.003041    0.450294    0.161945    11.00000    0.15771    0.05562 =
         0.06221    0.00621    0.00580   -0.00831
C18   1    0.672508    0.207311    0.266156    11.00000    0.02799    0.02184 =
         0.03200    0.00016   -0.00378    0.00314
C9    1    0.818645    0.329122    0.306820    11.00000    0.02942    0.02659 =
         0.04565   -0.00742   -0.00532    0.00496
AFIX  13
H9    2    0.624259    0.336637    0.304604    11.00000   -1.20000
AFIX   0
F3    4    0.621493    0.386494    0.185816    11.00000    0.07459    0.32406 =
         0.05829    0.02751   -0.01831   -0.04426
C6    1    0.942240    0.387942    0.263604    11.00000    0.03996    0.01910 =
         0.04724   -0.00379   -0.00474    0.00258
C10   1    0.899758    0.340552    0.376430    11.00000    0.03856    0.02942 =
         0.03890   -0.00108    0.00932   -0.00976
C22   1    0.544751    0.095137    0.150944    11.00000    0.06598    0.02434 =
         0.06604   -0.00756    0.00097   -0.01436
C11   1    1.110820    0.302480    0.402219    11.00000    0.04861    0.03335 =
         0.04661    0.00085    0.00174   -0.00105
AFIX  43
H11   2    1.202925    0.266524    0.376619    11.00000   -1.20000
AFIX   0
C13   1    1.055453    0.368193    0.500955    11.00000    0.08545    0.04083 =
         0.02990    0.00081   -0.01252   -0.02046
C14   1    0.846993    0.404870    0.477315    11.00000    0.09311    0.05894 =
         0.04853   -0.02026    0.01893   -0.03079
AFIX  43
H14   2    0.752336    0.439289    0.503842    11.00000   -1.20000
AFIX   0
C15   1    0.766029    0.392905    0.413157    11.00000    0.03457    0.05771 =
         0.04844   -0.01236    0.01694   -0.00820
AFIX  43
H15   2    0.622149    0.420462    0.395747    11.00000   -1.20000
AFIX   0
C12   1    1.192386    0.315583    0.465187    11.00000    0.07919    0.03331 =
         0.05080    0.00696   -0.02016   -0.01123
AFIX  43
H12   2    1.337961    0.289017    0.482847    11.00000   -1.20000
AFIX   0
C21   1    0.579214    0.085162    0.221457    11.00000    0.05237    0.02240 =
         0.06625   -0.00378   -0.00865   -0.00792
AFIX  23
H21A  2    0.408443    0.092895    0.243202    11.00000   -1.20000
H21B  2    0.638198    0.032478    0.230406    11.00000   -1.20000
AFIX   0
C4    1    1.031151    0.320790    0.167974    11.00000    0.12453    0.01887 =
         0.04409   -0.00771    0.03118    0.00644
AFIX  43
H4    2    1.202926    0.301835    0.175746    11.00000   -1.20000
AFIX   0
C2    1    0.889761    0.386770    0.191418    11.00000    0.06368    0.05105 =
         0.04236    0.00492   -0.00429   -0.01396
C23   1    0.714030    0.060530    0.108549    11.00000    0.15604    0.04423 =
         0.09962    0.02614    0.05187    0.05117
AFIX  43
H23   2    0.853219    0.029688    0.124241    11.00000   -1.20000
AFIX   0
C25   1    0.506444    0.114684    0.019093    11.00000    0.17611    0.06905 =
         0.05797   -0.02169   -0.02401   -0.00030
AFIX  43
H25   2    0.499083    0.126254   -0.025444    11.00000   -1.20000
AFIX   0
C27   1    0.342674    0.136507    0.127683    11.00000    0.11810    0.11611 =
         0.06149   -0.01751   -0.03939    0.03666
AFIX  43
H27   2    0.219134    0.158769    0.156252    11.00000   -1.20000
AFIX   0
C24   1    0.682309    0.070456    0.043614    11.00000    0.16052    0.06024 =
         0.06456    0.01180    0.02793    0.00202
AFIX  43
H24   2    0.795320    0.043453    0.015342    11.00000   -1.20000
AFIX   0
C26   1    0.317724    0.145774    0.066069    11.00000    0.18722    0.11537 =
         0.12479   -0.00641   -0.10888    0.02542
AFIX  43
H26   2    0.171390    0.173830    0.050554    11.00000   -1.20000
AFIX   0
C5    1    0.798355    0.291959    0.125149    11.00000    0.32797    0.30887 =
         0.23993    0.21244    0.18025    0.19814
AFIX  93
H5A   2    0.638267    0.319683    0.123865    11.00000   -1.20000
H5B   2    0.817361    0.246763    0.100480    11.00000   -1.20000
AFIX   0
HKLF 4


REM  p-br_auto_a.res in P2(1)2(1)2(1)
REM wR2 = 0.2582, GooF = S = 1.446, Restrained GooF = 1.446 for all data
REM R1 = 0.0995 for 2459 Fo > 4sig(Fo) and 0.1615 for all 4269 data
REM 245 parameters refined using 0 restraints

END

WGHT      0.1712      1.5780

REM Highest difference peak  0.934,  deepest hole -1.164,  1-sigma level  0.142
Q1    1   0.8006  0.4992  0.1380  11.00000  0.05    0.93
Q2    1   1.0198  0.3962  0.5577  11.00000  0.05    0.93
Q3    1   1.2411  0.3836  0.5783  11.00000  0.05    0.93
Q4    1   1.0434  0.3931  0.6153  11.00000  0.05    0.92
Q5    1   1.1155  0.3826  0.5407  11.00000  0.05    0.91
;
_shelx_res_checksum                52717
_shelx_hkl_file
;
   0   0   3    0.08    0.25
   0   0  -3    0.21    0.23
   0   0   4   75.15    4.64
   0   0  -4   58.15    4.62
   0   0  -5   -0.26    0.41
   0   0   5    0.17    0.35
   0   0   5   -0.01    0.47
   0   0  -5    0.03    0.39
   0   0   6 1211.56   85.45
   0   0  -6 1198.99   85.45
   0   0   6 1228.44   85.46
   0   0  -6 1271.38   85.46
   0   0  -7   -0.30    0.55
   0   0   7    0.22    0.53
   0   0   7    0.15    0.68
   0   0  -7    0.57    0.61
   0   0   8   51.85    3.83
   0   0  -8   53.64    3.82
   0   0   8   48.64    3.80
   0   0  -8   57.36    3.83
   0   0  -9    0.05    0.82
   0   0   9    0.14    0.66
   0   0   9    0.33    0.94
   0   0  -9    2.72    0.81
   0   0  10  243.79   17.77
   0   0 -10  253.00   17.77
   0   0  10  245.17   17.77
   0   0 -10  271.40   17.78
   0   0 -11   -0.15    0.98
   0   0  11    1.84    0.88
   0   0  11   -0.48    1.18
   0   0 -11    0.71    0.97
   0   0  12  311.25   20.89
   0   0 -12  360.95   20.92
   0   0  12  350.62   20.92
   0   0 -13   -0.97    1.33
   0   0 -13    2.47    1.26
   0   0  13   -0.88    1.49
   0   0  13    2.53    1.09
   0   0 -14    3.72    1.55
   0   0 -14    2.22    1.44
   0   0  14    4.60    1.65
   0   0  14    5.17    1.28
   0   0 -15   -1.27    1.61
   0   0 -15    3.01    1.55
   0   0  15   -0.87    1.82
   0   0  15    1.13    1.33
   0   0  16  198.84   14.75
   0   0 -16  216.78   14.77
   0   0 -17    1.49    1.92
   0   0  17    1.30    1.76
   0   0  18   77.38    6.22
   0   0 -18   86.37    6.28
   0   0 -19   -0.04    2.30
   0   0  19    3.45    2.16
   0   0 -20   22.35    3.03
   0   0  20   20.83    2.87
   0   0 -21    1.20    2.77
   0   0  21    0.72    2.48
   0   0  22   86.07    7.08
   0   0 -22   93.09    7.26
   0   0  23   -0.06    2.97
   0   0  24   32.15    4.20
   0   0  25   -0.21    3.71
   0   0  26    5.05    3.99
   0   0  27   -6.04    4.36
   0  -1   3   86.41    5.72
   0  -1   3   84.52    5.72
   0   1  -3   75.23    5.71
   0  -1   4    6.07    0.59
   0   1   4    5.18    0.59
   0  -1   4    4.89    0.49
   0   1  -4    5.30    0.52
   0   1   5   47.97    3.45
   0   1  -5   47.66    3.44
   0  -1   5   48.12    3.45
   0   1  -5   49.19    3.45
   0  -1   5   48.39    3.43
   0   1   6  329.94   23.61
   0  -1  -6  337.28   23.60
   0  -1   6  333.89   23.60
   0   1  -6  342.89   23.60
   0  -1  -6  311.33   23.60
   0   1  -6  378.19   23.61
   0  -1   6  334.18   23.60
   0   1   7 1321.05   93.56
   0  -1  -7 1329.83   93.55
   0   1  -7 1317.32   93.55
   0  -1   7 1329.61   93.55
   0  -1   7 1266.69   93.55
   0  -1  -7 1450.84   93.57
   0   1  -7 1401.57   93.56
   0   1  -8    8.00    0.92
   0  -1   8    8.57    1.00
   0  -1  -8    7.87    0.91
   0   1   8    7.13    0.90
   0   1   8    6.89    1.02
   0   1  -8    8.51    0.93
   0  -1  -8    8.33    0.94
   0  -1   8    8.21    0.82
   0   1   9  989.00   69.37
   0   1   9 1053.13   69.39
   0  -1   9 1025.02   69.36
   0   1  -9  993.06   69.36
   0  -1   9  959.69   69.36
   0  -1  -9  997.13   69.36
   0   1  -9  956.59   69.36
   0  -1  -9  998.60   69.37
   0  -1  10 1522.78  106.16
   0   1  10 1553.71  106.18
   0  -1  10 1475.24  106.17
   0   1  10 1630.88  106.20
   0  -1 -10 1503.08  106.17
   0   1 -10 1552.27  106.17
   0   1 -10 1470.38  106.17
   0  -1 -10 1495.56  106.18
   0  -1  11   21.99    2.11
   0   1  11   22.53    2.17
   0  -1  11   21.97    1.94
   0   1  11   23.80    2.01
   0   1 -11   22.80    2.06
   0  -1 -11   23.85    2.06
   0   1 -11   25.64    2.01
   0  -1 -11   26.23    2.06
   0   1  12   47.38    4.55
   0  -1  12   59.17    4.57
   0  -1  12   77.00    4.55
   0   1  12   73.62    4.57
   0  -1 -12   72.32    4.57
   0   1 -12   73.51    4.58
   0   1 -12   56.91    4.49
   0  -1 -12   41.31    4.46
   0   1 -13  255.16   19.46
   0   1  13  299.88   19.51
   0  -1  13  283.89   19.49
   0   1  13  288.44   19.50
   0  -1  13  285.11   19.48
   0  -1 -13  242.66   19.46
   0  -1 -13  275.15   19.47
   0   1 -13  294.44   19.49
   0   1 -14   84.18    5.95
   0   1  14   78.80    5.91
   0  -1  14   76.20    5.93
   0  -1  14   87.22    6.01
   0   1  14   79.53    6.04
   0  -1 -14   83.29    5.98
   0   1 -14   79.14    5.95
   0  -1 -14   77.93    5.95
   0  -1  15   58.46    4.59
   0   1  15   53.65    4.58
   0   1 -15   57.48    4.47
   0  -1 -15   60.25    4.52
   0   1 -15   62.38    4.53
   0  -1  15   58.59    4.44
   0   1  15   53.82    4.42
   0  -1 -16   57.13    4.39
   0   1 -16   56.84    4.41
   0  -1  16   51.90    4.31
   0   1  16   52.90    4.29
   0   1 -17   87.72    6.32
   0  -1 -17   86.45    6.30
   0  -1  17   80.64    6.23
   0   1  17   77.01    6.20
   0  -1  18    6.82    2.01
   0   1  18    7.03    1.98
   0   1 -18    6.79    2.37
   0  -1 -18    3.41    2.19
   0  -1  19   38.72    3.94
   0   1  19   47.66    4.06
   0   1 -19   49.71    4.27
   0  -1 -19   46.70    4.09
   0  -1 -20   79.12    5.76
   0   1  20   73.40    5.69
   0  -1  20   60.02    5.66
   0  -1 -21   21.34    3.10
   0   1  21   15.48    2.92
   0  -1  21   16.04    2.88
   0  -1 -22   12.24    3.02
   0  -1  22    4.48    2.89
   0   1  22    9.75    2.90
   0  -1  23   46.13    4.74
   0   1  23   43.32    4.61
   0  -1 -23   50.67    4.81
   0  -1 -24    3.58    3.59
   0  -1  24    5.25    3.44
   0   1  24    6.20    3.23
   0  -1 -25    8.35    4.00
   0  -1  25    5.08    3.66
   0   1  25   10.27    3.63
   0  -1  26   18.42    4.32
   0   1  26   23.67    4.40
   0   1  27    1.64    4.31
   0  -1  27   -5.87    4.41
   0   2   2  138.65    9.70
   0   2   3 1728.98  120.77
   0   2  -3 1736.28  120.75
   0   2  -4   73.69    5.36
   0  -2   4   79.01    5.37
   0   2  -5  773.76   51.03
   0  -2   5  688.08   51.03
   0  -2   5  733.72   51.04
   0  -2  -6   45.47    3.19
   0   2  -6   48.56    3.16
   0  -2   6   38.67    3.14
   0  -2   6   43.96    3.19
   0  -2  -7 1031.81   71.16
   0  -2   7 1026.31   71.15
   0   2  -7  993.01   71.14
   0  -2   7 1031.99   71.15
   0  -2  -8   38.10    2.75
   0  -2   8   34.48    2.70
   0  -2   8   35.81    2.75
   0   2  -8   37.76    2.73
   0   2  -9   56.99    4.08
   0  -2  -9   56.08    4.10
   0  -2   9   53.24    4.06
   0  -2   9   53.76    4.11
   0  -2  -9   60.19    4.11
   0  -2  10    5.32    1.17
   0  -2  10    5.43    0.91
   0  -2 -10    6.27    1.16
   0   2 -10    3.74    1.03
   0  -2 -10    6.60    1.11
   0   2 -11  237.10   15.76
   0   2  11  231.16   15.81
   0  -2  11  224.15   15.77
   0  -2  11  242.36   15.78
   0  -2 -11  236.49   15.78
   0  -2 -11  181.18   15.75
   0  -2 -12   15.06    1.57
   0  -2  12    9.84    1.58
   0  -2 -12   12.06    1.59
   0   2 -12   12.57    1.53
   0  -2  12   12.38    1.45
   0   2  12   15.04    1.57
   0   2 -13   69.03    4.76
   0  -2  13   64.52    4.78
   0  -2  13   60.54    4.71
   0   2  13   60.05    4.77
   0  -2 -13   60.99    4.76
   0  -2 -13   65.74    4.77
   0  -2 -14   12.76    1.82
   0  -2 -14   15.38    1.82
   0   2 -14   16.65    1.79
   0  -2  14   14.01    2.00
   0  -2  14   13.61    1.67
   0   2  14   11.38    1.78
   0  -2  15  195.04   14.70
   0  -2 -15  213.96   14.70
   0   2 -15  212.63   14.69
   0   2  15  212.59   14.71
   0  -2  15  200.53   14.69
   0   2  16   19.91    2.19
   0  -2  16   17.14    2.15
   0  -2 -16   16.55    2.27
   0   2  17   10.69    1.92
   0  -2  17   11.39    2.03
   0  -2 -17   10.73    2.16
   0  -2  18    1.71    1.99
   0   2  18    6.76    1.97
   0  -2 -18    4.73    2.13
   0  -2  19   61.79    5.44
   0   2  19   68.44    5.39
   0  -2 -19   72.20    5.50
   0  -2  20    0.20    2.41
   0   2  20    2.38    2.28
   0  -2 -20    1.57    2.59
   0   2  21   39.38    3.71
   0  -2  21   29.26    3.72
   0  -2 -21   33.94    3.79
   0   2  22   -1.39    2.71
   0  -2  22   -2.92    2.87
   0  -2 -22   -0.58    2.94
   0  -2  23    0.79    3.13
   0   2  23    2.14    3.00
   0  -2 -23   -1.11    3.14
   0   2  24    2.19    3.22
   0  -2  24   -0.13    3.49
   0  -2 -24    6.27    3.45
   0  -2  25   41.70    5.27
   0   2  25   48.28    5.11
   0  -2 -25   49.40    5.15
   0   2  26    0.50    3.81
   0  -2  26   -5.41    4.10
   0  -2 -26    6.77    4.10
   0   3   0    0.45    0.39
   0  -3   0   -0.15    0.35
   0   3   0    0.33    0.30
   0   3   1  101.17    7.52
   0   3  -1  105.69    7.48
   0   3   1  100.73    7.48
   0  -3  -1  105.95    7.49
   0  -3   1  113.52    7.51
   0   3  -1  116.93    7.51
   0  -3   2    2.38    0.38
   0   3  -2    2.70    0.40
   0  -3   2    2.31    0.45
   0   3  -2    2.46    0.45
   0   3   2    2.61    0.44
   0  -3  -2    3.41    0.45
   0  -3  -3  665.89   46.02
   0   3   3  653.94   46.01
   0   3  -4   17.47    1.35
   0  -3  -4   16.87    1.41
   0   3   4   19.02    1.39
   0   3  -5 1388.30   96.25
   0   3   5 1370.97   96.28
   0   3   6   12.86    1.10
   0  -3   6   12.36    1.06
   0   3  -6   12.22    1.05
   0  -3   7  305.00   22.00
   0  -3  -7  324.53   22.03
   0   3  -7  324.12   21.99
   0  -3   7  305.49   22.01
   0  -3   8  316.41   22.98
   0  -3  -8  330.72   23.01
   0   3  -8  350.64   22.99
   0  -3   8  316.42   22.99
   0  -3   9   96.50    6.97
   0  -3   9   98.49    7.01
   0  -3  -9   96.45    7.00
   0   3  -9  100.15    6.98
   0  -3  10  173.75   11.93
   0  -3 -10  167.41   11.95
   0  -3  10  165.20   11.93
   0   3 -10  169.17   11.92
   0  -3  11  427.30   31.11
   0   3 -11  447.76   31.11
   0  -3 -11  465.46   31.14
   0  -3  11  440.37   31.11
   0  -3 -12    2.68    1.18
   0   3 -12    1.84    1.17
   0  -3 -12    2.32    1.39
   0  -3  12    1.77    1.33
   0  -3  12    1.23    1.08
   0  -3  13  189.94   13.69
   0  -3 -13  217.34   13.71
   0  -3 -13  199.76   13.70
   0  -3  13  199.88   13.70
   0   3 -13  167.38   13.64
   0  -3  14   88.39    6.41
   0  -3 -14   89.96    6.42
   0  -3 -14   94.23    6.45
   0  -3  14   87.09    6.44
   0   3 -14   85.02    6.38
   0   3  14   77.42    6.41
   0   3 -15    0.52    1.58
   0  -3  15    1.90    1.49
   0   3  15   -0.29    1.64
   0  -3 -15    0.27    1.78
   0  -3  15    1.29    1.83
   0  -3  16    8.61    1.86
   0   3  16    6.77    1.88
   0  -3 -16    8.85    2.07
   0   3  17  141.58   10.14
   0  -3 -17  145.51   10.15
   0  -3  17  131.26   10.14
   0  -3  18    3.35    2.20
   0   3  18    9.21    2.09
   0  -3 -18    3.34    2.29
   0   3  19   35.22    3.34
   0  -3  19   30.93    3.41
   0  -3 -19   31.32    3.37
   0  -3  20   11.38    2.84
   0   3  20   18.70    2.65
   0  -3 -20   20.51    3.05
   0  -3  21   -3.15    2.70
   0   3  21    3.91    2.60
   0  -3 -21    0.77    2.79
   0  -3  22    8.73    3.04
   0   3  22    9.27    2.98
   0  -3 -22    7.25    3.18
   0   3  23   78.00    6.10
   0  -3 -23   74.92    6.13
   0  -3 -24    5.42    3.49
   0  -3  24   -1.90    3.58
   0   3  24    6.50    3.25
   0  -3 -25   15.41    3.95
   0   3  25   16.87    4.04
   0  -3 -26    3.94    3.94
   0   3  26    8.40    3.90
   0  -4   0 8657.31  631.02
   0   4   0 9936.29  631.07
   0  -4   0 9999.00  631.07
   0   4   0 8516.07  631.02
   0   4   1    1.08    0.44
   0  -4  -1    2.47    0.52
   0   4  -1    2.08    0.56
   0  -4   1    3.10    0.64
   0   4  -1    1.40    0.47
   0   4   1    3.70    0.58
   0   4  -1    0.27    0.50
   0   4   2  441.09   33.10
   0  -4  -2  474.26   33.07
   0   4   2  477.61   33.07
   0   4  -2  470.54   33.06
   0  -4   2  487.84   33.06
   0  -4   2  463.65   33.08
   0   4  -2  494.60   33.09
   0   4   3 2061.59  142.11
   0  -4  -3 2030.35  142.11
   0  -4   3 2000.71  142.10
   0   4  -3 2077.46  142.13
   0   4   4   38.39    2.94
   0   4  -4   42.67    2.97
   0  -4   4   40.29    2.93
   0  -4  -4   40.75    2.97
   0  -4  -5   98.94    8.41
   0  -4  -5  130.18    8.39
   0   4   5  125.32    8.38
   0   4  -5  117.05    8.34
   0  -4  -6  495.52   33.09
   0   4   6  489.23   33.06
   0   4  -6  452.45   33.02
   0  -4  -6  470.38   33.06
   0  -4  -7    0.68    0.87
   0   4   7    0.83    0.68
   0   4  -7    0.81    0.64
   0   4   8   23.24    1.89
   0   4  -8   23.45    1.84
   0  -4  -8   22.73    2.04
   0  -4   8   22.93    2.07
   0   4   9   55.01    4.30
   0  -4  -9   62.09    4.40
   0  -4   9   55.95    4.34
   0   4  -9   61.53    4.28
   0  -4  10  145.89   10.90
   0   4 -10  165.94   10.91
   0  -4 -10  155.79   10.94
   0  -4  10  148.81   10.93
   0   4 -11   37.50    2.68
   0  -4  11   31.93    2.62
   0  -4 -11   33.94    2.74
   0  -4  11   27.27    2.72
   0   4 -12  639.52   41.78
   0  -4  12  540.76   41.77
   0  -4 -12  620.21   41.81
   0  -4  12  595.52   41.77
   0   4 -13   31.56    2.58
   0  -4  13   28.84    2.72
   0  -4 -13   30.67    2.67
   0  -4  13   26.68    2.57
   0  -4  14   -0.58    1.46
   0  -4  14   -1.34    1.78
   0   4 -14    1.81    1.45
   0  -4 -14    0.63    1.68
   0  -4  15   -1.15    1.63
   0   4 -15   -0.27    1.67
   0  -4 -15   -0.79    1.82
   0  -4 -16    7.11    2.07
   0  -4  16    0.80    1.80
   0  -4 -17    0.75    2.19
   0  -4  17   -0.94    2.03
   0   4  17   -2.47    2.14
   0   4  18  254.61   18.16
   0  -4  18  242.27   18.15
   0  -4 -18  267.39   18.15
   0  -4  19   24.75    3.29
   0   4  19   31.02    3.26
   0  -4 -19   31.10    3.41
   0  -4  20   -2.77    2.58
   0   4  20    5.92    2.39
   0  -4 -20    0.37    2.59
   0   4  21    8.06    2.61
   0  -4  21    0.49    2.86
   0  -4 -21    3.13    2.91
   0   4  22   50.26    4.66
   0  -4 -22   45.19    4.77
   0   4  23    6.07    3.16
   0  -4 -23    1.52    3.36
   0   4  24   30.82    4.19
   0  -4 -24   30.54    4.33
   0   4  25    4.59    3.71
   0  -4 -25    1.85    3.83
   0   4  26    4.84    4.00
   0  -4 -26    4.56    4.01
   0  -5   0    0.89    0.75
   0   5   0    0.17    0.62
   0  -5   0    0.19    0.56
   0   5   0   -0.13    0.51
   0   5  -1  385.35   27.35
   0   5  -1  375.14   27.34
   0   5   1  374.86   27.35
   0  -5  -1  381.48   27.36
   0   5  -1  415.91   27.40
   0  -5  -1  417.40   27.41
   0   5   1  405.43   27.41
   0  -5   1  410.76   27.40
   0   5   2  237.97   16.48
   0   5  -2  248.60   16.48
   0  -5   2  246.12   16.47
   0   5   2  224.21   16.43
   0  -5  -2  236.86   16.44
   0   5  -2  224.81   16.42
   0   5  -3   21.08    1.66
   0  -5   3   21.82    1.64
   0  -5   3   21.37    1.70
   0   5   3   21.06    1.66
   0  -5  -3   22.36    1.69
   0   5  -3   23.96    1.71
   0   5   4  809.45   57.91
   0   5  -4  864.16   57.95
   0  -5  -4  840.41   57.92
   0  -5   4  815.84   57.91
   0   5   5  458.85   34.75
   0  -5   5  492.86   34.75
   0  -5  -5  520.35   34.76
   0   5  -5  528.11   34.79
   0  -5  -6   43.60    3.80
   0  -5  -6   51.34    3.75
   0   5  -6   51.31    3.67
   0   5   6   53.83    3.72
   0  -5  -7   54.28    3.97
   0   5  -7   51.18    3.87
   0   5   7   54.85    3.93
   0  -5  -7   55.08    4.02
   0  -5  -8  310.69   19.65
   0  -5  -8  291.31   19.68
   0   5   8  268.33   19.63
   0   5  -8  262.54   19.58
   0   5  -9   11.89    1.20
   0   5   9   10.87    1.28
   0  -5  -9   11.84    1.40
   0  -5  -9    9.40    1.55
   0  -5 -10 1018.52   66.86
   0  -5 -10  992.08   66.88
   0   5 -10  971.12   66.81
   0  -5  10  931.41   66.83
   0   5  10  884.07   66.85
   0  -5 -11  164.11   11.46
   0   5 -11  175.74   11.40
   0   5  11  157.96   11.42
   0  -5  11  144.76   11.42
   0  -5 -12  375.71   25.37
   0  -5  12  370.30   25.35
   0   5 -12  336.13   25.31
   0   5  12  368.15   25.37
   0  -5 -13    0.74    1.75
   0  -5  13    0.80    1.70
   0   5 -13    3.95    1.46
   0   5 -14    1.77    1.55
   0  -5  14    0.90    1.87
   0  -5 -14    0.86    1.81
   0  -5 -15    5.55    2.09
   0   5 -15    5.02    1.68
   0  -5 -16  159.79   11.50
   0   5 -16  158.22   11.43
   0  -5 -17   13.38    2.53
   0  -5 -18   61.23    5.10
   0  -5 -19    2.08    2.60
   0   5  20   78.04    6.40
   0  -5 -20   80.70    6.45
   0  -5 -21    7.95    3.09
   0   5  21    9.71    2.82
   0  -5 -22   14.95    3.41
   0   5  22   21.36    3.29
   0  -5 -23    7.54    3.43
   0   5  23   11.47    3.27
   0  -5 -24    8.61    3.83
   0   5  24   14.74    3.66
   0  -5 -25   20.77    4.42
   0   5  25   24.62    4.15
   0  -5 -26   15.44    4.33
   0   5  26   19.34    4.31
   0  -6   0 1107.29   79.44
   0  -6   0 1169.03   79.49
   0   6   0 1198.49   79.50
   0   6   0 1117.24   79.43
   0   6  -1  195.31   13.86
   0  -6  -1  198.56   13.86
   0   6   1  184.94   13.84
   0   6  -1  191.69   13.84
   0   6   1  195.22   13.92
   0   6  -1  203.88   13.92
   0  -6   1  206.38   13.92
   0  -6  -1  218.24   13.94
   0  -6  -2   18.05    1.59
   0   6  -2   15.62    1.47
   0   6   2   18.49    1.51
   0   6  -2   16.02    1.38
   0   6  -2   15.67    1.35
   0  -6   2   16.19    1.53
   0   6   2   15.94    1.37
   0  -6  -2   15.42    1.43
   0   6   3 1988.54  129.82
   0   6  -3 1813.19  129.75
   0  -6   3 1884.31  129.76
   0   6  -3 1897.63  129.82
   0  -6  -3 1817.63  129.76
   0   6   3 1832.64  129.76
   0  -6   3 1856.48  129.79
   0  -6  -4   83.93    5.98
   0   6  -4   84.02    6.01
   0   6   4   81.31    5.96
   0  -6   4   84.45    5.96
   0  -6  -5   20.62    1.65
   0  -6   5   17.24    1.53
   0   6  -5   18.67    1.65
   0   6   5   17.69    1.58
   0   6   6  409.56   27.75
   0   6  -6  427.22   27.79
   0  -6  -6  408.36   27.76
   0  -6   6  375.82   27.73
   0   6  -6  377.50   27.70
   0  -6  -7   34.94    2.48
   0   6  -7   29.59    2.41
   0   6   7   31.26    2.40
   0  -6  -7   23.19    2.50
   0   6  -7   31.70    2.33
   0  -6   7   27.16    2.37
   0  -6  -8    5.17    1.29
   0  -6  -8    3.03    1.24
   0   6  -8    5.57    0.97
   0   6   8    3.82    1.01
   0   6   9  210.69   13.26
   0   6  -9  205.18   13.19
   0  -6  -9  226.86   13.30
   0  -6 -10   71.64    4.67
   0   6  10   60.24    4.58
   0  -6 -10   66.63    4.74
   0   6 -10   66.37    4.53
   0   6 -11   33.77    2.69
   0  -6 -11   34.92    2.84
   0  -6 -11   28.87    2.83
   0  -6  11   29.40    2.87
   0  -6 -11   35.21    2.87
   0   6  11   33.09    2.77
   0  -6 -12   40.79    3.05
   0  -6 -12   30.11    3.05
   0   6  12   37.15    2.96
   0   6 -12   33.80    2.92
   0  -6  12   31.88    3.08
   0  -6 -12   35.77    3.22
   0  -6  13   99.66    7.46
   0  -6 -13  102.32    7.47
   0   6 -13   96.25    7.37
   0   6  13  106.99    7.44
   0  -6 -14   32.75    3.11
   0   6  14   29.90    2.91
   0   6 -14   30.94    2.85
   0  -6 -15  201.03   13.60
   0   6 -15  183.34   13.49
   0   6  15  185.63   13.57
   0  -6 -16  157.34   10.58
   0   6 -16  135.63   10.41
   0  -6 -17    3.79    2.44
   0  -6 -18    9.07    2.62
   0  -6 -19   52.17    4.72
   0  -6 -20    4.55    2.90
   0  -6 -21    7.02    3.20
   0  -6 -22    8.02    3.43
   0   6  23   17.81    3.58
   0  -6 -23   13.51    3.66
   0   6  24    6.80    3.46
   0  -6 -24    0.67    3.66
   0   6  25   54.59    5.63
   0  -6 -25   51.65    5.74
   0   6  26    5.94    4.20
   0  -6 -26   -0.81    4.27
   0  -7   0    0.22    1.04
   0   7   0    1.93    0.74
   0   7   0    1.09    0.91
   0  -7   0    0.22    0.85
   0  -7   1  721.04   47.38
   0   7  -1  724.96   47.39
   0   7   1  725.49   47.40
   0  -7  -1  772.24   47.41
   0   7  -1  645.63   47.32
   0  -7  -1  649.99   47.31
   0   7  -1  646.47   47.30
   0   7   1  638.19   47.30
   0  -7   2   20.07    1.86
   0  -7  -2   21.29    1.89
   0   7  -2   24.06    1.86
   0   7   2   21.58    1.82
   0   7  -2   19.10    1.67
   0   7  -2   18.45    1.69
   0  -7  -2   19.71    1.74
   0   7   2   20.21    1.69
   0  -7   3    0.09    0.98
   0   7  -3    0.68    0.88
   0   7   3    0.60    0.79
   0   7   3    1.25    0.90
   0  -7  -3    1.55    1.12
   0   7  -3    1.24    0.75
   0  -7  -3    0.50    0.87
   0  -7   4  181.22   13.54
   0   7   4  203.55   13.60
   0  -7   4  191.92   13.51
   0  -7  -4  190.67   13.52
   0   7   4  183.89   13.50
   0   7  -4  207.42   13.59
   0  -7  -5  734.46   52.56
   0  -7   5  740.17   52.55
   0   7  -5  816.79   52.62
   0   7   5  738.32   52.56
   0  -7  -6    6.72    1.15
   0   7   6    7.35    1.04
   0   7  -6    6.49    1.23
   0  -7   6    5.19    0.96
   0   7  -7  316.98   21.65
   0  -7   7  284.10   21.59
   0   7  -7  299.73   21.56
   0  -7  -7  328.94   21.63
   0   7   7  319.54   21.62
   0   7  -8   -0.37    1.16
   0  -7  -8    0.03    1.24
   0   7  -8    1.19    0.93
   0  -7  -8    0.03    1.08
   0   7   8    1.19    1.05
   0  -7   8    0.20    0.97
   0   7  -9   17.89    1.82
   0   7  -9   18.50    1.70
   0   7   9   19.31    1.84
   0  -7  -9   16.28    1.94
   0  -7  -9   21.45    2.00
   0  -7   9   15.91    1.77
   0  -7 -10   35.67    3.17
   0   7  10   40.65    3.07
   0   7 -10   36.55    2.94
   0  -7 -10   38.24    3.16
   0  -7 -11  200.85   14.82
   0  -7 -11  198.08   14.80
   0   7  11  217.85   14.77
   0   7 -11  202.69   14.69
   0  -7 -11  222.81   14.80
   0   7 -12   62.94    4.97
   0  -7 -12   57.93    5.13
   0   7  12   66.27    5.05
   0  -7  12   69.60    5.17
   0  -7 -12   71.02    5.13
   0  -7 -12   71.74    5.24
   0   7  13  498.98   33.78
   0  -7 -13  510.82   33.83
   0   7 -13  474.08   33.72
   0  -7  13  451.33   33.75
   0  -7 -14    0.18    2.13
   0   7 -14    1.45    1.71
   0   7  14    3.63    1.83
   0   7 -15   97.31    7.54
   0   7  15  107.27    7.64
   0  -7 -15  102.23    7.69
   0   7  16   22.35    2.79
   0  -7 -16   21.56    3.03
   0   7 -16   19.89    2.58
   0  -7 -17   46.84    4.25
   0   7  17   41.86    4.19
   0  -7 -18   56.23    4.80
   0   7  18   49.49    4.73
   0  -7 -19   16.96    3.28
   0  -7 -20   -0.09    2.93
   0  -7 -21    0.15    3.23
   0  -7 -22    1.83    3.48
   0  -7 -23   54.63    5.52
   0  -7 -24    5.86    3.80
   0   7  25   11.74    4.23
   0  -7 -25   13.69    4.12
   0   8   0  500.67   37.48
   0  -8   0  567.37   37.58
   0   8   0  575.38   37.60
   0   8  -1  467.80   29.91
   0  -8  -1  500.20   29.93
   0  -8   1  439.70   29.88
   0   8   1  449.61   29.90
   0  -8  -1  406.67   29.80
   0   8  -1  408.66   29.81
   0   8   1  396.23   29.78
   0   8  -1  412.41   29.79
   0   8  -2    1.56    0.85
   0  -8  -2    1.91    1.01
   0  -8   2    1.10    1.20
   0   8  -2    1.42    1.08
   0  -8  -2    0.98    1.34
   0   8   2    1.77    0.85
   0   8   2    0.60    1.05
   0   8  -2    0.36    0.91
   0  -8   3   11.50    1.56
   0   8  -3   12.63    1.60
   0   8  -3   12.70    1.34
   0   8   3   14.87    1.41
   0   8   3   13.84    1.55
   0  -8  -3   17.45    1.72
   0   8  -3   11.96    1.37
   0  -8  -3   13.53    1.47
   0  -8  -4   61.64    4.65
   0  -8   4   64.52    4.70
   0   8  -4   61.86    4.74
   0  -8  -4   69.61    4.80
   0   8   4   66.02    4.78
   0   8  -4   64.12    4.62
   0   8   4   58.07    4.61
   0  -8  -5    3.05    1.19
   0   8  -5    1.53    1.14
   0   8   5    2.54    1.21
   0  -8   5    2.49    0.98
   0   8   5    1.83    0.97
   0   8   6  635.31   47.36
   0  -8  -6  697.35   47.38
   0   8  -6  724.20   47.45
   0  -8   6  672.38   47.36
   0   8   7    3.75    1.16
   0  -8  -7    3.32    1.23
   0   8  -7    0.19    1.04
   0   8  -7    1.34    1.32
   0  -8   7    3.38    1.06
   0   8   8   20.35    1.86
   0   8  -8   15.14    1.88
   0  -8  -8   20.43    1.94
   0  -8   8   16.61    1.76
   0   8  -8   18.90    1.78
   0   8  -9   71.53    5.51
   0  -8  -9   69.01    5.59
   0   8  -9   75.56    5.40
   0   8   9   81.66    5.50
   0  -8  -9   82.00    5.55
   0  -8   9   64.80    5.47
   0   8 -10   88.16    6.82
   0  -8 -10   98.39    6.84
   0  -8 -10   95.15    6.90
   0  -8  10   85.96    6.79
   0   8 -10   96.08    6.69
   0   8  10   91.73    6.79
   0   8 -11   11.37    1.49
   0   8 -11    6.51    1.58
   0  -8 -11    9.39    1.96
   0   8  11   11.22    1.71
   0  -8  11    9.70    1.64
   0  -8 -11    9.69    1.83
   0   8  12  244.84   17.05
   0  -8 -12  243.53   17.11
   0   8 -12  235.42   16.96
   0   8  13    1.42    1.62
   0  -8 -13    0.35    2.15
   0   8 -13    2.28    1.64
   0   8  14   57.25    4.75
   0   8 -14   61.15    4.67
   0  -8 -14   58.14    4.98
   0   8 -15   96.46    7.79
   0   8  15  109.40    7.92
   0  -8 -15  114.81    7.99
   0  -8 -16   -1.14    2.57
   0   8 -16    5.00    2.12
   0   8  16    1.04    2.24
   0  -8 -17    6.95    2.87
   0   8  17    4.74    2.56
   0   8  18   95.68    7.37
   0  -8 -18   92.30    7.37
   0   8  19    0.73    2.78
   0  -8 -19    5.53    3.15
   0   8  20    1.07    3.07
   0  -8 -20    5.90    3.19
   0  -8 -21   20.19    3.74
   0   8  21   24.66    3.79
   0  -8 -22   36.45    4.60
   0  -8 -23    1.58    3.84
   0  -8 -24   15.00    4.19
   0  -8 -25    1.60    4.12
   0   9   0    0.14    0.93
   0   9   0   -0.17    1.28
   0  -9   0   -0.26    1.43
   0   9  -1    0.30    1.07
   0   9  -1    0.43    0.97
   0  -9  -1    1.43    1.46
   0  -9   1    0.56    1.34
   0   9   1    2.10    0.91
   0   9  -1    1.87    1.23
   0   9   1    0.44    1.25
   0  -9  -1    0.64    1.06
   0  -9  -2  627.01   39.95
   0   9  -2  594.83   39.93
   0   9   2  615.77   39.94
   0  -9   2  603.21   39.92
   0   9  -2  544.72   39.83
   0   9  -2  558.00   39.82
   0  -9  -2  532.76   39.84
   0   9   2  547.87   39.82
   0   9  -3  103.07    6.48
   0  -9  -3   91.17    6.48
   0   9   3   90.67    6.46
   0  -9   3   88.77    6.42
   0   9  -3   82.83    6.29
   0   9  -3   80.96    6.31
   0   9   3   84.67    6.31
   0  -9  -3   87.41    6.34
   0  -9  -4  236.70   17.83
   0   9  -4  284.19   17.94
   0  -9  -4  291.12   17.95
   0   9   4  272.83   17.97
   0  -9   4  248.31   17.89
   0   9  -4  239.80   17.80
   0   9   4  246.41   17.81
   0   9  -4  242.81   17.82
   0   9  -5   85.34    6.30
   0  -9  -5   90.29    6.33
   0   9   5   86.95    6.30
   0  -9   5   87.83    6.14
   0  -9  -5   81.05    6.18
   0   9   5   79.16    6.12
   0  -9  -6   10.42    1.61
   0  -9   6   10.69    1.41
   0   9   6   10.95    1.42
   0   9  -6    8.48    1.69
   0   9  -7    7.20    1.51
   0  -9   7    8.84    1.43
   0  -9  -7    9.77    1.61
   0   9   7    9.90    1.45
   0   9   8  635.73   43.74
   0  -9   8  614.13   43.73
   0  -9  -8  633.25   43.74
   0   9  -8  608.60   43.67
   0   9  -8  645.24   43.81
   0   9  -9   16.06    2.06
   0  -9   9   13.90    1.82
   0  -9  -9   18.21    1.98
   0   9  -9   16.24    1.77
   0   9   9   18.41    1.91
   0  -9  10   39.66    3.32
   0   9  10   44.57    3.42
   0  -9 -10   44.53    3.47
   0   9 -10   39.58    3.48
   0   9 -10   39.21    3.26
   0  -9  11    9.91    1.78
   0   9 -11   12.04    1.62
   0   9  11    9.98    1.84
   0   9 -11   10.69    1.95
   0  -9  12   51.77    4.03
   0   9  12   52.72    4.07
   0   9 -12   44.91    4.08
   0   9 -12   49.35    3.89
   0  -9  13   16.07    2.27
   0   9 -13   17.14    2.15
   0  -9 -13   18.61    2.73
   0   9 -13   14.90    2.21
   0   9  13   21.33    2.39
   0  -9  14    1.18    1.84
   0   9 -14    3.69    1.83
   0  -9 -14    2.08    2.51
   0   9 -14    0.49    1.77
   0   9  14    2.08    1.92
   0  -9 -15   14.73    2.87
   0  -9  15   10.54    2.38
   0   9 -15   13.38    2.31
   0   9  15   17.67    2.51
   0   9  16   35.13    3.64
   0  -9 -16   36.77    3.94
   0   9  17   -3.49    2.49
   0  -9 -17   -1.61    2.95
   0   9  18    0.84    2.77
   0  -9 -18    0.24    3.03
   0   9  19   14.50    3.28
   0  -9 -19   14.63    3.35
   0   9  20   76.24    6.53
   0  -9 -20   76.10    6.62
   0   9  21    0.13    3.38
   0  -9 -21    4.82    3.51
   0  -9 -22   13.53    3.96
   0   9  22   15.96    3.78
   0  -9 -23    2.68    3.94
   0   9  23   18.61    3.83
   0  -9 -24    2.03    4.11
   0   9  24   10.58    3.93
   0  10   0  314.21   23.37
   0  10   0  346.36   23.51
   0 -10   0  358.16   23.53
   0  10   1   93.95    6.23
   0  10  -1   78.13    5.98
   0  10   1   78.58    5.97
   0 -10  -1   81.62    6.03
   0  10  -1   76.70    6.03
   0 -10   1   92.65    6.17
   0 -10  -1   78.80    6.16
   0  10  -1   93.16    6.18
   0  10  -2  114.57    7.92
   0 -10  -2  121.06    7.97
   0 -10   2  117.11    7.90
   0  10   2  114.91    7.91
   0  10  -2  101.28    7.77
   0  10  -2  107.49    7.73
   0 -10  -2   99.23    7.76
   0  10   2  102.52    7.73
   0  10  -3  243.12   15.65
   0 -10  -3  228.22   15.63
   0  10   3  239.96   15.65
   0 -10   3  223.27   15.59
   0  10  -3  208.79   15.49
   0  10   3  212.18   15.49
   0  10  -3  219.82   15.48
   0 -10  -3  203.49   15.51
   0 -10  -4   24.39    2.45
   0 -10   4   25.49    2.56
   0 -10  -4   32.35    2.70
   0  10  -4   26.32    2.67
   0  10   4   28.96    2.64
   0  10  -4   25.57    2.31
   0  10  -4   28.87    2.39
   0  10   4   26.14    2.33
   0  10  -5    9.93    1.78
   0 -10  -5   13.64    2.01
   0  10   5   13.09    1.83
   0 -10  -5   10.43    1.70
   0  10   5   13.41    1.57
   0  10   6  210.02   16.54
   0 -10  -6  227.96   16.58
   0 -10   6  235.63   16.56
   0  10  -6  261.46   16.72
   0 -10  -6  260.47   16.71
   0 -10  -7   18.30    2.07
   0  10   7   17.66    1.90
   0 -10   7   16.36    1.92
   0  10  -7   17.54    2.18
   0  10  -8   11.29    1.69
   0  10  -8   14.49    2.05
   0 -10   8   13.33    1.77
   0 -10  -8   16.93    2.00
   0  10   8   12.40    1.83
   0 -10   9   25.31    2.51
   0  10   9   29.41    2.63
   0 -10  -9   31.18    2.75
   0  10  -9   26.65    2.48
   0  10  -9   27.74    2.80
   0 -10  10   34.42    3.17
   0  10  10   39.61    3.25
   0 -10 -10   42.33    3.33
   0  10 -10   34.44    3.40
   0  10 -10   35.91    3.06
   0  10  11   19.72    2.18
   0 -10  11   15.25    2.12
   0  10 -11   16.47    1.94
   0  10 -11   14.67    2.30
   0  10  12  121.33    8.04
   0 -10  12  111.92    7.99
   0  10 -12  112.41    7.87
   0  10  13  105.74    7.01
   0 -10  13   86.82    6.90
   0  10 -13   80.93    6.90
   0  10 -13   94.44    6.78
   0  10 -14    1.95    2.01
   0 -10 -14   -0.81    2.69
   0  10  14    2.66    2.03
   0  10 -14    2.91    1.91
   0 -10  14    2.20    2.09
   0  10 -15   21.10    2.96
   0  10  15   28.73    3.15
   0  10 -15   29.53    3.01
   0 -10  15   26.94    3.04
   0 -10 -15   33.12    3.56
   0  10  16   67.16    5.13
   0 -10  16   62.25    5.04
   0 -10 -16   71.35    5.37
   0 -10 -17   22.59    3.42
   0 -10  17   17.19    2.86
   0  10  17   16.50    2.93
   0  10 -17   11.39    2.59
   0  10  18   73.06    5.38
   0 -10  18   61.28    5.22
   0 -10 -18   65.79    5.39
   0 -10  19   29.55    3.65
   0 -10 -19   24.73    3.87
   0  10  19   31.13    3.86
   0 -10 -20    4.28    3.52
   0  10  20   -3.04    3.37
   0 -10  20    5.30    3.31
   0 -10 -21   11.26    3.82
   0  10  21    7.11    3.58
   0 -10  21   11.72    3.68
   0 -10 -22   32.67    4.71
   0 -10  22   36.45    4.68
   0  10  22   36.33    4.63
   0  10  23    3.47    3.83
   0 -10 -23    4.79    4.14
   0  10  24    8.96    4.01
   0 -10 -24    3.15    4.32
   0 -11   0   -0.75    1.84
   0  11   0    1.34    1.22
   0  11   0    0.17    1.30
   0  11   0    0.65    1.56
   0 -11  -1  415.62   27.03
   0  11  -1  436.21   27.09
   0 -11   1  391.49   27.00
   0  11   1  424.17   27.06
   0 -11  -1  365.37   26.91
   0  11  -1  367.03   26.92
   0  11   1  355.33   26.87
   0  11  -1  374.51   26.88
   0 -11  -2    8.27    1.60
   0  11  -2    6.98    1.44
   0 -11   2    9.67    1.92
   0 -11  -2    9.98    2.00
   0  11   2    9.54    1.51
   0  11  -2   11.42    1.84
   0  11   2   10.44    1.81
   0  11  -2    8.28    1.53
   0  11  -3   -0.51    1.30
   0 -11   3    1.76    1.65
   0 -11  -3    0.60    1.77
   0  11  -3    0.77    1.62
   0  11   3   -0.30    1.29
   0  11   3   -0.13    1.58
   0 -11  -3    0.05    1.41
   0  11  -3   -0.08    1.28
   0 -11  -4    0.39    1.45
   0 -11   4   -1.32    1.74
   0  11  -4    1.10    1.71
   0 -11  -4    0.28    1.81
   0  11   4   -0.22    1.33
   0  11   4    1.54    1.80
   0  11  -4   -0.05    1.26
   0  11  -4   -0.64    1.34
   0  11   5  249.80   18.15
   0  11   5  282.14   18.35
   0  11  -5  282.16   18.36
   0 -11  -5  277.59   18.32
   0 -11  -5  236.55   18.16
   0  11  -5  248.09   18.13
   0  11  -6   15.20    2.21
   0 -11  -6   19.25    2.40
   0 -11  -6   14.68    2.05
   0  11   6   17.52    1.94
   0  11   7  378.85   27.90
   0 -11  -7  372.00   27.91
   0 -11   7  418.36   27.91
   0  11  -7  433.70   28.06
   0 -11   8   21.31    2.29
   0  11  -8   22.26    2.59
   0 -11  -8   22.97    2.49
   0  11   8   20.94    2.33
   0  11  -9   52.16    4.41
   0 -11   9   52.69    4.20
   0  11   9   53.85    4.22
   0 -11  -9   57.26    4.34
   0  11  -9   49.12    4.09
   0  11  10    8.44    1.86
   0  11 -10    6.93    2.15
   0  11 -10    8.28    1.61
   0 -11  10    5.64    1.81
   0  11  11   53.55    3.95
   0  11 -11   43.39    3.70
   0  11 -11   39.45    4.08
   0 -11  11   48.26    3.90
   0 -11  12   -0.85    1.86
   0  11 -12   -0.49    2.20
   0  11 -12    3.52    1.61
   0  11  12    3.21    1.94
   0  11 -13  201.59   15.05
   0  11 -13  199.22   15.25
   0 -11  13  203.78   15.16
   0  11 -14    7.57    2.33
   0 -11  14    7.88    2.26
   0  11 -14    7.18    2.09
   0  11  14   10.61    2.30
   0  11  15  108.75    7.50
   0 -11  15   96.57    7.43
   0 -11 -15  111.06    7.73
   0 -11  16    3.59    2.51
   0  11  16    5.40    2.62
   0 -11 -16   -1.33    3.26
   0  11 -16    1.33    2.39
   0 -11 -17   21.54    3.66
   0 -11  17   19.09    3.12
   0  11 -17   17.47    2.94
   0  11  17   21.18    3.22
   0 -11 -18   -1.20    3.44
   0 -11  18   -1.50    2.90
   0  11 -18   -1.08    2.54
   0  11  18    1.24    3.04
   0 -11 -19   15.76    3.69
   0 -11  19   17.27    3.40
   0  11 -19    6.89    2.84
   0  11  19    9.51    3.45
   0 -11 -20    2.22    3.67
   0 -11  20   -0.27    3.37
   0  11 -20   -1.79    2.83
   0  11  20   -4.12    3.58
   0 -11 -21   28.08    4.32
   0 -11  21   24.70    4.05
   0  11  21   17.84    3.96
   0  11 -21   12.86    3.26
   0 -11 -22    4.20    4.01
   0  11  22   -5.28    3.99
   0 -11 -23   14.58    4.56
   0  11  23   24.37    4.33
   0 -12   0  320.37   21.36
   0  12   0  319.87   21.39
   0  12   0  285.04   21.24
   0  12   0  295.24   21.19
   0 -12   1   78.96    5.99
   0 -12  -1   77.62    6.06
   0  12  -1   81.32    6.06
   0  12   1   81.46    5.97
   0  12  -1   80.69    5.83
   0  12   1   74.64    5.76
   0  12  -1   74.35    5.73
   0 -12  -2    4.18    1.63
   0  12  -2    3.40    1.42
   0 -12   2    5.75    2.03
   0 -12  -2    2.56    1.90
   0  12   2    4.50    1.48
   0  12   2    4.01    1.91
   0  12  -2    5.09    1.93
   0  12  -2    3.80    1.51
   0 -12   3  296.89   21.18
   0  12  -3  315.76   21.25
   0 -12  -3  340.73   21.27
   0  12   3  335.80   21.25
   0 -12  -3  279.66   21.06
   0  12  -3  295.55   21.07
   0  12   3  289.22   21.05
   0  12  -3  283.70   21.03
   0  12  -4   14.09    1.94
   0 -12   4   15.18    2.31
   0 -12  -4   17.16    2.47
   0  12  -4   14.59    2.44
   0  12   4   18.35    1.97
   0  12   4   19.35    2.40
   0 -12  -4   17.50    2.11
   0  12  -4   14.78    2.00
   0  12  -5   75.84    5.61
   0  12   5   80.78    5.66
   0 -12   5   66.06    5.49
   0  12   5   67.81    5.28
   0 -12  -5   65.91    5.37
   0  12  -5   70.88    5.30
   0  12  -6  248.53   15.17
   0  12  -6  206.06   14.86
   0 -12  -6  211.71   14.92
   0  12   6  192.84   14.86
   0  12   7    4.65    1.73
   0  12  -7    5.19    2.15
   0 -12  -7    3.58    1.91
   0  12   8   19.62    2.29
   0 -12  -8   15.61    2.37
   0  12  -8   13.92    2.62
   0  12  -9   95.02    7.45
   0 -12   9  101.41    7.57
   0  12  -9  115.82    7.91
   0  12   9  105.34    7.59
   0 -12  10   10.06    2.11
   0  12 -10   11.80    1.86
   0  12 -10   12.47    2.50
   0  12  10   12.92    2.11
   0 -12  11    3.66    2.04
   0  12 -11    4.65    1.71
   0  12 -11    5.39    2.35
   0  12  11    4.13    1.98
   0 -12  12  111.26    8.17
   0  12 -12  115.75    8.34
   0  12 -12  105.54    7.97
   0 -12  13    1.59    2.15
   0  12 -13   -0.05    2.44
   0  12  13    5.73    2.27
   0 -12  14   -1.22    2.29
   0  12  14    3.25    2.37
   0  12 -14    1.71    2.54
   0  12  15   72.31    5.23
   0 -12 -15   68.22    5.56
   0 -12  15   53.07    5.10
   0  12 -15   53.69    5.23
   0  12  16    6.01    2.81
   0 -12 -16    4.73    3.27
   0 -12  16    5.29    2.65
   0  12 -16    4.25    2.77
   0  12  17    0.29    3.06
   0 -12 -17    0.82    3.53
   0 -12  17    0.77    2.71
   0  12 -17   -1.07    2.64
   0  12  18    2.72    3.12
   0 -12 -18    1.58    3.46
   0 -12  18    1.10    2.86
   0  12 -18    1.31    2.81
   0  12  19    4.53    3.52
   0 -12 -19    6.91    3.74
   0 -12  19    4.02    3.07
   0  12 -19    4.69    2.90
   0  12  20   -3.21    3.81
   0 -12 -20   -2.78    3.97
   0  12 -20   -0.73    2.90
   0 -12 -21    5.90    4.08
   0  12  21   -0.21    3.76
   0 -12 -22    8.71    4.39
   0  12  22   12.64    4.15
   0 -13   0    1.63    2.10
   0  13   0    0.94    1.42
   0  13   0   -0.79    2.02
   0  13   0    0.93    1.67
   0 -13   1   50.25    4.09
   0  13   1   53.32    4.07
   0  13  -1   49.21    4.08
   0  13  -1   43.72    3.81
   0  13  -1   46.12    3.71
   0  13   1   42.11    3.69
   0 -13   2  148.51   10.61
   0  13  -2  167.41   10.71
   0  13   2  155.77   10.63
   0 -13  -2  130.96   10.41
   0  13  -2  133.21   10.43
   0  13   2  149.92   10.40
   0  13  -2  144.20   10.37
   0  13  -3   -1.16    1.62
   0 -13   3   -0.34    2.02
   0  13   3   -2.28    1.64
   0  13  -3    2.61    2.13
   0  13   3    1.35    2.09
   0 -13  -3   -0.62    1.71
   0  13  -3    0.92    1.65
   0 -13   4   68.43    5.58
   0  13  -4   77.70    5.71
   0 -13  -4   70.92    5.40
   0  13  -4   66.40    5.32
   0  13  -4   68.28    5.38
   0  13   4   78.19    5.67
   0  13   4   68.79    5.36
   0 -13  -5   30.91    3.01
   0  13  -5   28.69    2.86
   0  13   5   29.03    2.89
   0  13   5   38.02    3.38
   0  13  -5   33.49    3.38
   0 -13   5   30.56    3.21
   0  13   6   41.85    3.50
   0 -13  -6   38.16    3.61
   0  13  -6   38.74    3.49
   0  13  -6   48.09    3.96
   0  13   7   12.78    1.91
   0 -13  -7    7.40    2.19
   0  13  -7    6.24    1.96
   0  13  -7   10.70    2.62
   0  13   8    6.93    2.01
   0  13  -8    5.38    2.47
   0  13  -9   -2.15    1.76
   0  13   9    3.30    2.05
   0  13  -9   -1.51    2.45
   0  13 -10  147.54   10.06
   0  13  10  143.93    9.77
   0  13 -10  124.63    9.61
   0 -13  10  126.92    9.73
   0  13  11    6.26    2.19
   0  13 -11    1.10    2.67
   0 -13  11    3.65    2.15
   0  13  12   18.84    2.70
   0  13 -12   18.47    3.09
   0 -13  12   18.89    2.69
   0  13  13   14.26    2.65
   0  13 -13   12.17    2.88
   0 -13  13   11.34    2.51
   0  13  14   11.40    2.63
   0  13 -14    6.40    2.79
   0 -13  14    5.49    2.51
   0 -13  15   -1.40    2.49
   0  13  15   -0.75    2.51
   0  13 -15   -0.17    2.78
   0 -13  16   12.71    2.95
   0 -13 -16   15.56    3.68
   0  13  16   19.33    3.21
   0  13 -16    8.56    3.15
   0  13  17    8.70    3.27
   0  13 -17    6.96    3.14
   0 -13  17    7.72    2.95
   0 -13 -17   12.19    3.83
   0  13  18    1.12    3.31
   0 -13 -18   -2.71    3.89
   0  13 -18    0.24    3.13
   0  13  19    1.39    3.62
   0 -13 -19    5.94    3.95
   0  13 -19    1.95    3.23
   0 -13 -20    8.01    4.14
   0  13  20    7.28    3.89
   0 -13 -21    3.08    4.23
   0  13  21    0.50    3.93
   0 -13 -22   10.42    4.45
   0  13  22    0.15    4.24
   0  14   0  387.44   24.94
   0  14   0  341.34   24.77
   0  14   0  340.49   24.70
   0  14   1   10.41    2.02
   0  14  -1    8.47    2.02
   0  14  -1   10.67    1.81
   0  14  -1    8.82    2.36
   0  14   1    9.01    2.40
   0  14   1    8.90    1.91
   0  14  -2   -0.04    1.81
   0  14   2    0.10    1.79
   0  14  -2    1.26    2.32
   0  14   2    2.06    2.21
   0  14  -2    1.76    1.69
   0  14   3   84.92    6.11
   0  14  -3   92.79    6.53
   0  14   3   93.85    6.45
   0 -14  -3   70.31    6.14
   0  14  -3   81.03    6.17
   0  14  -3   76.01    6.08
   0 -14  -4   16.83    2.37
   0  14   4   21.22    2.35
   0  14   4   20.32    2.88
   0  14  -4   21.65    2.90
   0  14  -4   16.68    2.38
   0  14  -4   13.28    2.24
   0  14  -5    6.14    2.41
   0  14   5    2.89    2.38
   0  14   5    5.50    1.86
   0 -14  -5    1.54    2.00
   0  14  -5    0.03    1.85
   0  14   6   22.57    2.54
   0  14  -6   22.90    3.18
   0  14  -6   21.45    2.54
   0 -14  -6   19.87    2.72
   0  14   7   13.98    2.16
   0  14  -7    9.30    2.15
   0  14  -7   11.71    2.81
   0  14  -8   75.59    6.09
   0  14  -8   77.58    6.64
   0  14   8   87.00    6.21
   0  14   9    8.62    2.22
   0  14  -9    4.08    2.90
   0  14  -9    2.68    2.11
   0  14 -10   61.02    5.70
   0  14  10   70.64    5.40
   0  14  11   12.73    2.44
   0 -14  11    8.85    2.44
   0  14 -11    7.21    3.01
   0  14  12   24.87    2.99
   0 -14  12   20.86    2.97
   0  14 -12   20.10    3.65
   0  14  13    8.82    2.67
   0 -14  13    4.12    2.51
   0  14 -13    3.06    3.17
   0  14  14    4.94    2.76
   0 -14  14    4.27    2.64
   0  14 -14    4.81    3.08
   0  14  15   -1.71    2.65
   0 -14  15    0.94    2.73
   0  14 -15    1.96    3.12
   0 -14 -16   66.52    5.69
   0  14  16   64.41    5.30
   0 -14 -17   23.06    4.29
   0  14 -17   16.74    3.67
   0  14  17   28.68    3.89
   0  14 -18    6.95    3.51
   0 -14 -18   16.48    4.35
   0  14  18   17.05    3.73
   0 -14 -19   -0.36    4.20
   0  14  19   -4.01    3.76
   0 -14 -20    7.11    4.29
   0  14  20    3.56    4.12
   0 -14 -21   -0.32    4.35
   0  14  21    1.54    4.17
   0  15   0   -0.29    1.84
   0  15   0   -0.60    1.99
   0  15   0   -0.50    2.47
   0  15   1   56.59    4.98
   0  15  -1   68.67    5.09
   0  15  -1   59.66    4.72
   0  15   1   57.58    4.68
   0  15   1   58.07    4.62
   0  15  -1   50.68    4.53
   0  15   2    0.99    1.88
   0  15  -2   -1.31    2.08
   0  15   2   -2.17    2.54
   0  15  -2    0.28    2.42
   0  15  -2    1.43    1.80
   0  15  -3    0.45    1.97
   0  15   3    0.91    2.42
   0  15  -3    0.98    2.73
   0  15   3   -1.05    1.89
   0 -15  -3   -1.51    2.14
   0  15  -3    1.64    1.82
   0  15   4   65.08    4.98
   0  15  -4   75.68    5.53
   0  15   4   69.86    5.49
   0 -15  -4   50.19    5.01
   0  15  -4   58.71    4.97
   0  15  -4   67.24    5.08
   0  15   5   17.96    3.03
   0  15  -5   16.07    2.99
   0  15   5   18.16    2.36
   0 -15  -5    9.61    2.44
   0  15  -5    9.85    2.20
   0  15   6   16.89    2.39
   0  15  -6    9.47    2.32
   0  15  -6   14.60    3.11
   0  15  -7  217.57   14.26
   0  15  -7  181.69   13.83
   0  15   7  192.76   13.86
   0  15  -8   -0.03    2.11
   0  15   8    3.51    2.28
   0  15  -8    1.91    2.92
   0  15   9   52.21    4.05
   0  15  -9   36.98    3.85
   0  15  -9   41.81    4.65
   0  15 -10   39.58    4.35
   0  15  10   39.88    3.61
   0  15 -10   30.90    3.56
   0  15 -11    4.45    3.15
   0  15  11    7.21    2.53
   0  15 -12    9.52    3.36
   0  15  12   12.89    2.83
   0  15 -13   12.30    3.67
   0  15  13   26.80    3.25
   0  15 -14    1.43    3.49
   0  15  14    0.90    2.85
   0  15 -15   -0.35    3.66
   0  15  15    0.32    2.89
   0  15 -16   -0.20    3.55
   0  15  16    2.29    3.19
   0 -15 -16    2.51    3.87
   0  15 -17   14.23    3.98
   0 -15 -17   23.10    4.42
   0  15  17   23.43    3.93
   0 -15 -18   -0.44    4.23
   0  15  18    3.55    3.62
   0 -15 -19    5.09    4.43
   0  15  19    3.98    3.95
   0 -15 -20    0.26    4.50
   0  15  20    1.49    4.28
   0  16   0    7.34    2.30
   0  16   0    5.38    2.15
   0  16  -1  143.66   10.15
   0  16   1  137.99   10.11
   0  16   1  128.88    9.87
   0  16  -1  129.15    9.79
   0  16   1  136.91    9.80
   0  16  -2   23.74    2.80
   0  16   2   26.50    2.93
   0  16  -2   27.71    3.57
   0  16   2   26.05    3.42
   0  16   2   25.01    3.01
   0  16   3  360.72   23.79
   0  16  -3  351.66   23.80
   0  16   3  331.18   23.51
   0  16  -3  311.86   23.48
   0  16   4    2.54    2.14
   0  16  -4    2.49    2.13
   0 -16  -4   -1.01    2.01
   0  16  -4   -1.27    3.02
   0  16   4    0.39    2.85
   0  16   5    8.28    3.00
   0  16  -5    8.41    3.02
   0  16   5    6.39    2.21
   0  16  -5    3.76    2.21
   0  16  -6    2.02    2.96
   0  16  -6   -1.78    2.21
   0  16   6    4.62    2.20
   0  16  -7    7.17    3.26
   0  16  -7    4.69    2.32
   0  16   7    7.86    2.37
   0  16  -8    1.44    2.31
   0  16   8    4.60    2.40
   0  16  -8   -0.13    3.21
   0  16   9   59.76    4.91
   0  16  -9   52.35    5.56
   0  16  10    3.13    2.53
   0  16 -10    1.76    3.50
   0  16  11    2.21    2.54
   0  16 -11    4.43    3.72
   0  16  12   11.08    2.92
   0  16 -12    7.69    3.88
   0  16  13   15.92    3.11
   0  16 -13    5.17    3.78
   0  16  14    0.82    3.02
   0  16 -14   -2.41    3.55
   0  16  15    8.65    3.17
   0  16 -15    1.53    3.61
   0  16  16    2.38    3.40
   0  16 -16   -0.50    3.88
   0 -16 -17   -1.97    4.40
   0  16  17    2.10    3.59
   0 -16 -18    3.43    4.52
   0  16  18    4.39    3.81
   0 -16 -19   17.40    4.89
   0  16  19   15.97    4.36
   0  17   0   -0.93    2.35
   0  17   0    2.13    3.01
   0  17  -1    9.28    2.38
   0  17   1    7.36    2.36
   0  17   1   10.49    3.14
   0  17  -1   10.48    3.04
   0  17   2   46.19    4.28
   0  17   2   51.28    4.85
   0  17  -2   53.79    5.00
   0  17  -2   51.07    4.31
   0  17  -3    6.72    3.15
   0  17   3    5.59    3.05
   0  17   3    7.65    2.37
   0  17  -3    7.36    2.19
   0  17   4    9.38    3.31
   0  17  -4    9.65    3.36
   0  17   4   13.21    2.51
   0  17  -4    6.95    2.44
   0  17  -5    0.49    2.30
   0  17   5    2.20    2.30
   0  17   5    0.61    3.01
   0  17  -5    1.74    3.45
   0  17   6   14.53    2.67
   0  17  -6   13.51    3.58
   0  17   7   59.80    5.21
   0  17  -7   64.86    5.86
   0  17   8    2.11    2.54
   0  17  -8    1.99    3.65
   0  17   9   25.33    3.30
   0  17  -9   23.34    4.20
   0  17  10   32.79    3.74
   0  17 -10   30.83    4.63
   0  17  11    5.00    2.83
   0  17 -11    6.42    3.82
   0  17  12    0.99    2.91
   0  17 -12    0.15    3.96
   0  17  13    8.63    3.21
   0  17 -13    4.08    4.24
   0  17  14   19.68    3.50
   0  17 -14    9.97    4.39
   0  17  15    0.18    3.31
   0  17 -15    4.47    4.18
   0  17  16   13.56    3.78
   0 -17 -17    0.07    4.56
   0  17  17   -1.96    3.92
   0 -17 -18    8.72    4.82
   0  17  18   10.29    4.17
   0  18   0   63.53    5.44
   0  18   0   70.47    6.01
   0  18  -1    0.04    2.52
   0  18   1   -0.77    2.43
   0  18  -1    1.86    3.28
   0  18   1   -0.49    3.19
   0  18   2    1.73    2.51
   0  18  -2   -0.22    2.50
   0  18  -2    0.69    3.30
   0  18   2   -0.56    3.27
   0  18   3   14.21    2.70
   0  18   3    8.40    3.47
   0  18  -3    6.68    3.53
   0  18   4   32.21    3.54
   0  18   4   33.70    4.25
   0  18  -4   29.46    4.24
   0  18  -5    1.33    3.51
   0  18   5    4.72    2.62
   0  18  -6   20.29    4.30
   0  18   6   20.02    3.11
   0  18  -7    2.42    3.81
   0  18   7    3.55    2.72
   0  18  -8    6.95    3.89
   0  18   8    6.40    2.89
   0  18  -9    4.06    3.90
   0  18   9    7.19    2.92
   0  18  10   10.19    3.12
   0  18 -10   15.65    4.36
   0  18  11   10.51    3.16
   0  18 -11    5.69    4.09
   0  18  12   15.34    3.36
   0  18 -12    5.57    4.42
   0  18  13    4.98    3.42
   0  18 -13   -0.24    4.29
   0  18  14    0.75    3.31
   0  18 -14    3.55    4.42
   0  18  15   -0.25    3.59
   0  18  16    6.78    3.84
   0  19   0   -0.74    3.55
   0  19  -1    3.25    3.47
   0  19   1    4.23    3.55
   0  19   2    3.43    2.66
   0  19  -2    4.72    3.65
   0  19   2    3.82    3.59
   0  19   3    3.73    2.76
   0  19   3    2.23    3.73
   0  19  -3    2.85    3.72
   0  19  -4    4.85    3.86
   0  19   4    6.18    3.59
   0  19   4    7.75    2.86
   0  19  -5    3.09    3.76
   0  19   5    5.53    2.88
   0  19  -6    2.45    3.99
   0  19   6    5.17    2.91
   0  19  -7    3.66    4.36
   0  19   7    8.18    3.08
   0  19  -8    5.20    4.28
   0  19   8    5.34    3.07
   0  19  -9    4.56    4.36
   0  19   9    6.13    3.11
   0  19 -10    1.66    4.27
   0  19  10    4.64    3.17
   0  19 -11    5.85    4.48
   0  19  11   10.28    3.41
   0  19 -12    5.88    4.72
   0  19  12    3.84    3.44
   0  19 -13   11.82    4.79
   0  19  13   14.86    3.67
   0  19  14    4.58    3.62
   0  20   0    8.16    3.97
   0  20  -1    5.94    3.94
   0  20   1    3.01    3.95
   0  20  -2    4.59    3.92
   0  20   2    4.38    3.97
   0  20   3   40.51    5.17
   0  20  -3   44.00    5.24
   0  20   4    1.11    3.82
   0  20  -4    1.93    4.10
   0  20  -5    1.09    4.21
   0  20  -6    2.76    4.32
   0  20   7    3.90    3.22
   0  20  -7    4.49    4.49
   0  20   8    4.31    3.23
   0  20  -8   -0.09    4.70
   0  20   9   17.86    3.62
   0  20  -9   10.21    5.04
   0  20  10    6.48    3.45
   0  20 -10    1.98    4.76
   0  20  11    6.22    3.60
   0  20 -11    9.10    4.92
   0  20  12    6.57    3.78
   0  20 -12    3.08    4.99
   0  21   0    2.25    4.25
   0  21  -1    7.72    4.34
   0  21   1    3.13    4.31
   0  21  -2   11.89    4.42
   0  21   2    4.96    4.42
   0  21  -3   13.71    4.58
   0  21   3    8.35    4.36
   0  21  -4    9.23    4.52
   0  21  -5    5.69    4.48
   0  21  -6   -0.27    4.80
   0  21  -7   15.61    5.07
   0  21  -8    4.74    4.86
   0  21  -9    1.93    5.10
   0  21 -10    0.49    5.38
   0  22   0    4.47    4.59
   0  22   1    2.45    4.76
   0  22  -1    1.57    4.52
   0  22   2    0.36    4.54
   0  22  -2    5.90    4.78
   0  22  -3    1.89    4.64
   0  22  -4    0.72    4.83
   0  22  -5   -1.54    4.82
   0  22  -6   29.98    5.62
   0  22  -7    0.19    5.16
   1   0   0    0.21    0.21
   1   0   0    0.13    0.41
  -1   0   0   -0.19    0.39
  -1   0   1   17.16    1.47
   1   0  -1   18.54    1.47
   1   0   1   17.63    1.47
   1   0   1   19.35    1.46
  -1   0  -1   17.83    1.39
   1   0   1   21.67    1.39
   1   0   1   19.41    1.40
  -1   0  -2  308.57   21.35
   1   0   2  318.91   21.36
  -1   0  -2  301.46   21.36
   1   0   2  299.17   21.36
  -1   0  -2  322.91   21.40
   1   0   2  290.69   21.39
  -1   0   2  295.51   21.42
  -1   0  -3  346.38   21.75
   1   0   3  314.73   21.74
   1   0   3  294.76   21.70
   1   0   3  301.75   21.71
  -1   0  -3  297.83   21.71
  -1   0  -3  331.38   21.71
  -1   0  -4  369.81   24.16
   1   0   4  352.10   24.15
  -1   0  -4  329.59   24.13
   1   0   4  340.69   24.13
   1   0  -4  341.12   24.09
  -1   0  -4  353.58   24.12
   1   0   5  162.81   12.03
  -1   0  -5  166.36   12.00
  -1   0  -5  166.39   12.02
   1   0   5  161.02   12.02
   1   0  -5  177.45   11.98
  -1   0  -5  207.04   12.06
  -1   0   5  167.48   11.99
  -1   0   6    2.50    0.61
   1   0   6    4.35    0.71
  -1   0  -6    4.20    0.59
  -1   0  -6    3.72    0.71
   1   0  -6    4.48    0.55
   1   0  -7  149.14   10.57
  -1   0  -7  161.40   10.65
   1   0   7  142.56   10.62
  -1   0   7  152.43   10.58
   1   0  -8  454.36   30.68
  -1   0  -8  464.06   30.76
   1   0   8  447.14   30.73
  -1   0   8  401.69   30.70
   1   0  -9   48.09    3.65
  -1   0  -9   54.74    3.79
   1   0   9   51.83    3.70
  -1   0   9   48.03    3.71
  -1   0 -10  299.64   19.28
  -1   0  10  267.97   19.20
   1   0 -10  271.05   19.19
   1   0 -10  247.46   19.22
   1   0  10  293.16   19.23
  -1   0 -11    4.31    1.26
   1   0 -11    2.30    1.04
  -1   0  11    3.24    1.15
   1   0  11    2.32    0.99
   1   0 -11    3.21    1.01
  -1   0 -12    1.18    1.36
   1   0 -12   -0.82    1.16
  -1   0  12    0.22    1.26
   1   0  12    1.57    1.06
   1   0 -12    0.11    1.17
   1   0  13   29.10    2.79
  -1   0  13   27.32    2.71
  -1   0  13   25.72    2.64
   1   0 -13   31.85    2.58
   1   0 -13   33.22    2.65
   1   0  13   34.31    2.61
  -1   0 -13   30.38    2.76
   1   0  14  136.92   10.34
  -1   0  14  147.17   10.30
  -1   0  14  127.24   10.33
   1   0 -14  147.56   10.28
  -1   0 -14  147.67   10.38
   1   0 -14  149.04   10.31
   1   0  14  150.25   10.33
   1   0  15   19.66    2.19
  -1   0  15   16.77    2.21
   1   0 -15   22.61    2.16
  -1   0  15   13.81    2.33
  -1   0 -15   20.08    2.43
  -1   0 -15   22.99    2.30
   1   0 -16  190.72   13.98
  -1   0 -16  203.52   14.05
  -1   0  16  203.06   14.04
   1   0  16  205.37   14.03
  -1   0  16  181.00   14.06
  -1   0  17    3.08    2.02
   1   0  17    5.39    1.91
  -1   0 -17    8.40    2.16
   1   0 -17    4.44    1.97
  -1   0  18   -0.62    2.18
   1   0  18   -1.41    1.96
   1   0 -18    2.22    2.09
  -1   0 -18    2.79    2.31
  -1   0  19   22.96    3.22
   1   0  19   31.52    3.05
   1   0 -19   27.11    3.09
  -1   0 -19   28.08    3.34
  -1   0  20   28.10    3.54
   1   0  20   33.19    3.24
  -1   0 -20   35.91    3.73
   1   0 -20   31.18    3.54
  -1   0 -21   21.00    3.48
   1   0 -21   16.45    3.05
   1   0  21   18.67    2.72
  -1   0  21   11.05    3.11
  -1   0 -22   54.78    5.08
   1   0  22   53.13    4.53
  -1   0  22   39.55    4.83
   1   0  23   18.54    3.12
  -1   0  23    4.02    3.47
   1   0  24    9.69    3.18
  -1   0  24   -2.92    3.68
   1   0  25    5.61    3.37
   1   0  26   35.03    4.60
   1  -1  26    6.90    3.64
  -1   1  26   -0.24    4.27
  -1   1  25    1.97    3.84
   1  -1  25    0.96    3.31
  -1  -1 -24   26.68    4.57
   1  -1  24   26.70    3.64
  -1   1  24   14.83    4.08
  -1  -1 -23   19.93    3.76
   1  -1  23   12.58    3.10
  -1   1  23   11.20    3.55
  -1  -1 -22   13.34    3.56
   1  -1  22   16.97    2.96
  -1   1  22   14.82    3.35
  -1  -1 -21   26.87    3.63
  -1   1  21   19.92    3.40
   1  -1  21   25.66    3.05
  -1  -1 -20   16.82    3.02
   1  -1  20   20.19    2.54
  -1  -1 -19   41.82    3.92
   1  -1  19   39.22    3.46
  -1   1  19   31.47    3.75
  -1  -1 -18   19.72    2.85
  -1   1  18   15.97    2.72
   1  -1  18   21.54    2.41
  -1   1  17   43.49    4.07
  -1  -1 -17   47.58    4.07
   1  -1  17   49.49    3.90
  -1   1  16   41.26    4.07
   1  -1  16   44.74    3.92
   1   1 -16   54.62    4.07
  -1  -1 -16   54.92    4.16
   1  -1  15   34.71    3.13
  -1  -1 -15   38.27    3.43
  -1  -1 -15   38.93    3.29
   1   1 -15   36.38    3.20
   1   1 -14   82.78    5.68
   1  -1  14   77.16    5.68
   1   1 -14   73.17    5.69
   1  -1  14   73.99    5.78
  -1  -1 -14   73.75    5.81
   1   1 -13   57.54    4.36
   1  -1  13   59.00    4.35
  -1  -1 -13   66.87    4.51
   1  -1  13   52.60    4.44
   1   1 -13   52.89    4.33
   1  -1  12  211.97   14.28
   1   1 -12  191.67   14.26
   1   1 -12  181.46   14.27
  -1  -1 -11   47.94    3.57
   1  -1  11   56.80    3.45
   1   1 -11   47.85    3.43
  -1  -1 -10  137.63   10.50
   1  -1  10  156.86   10.43
   1   1 -10  144.55   10.41
   1   1 -10  148.75   10.46
  -1  -1  -9  417.89   29.40
   1   1  -9  440.00   29.37
   1   1  -9  425.24   29.33
   1  -1   9  397.41   29.34
  -1  -1  -8   28.25    2.53
   1   1  -8   34.16    2.50
  -1   1   8   29.72    2.49
   1   1  -8   35.84    2.42
   1  -1   8   31.43    2.42
  -1  -1  -7  417.57   27.11
  -1  -1  -7  400.53   27.08
   1   1  -7  334.34   27.07
   1  -1   7  365.42   27.06
   1   1  -7  428.34   27.04
  -1   1   7  365.79   27.09
  -1   1   6  629.17   43.69
   1  -1   6  598.42   43.66
  -1  -1  -6  637.77   43.67
   1   1  -6  571.43   43.65
  -1  -1  -6  608.74   43.67
  -1   1   5   86.73    6.47
  -1  -1  -5   90.55    6.46
  -1  -1  -5   92.19    6.46
   1  -1   5   95.97    6.45
  -1  -1  -5   89.50    6.50
   1  -1   4    0.09    0.47
  -1  -1  -4    0.54    0.45
   1  -1   4    0.71    0.58
  -1  -1  -4    0.46    0.65
  -1  -1  -4    0.56    0.50
   1  -1   3   80.94    5.36
   1  -1   3   71.27    5.34
  -1  -1  -3   73.97    5.40
  -1  -1  -3   81.02    5.37
  -1  -1  -3   72.91    5.34
  -1  -1  -2   67.43    5.02
   1  -1   2   74.02    4.97
   1  -1   2   66.58    4.97
  -1  -1  -2   72.14    4.96
  -1  -1  -2   70.01    4.98
  -1  -1  -1  821.76   56.30
   1  -1   1  798.96   56.30
  -1   1   1  781.89   56.31
  -1  -1  -1  815.55   56.27
  -1  -1   0  165.52   11.70
   1  -1   0  167.99   11.66
   1   1   0  148.81   11.69
  -1   1   0  156.89   11.66
  -1  -1   0  174.22   11.62
   1   1   1  849.06   61.03
   1   1   1  904.97   61.01
   1   1   1  898.65   60.98
  -1  -1   1  823.48   61.03
   1   1   1  854.19   61.04
  -1  -1   2   87.62    7.26
  -1   1  -2  103.96    7.23
   1   1   2  116.64    7.25
   1   1   2  103.52    7.22
   1   1   2   99.40    7.26
   1   1   3   45.81    3.02
   1  -1  -3   43.52    3.03
   1   1   3   41.15    3.02
   1   1   3   38.79    3.05
  -1   1  -3   40.14    3.02
  -1   1  -4    5.53    0.71
   1   1   4    6.92    0.66
   1  -1  -4    5.34    0.67
  -1  -1   4    7.27    0.55
   1   1   4    5.99    0.74
  -1   1  -4    6.61    0.72
   1   1   4    5.62    0.76
  -1   1  -5   94.64    6.34
  -1  -1   5   94.68    6.28
   1   1   5   86.25    6.37
  -1   1  -5   89.75    6.33
   1   1   5   81.89    6.33
   1  -1  -5   86.95    6.30
   1  -1  -5   87.19    6.33
   1  -1  -6  621.92   44.18
   1   1   6  600.17   44.21
  -1   1  -6  686.46   44.20
  -1  -1   6  638.31   44.15
   1  -1  -6  626.67   44.16
  -1   1  -6  623.18   44.19
  -1   1  -7  365.29   27.49
  -1  -1   7  389.20   27.44
   1  -1  -7  378.34   27.45
  -1   1  -8   17.98    1.56
   1   1   8   17.04    1.48
   1  -1  -8   15.95    1.40
  -1  -1   8   16.26    1.43
   1   1   9  491.34   33.80
   1  -1  -9  462.31   33.74
  -1  -1   9  477.72   33.74
  -1   1  -9  518.92   33.80
   1   1  10  188.32   13.31
   1  -1 -10  190.31   13.26
  -1  -1  10  193.71   13.27
  -1   1 -10  222.74   13.34
   1   1  11   61.84    4.33
  -1  -1  11   54.08    4.35
   1  -1 -11   58.48    4.26
  -1  -1  11   56.75    4.29
  -1   1 -11   58.88    4.38
   1   1  12  223.51   15.53
  -1  -1  12  203.66   15.54
   1  -1 -12  220.85   15.47
  -1  -1  12  220.29   15.49
  -1   1 -12  230.82   15.56
   1   1  13   61.46    4.33
   1  -1 -13   49.70    4.30
  -1  -1  13   54.43    4.39
   1  -1 -13   58.21    4.27
  -1  -1  13   53.38    4.34
   1   1  13   57.40    4.44
  -1   1 -13   66.61    4.46
   1   1  14   65.58    4.78
   1  -1 -14   59.65    4.73
  -1  -1  14   62.21    4.82
   1  -1 -14   63.28    4.72
  -1   1 -14   62.36    4.83
  -1  -1  14   57.65    4.80
   1   1  14   63.06    4.93
  -1   1 -14   69.88    4.90
   1   1  15   33.85    2.85
  -1  -1  15   25.78    2.87
  -1   1 -15   31.58    2.90
   1  -1 -15   31.41    2.78
  -1  -1  15   31.25    2.92
  -1   1 -15   30.61    3.02
  -1  -1  16   36.06    3.73
  -1  -1  16   44.67    3.79
   1  -1 -16   43.12    3.62
  -1   1 -16   47.26    3.80
   1   1  16   44.73    3.70
  -1  -1  17   35.16    3.46
   1  -1 -17   39.29    3.27
  -1   1 -17   41.50    3.51
  -1  -1  17   29.95    3.31
   1   1  17   31.60    3.32
   1   1  18   16.23    2.52
  -1  -1  18   13.81    2.57
  -1   1 -18   21.94    2.87
   1  -1 -18   15.59    2.44
   1  -1 -19   32.57    3.33
   1   1  19   35.38    3.40
  -1  -1  19   25.31    3.51
  -1   1 -19   38.30    3.71
  -1  -1  20    5.33    2.75
   1   1  20   12.17    2.43
   1  -1 -20   11.13    2.51
  -1  -1  21   23.66    3.72
   1  -1 -21   29.90    3.44
   1   1  21   35.66    3.42
   1   1  22   23.58    3.06
   1  -1 -22   13.25    3.15
   1   1  23   17.56    3.07
   1  -1 -23   14.96    3.48
   1   1  24   30.84    3.97
   1   1  25   10.94    3.54
   1   1  26    9.01    3.69
   1  -2  26   -4.55    3.78
  -1   2  26   -5.03    4.28
   1  -2  25    6.23    3.48
  -1   2  25    4.60    3.95
  -1  -2 -25   12.61    4.27
  -1   2  24    3.31    3.65
   1  -2  24    5.67    3.09
  -1  -2 -24   -0.11    3.81
   1  -2  23   30.60    3.77
  -1   2  23   31.53    4.30
  -1  -2 -23   35.10    4.39
  -1   2  22   16.53    3.47
   1  -2  22   17.76    3.06
  -1  -2 -22   20.36    3.67
   1  -2  21   11.75    2.59
  -1   2  21    9.77    3.02
  -1  -2 -21   10.16    3.17
   1  -2  20    0.61    2.21
  -1   2  20   -0.22    2.54
  -1  -2 -20    1.09    2.91
  -1  -2 -19   60.43    4.97
  -1   2  19   47.60    4.85
   1  -2  19   59.48    4.64
   1  -2  18    8.89    1.99
  -1  -2 -18   10.07    2.49
  -1  -2 -17   49.64    4.09
   1  -2  17   43.41    3.77
  -1  -2 -16   93.57    6.88
   1  -2  16   89.57    6.73
   1  -2  15    2.57    1.41
  -1  -2 -15    3.35    1.79
   1   2 -14   24.87    2.39
  -1  -2 -14   24.39    2.60
   1  -2  14   21.45    2.19
   1  -2  13  113.99    8.57
   1  -2  13  128.29    8.51
   1   2 -13  114.73    8.53
  -1  -2 -13  114.65    8.63
   1  -2  12  101.35    7.50
   1   2 -12   97.80    7.44
   1  -2  12  108.67    7.43
  -1  -2 -12  105.70    7.54
  -1   2  11  138.10    6.31
   1  -2  11  176.25    6.30
  -1  -2 -10   26.52    2.26
  -1   2  10   27.15    2.25
   1   2 -10   27.58    2.25
  -1  -2 -10   29.34    2.42
   1  -2  10   27.41    2.20
  -1  -2  -9   33.22    2.97
  -1   2   9   39.75    2.96
   1   2  -9   42.08    3.00
  -1  -2  -9   44.38    3.10
   1  -2   9   37.62    2.91
  -1  -2  -8   63.00    4.85
   1  -2   8   61.50    4.79
  -1   2   8   62.31    4.84
   1   2  -8   71.41    4.86
  -1   2   7  234.19   18.00
  -1  -2  -7  229.86   18.00
  -1  -2  -7  273.70   18.01
   1   2  -7  279.74   18.03
   1  -2   7  279.42   17.97
  -1  -2  -7  240.15   18.02
  -1   2   6   62.76    4.44
  -1  -2  -6   61.76    4.46
   1   2  -6   76.21    4.50
  -1  -2  -6   58.61    4.50
   1  -2   6   55.72    4.39
  -1  -2  -6   62.02    4.45
  -1  -2  -5  224.22   16.25
  -1  -2  -5  213.74   16.27
   1  -2   5  229.95   16.21
  -1  -2  -5  230.48   16.24
  -1   2   5  260.84   16.26
   1  -2   4   97.20    6.48
  -1  -2  -4   90.85    6.48
  -1   2   4  100.56    6.47
   1  -2   4   80.45    6.41
  -1  -2  -4  107.23    6.53
  -1  -2  -4   89.67    6.45
  -1  -2  -3  187.18   12.37
  -1   2   3  192.72   12.38
  -1  -2  -3  156.90   12.40
   1  -2   3  165.50   12.34
  -1  -2  -3  187.74   12.41
  -1  -2  -2    4.11    0.63
  -1  -2  -2    4.07    0.54
  -1  -2  -2    4.12    0.75
   1  -2   2    3.46    0.43
  -1  -2  -1  330.80   22.42
   1  -2   1  315.90   22.37
   1   2   0 4523.01  319.79
  -1   2   0 4631.74  319.76
   1   2   1  336.44   26.02
   1  -2  -1  392.78   25.98
   1   2   2    9.77    0.93
   1  -2  -2   10.09    0.82
   1   2   3  191.36   12.95
   1  -2  -3  185.26   12.90
  -1   2  -3  180.25   12.89
   1   2   4  109.93    8.39
  -1   2  -4  117.22    8.34
   1   2   4  124.80    8.38
   1  -2  -4  122.04    8.35
   1   2   5  270.36   18.56
  -1  -2   5  250.77   18.51
   1   2   5  257.22   18.59
  -1   2  -5  267.89   18.53
   1  -2  -5  272.27   18.54
   1   2   5  279.99   18.56
   1  -2  -6   55.83    4.23
  -1  -2   6   57.00    4.20
  -1   2  -6   63.30    4.25
   1   2   6   60.45    4.29
   1  -2  -6   60.28    4.25
   1  -2  -7  255.36   17.78
   1  -2  -7  244.01   17.76
   1   2   7  241.48   17.81
  -1   2  -7  277.51   17.78
  -1  -2   7  251.41   17.73
   1  -2  -8   59.48    4.34
   1  -2  -8   57.96    4.37
   1   2   8   63.16    4.42
  -1   2  -8   57.69    4.37
  -1  -2   8   62.66    4.33
   1  -2  -9   32.53    2.56
   1  -2  -9   30.74    2.60
   1   2   9   35.48    2.66
  -1   2  -9   34.71    2.63
  -1  -2   9   33.74    2.56
   1  -2 -10   27.86    2.49
   1   2  10   34.34    2.56
  -1   2 -10   31.02    2.56
  -1  -2  10   33.09    2.50
  -1  -2  11  198.24   13.58
   1   2  11  199.02   13.63
  -1   2 -11  195.60   13.62
   1  -2 -11  180.59   13.57
  -1  -2  12   95.17    6.98
   1   2  12   93.06    6.99
  -1   2 -12  104.58    7.04
   1  -2 -12   94.76    6.94
  -1  -2  13  123.80    8.97
  -1   2 -13  140.00    9.06
   1   2  13  120.61    9.02
   1  -2 -13  119.97    8.95
   1   2  14   23.33    2.32
  -1  -2  14   20.63    2.41
   1  -2 -14   23.59    2.29
   1  -2 -15    3.38    1.59
   1   2  15    4.64    1.71
  -1  -2  15    2.64    1.82
  -1   2 -15    4.77    1.90
   1  -2 -16   86.25    6.53
   1   2  16   95.09    6.66
  -1   2 -16   87.04    6.75
  -1  -2  16   85.36    6.63
   1  -2 -17   44.47    3.84
   1   2  17   48.99    4.01
   1  -2 -18    4.60    2.11
   1   2  18    3.85    2.28
   1  -2 -19   60.74    5.11
   1   2  19   65.07    5.22
   1  -2 -20    0.41    2.36
   1   2  20   -2.72    2.59
   1  -2 -21   11.67    2.81
   1   2  21   15.17    2.85
   1  -2 -22   19.62    3.26
   1   2  22   25.72    3.31
   1  -2 -23   31.70    3.95
   1   2  23   38.45    4.00
   1  -2 -24    4.49    3.14
   1   2  24    8.86    3.08
   1  -2 -25   11.72    3.67
   1   2  25   15.44    3.55
   1  -2 -26    1.63    3.77
   1   2  26    1.13    3.65
  -1  -3 -26    9.40    4.50
  -1   3  26   -0.41    4.32
   1  -3  26    2.50    3.82
  -1  -3 -25   14.91    4.42
  -1   3  25    7.23    4.00
   1  -3  25    6.36    3.60
  -1  -3 -24   24.92    4.29
   1  -3  24   15.85    3.65
  -1   3  24   18.61    4.01
  -1  -3 -23    5.16    3.61
   1  -3  23    3.06    2.97
  -1   3  23   -1.50    3.46
  -1  -3 -22   16.04    3.59
  -1   3  22   11.95    3.37
   1  -3  22   12.64    2.84
  -1  -3 -21   46.95    4.50
  -1   3  21   34.91    4.29
   1  -3  21   39.93    3.95
  -1  -3 -20    5.94    2.97
   1  -3  20    6.00    2.37
  -1  -3 -19   78.65    5.85
   1  -3  19   65.00    5.54
  -1  -3 -18   53.43    4.54
   1  -3  18   50.56    4.28
   1  -3  17   16.11    2.15
  -1  -3 -17   12.43    2.51
   1  -3  16   78.88    5.83
  -1  -3 -16   69.09    5.87
  -1  -3 -16   88.26    6.03
   1  -3  15   83.87    5.85
  -1  -3 -15   73.12    5.91
  -1  -3 -14    8.46    2.08
  -1   3  14   10.29    1.71
   1   3 -14   11.35    1.79
   1  -3  14   12.76    1.47
  -1  -3 -14    9.12    1.74
  -1  -3 -13  165.64   12.41
   1   3 -13  181.17   12.41
  -1   3  13  160.20   12.42
   1  -3  13  174.49   12.36
  -1  -3 -13  196.81   12.52
   1  -3  13  174.99   12.45
  -1  -3 -12  169.94   12.58
   1  -3  12  177.11   12.53
   1   3 -12  184.86   12.57
  -1   3  12  167.03   12.58
  -1  -3 -12  189.24   12.65
   1  -3  12  177.70   12.60
  -1  -3 -11   29.00    2.45
  -1  -3 -11   27.12    2.36
   1   3 -11   21.88    2.24
   1  -3  11   29.75    2.24
  -1   3  11   29.83    2.31
  -1  -3 -10  241.37   20.63
  -1  -3 -10  292.16   20.63
  -1   3  10  335.13   20.66
   1   3 -10  308.32   20.63
   1  -3  10  295.29   20.59
   1  -3   9  298.58   22.21
  -1   3   9  307.16   22.26
   1   3  -9  347.66   22.28
  -1  -3  -9  281.24   22.25
  -1  -3  -8   46.17    3.87
   1  -3   8   55.58    3.78
   1   3  -8   55.99    3.89
  -1  -3  -8   47.96    3.89
  -1   3   8   52.53    3.84
  -1  -3  -7   38.69    2.85
  -1  -3  -7   35.49    2.88
  -1  -3  -7   46.08    2.98
  -1   3   7   33.48    2.80
   1  -3   7   35.10    2.74
   1   3  -7   44.90    2.91
  -1  -3  -6  444.91   33.20
   1  -3   6  446.52   33.13
  -1  -3  -6  569.33   33.25
  -1   3   6  481.46   33.19
  -1  -3  -6  489.21   33.19
  -1  -3  -5  204.17   14.87
   1  -3   5  224.49   14.77
  -1  -3  -5  211.76   14.89
  -1   3   5  187.78   14.82
  -1  -3  -5  215.08   14.85
  -1  -3  -4  441.61   33.33
  -1  -3  -4  546.72   33.36
  -1  -3  -4  440.75   33.30
   1  -3   4  478.29   33.24
  -1   3   4  493.91   33.29
  -1  -3  -3  858.85   63.67
  -1   3   3  907.29   63.62
   1  -3   3  914.90   63.57
   1   3  -3  970.36   63.69
  -1   3   2   15.82    1.12
   1   3  -2   11.22    1.28
  -1  -3  -2   12.33    1.29
   1  -3   2   14.58    1.08
   1   3  -1  689.21   46.27
  -1  -3  -1  637.31   46.24
   1  -3   1  664.10   46.18
  -1  -3   0  115.98    8.77
   1   3   0  109.24    8.75
   1  -3   0  129.66    8.67
   1  -3  -1  655.31   45.04
   1   3   1  616.12   45.13
   1  -3  -2   30.47    2.15
   1   3   2   28.22    2.26
   1   3   3  896.16   65.71
   1  -3  -3  898.53   65.64
  -1   3  -3  980.16   65.62
   1   3   4  368.98   27.68
  -1  -3   4  333.85   27.70
   1  -3  -4  405.99   27.64
  -1   3  -4  421.41   27.61
   1  -3  -5  244.76   16.21
  -1  -3   5  270.46   16.31
   1   3   5  209.99   16.24
  -1   3  -5  220.54   16.18
   1  -3  -6  548.71   37.17
  -1   3  -6  520.15   37.15
   1  -3  -7   55.18    3.71
  -1   3  -7   52.34    3.69
   1   3   7   48.78    3.78
  -1  -3   7   46.86    3.68
   1  -3  -8   80.68    6.02
   1  -3  -8   84.68    6.01
  -1   3  -8   86.56    6.02
   1   3   8   80.67    6.06
  -1  -3   8   85.82    5.99
   1  -3  -9  310.83   21.13
   1  -3  -9  302.20   21.11
  -1   3  -9  287.92   21.12
   1   3   9  293.36   21.16
  -1  -3   9  308.83   21.10
   1  -3 -10  284.53   20.47
   1  -3 -10  265.92   20.47
  -1   3 -10  310.16   20.50
   1   3  10  305.04   20.54
  -1  -3  10  300.46   20.46
   1  -3 -11   25.59    2.26
   1  -3 -11   26.82    2.27
   1   3  11   27.64    2.36
  -1   3 -11   24.82    2.31
  -1  -3  11   26.99    2.26
   1  -3 -12  206.79   14.72
   1  -3 -12  202.81   14.73
   1   3  12  213.07   14.78
  -1   3 -12  203.17   14.77
  -1  -3  12  217.51   14.73
   1  -3 -13  174.53   13.16
  -1   3 -13  189.51   13.25
  -1  -3  13  191.07   13.17
   1   3  13  191.32   13.24
   1  -3 -14    9.09    1.60
   1   3  14    7.03    1.65
  -1  -3  14    7.18    1.76
  -1   3 -14    7.99    1.90
   1  -3 -15   77.94    6.04
   1   3  15   79.94    6.06
  -1   3 -15   82.15    6.18
  -1  -3  15   84.17    6.07
   1  -3 -16   91.24    6.55
  -1  -3  16   86.51    6.61
   1   3  16   88.34    6.67
  -1   3 -16   84.81    6.71
   1   3  17   18.63    2.54
   1  -3 -17   17.81    2.32
   1   3  18   69.63    5.26
   1  -3 -18   59.85    5.05
   1  -3 -19   64.92    5.44
   1   3  19   75.28    5.70
   1  -3 -20    5.49    2.46
   1   3  20    3.28    2.55
   1  -3 -21   36.67    3.85
   1   3  21   36.24    3.96
   1  -3 -22   16.01    3.09
   1   3  22   16.80    3.19
   1  -3 -23    3.83    2.97
   1   3  23   11.36    3.15
   1  -3 -24   18.99    3.59
   1   3  24   23.18    3.66
   1  -3 -25   16.77    3.68
   1   3  25   20.30    3.72
   1  -3 -26    9.75    3.60
   1   3  26   12.21    3.87
  -1  -4 -26   34.85    5.11
   1  -4  26   23.77    4.45
  -1   4  26   20.19    4.83
  -1  -4 -25   16.17    4.46
  -1   4  25    9.75    4.12
   1  -4  25   14.29    3.87
  -1  -4 -24    4.72    4.09
  -1   4  24   -0.59    3.80
   1  -4  24   -2.31    3.40
  -1  -4 -23    3.19    3.93
   1  -4  23    3.57    3.10
  -1  -4 -22   33.36    4.26
   1  -4  22   25.46    3.71
  -1  -4 -21    8.63    3.37
   1  -4  21    2.46    2.66
  -1  -4 -20   54.17    4.85
   1  -4  20   49.37    4.49
  -1  -4 -19   26.58    3.34
   1  -4  19   25.13    2.88
  -1  -4 -18    0.81    2.58
   1  -4  18    3.06    1.97
  -1  -4 -17    5.54    2.44
  -1   4  17    7.31    2.18
   1  -4  17    5.23    1.87
   1  -4  16  133.88    9.52
  -1   4  16  122.96    9.59
  -1  -4 -16  139.00    9.67
  -1   4  15   88.62    5.96
   1  -4  15   81.03    5.82
  -1  -4 -14   80.93    6.50
  -1   4  14   92.29    6.52
   1   4 -14   89.71    6.48
   1  -4  14   87.05    6.39
   1  -4  13   18.39    1.84
   1   4 -13   21.26    2.00
  -1   4  13   17.52    1.94
  -1  -4 -13   20.57    2.29
  -1  -4 -13   15.51    2.05
   1  -4  13   16.35    2.24
  -1  -4 -12   45.79    3.24
  -1  -4 -12   28.89    3.05
   1  -4  12   35.98    3.13
   1  -4  12   37.17    2.88
  -1   4  12   39.18    3.03
   1   4 -12   37.49    3.00
   1   4 -11   82.07    6.57
  -1   4  11   94.22    6.60
   1  -4  11   90.92    6.51
  -1  -4 -11   78.45    6.61
   1  -4  10  204.84   12.62
  -1   4  10  205.74   12.69
  -1  -4 -10  193.26   12.73
  -1  -4 -10  179.16   12.71
   1  -4   9  153.15   11.38
   1   4  -9  184.99   11.50
  -1   4   9  161.06   11.45
  -1  -4  -9  146.44   11.47
  -1  -4  -9  176.63   11.51
  -1  -4  -8   77.52    6.52
   1   4  -8  104.29    6.55
  -1  -4  -8   95.26    6.57
  -1   4   8   94.89    6.49
   1  -4   8   86.77    6.39
  -1  -4  -7    4.89    1.16
  -1  -4  -7    5.10    1.08
  -1  -4  -7    7.93    1.23
   1  -4   7    5.25    0.64
  -1   4   7    4.20    0.76
  -1  -4  -6  310.09   20.65
   1  -4   6  294.08   20.55
  -1   4   6  295.42   20.61
  -1  -4  -6  275.23   20.67
   1  -4   5   18.58    1.35
  -1   4   5   17.87    1.48
  -1  -4  -5   17.14    1.67
   1  -4   4 1398.50   96.81
  -1   4   4 1418.58   96.87
  -1  -4  -4 1286.57   96.92
   1  -4   3  512.41   37.14
  -1   4   3  538.02   37.16
   1   4  -3  615.54   37.26
  -1  -4  -3  507.23   37.24
  -1   4   2  709.55   46.86
   1   4  -2  699.14   46.94
   1  -4   2  646.25   46.86
  -1  -4  -2  615.29   46.94
  -1  -4  -1  369.89   28.42
   1  -4   1  392.58   28.34
  -1   4   1  437.60   28.33
   1   4  -1  377.06   28.43
   1  -4   0   38.18    2.47
   1   4   0   39.22    2.58
   1  -4   0   33.87    2.38
   1   4   0   27.11    2.59
  -1  -4   0   24.95    2.55
   1   4   1  299.22   24.19
  -1  -4   1  340.75   24.22
   1  -4  -1  353.75   24.10
   1   4   1  321.54   24.20
  -1  -4   1  401.39   24.23
  -1   4  -2  656.12   46.65
  -1  -4   2  632.45   46.75
   1  -4  -2  701.91   46.65
   1   4   2  658.99   46.76
   1   4   2  653.00   46.74
   1  -4  -3  484.97   33.02
   1   4   3  507.27   33.13
  -1   4  -3  423.98   33.01
   1   4   4 1219.29   94.97
  -1  -4   4 1463.21   95.00
   1  -4  -4 1366.12   94.90
  -1   4  -4 1414.46   94.86
  -1   4  -4 1291.94   94.89
   1   4   5   13.34    1.20
  -1  -4   5   11.63    1.18
   1  -4  -5   10.56    1.04
  -1   4  -5    9.92    0.96
  -1   4  -5   11.98    0.95
   1   4   6  306.60   23.33
  -1  -4   6  332.01   23.36
   1  -4  -6  340.29   23.27
  -1   4  -6  374.07   23.25
  -1   4  -6  301.41   23.24
   1  -4  -7   12.97    1.31
  -1  -4   7   15.02    1.44
  -1   4  -7   15.17    1.31
  -1  -4   8   78.80    6.13
   1  -4  -8   86.08    6.12
  -1   4  -8   90.31    6.10
  -1  -4   9  198.93   14.45
   1  -4  -9  207.03   14.47
  -1   4  -9  211.38   14.46
   1  -4  -9  205.26   14.49
  -1  -4  10  218.38   14.80
   1  -4 -10  217.26   14.81
   1   4  10  192.27   14.86
  -1   4 -10  216.67   14.82
   1  -4 -10  200.19   14.84
  -1  -4  11   89.86    6.43
   1  -4 -11   87.97    6.44
  -1   4 -11   84.11    6.47
   1   4  11   94.10    6.54
   1  -4 -11   89.48    6.48
  -1  -4  12   44.43    3.53
   1   4  12   46.57    3.61
   1  -4 -12   43.14    3.51
  -1   4 -12   53.21    3.63
   1  -4 -12   40.00    3.53
  -1  -4  13   21.11    2.22
  -1   4 -13   24.10    2.34
   1  -4 -13   19.83    2.12
   1  -4 -13   18.69    2.21
   1   4  13   23.95    2.30
  -1  -4  14   85.29    6.23
   1   4  14   86.49    6.30
  -1   4 -14   84.87    6.31
   1  -4 -14   79.58    6.20
  -1  -4  15  108.56    7.47
   1   4  15  109.28    7.56
  -1   4 -15   89.42    7.56
   1  -4 -15   98.46    7.46
   1  -4 -16  143.81   10.55
  -1  -4  16  145.91   10.58
   1   4  16  149.49   10.62
  -1   4 -16  147.15   10.68
   1   4  17    2.82    2.15
   1  -4 -17    4.88    1.99
   1   4  18    0.61    2.34
   1  -4 -18    1.91    2.14
   1   4  19   32.18    3.32
   1  -4 -19   21.98    3.03
   1  -4 -20   43.86    4.24
   1   4  20   50.87    4.56
   1   4  21    4.28    2.93
   1  -4 -21    5.57    2.60
   1   4  22   23.71    3.60
   1  -4 -22   19.16    3.23
   1   4  23    2.06    3.14
   1  -4 -23    1.01    3.03
   1   4  24    9.48    3.46
   1  -4 -24    4.59    3.31
   1   4  25   21.86    3.84
   1  -4 -25   13.14    3.60
   1   4  26   35.82    4.39
   1  -4 -26   20.53    4.16
  -1  -5 -26    1.18    4.69
   1  -5  25   -5.65    3.85
  -1  -5 -25    5.08    4.43
   1  -5  24   28.80    4.35
  -1  -5 -24   42.03    5.09
   1  -5  23    8.00    3.42
  -1  -5 -23   17.41    4.10
   1  -5  22    7.52    3.13
  -1  -5 -22   11.19    3.54
   1  -5  21    4.07    2.77
  -1  -5 -21    7.86    3.30
   1  -5  20    2.13    2.59
  -1   5  20    2.64    2.80
  -1  -5 -20    2.29    3.14
  -1   5  19   26.93    3.26
   1  -5  19   26.29    3.15
  -1  -5 -19   29.07    3.56
  -1  -5 -18   51.94    4.45
  -1   5  18   43.77    4.15
   1  -5  18   42.43    3.95
  -1  -5 -17   70.12    5.35
   1  -5  17   64.16    5.18
  -1   5  17   62.57    5.22
  -1   5  16   26.94    2.81
   1  -5  16   25.74    2.70
  -1  -5 -16   29.39    3.11
  -1   5  15    3.70    1.70
   1  -5  15    0.47    1.52
  -1  -5 -14   51.01    4.64
  -1   5  14   63.36    4.62
   1  -5  14   60.55    4.52
   1   5 -14   60.64    4.58
   1   5 -13   98.01    6.76
  -1   5  13  105.26    6.80
   1  -5  13   90.58    6.69
  -1  -5 -12   59.26    4.98
   1  -5  12   70.60    5.09
   1  -5  12   59.80    4.82
   1   5 -12   71.30    4.95
  -1   5  12   68.81    4.95
  -1  -5 -12   68.98    5.05
  -1  -5 -11  225.45   18.22
  -1  -5 -11  261.42   18.26
   1  -5  11  248.10   18.14
   1   5 -11  297.31   18.23
  -1   5  11  250.78   18.21
   1  -5  11  276.71   18.24
  -1  -5 -10   14.51    1.95
   1   5 -10   18.71    1.88
   1  -5  10   21.27    1.65
  -1   5  10   20.46    1.83
  -1  -5 -10   17.05    1.95
   1   5  -9   65.18    4.58
  -1  -5  -9   53.84    4.58
  -1   5   9   67.40    4.51
   1  -5   9   58.74    4.40
   1   5  -8  113.21    7.08
  -1  -5  -8   96.43    7.07
  -1   5   8  103.59    7.01
   1  -5   8   91.80    6.91
  -1  -5  -8   92.24    7.09
  -1  -5  -7   30.03    2.50
  -1   5   7   30.14    2.38
   1  -5   7   31.40    2.25
  -1  -5  -7   26.54    2.55
  -1  -5  -6  387.96   30.44
  -1   5   6  449.66   30.39
   1  -5   6  442.24   30.31
  -1  -5  -5   92.01    7.10
  -1   5   5  102.13    6.99
  -1  -5  -4   39.75    3.45
   1   5  -4   47.10    3.39
   1   5  -4   47.23    3.42
  -1   5   4   44.68    3.27
  -1  -5  -3   13.87    1.59
  -1   5   3   13.70    1.24
   1  -5   3   17.80    1.30
   1   5  -3   16.90    1.50
  -1   5   2   23.61    1.83
   1  -5   2   26.77    1.94
  -1  -5  -2   21.32    2.12
   1   5  -2   26.44    2.07
  -1  -5  -2   27.84    2.15
  -1   5   1   49.56    3.68
  -1  -5  -1   49.25    3.89
   1  -5   1   54.13    3.76
   1   5  -1   62.04    3.90
   1  -5   0  398.79   26.87
   1  -5   0  450.36   26.95
  -1   5   0  360.61   26.86
   1   5   0  407.35   27.00
   1   5   0  433.30   27.03
   1  -5  -1   35.92    2.61
   1   5   1   33.30    2.79
   1  -5  -1   40.54    2.72
  -1   5  -1   36.34    2.67
   1   5   2   22.11    2.10
   1  -5  -2   28.66    2.06
  -1   5  -2   23.83    1.95
  -1  -5   2   30.11    2.16
   1  -5  -2   28.11    1.93
   1   5   2   23.08    2.09
   1   5   3    6.34    0.95
  -1  -5   3    5.87    0.92
   1  -5  -3    5.35    0.69
  -1   5  -3    4.80    0.67
   1   5   3    4.43    1.01
   1   5   4   35.04    2.77
  -1  -5   4   42.30    2.76
   1  -5  -4   34.91    2.59
   1   5   4   36.45    2.74
  -1   5  -4   31.86    2.58
   1   5   5  109.34    8.44
  -1  -5   5  140.23    8.46
   1  -5  -5  125.59    8.34
  -1   5  -5  121.08    8.27
  -1   5  -5  101.82    8.32
   1   5   6  460.98   35.81
  -1   5  -6  542.53   35.69
  -1   5  -6  460.54   35.72
  -1  -5   6  597.80   35.85
   1  -5  -6  510.60   35.73
  -1   5  -7   48.61    3.43
  -1   5  -7   42.40    3.45
  -1  -5   7   49.60    3.61
   1  -5  -7   49.04    3.49
  -1   5  -8   82.46    5.99
  -1  -5   8   92.02    6.14
   1  -5  -8   80.45    6.02
  -1  -5   9   44.89    3.60
  -1   5  -9   49.71    3.51
   1  -5  -9   44.70    3.51
  -1  -5  10   22.72    2.20
  -1   5 -10   27.31    2.17
   1  -5 -10   23.15    2.12
   1  -5 -11  267.83   18.83
  -1  -5  11  251.80   18.81
  -1   5 -11  291.79   18.85
   1  -5 -11  261.77   18.85
   1  -5 -12   65.18    5.24
   1   5  12   71.93    5.38
  -1  -5  12   74.49    5.27
  -1   5 -12   72.96    5.30
   1  -5 -12   68.94    5.31
   1  -5 -13  108.77    7.90
   1   5  13  110.83    7.98
  -1  -5  13  108.64    7.90
  -1   5 -13  113.61    7.97
   1  -5 -13  104.09    7.91
   1   5  14   76.38    5.60
   1  -5 -14   64.54    5.53
  -1   5 -14   74.08    5.62
  -1  -5  14   78.23    5.56
   1   5  15    6.51    1.89
  -1   5 -15    6.09    2.14
   1  -5 -15    1.81    1.80
  -1  -5  15    4.27    1.90
  -1   5 -16   37.64    3.50
   1  -5 -16   30.04    3.23
   1   5  16   35.85    3.34
  -1  -5  16   34.95    3.31
  -1   5 -17   48.38    4.52
   1  -5 -17   48.22    4.19
   1   5  17   53.03    4.33
   1  -5 -18   27.15    3.17
   1   5  18   34.80    3.42
   1  -5 -19   32.67    3.50
   1   5  19   35.74    3.82
   1  -5 -20    2.11    2.54
   1   5  20    2.47    2.87
   1  -5 -21    8.56    2.81
   1   5  21    7.61    3.13
   1  -5 -22   12.99    2.94
   1   5  22   11.46    3.45
   1  -5 -23   12.62    3.14
   1   5  23   12.00    3.60
   1  -5 -24   23.23    3.89
   1   5  24   32.53    4.24
   1  -5 -25    0.28    3.52
   1   5  25   12.22    3.72
   1  -5 -26    2.66    3.58
   1   5  26    7.61    3.89
  -1  -6 -25    3.02    4.43
  -1  -6 -24    0.79    4.16
  -1  -6 -23   37.87    4.71
  -1   6  23   27.98    4.39
  -1  -6 -22   10.84    3.76
  -1   6  22   11.51    3.49
  -1  -6 -21    6.25    3.53
  -1   6  21   10.27    3.06
   1  -6  21    1.82    2.98
  -1  -6 -20   11.32    3.38
   1  -6  20    5.69    2.70
  -1   6  20    9.48    2.85
  -1  -6 -19   17.82    3.44
  -1   6  19   19.27    2.85
   1  -6  19   15.20    2.75
  -1  -6 -18   50.42    4.48
  -1   6  18   45.65    4.26
   1  -6  18   43.28    4.12
  -1  -6 -17   39.33    3.64
  -1   6  17   34.02    3.47
   1  -6  17   31.72    3.27
   1  -6  16   19.42    2.47
  -1   6  16   24.26    2.59
   1  -6  15    4.80    1.73
  -1   6  15    9.60    1.95
  -1   6  14   83.25    6.22
   1  -6  14   82.59    6.15
   1  -6  13   76.22    5.68
  -1  -6 -13   68.60    5.84
   1   6 -13   80.45    5.77
  -1   6  13   82.04    5.80
  -1  -6 -12   21.05    2.51
   1  -6  12   21.57    2.17
   1  -6  12   27.54    2.70
  -1   6  12   25.05    2.32
   1   6 -12   26.99    2.36
   1  -6  11   84.43    6.16
   1  -6  11   92.17    6.38
  -1  -6 -11   80.20    6.33
   1   6 -11   89.15    6.26
  -1   6  11   80.91    6.25
  -1   6  10   92.28    6.45
   1   6 -10   94.51    6.48
   1  -6  10   89.21    6.33
  -1  -6 -10   74.81    6.49
   1   6  -9   23.06    1.95
  -1   6   9   19.04    1.81
  -1  -6  -8   44.98    3.60
  -1  -6  -8   42.95    3.63
  -1   6   8   47.83    3.49
  -1  -6  -7  366.47   26.56
  -1   6   7  385.43   26.48
  -1  -6  -6   28.31    2.43
  -1   6   6   28.89    2.16
   1   6  -6   24.57    2.26
  -1  -6  -6   23.69    2.39
   1   6  -5    5.65    1.08
  -1  -6  -5    4.47    1.29
   1  -6   5    4.68    0.59
  -1   6   5    5.15    0.87
  -1  -6  -5    4.96    1.31
   1  -6   4  243.87   16.37
   1   6  -4  227.22   16.47
  -1  -6  -4  197.29   16.46
  -1  -6  -4  248.74   16.50
  -1   6   4  227.67   16.37
   1   6  -4  255.33   16.48
  -1  -6  -3  196.34   14.80
  -1   6   3  194.58   14.66
   1  -6   3  223.88   14.69
   1   6  -3  200.59   14.77
   1   6  -3  212.39   14.76
  -1  -6  -3  234.62   14.80
  -1  -6  -2  489.42   31.52
   1  -6   2  514.03   31.44
  -1   6   2  432.76   31.39
   1   6  -2  486.67   31.51
   1   6  -1  607.96   41.76
  -1   6   1  550.65   41.64
   1   6  -1  630.03   41.79
  -1  -6  -1  606.67   41.78
   1  -6   1  669.92   41.72
   1  -6   0   14.79    1.30
   1   6   0   15.24    1.48
  -1   6   0   12.98    1.04
   1  -6   0   12.31    1.04
   1   6   0   13.24    1.38
   1   6   1  695.92   47.60
   1  -6  -1  655.77   47.48
  -1   6  -1  689.60   47.53
   1  -6  -1  716.63   47.55
  -1  -6   2  565.76   37.82
   1   6   2  550.33   37.80
   1  -6  -2  515.33   37.68
  -1   6  -2  548.67   37.72
   1  -6  -2  555.15   37.75
   1  -6  -3  273.17   16.37
   1   6   3  191.78   16.37
  -1  -6   3  244.73   16.41
   1  -6  -3  226.27   16.28
  -1   6  -3  264.31   16.32
   1   6   3  184.74   16.39
   1   6   4  243.13   17.35
   1  -6  -4  295.44   17.32
   1   6   4  299.73   17.37
  -1  -6   4  281.35   17.37
   1  -6  -4  239.10   17.22
  -1   6  -4  194.63   17.22
   1   6   5   23.92    2.32
   1   6   5   25.11    2.26
  -1  -6   5   27.41    2.33
  -1   6  -5   29.28    1.99
   1  -6  -5   27.38    2.14
  -1   6  -5   25.07    2.14
   1   6   6   21.95    2.13
   1   6   6   29.30    2.18
  -1  -6   6   26.73    2.11
  -1   6  -6   23.75    1.82
   1  -6  -6   24.24    1.97
  -1   6  -6   20.21    1.93
   1  -6  -7  364.70   23.68
  -1   6  -7  350.47   23.62
  -1  -6   7  321.37   23.75
   1   6   7  319.43   23.76
   1   6   7  314.08   23.76
  -1   6  -7  329.80   23.67
  -1   6  -8   30.21    2.44
   1  -6  -8   35.34    2.54
  -1   6  -8   30.78    2.49
  -1  -6   8   29.28    2.67
  -1   6  -9   27.43    2.26
   1  -6  -9   29.86    2.30
  -1   6  -9   24.84    2.20
  -1  -6   9   25.37    2.43
  -1  -6  10   98.55    7.04
   1  -6 -10   91.18    6.92
  -1   6 -10   98.46    6.92
   1  -6 -11   89.27    6.68
  -1   6 -11   96.71    6.71
  -1  -6  11   89.59    6.72
  -1  -6  12   21.97    2.48
   1  -6 -12   24.59    2.56
  -1   6 -12   28.12    2.52
   1  -6 -12   25.69    2.38
  -1   6 -13  104.02    7.16
  -1  -6  13   97.46    7.10
   1  -6 -13   88.12    7.13
  -1   6 -14  105.33    7.26
  -1  -6  14   92.66    7.15
   1  -6 -14   94.27    7.18
  -1  -6  15    2.20    2.01
   1   6  15    6.26    2.09
  -1   6 -15    8.11    2.22
   1  -6 -15    3.99    2.04
   1  -6 -16   33.55    3.35
   1   6  16   32.01    3.44
  -1   6 -16   39.85    3.57
   1  -6 -17   39.41    3.85
   1   6  17   42.39    3.95
  -1   6 -17   45.05    4.17
   1  -6 -18   41.56    4.04
   1   6  18   49.68    4.25
   1  -6 -19   18.18    2.90
   1   6  19   24.40    3.35
   1  -6 -20    6.70    2.78
   1   6  20   14.78    3.03
   1  -6 -21    4.76    2.79
   1   6  21    4.76    3.19
   1  -6 -22   12.82    3.06
   1   6  22   13.64    3.59
   1  -6 -23   22.30    3.84
   1   6  23   39.10    4.34
   1  -6 -24    7.49    3.25
   1   6  24   -0.48    3.68
   1  -6 -25    5.08    3.55
   1   6  25   13.95    3.99
  -1  -7 -25   12.27    4.74
  -1   7  25   14.08    4.31
  -1  -7 -24    8.56    4.36
  -1   7  24   12.01    3.95
  -1  -7 -23    5.79    4.06
  -1   7  23    4.63    3.59
  -1  -7 -22   -2.07    3.95
  -1   7  22    5.17    3.33
  -1  -7 -21   32.68    4.38
  -1   7  21   29.68    3.89
  -1  -7 -20   19.24    3.85
  -1   7  20   25.30    3.43
  -1  -7 -19   54.90    5.15
  -1   7  19   51.52    4.82
  -1  -7 -18   22.10    3.48
  -1   7  18   22.66    2.95
  -1  -7 -17   10.96    3.01
  -1   7  17   10.61    2.31
  -1   7  16   15.90    2.41
  -1   7  15   90.89    6.85
  -1   7  14    5.21    1.77
  -1   7  13  150.07   10.40
   1   7 -13  138.51   10.33
  -1  -7 -12   88.61    7.49
  -1   7  12  105.96    7.42
   1   7 -12  106.20    7.41
   1  -7  11   47.08    3.92
  -1  -7 -11   36.31    3.70
  -1   7  11   46.46    3.59
   1   7 -11   46.20    3.60
  -1  -7 -10   14.26    2.12
   1   7 -10   16.48    1.95
  -1   7  10   16.67    1.86
   1   7  -9  212.38   15.22
  -1  -7  -9  241.83   15.31
  -1   7   9  230.02   15.22
  -1  -7  -8  345.49   19.75
  -1   7   8  336.29   19.67
  -1   7   7   62.69    3.84
  -1  -7  -7   69.63    4.04
   1   7  -7   57.59    3.94
   1   7  -6   80.51    5.50
  -1  -7  -6   65.54    5.52
  -1  -7  -6   80.23    5.54
   1  -7   6   71.63    5.25
  -1   7   6   76.34    5.38
   1   7  -5   62.81    4.36
  -1  -7  -5   50.46    4.41
  -1  -7  -5   75.67    4.46
   1   7  -5   73.57    4.39
   1  -7   5   50.05    4.05
  -1   7   5   62.42    4.21
   1  -7   4  622.41   39.69
   1   7  -4  594.59   39.81
  -1  -7  -4  502.23   39.79
  -1  -7  -4  605.95   39.79
   1   7  -4  615.61   39.78
  -1   7   4  503.65   39.66
   1  -7   3  992.66   66.88
   1   7  -3  965.40   66.97
  -1   7   3  888.14   66.84
  -1  -7  -3 1020.08   66.97
  -1  -7  -3 1006.50   66.97
   1   7  -3  946.35   66.95
  -1   7   2   29.73    2.16
  -1  -7  -2   21.08    2.54
   1   7  -2   23.89    2.44
   1  -7   2   31.45    2.32
   1   7  -2   29.50    2.45
  -1  -7  -2   30.80    2.51
  -1   7   1   37.32    2.95
   1   7  -1   41.62    3.14
   1   7  -1   43.80    3.25
   1  -7   1   47.01    3.14
   1  -7   0    5.48    0.79
   1   7   0    7.92    1.27
  -1   7   0    7.68    0.73
   1   7   0    8.58    1.14
  -1   7   0    6.61    1.02
   1  -7   0    8.95    1.09
  -1   7  -1   55.08    3.98
   1  -7  -1   51.15    3.88
   1   7   1   57.82    4.09
   1  -7  -1   60.15    4.04
  -1   7  -1   53.90    3.83
   1   7   2   54.81    4.35
   1  -7  -2   57.66    4.18
   1  -7  -2   57.27    4.30
  -1   7  -2   61.92    4.25
  -1  -7   3  934.68   64.96
   1  -7  -3  968.86   64.91
   1   7   3  993.75   64.96
   1  -7  -3  893.81   64.84
  -1   7  -3 1016.82   64.88
   1   7   3  754.40   64.96
  -1   7  -4  541.62   35.85
   1   7   4  501.89   35.96
   1  -7  -4  548.17   35.90
  -1  -7   4  537.32   35.95
   1   7   4  495.00   35.92
   1  -7  -4  475.31   35.82
  -1   7  -5   72.30    4.96
   1   7   5   55.94    5.07
   1  -7  -5   78.98    5.08
  -1  -7   5   75.40    5.08
  -1   7  -5   66.21    4.80
   1   7   5   71.65    5.07
   1  -7  -5   65.94    4.93
  -1   7  -6   77.44    5.76
   1   7   6   69.09    5.90
   1  -7  -6   90.16    5.89
  -1  -7   6   75.09    5.89
  -1   7  -6   77.99    5.65
   1   7   6   90.08    5.94
   1  -7  -6   85.11    5.78
  -1   7  -7   32.30    2.76
   1   7   7   33.36    2.93
  -1  -7   7   32.25    2.85
   1   7   7   32.52    2.94
  -1   7  -7   36.51    2.62
   1  -7  -7   39.31    2.77
  -1   7  -8  352.69   23.77
  -1   7  -8  300.43   23.82
   1  -7  -8  334.91   23.82
   1   7   8  404.52   23.96
  -1  -7   8  324.06   23.91
  -1   7  -9  252.05   18.02
  -1  -7   9  239.86   18.15
  -1   7  -9  257.87   18.08
   1  -7  -9  255.03   18.06
   1   7   9  287.27   18.20
   1   7  10   19.29    2.11
  -1   7 -10   17.58    1.84
  -1   7 -10   14.27    1.76
   1  -7 -10   19.61    1.87
  -1  -7  10   17.77    2.06
   1  -7 -11   40.56    3.30
  -1   7 -11   42.51    3.31
  -1   7 -11   38.08    3.20
  -1  -7  11   41.68    3.43
  -1  -7  12  109.21    8.11
  -1  -7  12  105.48    8.20
  -1   7 -12  116.17    8.10
   1  -7 -12  112.75    8.08
  -1  -7  13  146.97   11.04
  -1  -7  13  152.44   11.16
   1  -7 -13  150.50   11.10
  -1   7 -13  166.14   11.09
  -1  -7  14    2.80    2.12
   1  -7 -14    2.06    2.02
  -1   7 -14    4.51    2.13
  -1   7 -15  112.77    7.61
   1  -7 -15   90.24    7.46
  -1   7 -16   17.84    2.82
   1  -7 -16   11.40    2.49
  -1   7 -17   16.68    2.95
   1  -7 -17    8.55    2.52
   1   7  18   19.78    3.03
   1  -7 -18   19.54    2.91
   1   7  19   50.26    4.43
   1  -7 -19   38.52    4.22
   1  -7 -20   22.82    3.36
   1   7  20   30.91    3.84
   1  -7 -21   31.63    3.94
   1   7  21   39.17    4.35
   1  -7 -22   -0.04    3.02
   1   7  22   -1.99    3.60
   1  -7 -23    5.46    3.24
   1   7  23    9.79    3.82
   1  -7 -24    7.91    3.43
   1   7  24    5.08    3.98
   1  -7 -25    8.97    3.68
   1   7  25   17.81    4.27
  -1  -8 -24    3.57    4.48
  -1   8  24    7.20    4.00
  -1  -8 -23    5.61    4.28
  -1   8  23    3.68    3.58
  -1  -8 -22   34.90    4.73
  -1   8  22   28.15    4.11
  -1  -8 -21    1.87    3.83
  -1   8  21    0.44    3.05
  -1  -8 -20   13.95    3.80
  -1   8  20   17.64    3.27
  -1  -8 -19   13.05    3.46
  -1   8  19   14.09    2.95
  -1  -8 -18   27.60    3.81
  -1   8  18   28.77    3.34
  -1  -8 -17    9.63    3.10
  -1   8  17   10.41    2.47
  -1   8  16   66.08    5.35
  -1   8  15   19.59    2.54
  -1   8  14   47.48    4.02
  -1   8  13   69.34    5.25
   1   8 -13   64.98    5.17
   1   8 -12   37.68    3.26
  -1   8  12   36.60    3.31
   1   8 -11   25.53    2.51
  -1   8  11   24.79    2.47
  -1  -8 -11   21.17    2.66
  -1  -8 -10   59.80    4.57
   1   8 -10   61.01    4.47
  -1  -8 -10   58.43    4.65
  -1   8  10   50.35    4.39
  -1  -8  -9   83.96    6.17
  -1  -8  -9   93.91    6.13
  -1   8   9   83.11    6.01
   1   8  -8   73.87    5.60
   1  -8   8   77.66    5.36
  -1  -8  -8   82.56    5.66
  -1   8   8   76.59    5.49
   1   8  -7  131.90    9.13
   1  -8   7  119.90    8.85
  -1  -8  -7  145.26    9.12
  -1   8   7  136.70    8.99
   1   8  -6  230.46   14.49
  -1  -8  -6  167.07   14.40
   1  -8   6  188.72   14.22
  -1  -8  -6  246.65   14.49
  -1   8   6  223.23   14.34
   1  -8   5  102.86    6.61
   1   8  -5   91.28    6.77
   1   8  -5   88.99    6.71
  -1  -8  -5  100.32    6.78
  -1   8   5   91.68    6.58
   1   8  -4  905.45   59.98
   1  -8   4  935.27   59.87
  -1   8   4  827.54   59.84
   1   8  -4  963.45   59.96
  -1  -8  -4  913.56   59.96
  -1   8   3  432.09   33.83
  -1  -8  -3  505.22   34.00
   1  -8   3  539.02   33.90
   1   8  -3  491.99   34.00
   1   8  -3  483.68   33.95
  -1  -8  -3  507.32   33.97
  -1   8   2  246.25   18.54
   1   8  -2  256.66   18.74
   1  -8   2  315.06   18.65
   1   8  -2  259.84   18.68
  -1  -8  -2  272.11   18.71
   1   8  -2  259.75   18.67
  -1   8   1   66.17    5.01
   1   8  -1   67.39    5.21
   1   8  -1   69.11    5.27
   1   8  -1   68.43    5.27
  -1   8   0  197.22   13.45
   1  -8   0  175.69   13.34
   1   8   0  197.77   13.50
  -1   8   0  189.99   13.32
   1   8   0  197.74   13.54
   1  -8   0  209.20   13.47
  -1   8  -1   66.21    4.66
   1   8   1   66.18    4.91
   1  -8  -1   59.79    4.71
   1  -8  -1   78.39    4.91
  -1   8  -1   67.67    4.84
   1   8   2  319.41   20.00
   1  -8  -2  282.14   19.84
  -1   8  -2  327.09   19.93
   1  -8  -2  322.68   19.96
  -1  -8   2  291.18   20.02
  -1   8  -2  278.55   19.80
  -1   8  -2  265.01   19.78
  -1   8  -3  449.68   31.37
   1  -8  -3  427.86   31.31
   1   8   3  487.99   31.45
   1  -8  -3  451.83   31.40
  -1   8  -4  812.77   56.11
   1   8   4  721.12   56.20
   1  -8  -4  821.78   56.14
  -1  -8   4  801.23   56.18
   1  -8  -4  799.50   56.07
   1   8   4  854.09   56.18
  -1   8  -5   61.89    4.37
   1   8   5   61.34    4.59
   1  -8  -5   71.02    4.48
  -1   8  -5   58.54    4.17
  -1   8  -5   51.08    4.16
  -1  -8   5   66.06    4.52
   1   8   5   69.72    4.49
   1  -8  -5   62.56    4.34
  -1   8  -6  227.95   17.13
   1  -8  -6  268.43   17.20
   1   8   6  206.89   17.22
   1  -8  -6  244.25   17.10
  -1   8  -6  237.69   17.00
  -1  -8   6  261.62   17.24
   1   8   6  282.72   17.25
  -1   8  -7  153.66   11.83
   1  -8  -7  195.21   11.98
   1   8   7  154.74   11.98
   1  -8  -7  169.62   11.85
  -1   8  -7  154.82   11.73
  -1  -8   7  179.73   11.97
   1   8   7  206.14   12.03
   1  -8  -8  112.45    7.30
  -1   8  -8   94.31    7.18
  -1   8  -8   91.53    7.04
  -1  -8   8   98.27    7.26
   1  -8  -8   99.13    7.15
   1   8   8  110.48    7.30
   1  -8  -9   66.06    4.87
   1   8   9   77.06    5.07
   1  -8  -9   72.98    5.05
  -1   8  -9   56.43    4.76
  -1   8  -9   63.30    4.85
  -1  -8   9   66.03    4.99
   1   8  10   48.96    3.63
   1  -8 -10   41.87    3.43
   1  -8 -10   45.05    3.64
  -1   8 -10   40.25    3.43
  -1  -8  10   39.11    3.53
  -1   8 -10   41.87    3.37
   1   8  11   34.03    2.86
   1  -8 -11   31.20    2.61
  -1   8 -11   25.13    2.53
  -1  -8  11   23.19    2.74
  -1   8 -11   27.43    2.60
   1   8  12   50.26    3.98
  -1   8 -12   52.81    3.83
  -1  -8  12   47.85    3.94
  -1  -8  13   59.74    4.79
  -1   8 -13   53.79    4.62
   1  -8 -13   56.02    4.86
  -1   8 -13   61.58    4.81
  -1  -8  13   57.32    4.91
  -1  -8  14   44.78    3.91
  -1   8 -14   39.96    3.64
   1  -8 -14   43.21    3.98
  -1   8 -14   52.95    3.98
  -1  -8  14   43.65    3.99
  -1  -8  15   20.22    2.84
   1  -8 -15   19.15    2.84
  -1   8 -15   15.55    2.29
  -1  -8  16   71.62    5.71
  -1   8 -16   80.20    5.81
   1  -8 -16   60.14    5.59
  -1  -8  17    1.71    2.64
   1  -8 -17    2.70    2.45
  -1  -8  18   33.99    3.91
   1  -8 -18   31.42    3.71
   1  -8 -19   11.66    2.93
   1  -8 -20   11.01    3.06
   1   8  21   -2.36    3.58
   1  -8 -21    1.20    2.96
   1   8  22   42.52    4.74
   1  -8 -22   30.74    4.18
   1   8  23    1.91    3.95
   1  -8 -23   -0.42    3.34
   1   8  24    2.20    4.11
   1  -8 -24    6.96    3.57
  -1   9  24    8.49    4.17
  -1  -9 -24   10.95    4.77
  -1   9  23    9.17    3.87
  -1  -9 -23    6.15    4.52
  -1   9  22   14.76    3.72
  -1  -9 -22   14.76    4.28
  -1   9  21    8.88    3.45
  -1  -9 -21   12.03    4.04
  -1   9  20    7.54    3.04
  -1  -9 -20    5.93    3.73
  -1   9  19    6.06    2.76
  -1  -9 -19    5.19    3.58
  -1   9  18   25.27    3.26
  -1  -9 -18   27.56    3.91
  -1   9  17    4.03    2.48
  -1   9  16   25.75    3.12
  -1   9  15   81.84    6.38
  -1   9  14   41.89    3.81
   1   9 -13   95.76    7.22
  -1   9  13   97.53    7.27
   1   9 -12   62.22    5.57
  -1   9  12   79.25    5.60
   1   9 -12   73.89    5.53
  -1   9  11   24.44    2.61
   1   9 -11   22.88    2.60
   1  -9  11   26.45    2.28
   1   9 -11   23.98    2.64
  -1   9  10   60.24    4.50
   1   9 -10   56.15    4.52
   1  -9  10   55.38    4.24
   1   9 -10   55.03    4.47
   1   9  -9    8.68    1.79
   1  -9   9    6.33    1.17
  -1  -9  -9    7.43    2.03
  -1  -9  -9    5.80    1.95
  -1   9   9    8.80    1.61
  -1   9   8   30.05    2.64
   1  -9   8   28.31    2.35
  -1  -9  -8   29.49    2.95
  -1  -9  -8   32.54    2.88
   1   9  -8   28.98    2.80
  -1  -9  -7   80.05    5.40
  -1   9   7   73.90    5.14
   1   9  -7   75.73    5.37
  -1  -9  -7   79.24    5.34
   1  -9   7   59.22    4.94
  -1  -9  -6  227.24   16.87
   1   9  -6  246.15   16.88
  -1  -9  -6  256.36   16.84
  -1   9   6  226.03   16.71
  -1  -9  -5   63.74    5.33
   1  -9   5   73.62    5.10
   1   9  -5   69.09    5.27
  -1   9   5   64.38    5.02
  -1  -9  -5   69.08    5.27
   1   9  -5   73.25    5.24
   1   9  -4    9.75    1.61
   1  -9   4   11.52    1.45
  -1  -9  -4    4.86    1.67
   1   9  -4    9.35    1.66
  -1   9   4    7.57    1.21
  -1  -9  -4    8.13    1.76
   1   9  -3   74.16    5.39
  -1   9   3   65.94    5.07
  -1  -9  -3   72.37    5.33
   1   9  -3   64.09    5.23
   1   9  -3   70.21    5.26
   1  -9   3   77.93    5.20
   1   9  -2   14.94    1.78
   1  -9   2   16.52    1.79
   1   9  -2   12.22    1.70
  -1  -9  -2   11.89    1.93
  -1   9   2   14.26    1.36
   1   9  -2   14.86    1.79
   1  -9   1  163.28   10.71
   1   9  -1  160.72   10.83
  -1   9   1  150.85   10.67
  -1   9   1  145.30   10.54
   1   9  -1  148.24   10.75
   1   9  -1  140.08   10.70
   1  -9   0  319.09   19.81
   1   9   0  270.17   19.89
  -1   9   0  298.57   19.79
  -1   9   0  275.76   19.64
   1  -9   0  262.35   19.66
   1   9   0  294.31   19.86
   1   9   0  282.80   19.81
   1  -9  -1  178.84   11.38
  -1   9  -1  176.86   11.35
  -1   9  -1  160.65   11.19
  -1  -9   1  158.20   11.47
   1   9   1  160.29   11.38
   1  -9  -1  142.59   11.22
   1  -9  -2   15.66    1.68
  -1   9  -2   13.90    1.51
  -1   9  -2   12.21    1.15
  -1  -9   2   10.64    1.85
   1  -9  -2   11.49    1.30
   1   9   2   15.40    1.66
  -1   9  -2   11.51    1.09
   1   9   3   87.04    5.37
  -1   9  -3   63.29    5.01
   1  -9  -3   71.91    5.14
  -1  -9   3   66.75    5.41
   1  -9  -3   88.20    5.32
  -1   9  -3   82.44    5.25
  -1   9  -4   16.84    1.49
   1   9   4   23.18    2.08
   1  -9  -4   21.82    1.81
  -1   9  -4   20.68    1.50
   1  -9  -4   24.26    2.10
  -1   9  -4   22.05    1.99
  -1   9  -5   53.27    3.58
   1   9   5   55.43    3.89
   1  -9  -5   58.40    3.71
  -1  -9   5   53.94    3.70
  -1   9  -5   43.24    3.26
   1  -9  -5   48.25    3.51
   1   9   5   54.86    3.70
  -1   9  -5   39.33    3.28
   1  -9  -6  255.35   17.05
   1   9   6  264.83   17.16
  -1   9  -6  254.97   17.01
  -1   9  -6  228.46   16.84
   1  -9  -6  238.48   16.96
   1   9   6  235.15   17.07
  -1  -9   6  249.90   17.09
   1  -9  -7   92.71    6.51
   1   9   7   83.82    6.61
  -1   9  -7   92.27    6.43
  -1   9  -7   82.43    6.22
   1  -9  -7   84.94    6.38
   1   9   7   99.16    6.56
  -1  -9   7   86.57    6.52
  -1   9  -8   36.13    3.15
   1  -9  -8   39.68    3.33
   1   9   8   31.34    3.42
  -1   9  -8   38.01    2.95
  -1  -9   8   36.23    3.27
   1   9   8   46.16    3.36
   1  -9  -8   42.46    3.18
  -1  -9   9    4.79    1.65
  -1   9  -9    6.28    1.65
   1  -9  -9    6.06    1.95
  -1   9  -9    6.34    1.35
   1   9   9    8.31    1.85
   1  -9  -9    5.89    1.59
  -1  -9  10   62.88    5.33
  -1   9 -10   67.23    5.11
   1   9  10   80.02    5.39
   1  -9 -10   70.83    5.21
  -1   9 -10   65.10    5.19
  -1  -9  11   23.45    2.75
   1  -9 -11   25.70    2.62
  -1   9 -11   25.61    2.55
   1   9  11   31.31    2.88
  -1   9 -11   25.60    2.61
  -1  -9  12   55.94    4.79
  -1   9 -12   59.83    4.76
  -1   9 -12   57.82    4.71
   1   9  12   67.24    4.91
  -1  -9  13  100.52    7.73
  -1   9 -13  115.32    7.66
  -1   9 -13   90.08    7.56
   1   9  13  108.25    7.77
  -1   9 -14   52.50    4.02
  -1  -9  14   44.37    4.10
  -1   9 -14   36.98    3.73
   1   9  14   46.53    4.05
   1  -9 -14   44.86    4.05
  -1  -9  15   74.62    6.04
  -1   9 -15   65.16    5.72
   1  -9 -15   78.09    6.04
   1   9  15   88.57    6.12
  -1   9 -16   18.45    2.51
   1  -9 -16   15.45    2.98
   1   9  16   25.25    3.18
  -1  -9  16   19.83    3.00
   1  -9 -17    0.81    2.65
  -1  -9  17    1.16    2.64
  -1   9 -17   -1.34    2.17
   1  -9 -18   19.37    3.12
  -1  -9  18   18.10    3.23
  -1   9 -18   14.29    2.51
   1  -9 -19    3.80    2.95
  -1  -9  19    7.38    3.12
  -1   9 -19   -0.36    2.26
  -1  -9  20    5.45    3.37
   1  -9 -20   -0.97    2.98
  -1  -9  21   17.18    3.94
   1  -9 -21   10.04    3.38
   1  -9 -22   13.57    3.46
  -1  -9  22    9.48    3.98
   1  -9 -23    7.02    3.54
  -1  -9  23    6.64    4.15
   1   9  24   10.75    4.46
   1  -9 -24   10.25    3.79
  -1  -9  24   13.49    4.53
  -1  10  23    8.79    3.99
  -1 -10 -23    7.32    4.64
  -1  10  22   16.76    3.92
  -1 -10 -22   13.11    4.55
  -1  10  21    7.02    3.46
  -1 -10 -21    7.07    4.10
  -1  10  20   30.57    3.93
  -1 -10 -20   30.36    4.59
  -1  10  19   20.88    3.33
  -1 -10 -19   18.95    4.08
  -1  10  18    6.13    2.71
  -1 -10 -18   -0.16    3.42
  -1  10  17   13.72    2.76
  -1  10  16    6.10    2.44
   1  10 -16   -0.05    2.37
  -1  10  15   38.38    3.59
   1  10 -15   29.11    3.36
   1  10 -14   43.01    4.29
   1 -10  14   53.81    4.07
   1 -10  13    4.50    1.70
  -1  10  13    5.06    2.10
   1  10 -13    4.04    2.14
   1 -10  12   25.38    2.51
   1  10 -12   26.92    2.87
  -1  10  12   31.12    2.95
   1  10 -12   24.33    2.95
   1  10 -11   43.61    3.65
  -1  10  11   45.32    3.66
   1  10 -11   37.31    3.69
   1 -10  11   39.89    3.31
   1 -10  10  105.50    8.25
   1  10 -10  114.22    8.55
   1 -10   9    9.29    1.38
  -1  10   9   10.10    1.83
   1  10  -9   10.67    2.04
   1  10  -8   28.52    2.87
   1 -10   8   24.24    2.22
  -1 -10  -8   29.87    2.85
  -1  10   8   26.49    2.56
  -1 -10  -7   43.98    3.86
  -1 -10  -7   41.37    3.73
   1  10  -7   42.28    3.76
  -1  10   7   43.24    3.44
  -1 -10  -6  119.90    8.12
   1  10  -6  113.09    8.14
  -1 -10  -6  101.44    8.17
  -1  10   6  106.50    7.92
   1 -10   5   41.46    3.23
  -1  10   5   37.51    3.09
  -1 -10  -5   39.32    3.65
   1  10  -5   34.06    3.40
  -1 -10  -5   43.62    3.45
   1  10  -5   39.59    3.36
  -1  10   4  294.53   21.90
   1  10  -4  342.56   22.18
  -1 -10  -4  317.03   22.05
   1  10  -4  306.92   22.03
   1 -10   4  321.99   21.98
   1 -10   3   31.77    2.56
   1  10  -3   26.86    2.75
  -1  10   3   28.97    2.32
   1  10  -3   24.34    2.58
   1  10  -3   26.42    2.59
  -1 -10  -3   26.63    2.75
   1 -10   2    9.41    1.73
   1  10  -2   13.19    1.94
   1  10  -2    7.90    1.64
  -1  10   2    9.87    1.26
   1  10  -2   11.05    1.77
   1 -10   1  442.85   29.45
   1  10  -1  423.03   29.59
  -1  10   1  441.80   29.46
  -1  10   1  401.91   29.32
   1  10  -1  416.35   29.50
   1  10  -1  411.37   29.46
   1  10   0   85.71    6.61
   1  10   0  100.05    6.74
   1 -10   0   91.88    6.60
  -1  10   0   96.31    6.57
  -1 -10   0   88.68    6.78
   1 -10   0   83.65    6.39
   1  10   0   95.00    6.69
  -1  10   0   88.09    6.38
   1 -10  -1  391.90   30.27
   1  10   1  445.93   30.42
  -1 -10   1  453.11   30.49
   1  10   1  401.35   30.48
   1 -10  -1  470.92   30.42
  -1  10  -1  475.03   30.40
  -1  10  -1  426.29   30.24
  -1  10  -1  441.58   30.27
   1  10   1  446.25   30.47
  -1 -10   2    1.07    1.70
  -1  10  -2    1.41    0.73
   1 -10  -2    2.65    1.51
  -1  10  -2    2.88    1.23
  -1  10  -2    1.71    0.84
   1  10   2    1.45    1.47
   1 -10  -2    1.38    1.01
  -1 -10   3   42.10    3.71
   1  10   3   49.66    3.60
   1 -10  -3   43.37    3.33
  -1  10  -3   38.67    3.15
  -1  10  -3   53.32    3.50
   1 -10  -3   52.65    3.65
   1 -10  -4  328.09   23.42
  -1  10  -4  308.28   23.32
   1  10   4  358.77   23.55
   1 -10  -4  391.59   23.56
  -1  10  -4  392.96   23.53
   1 -10  -5   53.66    3.97
  -1  10  -5   55.32    3.83
  -1  10  -5   45.52    3.50
   1 -10  -5   49.08    3.73
   1  10   5   56.55    3.97
  -1  10  -5   47.59    3.50
  -1 -10   6  106.22    7.60
  -1  10  -6   96.64    7.29
   1 -10  -6  113.53    7.61
   1  10   6  117.67    7.79
  -1  10  -6  113.10    7.55
   1 -10  -6  100.80    7.46
   1  10   6  106.03    7.65
  -1  10  -6  101.73    7.28
  -1  10  -7   39.43    3.22
   1 -10  -7   40.10    3.34
   1  10   7   28.64    3.41
  -1  10  -7   35.27    2.85
   1  10   7   43.63    3.38
   1 -10  -7   35.76    3.11
  -1 -10   7   43.29    3.35
   1  10   8   20.25    2.31
  -1  10  -8   16.96    1.74
   1 -10  -8   16.74    2.11
  -1  10  -8   17.94    2.17
  -1 -10   8   17.66    2.26
   1 -10  -8   22.20    2.37
  -1  10  -9   12.00    2.00
  -1  10  -9   13.64    1.63
  -1 -10   9   14.03    2.14
   1  10   9   15.17    2.23
   1 -10  -9   13.88    2.01
  -1  10 -10  129.67    9.42
  -1  10 -10  114.43    9.24
   1 -10 -10  137.18    9.38
   1  10  10  147.20    9.50
  -1 -10  10  128.57    9.48
  -1 -10  11   44.11    3.82
  -1  10 -11   43.32    3.58
  -1  10 -11   36.16    3.68
   1  10  11   49.95    3.93
   1  10  12   29.51    3.04
  -1  10 -12   24.75    2.81
  -1  10 -12   25.53    2.84
  -1 -10  12   28.16    2.90
  -1  10 -13    2.16    2.07
  -1 -10  13    4.69    2.26
   1  10  13    7.36    2.41
  -1  10 -13    3.40    2.20
   1  10  14   74.26    5.34
  -1  10 -14   59.58    5.09
  -1 -10  14   57.64    5.23
   1  10  15   41.72    3.82
   1 -10 -15   36.82    3.83
  -1  10 -15   32.04    3.50
  -1 -10  15   34.73    3.74
  -1  10 -16    2.12    2.22
   1 -10 -16    2.59    2.76
   1  10  16    5.31    2.66
  -1 -10  16    6.04    2.61
  -1  10 -17   11.09    2.51
   1 -10 -17   14.80    3.16
   1  10  17   19.93    3.08
  -1 -10  17   12.25    3.10
  -1  10 -18   -0.08    2.32
   1 -10 -18    2.27    2.91
  -1 -10  18    2.17    3.03
   1  10  18    3.01    3.00
   1 -10 -19   10.25    3.30
  -1 -10  19   11.07    3.48
   1  10  19   15.86    3.34
   1 -10 -20   20.77    3.75
  -1 -10  20   26.44    4.15
   1  10  20   28.15    4.20
  -1 -10  21    6.70    3.81
   1 -10 -21    4.52    3.38
  -1 -10  22    5.84    4.11
   1 -10 -22   10.67    3.55
  -1 -10  23   10.43    4.51
   1 -10 -23    6.05    3.67
   1  11 -23   -4.04    3.58
  -1 -11 -23    2.52    4.63
  -1  11  23    4.64    3.98
   1  11 -22   -1.72    3.44
  -1 -11 -22    4.92    4.40
  -1  11  22    9.68    3.83
  -1  11  21   13.95    3.52
   1  11 -21    6.11    3.21
  -1 -11 -21   17.68    4.30
  -1  11  20   15.55    3.33
   1  11 -20    6.98    3.17
  -1 -11 -20   13.37    4.06
  -1  11  19   18.72    3.33
   1  11 -19    8.32    3.11
  -1 -11 -19   19.13    3.95
  -1  11  18   25.24    3.25
  -1 -11 -18   17.34    3.87
   1  11 -17    7.95    2.89
  -1  11  17   25.47    3.19
   1 -11  16   13.52    2.43
  -1  11  16   15.53    2.83
   1  11 -16    7.61    2.77
  -1  11  15   42.59    4.02
   1  11 -15   34.71    3.93
   1 -11  15   43.14    3.65
   1 -11  14    7.18    1.88
  -1  11  14    2.33    2.38
   1  11 -14    4.22    2.43
   1  11 -13   52.18    4.66
   1 -11  13   52.30    4.34
  -1  11  13   61.74    4.72
  -1  11  12   35.08    3.26
   1  11 -12   30.46    3.17
   1 -11  12   28.27    2.77
   1  11 -12   29.01    3.26
   1  11 -11   62.08    5.31
  -1  11  11   74.57    5.23
   1 -11  11   60.59    4.88
   1  11 -11   66.13    5.18
  -1  11  10    2.89    1.96
   1  11 -10    1.70    2.17
   1 -11  10    2.40    1.39
  -1  11   9  132.79    8.34
   1  11  -9  113.86    8.49
   1 -11   9  103.38    8.10
  -1  11   8   78.03    5.82
   1  11  -8   74.90    6.02
  -1  11   7   28.39    2.70
  -1 -11  -7   34.86    3.13
   1  11  -7   25.80    2.96
   1  11  -6    1.44    1.92
   1  11  -6    1.34    1.77
  -1  11   6    2.47    1.45
  -1 -11  -6    1.40    1.94
   1  11  -5   56.88    4.71
  -1 -11  -5   51.80    4.73
   1 -11   5   57.13    4.42
  -1  11   5   55.64    4.32
  -1 -11  -5   55.44    4.60
   1  11  -5   60.71    4.55
   1  11  -4    9.69    1.93
   1 -11   4   11.38    1.85
   1  11  -4   10.85    2.05
  -1  11   4   13.28    1.58
  -1 -11  -4    8.73    2.06
   1  11  -4    8.74    1.90
  -1  11   3  226.88   16.21
   1  11  -3  245.13   16.52
  -1 -11  -3  233.35   16.39
   1  11  -3  217.47   16.34
   1  11  -3  225.28   16.36
   1 -11   3  241.44   16.35
   1  11  -2   62.21    4.64
   1 -11   2   54.67    4.38
  -1  11   2   56.27    4.12
   1  11  -2   51.82    4.38
   1  11  -2   52.14    4.34
  -1 -11  -1    6.03    2.07
   1  11  -1    4.29    1.86
   1 -11   1    4.54    1.67
   1  11  -1    3.89    1.54
   1  11  -1    5.93    1.76
  -1  11   1    4.80    1.11
  -1  11   1    7.43    1.55
  -1 -11   0    3.14    1.98
   1 -11   0    4.15    1.76
   1  11   0    1.64    1.62
   1  11   0    3.25    1.75
  -1  11   0    4.61    1.06
   1  11   0    3.80    1.86
  -1  11   0    3.16    1.47
   1 -11  -1    0.42    1.11
   1  11   1    1.28    1.54
  -1 -11   1    0.47    1.87
   1 -11  -1    1.95    1.61
   1  11   1    2.03    1.71
  -1  11  -1    0.91    1.01
  -1  11  -1    1.47    1.44
   1  11   1    1.92    1.81
  -1  11  -1    0.63    0.96
   1 -11  -2   43.17    3.89
   1  11   2   51.28    4.16
  -1  11  -2   55.35    4.10
   1  11   2   55.03    4.48
   1 -11  -2   58.29    4.21
  -1 -11   2   49.81    4.34
  -1  11  -2   56.09    3.84
  -1  11  -2   51.01    3.78
   1 -11  -3  219.95   14.50
  -1  11  -3  224.91   14.47
  -1 -11   3  193.85   14.57
  -1  11  -3  194.24   14.24
   1  11   3  216.38   14.52
   1 -11  -3  198.37   14.33
  -1  11  -4    5.20    0.94
   1  11   4    9.40    1.77
   1 -11  -4    7.82    1.41
  -1  11  -4    8.33    1.63
   1 -11  -4    8.89    1.94
  -1  11  -5   70.15    4.93
   1 -11  -5   75.99    5.37
  -1  11  -5   74.65    5.32
   1 -11  -5   67.47    5.15
  -1  11  -5   64.95    4.94
   1  11   5   74.25    5.38
  -1  11  -6    2.59    0.83
   1  11   6   -0.78    1.85
  -1  11  -6    0.73    1.53
   1 -11  -6    0.77    1.84
  -1  11  -6    0.40    0.89
   1 -11  -6    1.69    1.44
  -1  11  -7   37.04    3.11
   1  11   7   41.81    3.54
  -1  11  -7   31.88    2.67
  -1  11  -7   32.08    2.67
  -1 -11   7   37.02    3.22
   1 -11  -7   36.21    2.98
   1  11   7   41.21    3.36
  -1  11  -8   94.17    6.40
   1  11   8   88.28    6.67
  -1  11  -8   75.84    6.09
  -1 -11   8   91.17    6.49
   1  11   8   87.45    6.46
   1 -11  -8   85.12    6.29
  -1  11  -9  124.25    8.71
  -1 -11   9  121.84    8.74
  -1  11  -9  105.52    8.44
   1 -11  -9  122.88    8.61
   1  11   9  129.90    8.77
  -1  11 -10    2.90    1.92
  -1  11 -10    2.99    1.57
  -1 -11  10    3.54    2.15
   1  11  10    6.72    2.17
   1 -11 -10    2.64    1.94
  -1  11 -11   73.06    5.73
  -1  11 -11   72.24    5.53
  -1 -11  11   59.65    5.68
  -1 -11  12   24.76    3.05
   1  11  12   30.63    3.20
  -1  11 -12   25.04    3.07
  -1 -11  13   73.58    6.10
  -1  11 -13   66.80    5.99
  -1 -11  14   19.63    2.89
   1  11  14   19.49    2.98
  -1  11 -14   16.36    2.70
  -1 -11  15   39.98    4.12
  -1  11 -15   35.30    4.00
  -1 -11  16   10.01    2.87
  -1  11 -16    9.89    2.61
   1 -11 -16    7.58    3.03
   1  11  16   13.73    3.05
  -1 -11  17   14.89    3.27
  -1  11 -17   14.74    2.90
   1  11  17   22.46    3.31
   1 -11 -17   14.79    3.49
  -1 -11  18    5.78    3.21
   1  11  18   11.59    3.38
   1 -11 -18    8.29    3.22
  -1 -11  19   12.79    3.61
   1  11  19   12.91    3.42
   1 -11 -19   11.16    3.43
  -1 -11  20   15.10    3.93
   1 -11 -20   12.68    3.69
   1  11  20   18.33    3.91
   1  11  21   16.08    4.08
  -1 -11  21   11.73    4.13
   1 -11 -21   11.88    3.70
   1  11  22    0.15    4.10
  -1 -11  22    7.09    4.29
   1 -11 -22    1.63    3.70
   1  11  23   -4.67    4.67
  -1 -11  23   -3.73    4.52
   1 -11 -23    3.02    3.77
   1  12 -22    1.65    3.55
  -1 -12 -22    8.71    4.57
  -1  12  22   10.34    3.99
   1  12 -21   -1.00    3.34
  -1 -12 -21    6.38    4.46
  -1  12  21    6.49    3.60
   1  12 -20    4.57    3.30
  -1 -12 -20   13.08    4.22
  -1  12  20   14.76    3.56
   1  12 -19    1.27    3.04
  -1 -12 -19    0.36    3.98
  -1  12  19    9.91    3.23
   1  12 -18    5.71    3.08
  -1  12  18   19.16    3.28
   1  12 -17    6.83    3.09
  -1  12  17   14.53    3.00
   1  12 -16   11.80    2.97
  -1  12  16   14.51    3.03
   1  12 -15    6.37    2.79
  -1  12  15   14.91    2.88
  -1  12  14   23.62    3.00
   1 -12  14   18.89    2.40
   1 -12  13   10.33    1.97
   1  12 -13   10.44    2.72
  -1  12  13    5.67    2.55
   1 -12  12   26.56    2.68
   1  12 -12   25.84    3.34
  -1  12  12   30.57    3.27
   1 -12  11    3.73    1.62
   1  12 -11    4.26    2.38
  -1  12  11    9.98    2.34
   1  12 -11    2.03    2.25
   1  12 -10   19.59    2.91
  -1  12  10   23.55    2.77
  -1  12   9   21.18    2.60
   1  12  -9   18.25    2.81
   1  12  -8   25.46    3.15
  -1  12   8   28.43    2.82
   1  12  -7   89.55    7.29
  -1  12   7   95.75    6.95
   1  12  -6   18.81    2.48
  -1  12   6   19.96    2.15
   1  12  -6   17.82    2.76
   1  12  -5   20.15    2.64
  -1  12   5   24.41    2.38
   1  12  -5   21.96    2.86
  -1 -12  -5   23.50    2.74
   1  12  -5   19.12    2.52
   1 -12   5   27.39    2.51
   1  12  -4   45.77    3.92
  -1  12   4   45.02    3.49
   1  12  -4   41.29    3.65
  -1 -12  -4   41.54    3.86
   1  12  -4   39.92    3.70
   1 -12   4   45.03    3.66
   1  12  -3   31.70    3.19
  -1 -12  -3   22.77    3.01
   1  12  -3   29.84    2.87
  -1  12   3   31.45    2.58
   1 -12   3   33.09    2.90
   1  12  -3   26.57    2.91
   1 -12   2   17.96    2.33
   1  12  -2   20.67    2.69
   1  12  -2   17.31    2.38
  -1  12   2   21.10    1.97
   1  12  -2   18.95    2.40
  -1  12   1   84.25    5.89
   1 -12   1   88.46    6.19
   1  12  -1   78.46    6.32
   1  12  -1   78.20    6.20
   1  12  -1   73.52    6.15
  -1  12   1   78.65    6.09
  -1  12   0  123.83    8.86
  -1  12   0  128.78    9.06
   1  12   0  136.55    9.28
   1 -12   0  122.67    9.06
   1  12   0  120.59    9.14
   1  12   0  118.36    9.07
  -1  12  -1  100.26    6.79
  -1  12  -1   95.83    7.01
   1 -12  -1  102.73    7.13
   1  12   1  103.26    7.32
   1 -12  -1   83.69    6.81
  -1  12  -1   94.73    6.83
   1  12   1   92.30    7.12
   1  12   1   92.55    7.06
   1 -12  -2   21.53    2.43
   1 -12  -2   19.04    1.99
   1  12   2   22.54    2.70
  -1  12  -2   23.47    2.30
  -1  12  -2   18.63    1.85
   1  12   2   19.80    2.40
  -1  12  -2   19.19    1.78
  -1  12  -3   29.11    2.28
   1 -12  -3   27.38    2.93
   1  12   3   27.11    3.16
  -1  12  -3   29.59    2.32
   1  12   3   29.09    2.85
   1 -12  -3   24.95    2.50
  -1  12  -3   31.80    2.75
  -1  12  -4   39.58    3.28
   1 -12  -4   39.91    3.38
   1 -12  -4   33.78    3.01
  -1  12  -4   34.60    2.77
   1  12   4   40.50    3.34
  -1  12  -5   30.85    2.72
   1 -12  -5   35.02    2.95
   1  12   5   30.82    2.82
   1 -12  -5   26.85    2.43
  -1  12  -6   13.53    1.44
   1  12   6   17.44    2.38
  -1  12  -6   20.65    2.31
   1 -12  -6   15.30    1.95
  -1  12  -6   14.28    1.43
  -1  12  -7   85.34    6.61
   1 -12  -7   96.24    6.86
   1  12   7  108.60    7.10
  -1  12  -7  113.64    7.00
  -1  12  -7   89.06    6.60
   1  12   8   19.71    3.00
  -1  12  -8   24.77    2.61
  -1 -12   8   23.98    2.73
   1  12   8   21.60    2.67
  -1  12  -8   19.11    2.02
  -1  12  -8   18.86    1.96
   1 -12  -8   23.24    2.38
  -1  12  -9   19.14    2.61
  -1 -12   9   15.95    2.57
  -1  12  -9   16.20    1.99
   1  12   9   18.45    2.62
   1 -12  -9   19.00    2.33
  -1 -12  10   25.09    2.97
  -1  12 -10   22.89    3.06
   1  12  10   27.36    3.07
   1  12  11    2.63    2.42
  -1 -12  11    2.43    2.30
  -1  12 -11    1.06    2.34
   1  12  12   28.81    3.17
  -1 -12  12   23.28    3.01
  -1 -12  13    9.02    2.60
  -1  12 -13    7.68    2.75
  -1 -12  14   20.93    3.15
  -1  12 -14   17.81    3.28
   1  12  15   20.03    3.05
  -1  12 -15    9.40    2.92
  -1 -12  15   13.36    3.14
   1  12  16   24.28    3.43
  -1  12 -16   19.26    3.17
   1 -12 -16   22.89    3.72
  -1 -12  16   22.26    3.43
   1  12  17   21.75    3.45
   1 -12 -17   12.04    3.51
  -1 -12  17   12.90    3.35
   1  12  18   14.36    3.59
   1 -12 -18    8.46    3.54
  -1 -12  18   10.75    3.37
   1  12  19    7.09    3.46
   1 -12 -19    2.53    3.41
  -1 -12  19    5.02    3.58
   1  12  20    7.32    3.88
   1 -12 -20   10.29    3.67
  -1 -12  20    7.29    3.76
   1  12  21    2.91    4.01
   1 -12 -21    2.93    3.81
  -1 -12  21    2.92    3.92
   1  12  22    6.37    4.38
   1 -12 -22    7.69    3.85
  -1 -12  22    7.57    4.30
  -1 -13 -21    6.19    4.57
   1  13 -21    3.48    3.50
  -1  13  21    6.05    3.67
  -1 -13 -20    4.27    4.31
   1  13 -20    4.66    3.39
  -1  13  20   11.01    3.55
  -1 -13 -19    1.17    4.08
   1  13 -19    0.33    3.22
   1  13 -18    9.57    3.46
  -1  13  18   27.42    3.64
   1  13 -17    3.04    2.99
  -1  13  17   11.66    3.18
   1  13 -16   13.32    3.29
  -1  13  16    5.93    3.15
   1  13 -15   10.43    3.16
  -1  13  15   10.69    3.14
   1  13 -14    1.84    2.80
  -1  13  14   -0.79    2.84
   1  13 -13   10.17    2.91
  -1  13  13    7.63    2.75
   1  13 -12   34.21    3.95
  -1  13  12   40.62    3.90
  -1  13  11    1.46    2.40
   1  13 -11    4.35    2.64
  -1  13  10   52.02    4.15
   1  13 -10   38.46    4.35
  -1  13   9   68.08    5.04
   1  13  -9   51.43    5.28
  -1  13   8    2.63    2.04
   1  13  -8    0.74    2.67
   1  13  -7   50.52    5.03
  -1  13   7   59.07    4.56
  -1  13   6   98.47    7.00
   1  13  -6   85.22    7.14
   1  13  -6   92.40    7.39
   1  13  -6   99.96    7.23
   1  13  -5   32.78    3.40
  -1  13   5   39.20    3.11
   1  13  -5   30.59    3.62
   1  13  -5   30.60    3.23
   1 -13   5   34.57    3.25
   1 -13   4   78.93    6.00
   1  13  -4   85.02    6.40
  -1  13   4   81.11    5.83
  -1 -13  -4   76.17    6.10
   1  13  -4   73.03    6.03
   1  13  -4   73.76    6.04
   1  13  -3   29.03    3.32
  -1  13   3   32.69    2.65
   1 -13   3   26.64    2.97
   1  13  -3   27.54    2.98
   1  13  -3   26.17    2.99
   1  13  -2   36.00    3.60
   1 -13   2   36.69    3.23
   1  13  -2   29.67    3.27
  -1  13   2   37.52    2.91
   1  13  -2   28.78    3.25
  -1  13   1   14.42    1.69
   1 -13   1    7.67    2.23
  -1  13   1   11.36    2.15
   1  13  -1   14.02    2.65
   1  13  -1   12.28    2.26
   1  13  -1    7.06    2.06
   1 -13   0  144.90   10.60
   1  13   0  154.02   10.79
  -1  13   0  143.37   10.61
  -1  13   0  154.26   10.40
   1  13   0  128.93   10.59
   1  13   0  145.79   10.66
   1 -13  -1    9.62    1.69
  -1  13  -1   14.24    1.59
   1 -13  -1   12.64    2.30
  -1  13  -1   10.66    1.66
   1  13   1   13.67    2.32
  -1  13  -1   10.17    2.03
   1  13   1   12.61    2.68
   1  13   1   11.69    2.21
  -1  13  -2   25.91    2.10
   1  13   2   24.96    2.68
   1 -13  -2   22.25    2.76
   1  13   2   25.71    2.83
  -1  13  -2   24.70    2.62
   1  13   2   22.15    2.96
  -1  13  -2   22.31    2.13
   1 -13  -2   19.87    2.26
   1  13   3   29.27    2.94
   1 -13  -3   26.30    2.62
   1  13   3   31.62    3.31
  -1  13  -3   31.44    2.46
  -1  13  -3   30.04    2.42
  -1  13  -3   27.41    2.89
  -1  13  -4   70.93    4.92
   1 -13  -4   55.29    4.65
  -1  13  -4   58.79    4.45
   1  13   4   66.71    4.94
  -1  13  -5   19.53    1.89
   1 -13  -5   16.95    2.16
  -1  13  -6  104.70    7.15
  -1  13  -6  138.03    7.69
  -1  13  -6   91.68    7.17
   1 -13  -6   81.81    7.33
   1  13   6  126.87    7.73
  -1  13  -7   80.36    5.00
   1 -13  -7   67.77    4.77
   1  13   7   72.84    5.08
  -1  13  -7   62.59    4.37
  -1  13  -8   -1.02    1.27
   1 -13  -8    2.63    1.97
  -1  13  -8    1.98    2.17
   1  13   8    2.48    2.21
  -1 -13   9   60.70    4.69
   1  13   9   65.13    4.76
  -1  13  -9   62.77    4.67
  -1 -13  10   33.48    3.42
  -1  13 -10   42.77    3.55
   1  13  10   44.21    3.51
  -1 -13  11    3.90    2.53
   1  13  11    7.10    2.58
  -1  13 -11    2.07    2.63
  -1 -13  12   50.06    4.83
  -1  13 -12   50.77    4.99
   1  13  12   60.36    4.89
  -1  13 -13   15.55    2.97
  -1 -13  13   12.99    2.98
   1  13  13   21.09    3.17
  -1  13 -14    0.10    2.84
  -1 -13  14    1.39    2.79
   1  13  14    6.11    2.93
  -1  13 -15   13.65    3.32
   1  13  15   20.59    3.29
  -1 -13  15   12.01    3.23
   1  13  16   13.25    3.30
  -1 -13  16    9.65    3.25
   1 -13 -17    8.69    3.48
   1  13  17    9.29    3.32
  -1 -13  17    7.08    3.40
   1 -13 -18   14.07    3.93
   1  13  18   24.26    3.84
  -1 -13  18   12.38    3.62
   1 -13 -19    3.95    3.70
  -1 -13  19    2.09    3.72
   1  13  19    1.66    3.51
  -1 -13  20    0.16    3.87
   1 -13 -20    5.22    3.82
   1  13  20    8.64    3.90
   1 -13 -21    7.58    3.93
   1  13  21    0.83    4.19
  -1 -14 -20   10.62    4.66
   1  14 -20    2.06    3.87
  -1  14  20   16.81    3.81
  -1 -14 -19   16.12    4.69
   1  14 -19    8.51    3.94
  -1  14  18    7.83    3.52
   1  14 -18   -1.20    3.43
  -1  14  17    9.92    3.37
   1  14 -17    5.60    3.41
  -1  14  16    6.91    3.24
   1  14 -16    4.21    3.32
  -1  14  15    2.42    3.10
   1  14 -15    4.33    3.22
  -1  14  14    6.48    3.06
   1  14 -14    8.85    3.20
   1  14 -13   11.29    3.11
  -1  14  13   10.77    2.99
   1  14 -12   14.18    3.24
  -1  14  12   16.98    3.05
   1  14 -11    1.56    2.78
  -1  14  11    1.58    2.46
   1  14 -10   23.96    3.80
  -1  14  10   33.80    3.38
   1  14  -9    5.15    3.04
  -1  14   9   11.75    2.47
  -1  14   8   74.72    5.90
   1  14  -7   10.38    3.03
   1  14  -7   14.76    2.68
   1  14  -6    1.97    2.35
   1  14  -6    2.09    2.84
  -1  14   6    3.71    1.96
   1  14  -6   -0.04    2.19
   1 -14   5    8.88    2.33
   1  14  -5   10.02    2.44
   1  14  -5    7.64    2.96
  -1  14   5   10.28    2.05
   1  14  -5    6.66    2.34
   1 -14   4   20.80    2.64
   1  14  -4   21.15    3.25
   1  14  -4   15.76    2.68
  -1  14   4   21.51    2.37
   1  14  -4   16.90    2.65
   1 -14   3  163.62   11.56
  -1  14   3  167.72   11.38
   1  14  -3  163.96   11.80
   1  14  -3  143.48   11.51
   1  14  -3  153.88   11.55
   1 -14   2   98.74    7.30
   1  14  -2   98.85    7.60
  -1  14   2  104.74    7.08
   1  14  -2   88.84    7.31
   1  14  -2   86.46    7.29
   1 -14   1  145.73   10.79
   1  14  -1  156.35   11.01
  -1  14   1  131.83   10.76
  -1  14   1  161.94   10.59
   1  14  -1  144.26   10.76
   1  14  -1  140.50   10.82
  -1  14   0   13.92    1.90
   1 -14   0   15.59    2.60
   1  14   0   12.03    2.44
  -1  14   0   13.40    2.44
   1  14   0   16.80    2.98
  -1  14   0   14.62    1.92
   1  14   0   11.74    2.47
  -1  14  -1  127.42    9.04
  -1  14  -1  127.95    9.26
   1  14   1  144.77    9.57
   1  14   1  116.74    9.29
  -1  14  -1  127.81    9.09
   1  14   1  114.34    9.35
  -1  14  -2   95.20    6.90
   1  14   2   91.34    7.28
   1 -14  -2   82.13    6.93
   1  14   2   92.13    7.24
  -1  14  -2  105.42    6.87
   1  14   2   98.64    7.46
  -1  14  -2   95.69    7.18
  -1  14  -3  160.18   11.15
   1  14   3  170.07   11.66
  -1  14  -3  171.36   11.42
  -1  14  -3  162.14   11.14
   1 -14  -3  136.64   11.22
   1  14   3  151.61   11.41
   1  14   4   22.92    2.74
  -1  14  -4   20.95    2.55
   1  14   4   19.93    2.96
   1 -14  -4   13.81    2.07
  -1  14  -4   17.05    1.85
  -1  14  -5   12.71    1.56
   1  14   5   15.21    2.59
  -1  14  -5   19.60    2.51
   1 -14  -6    1.65    1.75
  -1  14  -6    1.10    1.23
   1  14   6   -0.19    2.45
  -1  14  -6    0.86    2.26
   1 -14  -7   17.84    2.34
  -1  14  -7   12.64    1.71
   1  14   7   19.85    2.79
  -1  14  -7   21.35    2.84
  -1  14  -8   85.30    6.24
   1 -14  -8   73.45    5.99
   1  14   8   75.95    6.21
  -1  14  -9   11.36    2.78
   1  14   9   14.14    2.70
  -1 -14  10   25.00    3.29
  -1  14 -10   22.52    3.36
   1  14  10   30.43    3.36
  -1 -14  11    2.71    2.62
   1  14  11    7.18    2.80
  -1  14 -11    3.36    2.81
  -1 -14  12   15.41    3.11
   1  14  12   18.60    3.09
  -1  14 -12   17.92    3.28
  -1 -14  13   13.61    3.19
   1  14  13   20.49    3.28
  -1  14 -13   11.73    3.48
  -1 -14  14   11.74    3.31
   1  14  14   13.82    3.25
  -1  14 -14    9.80    3.45
  -1 -14  15    4.57    3.21
   1  14  15   10.87    3.23
  -1 -14  16    7.96    3.54
   1  14  16   12.07    3.32
   1 -14 -17    8.51    3.78
  -1 -14  17    7.21    3.59
   1  14  17    8.80    3.52
   1 -14 -18    3.45    3.85
  -1 -14  18   -1.13    3.64
   1  14  18    7.06    3.62
   1 -14 -19   17.12    4.23
  -1 -14  19   16.75    4.19
   1  14  19   23.93    4.20
   1  14  20   11.73    4.10
   1 -14 -20    5.98    4.08
  -1  15  19   24.01    4.03
  -1 -15 -19   14.90    4.66
  -1  15  18   12.13    3.75
   1  15 -18    3.28    3.67
  -1  15  17    5.73    3.58
   1  15 -17   -0.50    3.46
  -1  15  16    1.24    3.43
   1  15 -16   -0.49    3.32
  -1  15  15   30.95    3.99
   1  15 -15   19.62    4.01
  -1  15  14    4.99    3.20
   1  15 -14    3.05    3.26
  -1  15  13    2.73    3.16
   1  15 -13    0.63    3.11
  -1  15  12    9.43    3.07
   1  15 -12    2.44    3.30
  -1  15  11    2.12    2.69
   1  15 -11    1.84    3.40
  -1  15  10   42.70    3.96
   1  15 -10   30.10    4.33
   1  15  -9   89.98    8.15
   1  15  -9   91.22    7.85
   1  15  -8   14.91    3.26
  -1  15   8   21.85    2.83
   1  15  -8   13.05    2.80
   1  15  -7   24.04    3.96
  -1  15   7   30.98    3.07
   1  15  -7   21.39    3.17
   1  15  -6   20.54    3.71
   1  15  -6   23.16    3.22
  -1  15   6   28.59    2.87
   1  15  -6   19.39    3.08
   1  15  -5    1.30    2.96
   1  15  -5    2.48    2.36
  -1  15   5    2.12    2.11
   1  15  -5    2.64    2.51
  -1  15   4   37.27    3.13
   1  15  -4   24.50    3.30
   1  15  -4   27.61    3.38
   1  15  -4   31.12    3.84
   1  15  -3   38.12    4.18
   1  15  -3   40.33    4.18
  -1  15   3   53.33    3.93
   1  15  -3   49.94    4.64
  -1  15   2   52.23    3.91
   1  15  -2   53.73    4.61
   1  15  -2   37.56    4.22
   1  15  -2   41.56    4.18
   1  15  -1    4.30    2.34
   1  15  -1   11.52    2.99
  -1  15   1    5.32    2.30
   1  15  -1    8.56    2.48
  -1  15   1    9.30    1.92
  -1  15   0   56.94    5.03
   1  15   0   66.71    5.49
   1  15   0   52.83    5.00
  -1  15   0   63.64    4.70
   1  15   1    7.58    2.78
  -1  15  -1    5.68    2.28
  -1  15  -1    8.78    1.84
   1  15   1   10.35    2.42
   1  15   2   54.79    4.89
  -1  15  -2   47.64    4.39
   1  15   2   46.85    4.39
  -1  15  -2   54.08    4.03
  -1  15  -3   48.86    4.26
   1  15   3   43.49    4.58
   1 -15  -3   39.87    3.91
   1  15   3   46.35    4.22
  -1  15  -3   53.52    3.75
   1  15   4   20.16    2.84
   1  15   4   25.42    3.31
  -1  15  -4   28.27    2.75
  -1  15  -4   23.27    1.88
   1 -15  -5    0.06    1.19
   1  15   5    1.25    2.91
  -1  15  -5    0.73    2.39
   1  15   5   -3.15    2.59
  -1  15  -6   25.29    2.73
   1  15   6   21.89    2.88
  -1  15  -7   28.37    2.93
   1  15   7   22.87    2.88
  -1  15  -8   26.81    3.59
   1  15   8   26.17    3.37
   1  15   9  121.51    9.05
  -1  15  -9  117.34    9.11
   1  15  10   46.25    4.49
  -1  15 -10   47.61    4.67
  -1  15 -11    4.08    3.12
   1  15  11    1.08    2.71
  -1 -15  12    5.17    2.96
  -1  15 -12    6.71    3.34
   1  15  12   12.39    3.14
  -1 -15  13    0.13    3.03
  -1  15 -13    1.35    3.31
   1  15  13    5.52    3.06
  -1 -15  14    8.97    3.41
   1  15  14   18.31    3.45
  -1 -15  15   24.71    4.12
   1  15  15   36.06    4.19
  -1 -15  16    2.36    3.50
   1  15  16    7.68    3.58
   1  15  17    4.20    3.55
   1 -15 -17   -0.28    4.00
   1  15  18    3.87    3.78
   1 -15 -18    4.71    4.06
   1  15  19   11.15    4.06
   1 -15 -19    5.22    4.31
  -1  16  18   14.20    3.99
   1  16 -18   -0.75    3.86
  -1  16  17   15.25    3.93
   1  16 -17    4.69    3.92
  -1  16  16   -1.09    3.70
   1  16 -16    3.23    3.72
  -1  16  15    0.82    3.60
   1  16 -15    1.23    3.81
  -1  16  14    1.80    3.39
   1  16 -14    2.24    3.67
  -1  16  13    2.71    3.36
   1  16 -13    3.59    3.92
  -1  16  12    9.87    3.34
   1  16 -12    3.63    3.63
  -1  16  11    8.42    3.15
   1  16 -11    4.97    3.63
  -1  16  10   12.66    2.98
   1  16 -10    3.92    2.86
   1  16 -10    3.96    3.44
   1  16  -9    0.98    2.66
  -1  16   9    1.95    2.79
   1  16  -9   -0.38    3.45
   1  16  -8    7.48    2.82
  -1  16   8   14.63    2.84
   1  16  -8    6.42    3.69
   1  16  -7    4.25    2.70
  -1  16   7    9.87    2.60
   1  16  -7    7.26    3.49
   1  16  -6    0.68    2.58
   1  16  -6   -0.07    3.31
  -1  16   6    4.34    2.40
   1  16  -5   12.59    3.67
   1  16  -5   16.70    3.01
  -1  16   5   24.19    2.83
   1  16  -4    3.43    3.20
   1  16  -4    0.14    2.60
  -1  16   4    8.66    2.38
   1  16  -3   16.26    3.61
   1  16  -3   15.59    2.96
   1  16  -2   10.52    3.31
   1  16  -2    7.81    2.73
  -1  16   1   45.67    3.53
   1  16  -1   33.78    4.53
  -1  16   1   34.82    3.84
   1  16  -1   31.45    3.78
   1  16   0  116.18    9.35
  -1  16   0  117.59    9.03
  -1  16   0  132.79    8.74
   1  16   0  102.76    8.96
   1  16   1   51.58    5.09
  -1  16  -1   52.29    4.75
   1  16   1   49.11    4.64
  -1  16  -1   56.51    4.31
   1  16   2   15.72    2.69
  -1  16  -2   15.26    2.82
   1  16   2   16.26    3.40
   1  16   3   21.00    3.09
   1  16   3   26.71    3.54
  -1  16  -3   23.95    3.15
   1  16   4    1.94    2.69
  -1  16  -4    6.55    2.62
   1  16   4    7.17    3.12
   1  16   5   23.06    3.27
  -1  16  -5   19.96    3.16
   1  16   5   23.72    3.74
   1  16   6    0.67    2.65
  -1  16  -6    0.81    2.72
   1  16   6    1.93    3.21
   1  16   7    4.43    2.58
  -1  16  -7    7.58    2.99
   1  16   8    6.35    2.91
  -1  16  -8    9.10    3.08
   1  16   9    5.28    2.88
  -1  16  -9    2.48    3.27
   1  16  10    6.68    3.01
  -1  16 -10   10.79    3.39
   1  16  11    7.85    3.14
  -1  16 -11    9.84    3.40
   1  16  12    8.05    3.28
  -1  16 -12    7.19    3.59
   1  16  13    9.16    3.30
  -1 -16  14    4.41    3.38
   1  16  14   12.45    3.48
   1  16  15    3.45    3.50
   1  16  16   11.04    3.82
   1  16  17   16.07    4.03
   1 -16 -18   -0.29    4.21
   1  16  18    5.53    4.04
   1  17 -17   -1.83    4.39
  -1  17  17    3.15    3.99
   1  17 -16   -2.35    4.44
  -1  17  16    1.94    3.93
   1  17 -15   -1.42    4.26
  -1  17  15   -2.81    3.90
   1  17 -14    2.58    3.99
  -1  17  14    1.44    3.61
   1  17 -13    1.02    3.86
  -1  17  13   -0.74    3.66
   1  17 -12    3.34    3.74
  -1  17  12    0.72    3.48
   1  17 -11   -0.42    3.12
   1  17 -11    0.24    3.73
  -1  17  11    0.90    3.36
   1  17 -10    5.80    3.03
   1  17 -10    6.77    3.94
  -1  17  10    9.09    3.33
   1  17  -9   12.63    3.26
  -1  17   9   20.54    3.47
   1  17  -9   13.40    4.30
  -1  17   8   13.62    3.12
   1  17  -8    7.92    3.03
   1  17  -8    7.93    3.86
  -1  17   7    7.54    2.85
   1  17  -7    5.34    2.94
   1  17  -7    2.31    3.75
   1  17  -6    7.26    3.86
  -1  17   6   16.17    2.79
   1  17  -6    7.09    2.93
   1  17  -5   10.06    3.69
  -1  17   5   11.94    2.77
   1  17  -5    1.49    2.90
   1  17  -4   17.86    3.91
   1  17  -4   13.01    3.12
  -1  17   4   24.35    3.02
  -1  17   3   56.18    4.36
   1  17  -3   46.85    5.11
   1  17  -3   38.87    4.49
  -1  17   2   48.86    3.87
   1  17  -2   40.23    4.82
   1  17  -1    0.68    3.32
   1  17  -1    3.05    2.67
  -1  17   0   10.91    2.93
   1  17   0    8.42    3.52
   1  17   0   10.84    2.84
   1  17   1    0.67    3.28
  -1  17  -1    3.33    2.83
   1  17   1    1.34    2.51
   1  17   2   35.14    3.82
  -1  17  -2   41.60    4.06
   1  17   2   33.48    4.36
  -1  17  -3   51.35    4.62
   1  17   3   43.54    4.49
   1  17   3   47.86    5.02
   1  17   4   15.89    3.27
   1  17   4   19.29    3.75
  -1  17  -4   22.70    3.33
   1  17   5    1.92    2.91
   1  17   5    3.67    3.24
  -1  17  -5    3.32    2.91
   1  17   6    9.43    2.97
   1  17   6    7.11    3.50
  -1  17  -6    5.15    3.03
   1  17   7    4.22    2.98
   1  17   7    6.73    3.73
  -1  17  -7    5.51    3.23
   1  17   8   12.11    3.10
  -1  17  -8    8.66    3.36
   1  17   9   16.31    3.30
  -1  17  -9   17.20    3.69
  -1  17 -10   13.42    3.84
   1  17  10    9.65    3.25
  -1  17 -11    0.66    3.80
   1  17  11    4.40    3.22
   1  17  12    1.71    3.32
   1  17  13    9.42    3.52
   1  17  14    6.22    3.63
   1  17  15    9.93    3.76
   1  17  16   10.80    3.99
   1  17  17    8.03    4.11
  -1  18  16    2.29    4.20
   1  18 -16    3.41    4.35
  -1  18  15   -3.01    4.18
   1  18 -15    0.16    4.26
  -1  18  14    5.51    3.93
   1  18 -14    0.73    4.14
  -1  18  13   -1.09    3.84
   1  18 -13   -1.36    4.25
  -1  18  12    2.90    3.83
   1  18 -12    4.08    4.44
  -1  18  11    0.30    3.61
   1  18 -11    0.09    4.37
  -1  18  10   25.45    3.98
   1  18 -10   13.72    4.58
  -1  18   9    4.13    3.42
   1  18  -9    3.93    4.12
  -1  18   8    8.74    3.44
   1  18  -8    5.80    4.14
   1  18  -8    4.99    3.24
  -1  18   7    7.57    3.21
   1  18  -7    6.26    3.93
   1  18  -7    0.58    3.23
   1  18  -6   -0.10    3.10
   1  18  -6    3.32    3.90
  -1  18   6    6.48    3.08
   1  18  -5   11.89    3.97
   1  18  -5    3.54    3.02
   1  18  -4   11.07    4.04
   1  18  -4   13.04    3.26
   1  18  -3   15.80    4.22
   1  18  -3    9.28    3.09
   1  18  -2   16.01    4.00
   1  18  -2   17.31    3.25
   1  18  -1    5.88    3.78
   1  18  -1   10.05    3.08
   1  18   0    3.35    3.74
  -1  18   0    2.74    3.04
   1  18   0    7.41    2.79
  -1  18  -1    3.62    3.17
   1  18   1    2.54    3.56
   1  18   1    8.04    2.88
  -1  18  -2   26.19    3.71
   1  18   2   28.39    4.09
   1  18   2   20.67    3.54
   1  18   3   11.66    3.73
  -1  18  -3   12.75    3.29
   1  18   3    8.69    3.18
  -1  18  -4   16.77    3.49
   1  18   4   18.27    3.92
   1  18   4   16.35    3.45
  -1  18  -5    8.09    3.28
   1  18   5    5.49    3.79
   1  18   5    7.90    3.23
   1  18   6    4.15    3.86
  -1  18  -6    6.22    3.36
   1  18   6   -0.11    3.03
   1  18   7    3.66    3.85
  -1  18  -7    9.91    3.49
   1  18   7    6.21    3.18
  -1  18  -8   12.61    3.83
   1  18   8   14.26    3.42
  -1  18  -9    0.40    3.69
   1  18   9    7.11    3.18
   1  18  10   23.80    3.79
  -1  18 -10   22.00    4.42
   1  18  11    8.97    3.53
   1  18  12    5.44    3.59
   1  18  13    8.56    3.84
   1  18  14    3.90    3.70
   1  18  15    7.90    3.92
   1  18  16   10.70    4.15
   1  19 -14    4.67    4.90
   1  19 -13    2.94    4.82
   1  19 -12    8.97    4.87
   1  19 -11    0.36    4.42
   1  19 -10   -1.00    4.54
   1  19  -9   17.58    4.82
   1  19  -8    6.48    4.53
   1  19  -7   12.10    4.53
   1  19  -6    4.18    4.22
   1  19  -5    6.23    4.13
   1  19  -5    1.67    3.28
   1  19  -4    9.49    4.35
   1  19  -4    6.78    3.28
   1  19  -3   71.00    6.50
   1  19  -3   56.30    5.62
   1  19  -2   18.66    4.27
   1  19  -2   16.31    3.55
   1  19  -1    5.26    3.97
   1  19  -1    5.32    2.99
   1  19   0    2.51    3.00
  -1  19   0    1.63    3.30
   1  19   0    2.31    3.85
   1  19   1    1.92    3.19
  -1  19  -1    2.19    3.33
   1  19   1    3.14    3.73
   1  19   2   12.85    3.45
  -1  19  -2   12.27    3.51
   1  19   2    9.15    3.95
   1  19   3   66.81    6.34
  -1  19  -3   76.88    6.43
   1  19   3   73.32    6.81
   1  19   4    6.19    3.92
  -1  19  -4    7.09    3.50
   1  19   4    1.43    3.36
  -1  19  -5    8.95    3.48
   1  19   5    8.47    4.02
   1  19   5    7.66    3.36
   1  19   6   10.36    4.13
  -1  19  -6    6.01    3.56
   1  19   6    6.41    3.42
  -1  19  -7    8.40    3.81
   1  19   7    8.37    4.09
   1  19   7   11.45    3.41
  -1  19  -8    6.50    3.90
   1  19   8    3.01    3.32
   1  19   9   35.47    4.46
   1  19  10    6.06    3.57
   1  19  11    1.34    3.61
   1  19  12    6.97    3.81
   1  19  13    1.72    3.81
   1  19  14    8.73    4.06
   1  20 -12    7.51    4.95
   1  20 -11    3.07    5.09
   1  20 -10    7.24    4.69
   1  20  -9    3.18    4.84
   1  20  -8    4.51    4.87
   1  20  -7   18.88    4.98
   1  20  -6    7.75    4.77
   1  20  -5    3.77    4.87
   1  20  -4   -4.40    4.65
   1  20  -3   -2.41    4.33
   1  20  -2    1.80    4.36
   1  20  -1    5.74    3.39
   1  20  -1    6.74    4.30
   1  20   0    3.34    3.49
   1  20   0    4.57    4.19
   1  20   1    3.18    3.47
  -1  20  -1    8.01    3.67
   1  20   1    0.52    4.16
   1  20   2    1.18    3.61
  -1  20  -2   -1.00    3.61
   1  20   2   -1.99    4.09
   1  20   3    5.96    3.60
  -1  20  -3    8.17    3.82
   1  20   3    7.21    4.28
   1  20   4   -1.56    3.47
  -1  20  -4    1.76    3.82
   1  20   4   -0.17    4.09
   1  20   5    8.30    3.58
  -1  20  -5    9.60    3.99
   1  20   5    5.64    4.40
   1  20   6   11.50    3.67
  -1  20  -6   10.58    4.16
   1  20   6   10.25    4.45
   1  20   7   21.87    3.97
   1  20   7   17.48    4.81
  -1  20  -7   20.96    4.45
   1  20   8    9.90    3.79
   1  20   9   12.15    3.81
   1  20  10   11.52    3.97
   1  20  11    6.74    3.94
   1  20  12    7.29    4.00
   1  21  -9   -1.08    5.15
   1  21  -8    3.07    5.13
   1  21  -7    6.34    5.24
   1  21  -6    2.88    5.34
   1  21  -5    2.24    4.93
   1  21  -4   -4.74    4.76
   1  21  -3   11.96    4.82
   1  21  -2    2.17    4.61
   1  21  -1    1.47    4.50
   1  21   0    3.10    4.51
   1  21   1    1.00    4.41
   1  21   2    2.46    4.51
  -1  21  -2   -0.22    4.03
   1  21   3   13.07    4.00
   1  21   3   12.84    4.61
  -1  21  -3   10.38    4.33
   1  21   4   -1.48    3.66
  -1  21  -4    1.15    4.23
   1  21   4    3.15    4.65
   1  21   5   -2.22    3.74
  -1  21  -5    3.42    4.26
   1  21   5    1.14    4.60
   1  21   6   10.02    3.85
   1  21   6    0.46    4.64
   1  21   7    3.48    3.81
   1  21   8    6.12    3.89
   1  21   9    9.64    4.04
   1  22  -5    3.50    5.18
   1  22  -4    3.56    5.25
   1  22  -3    4.69    5.09
   1  22  -2    2.43    4.93
   1  22  -1    4.24    4.87
   1  22   0    3.76    4.91
   1  22   1   -0.10    4.83
   1  22   2   12.02    4.93
  -1  22  -3    4.87    4.69
   1  22   3    8.34    4.86
  -1  22  -4   11.24    4.87
   1  22   4    7.35    5.09
   1  22   5    5.47    4.95
   2   0   0  178.55   12.19
  -2   0   0  161.69   12.33
   2   0   0  171.01   12.32
   2   0   1   72.55    4.69
   2   0  -1   64.16    4.64
   2   0  -1   66.47    4.84
   2   0   1   61.14    4.82
  -2   0   1   63.96    4.85
   2   0   2   18.23    1.69
   2   0   2   17.30    1.73
  -2   0   2   18.68    1.70
   2   0   2   19.69    1.54
   2   0   2   20.19    1.53
   2   0   3  180.33   12.42
  -2   0  -3  181.07   12.42
   2   0   3  184.11   12.41
   2   0   3  158.17   12.48
   2   0   3  176.18   12.51
  -2   0   3  170.30   12.52
  -2   0  -4    1.45    0.78
   2   0   4    1.98    0.92
   2   0   4    1.32    0.85
   2   0   4    1.52    0.67
  -2   0   4    1.59    0.94
  -2   0  -5  816.75   56.16
  -2   0   5  760.56   56.29
  -2   0  -5  838.50   56.24
  -2   0  -5  834.89   56.19
   2   0   5  731.91   56.22
   2   0   5  773.77   56.17
   2   0   5  837.23   56.15
  -2   0  -6  477.21   34.45
   2   0  -6  478.58   34.53
   2   0  -6  492.86   34.40
  -2   0  -6  501.49   34.50
  -2   0  -6  560.76   34.58
   2   0   6  459.14   34.52
   2   0   6  513.78   34.50
  -2   0  -7    3.24    1.04
   2   0  -7    3.76    0.57
  -2   0  -7    3.44    0.81
  -2   0  -7    0.91    1.16
   2   0  -7    2.44    1.11
   2   0   7    4.74    1.20
   2   0   7    2.41    1.05
  -2   0  -8   11.69    1.42
  -2   0  -8    9.62    1.50
  -2   0  -8   11.27    1.21
   2   0   8   10.99    1.41
   2   0  -8   10.55    1.44
   2   0   8   11.60    1.54
   2   0  -8   12.81    1.06
  -2   0  -9   -1.29    1.32
   2   0  -9    1.98    1.15
  -2   0  -9    1.29    0.93
   2   0   9    1.79    1.08
   2   0  -9    2.38    0.76
  -2   0  -9    1.26    1.18
   2   0   9    0.57    1.27
  -2   0 -10    2.43    1.46
   2   0 -10    3.95    1.22
  -2   0 -10    4.39    1.14
   2   0  10    3.53    1.48
   2   0  10    3.82    1.21
   2   0 -10    3.84    0.94
  -2   0 -10    4.29    1.31
   2   0  11  155.12   10.11
  -2   0 -11  136.26   10.04
  -2   0 -11  138.41   10.13
   2   0 -11  139.52    9.99
   2   0  11  152.25   10.15
   2   0 -11  125.89   10.08
  -2   0 -11  152.51   10.19
  -2   0 -12    1.53    1.58
   2   0 -12    1.33    1.15
  -2   0 -12    0.78    1.76
   2   0  12    0.24    1.71
   2   0  12    3.07    1.38
  -2   0 -12    1.55    1.21
  -2   0 -13   31.69    2.91
  -2   0 -13   39.08    3.32
   2   0  13   37.30    3.02
   2   0 -13   35.47    2.87
  -2   0 -13   35.33    3.15
  -2   0 -14    1.55    1.86
   2   0 -14   -1.27    1.40
   2   0  14    1.06    1.49
  -2   0 -14    1.04    1.44
  -2   0 -14    2.09    2.11
  -2   0 -15    5.20    1.65
   2   0  15    4.91    1.77
  -2   0 -15    5.05    2.03
   2   0 -15    5.49    1.68
  -2   0 -16    0.37    1.68
   2   0  16    1.65    1.68
  -2   0 -16    0.79    2.22
   2   0 -16    1.08    1.86
   2   0  17   39.64    3.59
   2   0  18   73.52    5.78
   2   0  19    3.08    2.33
   2   0  20    7.37    2.56
   2   0  21   30.27    3.56
   2   0  22    2.20    2.70
   2   0  23   10.91    3.03
   2   0  24   13.04    3.10
   2   0  25    9.51    3.30
   2  -1  25   10.75    3.43
   2  -1  24    6.71    2.89
   2  -1  23    7.09    2.84
   2  -1  22   24.30    3.29
   2  -1  21   10.20    2.63
   2  -1  20    2.88    2.43
   2  -1  19   18.66    2.66
   2  -1  18   11.93    2.33
  -2  -1 -17   24.53    2.82
   2  -1  17   28.90    2.84
   2  -1  16   50.23    4.03
  -2  -1 -16   42.08    3.99
   2  -1  15   90.86    6.43
  -2  -1 -15   94.47    6.58
  -2  -1 -15   77.00    6.44
  -2  -1 -14   15.47    2.43
  -2  -1 -14   12.38    2.12
   2  -1  14   13.12    1.85
  -2  -1 -14    9.93    1.82
  -2  -1 -13   17.75    2.33
  -2  -1 -13   12.52    1.80
   2  -1  13   15.22    1.82
  -2  -1 -13   15.81    2.14
   2  -1  12  141.20    9.93
  -2  -1 -12  145.97    9.98
  -2  -1 -12  162.01   10.11
  -2  -1 -11   17.81    2.05
  -2  -1 -11   17.31    2.17
   2  -1  11   19.63    1.84
   2  -1  11   15.44    2.06
  -2  -1 -11   15.99    1.82
   2  -1  10   37.33    2.91
   2  -1  10   36.08    3.07
  -2  -1 -10   42.25    3.16
  -2  -1 -10   36.22    2.98
  -2  -1 -10   33.72    2.93
   2  -1   9   75.81    5.77
  -2  -1  -9   78.64    5.73
  -2  -1  -9   76.61    5.70
  -2  -1  -9   80.35    5.83
   2  -1   9   81.32    5.70
   2  -1   8   22.79    1.99
  -2  -1  -8   19.44    1.89
   2   1  -8   21.15    2.01
  -2  -1  -8   20.27    1.81
   2  -1   8   19.98    1.85
  -2  -1  -8   19.06    2.06
  -2  -1  -7   58.45    4.57
  -2  -1  -7   70.82    4.76
   2  -1   7   63.89    4.63
  -2  -1  -7   63.78    4.61
   2  -1   7   64.71    4.67
   2   1  -7   61.54    4.69
  -2  -1  -6   40.78    3.15
   2  -1   6   44.23    3.21
  -2  -1  -6   50.09    3.33
   2  -1   6   38.78    3.16
  -2  -1  -6   40.24    3.13
  -2  -1  -5   89.88    5.62
   2  -1   5   71.22    5.35
  -2  -1  -5   78.79    5.45
   2  -1   5   66.31    5.48
   2  -1   5   85.51    5.48
  -2  -1  -5   80.52    5.45
   2  -1   4  102.48    6.74
   2  -1   4   97.06    6.81
  -2  -1  -4   92.46    6.80
  -2  -1  -4   99.93    6.93
  -2  -1  -4   91.79    6.80
   2  -1   4   86.20    6.83
  -2   1   4   94.39    6.91
  -2  -1  -3   52.76    3.84
   2  -1   3   54.58    3.85
  -2   1   3   53.85    4.00
   2  -1   3   51.25    3.96
   2  -1   3   53.75    3.93
   2  -1   3   53.21    3.81
   2  -1   2  137.49   10.38
   2   1  -2  140.16   10.43
  -2   1   2  140.84   10.41
   2  -1   2  136.09   10.40
   2  -1   2  159.59   10.32
  -2  -1  -2  157.79   10.31
   2  -1   2  140.36   10.30
   2   1  -1  211.39   16.31
   2  -1   1  222.11   16.29
  -2   1   1  231.02   16.32
   2  -1   1  252.16   16.21
  -2  -1  -1  225.88   16.20
  -2   1   0   21.47    1.70
   2   1   0   19.35    1.75
   2  -1   0   17.56    1.64
  -2  -1   0   20.83    1.70
   2  -1   0   20.47    1.46
  -2  -1   0   16.55    1.45
   2  -1  -1  221.47   16.04
   2   1   1  250.06   16.06
   2   1   1  221.86   16.11
   2  -1  -1  226.76   16.15
  -2  -1   1  232.25   16.21
   2   1   1  219.33   16.19
   2   1   2  163.53   12.11
   2   1   2  170.84   12.05
   2   1   2  175.48   12.01
   2   1   2  175.77   12.15
  -2  -1   2  165.13   12.14
   2   1   3   68.65    4.71
  -2  -1   3   62.19    4.84
   2   1   3   62.80    4.81
   2   1   3   66.02    4.73
   2   1   4   91.15    6.42
   2   1   4   96.91    6.44
   2   1   4   83.71    6.49
  -2  -1   4   85.30    6.53
   2   1   5   63.39    4.56
   2  -1  -5   57.40    4.42
   2   1   5   67.34    4.53
   2  -1  -5   68.26    4.60
  -2   1  -5   79.05    4.64
  -2  -1   5   59.27    4.66
   2   1   5   63.32    4.63
   2   1   6   28.28    2.25
  -2   1  -6   25.34    2.26
   2   1   6   28.40    2.08
   2  -1  -6   26.44    2.22
  -2  -1   6   27.53    2.31
  -2   1  -6   28.79    1.98
   2  -1  -6   24.08    1.95
   2   1   6   26.73    2.22
  -2   1  -7   61.51    4.26
   2  -1  -7   55.19    4.23
   2   1   7   60.70    4.41
  -2   1  -7   67.78    4.45
   2   1   7   63.32    4.46
  -2  -1   7   57.46    4.49
  -2   1  -7   63.59    4.44
   2  -1  -7   56.60    4.39
  -2   1  -8   28.82    2.28
   2  -1  -8   24.84    1.95
   2   1   8   26.74    2.26
  -2   1  -8   23.87    1.97
   2  -1  -8   24.31    2.18
  -2   1  -8   28.92    2.26
   2   1   8   27.02    2.29
   2   1   9   64.37    4.65
   2  -1  -9   58.08    4.43
  -2   1  -9   66.92    4.63
   2   1   9   65.19    4.65
  -2   1  -9   60.35    4.45
   2  -1  -9   64.39    4.58
  -2   1  -9   60.41    4.64
   2   1  10   29.46    2.59
  -2   1 -10   30.07    2.35
   2  -1 -10   31.07    2.33
  -2   1 -10   32.33    2.70
   2   1  10   31.42    2.67
  -2   1 -10   31.81    2.65
   2  -1 -10   25.58    2.47
   2   1  11   23.77    2.26
  -2   1 -11   22.16    1.97
   2  -1 -11   22.54    1.95
   2   1  11   23.38    2.40
  -2   1 -11   27.77    2.40
   2  -1 -11   21.86    2.13
  -2   1 -11   23.05    2.34
  -2   1 -12  121.58    9.80
   2  -1 -12  139.62    9.79
  -2   1 -12  152.23    9.97
   2   1  12  135.43    9.97
   2   1  12  142.16    9.92
  -2   1 -12  154.68   10.02
  -2   1 -13   14.26    2.19
   2  -1 -13   11.05    1.57
  -2   1 -13   11.27    2.07
   2   1  13   14.99    1.87
  -2   1 -13    9.29    1.52
  -2   1 -14   11.73    2.27
  -2   1 -14    7.20    1.51
   2  -1 -14    7.05    1.55
  -2   1 -14    9.89    2.00
   2   1  14    7.42    1.85
  -2   1 -15  111.23    7.27
   2   1  15   98.20    7.08
   2  -1 -15   99.96    6.97
  -2   1 -15  109.11    7.33
   2  -1 -16   49.12    3.96
  -2   1 -16   43.39    3.95
   2  -1 -17   31.46    3.05
   2   1  17   32.36    3.10
   2  -1 -18    9.27    2.14
   2   1  18   13.19    2.38
   2   1  19   20.72    2.91
   2  -1 -19   18.64    2.65
   2   1  20    3.36    2.59
   2  -1 -20    3.64    2.52
   2   1  21    8.16    2.90
   2   1  22   21.04    3.37
   2   1  23   -1.44    3.05
   2   1  24    4.64    3.18
   2   1  25   13.20    3.51
   2  -2  25    3.25    3.25
  -2  -2 -25   10.03    4.99
   2  -2  24    6.57    3.06
   2  -2  23   18.56    3.14
   2  -2  22   13.17    2.79
   2  -2  21    7.83    2.43
   2  -2  20   28.20    3.12
   2  -2  19    0.85    2.13
   2  -2  18    3.89    2.04
   2  -2  17   23.96    2.58
  -2  -2 -17   17.76    2.62
   2  -2  16   15.69    2.10
  -2  -2 -16   15.56    2.71
  -2  -2 -16   12.24    2.20
   2  -2  15    9.96    1.83
  -2  -2 -15    9.08    2.25
  -2  -2 -15    7.49    1.93
  -2  -2 -14   19.32    2.41
  -2  -2 -14   16.54    2.23
   2  -2  14   21.08    2.07
  -2  -2 -13   13.32    2.27
   2  -2  13   15.43    1.72
  -2  -2 -13   10.67    1.87
  -2  -2 -13   14.41    1.93
  -2  -2 -12   21.40    2.18
   2  -2  12   22.40    2.03
  -2  -2 -12   18.06    2.17
  -2  -2 -12   23.88    2.52
  -2  -2 -11  142.28    9.27
  -2  -2 -11  118.54    9.11
   2  -2  11  131.17    9.16
   2  -2  11  124.16    9.06
  -2  -2 -11  126.26    9.13
   2  -2  10   64.93    4.60
  -2  -2 -10   57.67    4.67
   2  -2  10   61.87    4.73
  -2  -2 -10   56.13    4.66
   2  -2   9   10.76    1.25
   2  -2   9    8.43    1.61
  -2  -2  -9    8.19    1.44
  -2  -2  -9    8.23    1.62
  -2  -2  -9   10.24    1.41
   2  -2   8   81.38    5.75
  -2  -2  -8   77.61    5.70
  -2  -2  -8   78.31    5.71
   2  -2   8   70.66    5.64
  -2  -2  -8   94.21    5.88
  -2  -2  -7   33.10    2.55
   2  -2   7   31.05    2.60
  -2  -2  -7   30.53    2.54
   2  -2   7   29.00    2.47
  -2  -2  -7   38.59    2.77
  -2  -2  -6   24.47    2.00
   2  -2   6   23.37    2.05
   2  -2   6   22.09    1.95
  -2  -2  -6   29.20    2.25
  -2  -2  -6   22.82    2.05
  -2  -2  -5    1.34    1.23
  -2  -2  -5    1.06    0.89
  -2  -2  -5   -0.32    0.85
   2  -2   5    0.16    1.01
   2  -2   5    0.88    0.75
   2  -2   4   38.47    3.11
  -2  -2  -4   37.56    3.16
  -2  -2  -4   48.72    3.35
   2  -2   4   48.28    3.18
  -2  -2  -4   41.25    3.09
   2  -2   3   33.90    2.84
  -2  -2  -3   38.54    2.89
   2  -2   3   39.38    2.72
  -2   2   3   39.57    2.94
   2   2  -3   36.14    3.01
   2  -2   3   33.26    2.88
   2  -2   3   37.95    2.85
  -2  -2  -3   40.95    2.80
   2  -2   2  320.98   23.23
  -2  -2  -2  335.35   23.18
   2  -2   2  347.90   23.21
   2   2  -2  327.87   23.32
  -2   2   2  314.86   23.28
   2  -2   2  330.81   23.24
  -2  -2  -1   29.98    2.08
   2  -2   1   27.40    2.19
   2   2  -1   26.38    2.34
  -2   2   1   25.72    2.22
  -2  -2   0    1.31    0.92
  -2   2   0    1.69    0.75
   2   2   0    0.65    1.07
   2  -2   0    2.25    0.78
  -2  -2   0    2.47    0.49
   2   2   0    1.25    0.78
   2   2   1   36.65    2.94
   2   2   1   32.11    2.97
  -2   2  -1   38.34    2.81
  -2  -2   1   34.05    2.89
   2   2   1   35.58    2.82
  -2  -2   1   38.45    2.64
  -2  -2   2  321.96   24.32
   2   2   2  346.11   24.32
   2   2   2  334.87   24.29
  -2  -2   2  350.97   24.12
   2   2   2  335.91   24.24
   2   2   3   49.26    3.54
  -2  -2   3   40.73    3.52
   2   2   3   48.64    3.47
   2   2   4   47.89    3.32
  -2  -2   4   40.75    3.39
   2   2   4   42.27    3.28
   2  -2  -4   43.42    3.28
   2   2   4   45.28    3.40
   2   2   5    0.89    1.00
   2  -2  -5    0.74    0.87
   2   2   5   -0.39    1.04
   2   2   5    0.60    0.88
  -2   2  -5   -0.02    0.96
  -2  -2   5   -0.75    1.04
   2   2   6   27.20    2.03
  -2  -2   6   21.82    2.20
  -2  -2   6   21.95    1.79
   2   2   6   27.73    2.14
   2   2   6   29.29    2.25
  -2   2  -6   31.42    2.12
   2  -2  -6   28.10    2.04
   2   2   7   37.44    2.65
  -2  -2   7   30.46    2.34
   2  -2  -7   25.86    2.41
  -2   2  -7   39.70    2.60
   2   2   7   38.16    2.69
   2  -2  -7   35.36    2.55
   2   2   7   31.96    2.53
  -2   2  -8   73.63    4.98
   2   2   8   83.45    5.24
  -2  -2   8   66.32    5.00
   2  -2  -8   65.33    5.02
   2   2   8   71.61    5.27
  -2   2  -8   74.23    5.16
   2  -2  -8   68.69    5.14
  -2   2  -9    6.78    0.88
   2  -2  -9    7.94    1.21
   2   2   9    7.60    1.46
  -2  -2   9    6.21    0.95
   2  -2  -9    6.85    0.97
   2   2   9    7.81    1.52
  -2   2  -9    8.63    1.39
  -2   2 -10   50.72    3.79
  -2   2 -10   52.90    4.04
   2   2  10   63.43    4.12
  -2  -2  10   49.61    3.83
   2  -2 -10   51.12    3.83
   2   2  10   59.47    4.09
   2  -2 -10   48.69    3.95
   2   2  11  124.05    8.26
  -2   2 -11  108.27    8.04
   2  -2 -11  113.92    8.06
  -2  -2  11  111.93    8.07
   2   2  11  117.43    8.25
  -2   2 -11  119.72    8.24
   2  -2 -11  109.65    8.16
  -2   2 -12   25.23    2.42
  -2   2 -12   18.42    1.87
   2  -2 -12   23.36    1.97
   2   2  12   20.62    2.48
   2   2  12   22.37    2.31
  -2  -2  12   23.05    2.03
   2  -2 -12   18.57    2.16
  -2  -2  13   16.09    1.91
   2  -2 -13   13.97    1.71
   2   2  13   19.67    2.10
  -2   2 -13   15.39    2.28
   2  -2 -14   22.74    2.22
  -2   2 -14   19.21    2.19
   2   2  14   27.45    2.58
  -2  -2  14   24.16    2.40
  -2   2 -14   29.27    2.80
  -2  -2  15    3.53    1.83
   2  -2 -15    4.32    1.52
  -2   2 -15    6.58    2.35
  -2   2 -15    3.18    1.50
   2   2  15    4.82    1.94
   2  -2 -16   15.71    2.00
   2   2  16   15.52    2.32
  -2  -2  16   11.03    2.31
  -2   2 -16   12.40    1.99
   2   2  17   19.29    2.60
   2  -2 -17   20.01    2.38
  -2  -2  17   18.39    2.66
   2  -2 -18    5.86    2.01
   2   2  18    6.22    2.15
   2  -2 -19    2.40    2.13
   2   2  19    3.08    2.45
   2  -2 -20   24.87    3.04
   2   2  20   27.93    3.38
   2  -2 -21    1.99    2.44
   2   2  21    3.28    2.85
   2  -2 -22    6.00    2.74
   2   2  22    8.47    3.13
   2  -2 -23    8.84    3.12
   2   2  23   12.53    3.41
   2   2  24    0.17    3.45
   2   2  25   10.15    3.59
  -2  -3 -25   10.32    4.66
   2  -3  25    3.24    3.37
   2  -3  24    7.32    3.11
   2  -3  23    2.73    2.83
   2  -3  22   24.09    3.27
   2  -3  21    8.23    2.49
   2  -3  20    1.84    2.20
  -2   3  19   11.45    3.08
   2  -3  19   17.92    2.40
  -2   3  18   -1.67    2.74
   2  -3  18    3.27    1.93
  -2  -3 -17   35.32    3.48
  -2   3  17   34.28    3.85
   2  -3  17   39.49    3.29
  -2  -3 -17   34.77    3.76
  -2   3  16   30.79    3.31
  -2  -3 -16   28.37    3.10
  -2  -3 -16   35.25    3.37
   2  -3  16   31.63    2.89
  -2   3  15    9.73    2.34
   2  -3  15   13.04    1.97
  -2  -3 -15   12.52    2.25
  -2  -3 -15   13.33    2.19
   2  -3  14   16.31    1.84
  -2   3  14   12.66    2.31
  -2  -3 -14   11.73    2.09
  -2  -3 -14   15.28    2.29
  -2   3  13   64.48    5.35
   2  -3  13   73.94    5.15
  -2  -3 -13   70.23    5.27
  -2  -3 -13   64.65    5.24
  -2  -3 -12   43.16    3.73
   2  -3  12   42.46    3.48
  -2  -3 -12   48.52    3.74
  -2   3  12   41.63    3.76
  -2  -3 -11    3.17    1.81
  -2  -3 -11    4.10    1.52
   2   3 -11    4.60    1.52
   2  -3  11    3.43    1.13
  -2  -3 -11    2.30    1.54
   2  -3  11    2.49    1.71
   2  -3  10   42.10    3.39
  -2  -3 -10   46.18    3.55
   2  -3  10   50.94    3.66
  -2  -3 -10   41.93    3.75
   2   3 -10   48.02    3.65
  -2  -3 -10   44.68    3.59
  -2  -3  -9   20.17    2.00
   2  -3   9   21.22    1.77
   2  -3   9   22.35    2.09
  -2  -3  -9   21.01    1.94
   2   3  -9   21.50    2.10
  -2  -3  -9   16.19    2.19
  -2  -3  -8   24.80    1.97
   2  -3   8   22.77    2.13
  -2  -3  -8   25.08    2.06
   2  -3   8   23.64    1.79
  -2  -3  -7   68.49    5.13
   2  -3   7   79.58    5.24
  -2  -3  -7   71.25    5.34
  -2  -3  -7   68.71    5.20
   2  -3   7   68.81    5.07
  -2  -3  -6   85.09    6.11
   2  -3   6   75.51    6.05
   2  -3   6   91.03    6.18
  -2  -3  -6   82.72    6.18
  -2  -3  -5   11.77    1.76
   2  -3   5   14.55    1.30
   2  -3   5   13.71    1.56
  -2  -3  -5   15.16    1.40
  -2  -3  -5   15.14    1.50
   2  -3   4   46.14    3.67
  -2  -3  -4   52.53    3.76
  -2  -3  -4   50.53    3.65
   2  -3   4   46.45    3.63
   2  -3   4   47.42    3.77
  -2  -3  -3   83.17    6.12
   2  -3   3   90.70    6.05
  -2  -3  -3   84.03    6.02
   2  -3   3   81.06    6.02
   2  -3   2    2.86    0.72
  -2   3   2    2.04    0.88
   2  -3   2    1.33    0.76
  -2  -3  -2    2.10    0.94
  -2  -3  -2    2.85    0.67
  -2   3   1   83.62    5.62
   2   3  -1   74.36    5.74
   2  -3   1   79.22    5.56
  -2  -3  -1   76.92    5.52
   2   3  -1   73.69    5.64
   2   3   0  276.77   18.73
  -2   3   0  285.82   18.63
   2   3   0  261.89   18.65
  -2  -3   0  254.56   18.55
   2   3   1   96.37    6.78
   2   3   1   98.66    6.80
  -2  -3   1   92.39    6.74
  -2   3  -1   88.10    6.61
   2   3   1   94.08    6.68
   2   3   2    6.33    1.35
  -2  -3   2    6.73    1.11
   2   3   2    5.68    1.23
   2   3   2    6.00    1.09
   2  -3  -3   75.15    5.17
   2   3   3   61.67    5.26
  -2  -3   3   65.35    5.31
   2   3   3   83.03    5.29
   2   3   4   40.74    3.44
   2   3   4   47.26    3.41
   2  -3  -4   44.73    3.28
   2  -3  -5   12.48    1.30
   2   3   5   15.47    1.48
   2   3   5   13.24    1.55
   2  -3  -6  105.46    8.19
   2   3   6  107.60    8.31
   2   3   6  106.00    8.24
  -2   3  -6  115.24    8.21
  -2  -3   6  125.04    8.11
  -2   3  -7   85.44    5.84
   2   3   7   72.51    5.94
  -2  -3   7   86.22    5.71
   2   3   7   75.93    5.85
   2  -3  -7   73.91    5.79
  -2  -3   8   19.94    1.56
  -2   3  -8   21.14    1.80
   2   3   8   18.48    2.00
   2  -3  -8   15.30    1.64
   2  -3  -8   20.64    1.77
  -2   3  -9   15.49    1.26
  -2   3  -9   18.17    1.72
   2  -3  -9   16.83    1.63
   2  -3  -9   11.70    1.53
  -2  -3   9   16.53    1.42
   2   3   9   16.69    1.94
   2  -3 -10   47.79    3.64
   2   3  10   52.04    3.80
  -2   3 -10   44.90    3.40
  -2   3 -10   55.72    3.70
  -2  -3  10   45.40    3.51
   2  -3 -10   45.59    3.52
  -2   3 -11    7.11    1.58
   2  -3 -11    5.27    1.41
   2   3  11    4.95    1.58
   2  -3 -11    3.76    1.18
  -2  -3  11    3.43    1.16
  -2   3 -11    4.02    0.87
  -2   3 -12   40.25    3.62
  -2   3 -12   64.47    4.04
  -2  -3  12   52.41    3.76
   2  -3 -12   48.29    3.73
   2   3  12   59.41    4.03
   2  -3 -12   46.92    3.88
  -2   3 -13   63.67    5.55
  -2  -3  13   84.34    5.67
   2  -3 -13   80.23    5.62
  -2   3 -13   88.79    5.92
   2   3  13   81.82    5.88
  -2  -3  14   12.20    1.90
   2  -3 -14   13.73    1.75
  -2   3 -14   15.14    2.35
   2   3  14   14.25    2.19
  -2   3 -15   13.26    2.52
   2   3  15   12.70    2.15
  -2  -3  15    8.28    1.98
   2  -3 -15    9.16    1.72
   2   3  16   40.65    3.67
  -2  -3  16   40.64    3.63
  -2   3 -16   47.24    4.03
   2  -3 -16   37.74    3.40
   2   3  17   40.47    3.69
   2  -3 -17   37.82    3.35
   2  -3 -18    2.68    1.97
   2   3  18    5.53    2.35
   2  -3 -19   17.35    2.51
   2   3  19   17.28    2.76
   2  -3 -20    1.07    2.39
   2   3  20    3.81    2.63
   2   3  21   13.51    3.05
   2  -3 -21    8.84    2.62
   2   3  22   26.53    3.78
   2  -3 -22   22.84    3.24
   2   3  23    1.99    3.39
   2  -3 -23    3.59    2.83
   2   3  24    1.18    3.62
   2   3  25   -0.44    3.67
  -2  -4 -25    6.78    4.92
   2  -4  24   11.61    3.22
   2  -4  23   22.14    3.50
   2  -4  22    2.60    2.71
  -2   4  22   -9.81    3.83
   2  -4  21    3.86    2.52
  -2   4  21   -4.60    3.48
  -2   4  20    6.06    3.25
   2  -4  20   13.27    2.47
  -2   4  19   -4.43    3.00
   2  -4  19    4.06    2.06
  -2   4  18   33.07    3.97
   2  -4  18   41.17    3.43
  -2   4  17   28.61    3.60
   2  -4  17   33.53    3.00
  -2  -4 -17   35.23    3.54
  -2  -4 -16   14.57    2.58
  -2  -4 -16   10.14    2.37
   2  -4  16   14.99    1.93
  -2   4  16    8.09    2.52
  -2  -4 -15   11.49    2.35
  -2  -4 -15    8.62    2.19
   2  -4  15   10.62    1.78
  -2   4  15    9.34    2.42
  -2  -4 -14   25.42    2.67
  -2  -4 -14   22.98    2.60
   2  -4  14   22.02    2.21
  -2   4  14   17.20    2.64
  -2   4  13   48.17    4.31
   2  -4  13   54.21    4.01
  -2  -4 -13   48.43    4.27
  -2  -4 -13   55.34    4.28
  -2   4  12   58.04    4.54
  -2  -4 -12   61.27    4.46
   2  -4  12   53.59    4.22
  -2  -4 -12   55.06    4.49
   2  -4  11   18.69    2.36
  -2  -4 -11   22.60    2.48
   2   4 -11   19.08    2.26
  -2   4  11   17.08    2.23
   2  -4  11   21.51    1.87
  -2  -4 -11   19.29    2.20
  -2  -4 -11   21.18    2.13
  -2  -4 -10   11.23    1.94
  -2  -4 -10    7.13    1.75
  -2   4  10    7.64    1.61
   2   4 -10   11.02    1.74
   2  -4  10   11.11    1.21
  -2  -4 -10    8.49    1.62
   2  -4  10   10.79    1.81
  -2  -4  -9   68.28    5.27
   2  -4   9   68.97    5.03
  -2   4   9   64.68    5.24
  -2  -4  -9   72.44    5.20
  -2  -4  -9   70.72    5.37
   2  -4   9   77.12    5.31
   2  -4   8   47.79    3.50
   2  -4   8   51.91    3.81
  -2  -4  -8   43.22    3.81
  -2  -4  -8   44.79    3.76
  -2  -4  -8   51.21    3.70
   2  -4   7  245.63   15.53
   2  -4   7  270.54   15.67
  -2  -4  -7  236.33   15.67
  -2  -4  -7  254.87   15.63
   2  -4   6  326.05   22.96
  -2  -4  -6  313.02   23.09
  -2  -4  -6  291.21   23.02
   2  -4   6  357.06   23.08
  -2  -4  -5   19.77    1.91
  -2  -4  -5   19.61    2.05
   2  -4   5   22.58    1.76
  -2  -4  -4   41.79    3.13
   2  -4   4   45.72    3.08
   2  -4   4   35.04    3.01
  -2  -4  -4   43.27    3.26
  -2  -4  -3   19.88    1.87
  -2  -4  -3   19.57    1.71
   2  -4   3   21.36    1.48
   2  -4   3   16.07    1.58
   2  -4   3   21.08    1.61
  -2  -4  -2   34.79    2.82
   2  -4   2   40.53    2.81
   2   4  -2   37.04    2.95
  -2  -4  -2   36.95    2.99
  -2   4   2   39.78    2.91
   2   4  -1   81.60    6.09
  -2   4   1   85.81    6.04
   2   4   0  149.08   10.68
  -2   4   0  150.94   10.60
   2   4   1   86.74    6.54
  -2   4  -1   88.88    6.44
   2  -4  -1   93.65    6.42
   2  -4  -2   49.88    3.50
   2   4   2   42.25    3.71
   2   4   2   48.73    3.83
   2   4   2   48.75    3.65
   2   4   3   18.93    1.97
   2   4   3   21.36    1.95
   2  -4  -3   21.85    1.69
   2   4   4   34.69    2.91
   2   4   4   35.38    2.89
   2  -4  -4   36.21    2.67
   2  -4  -5   17.82    1.56
   2   4   5   17.06    1.85
   2   4   5   20.05    1.88
   2  -4  -6  307.15   22.57
   2   4   6  300.90   22.69
  -2   4  -6  359.09   22.57
   2   4   6  305.90   22.65
   2  -4  -7  241.44   18.28
  -2  -4   7  257.30   18.23
  -2   4  -7  279.72   18.28
   2   4   7  274.28   18.43
   2   4   7  256.39   18.36
   2  -4  -8   46.50    3.62
  -2  -4   8   54.73    3.52
  -2   4  -8   45.91    3.60
   2   4   8   50.69    3.88
   2   4   8   46.72    3.72
  -2   4  -9   74.16    5.27
   2   4   9   70.86    5.48
   2  -4  -9   68.97    5.28
  -2  -4   9   78.85    5.18
  -2  -4   9   56.47    5.44
  -2  -4  10    5.59    1.17
  -2   4 -10    7.58    1.41
   2   4  10    5.73    1.72
   2  -4 -10    6.30    1.34
  -2   4 -10    5.40    0.74
  -2  -4  10    6.11    1.54
   2  -4 -10    4.35    1.26
  -2   4 -11   18.11    1.85
   2   4  11   12.87    1.99
   2  -4 -11   12.36    1.68
  -2  -4  11   12.63    1.93
  -2  -4  11   15.21    1.58
   2  -4 -11    8.78    1.56
   2   4  12   72.19    5.22
  -2  -4  12   65.09    5.26
  -2   4 -12   71.85    5.16
   2  -4 -12   55.93    4.94
  -2  -4  12   73.87    4.96
  -2   4 -13   59.48    4.59
   2   4  13   59.93    4.61
   2  -4 -13   51.10    4.28
  -2  -4  13   60.54    4.36
  -2   4 -14   40.51    3.42
   2   4  14   41.04    3.42
  -2  -4  14   37.21    3.12
   2  -4 -14   29.19    2.98
  -2  -4  15    6.98    1.99
   2   4  15    8.53    2.24
   2  -4 -15    6.89    1.77
  -2   4 -15   11.29    2.54
  -2  -4  16   13.54    2.33
   2   4  16   16.41    2.49
   2  -4 -16    9.96    2.04
  -2   4 -16   18.56    2.97
   2   4  17   31.77    3.55
   2  -4 -17   33.72    3.20
   2  -4 -18   39.47    3.83
   2   4  18   52.64    4.22
   2  -4 -19    1.00    2.02
   2   4  19    2.00    2.66
   2  -4 -20   11.78    2.52
   2   4  20   12.94    3.01
   2  -4 -21    1.09    2.44
   2   4  21   -0.80    3.11
   2  -4 -22   -0.89    2.67
   2   4  22   -1.24    3.23
   2  -4 -23   19.43    3.39
   2   4  23   29.70    4.11
   2   4  24   11.92    3.89
   2   4  25    3.44    3.88
  -2   5  24   -2.56    4.23
  -2   5  23   -9.71    4.03
   2  -5  23   -2.39    3.16
  -2   5  22    4.49    3.69
   2  -5  22    7.85    2.84
  -2   5  21    4.97    3.56
   2  -5  21    9.48    2.66
   2  -5  20    4.22    2.36
  -2   5  20   -2.85    3.36
  -2   5  19   20.03    3.73
   2  -5  19   32.98    3.13
   2  -5  18    0.80    1.91
  -2   5  18   -5.57    2.88
  -2  -5 -17    0.22    2.56
  -2   5  17    2.17    2.69
   2  -5  17    4.54    1.84
   2  -5  16   48.34    3.93
  -2   5  16   50.32    4.45
  -2  -5 -16   48.14    4.43
  -2   5  15   51.85    4.74
  -2  -5 -15   57.71    4.76
  -2  -5 -15   53.55    4.68
   2  -5  15   57.15    4.28
  -2  -5 -14   28.35    3.10
  -2  -5 -14   29.95    3.07
  -2   5  14   23.36    3.04
   2  -5  14   30.48    2.54
  -2   5  13   69.42    5.39
  -2  -5 -13   70.04    5.29
  -2  -5 -13   64.12    5.33
   2  -5  13   68.37    5.04
   2  -5  12    9.28    1.37
  -2   5  12    7.08    2.02
  -2  -5 -12   11.67    2.02
  -2  -5 -12   11.66    1.96
  -2  -5 -11    2.75    1.72
  -2  -5 -11   -0.16    1.97
  -2  -5 -11    4.41    1.54
  -2   5  11    0.16    1.63
   2  -5  11    1.63    1.02
   2   5 -11    0.89    1.78
  -2   5  10   53.10    4.63
   2   5 -10   62.52    4.66
  -2  -5 -10   65.41    4.59
   2  -5  10   59.42    4.34
  -2  -5 -10   52.64    4.62
   2  -5  10   63.07    4.68
  -2  -5 -10   58.26    4.73
  -2   5   9   54.44    4.43
  -2  -5  -9   52.14    4.45
  -2  -5  -9   51.12    4.34
   2  -5   9   60.45    4.15
   2  -5   9   54.59    4.47
  -2  -5  -9   69.26    4.65
   2  -5   8   15.61    2.02
  -2   5   8   13.70    1.76
  -2  -5  -8   12.92    1.97
  -2  -5  -8   16.42    2.07
   2  -5   8   14.24    1.29
  -2  -5  -8   15.17    1.71
  -2   5   7   83.12    5.89
  -2  -5  -7   69.92    5.89
   2  -5   7   81.07    5.66
  -2  -5  -7   74.10    5.82
   2  -5   7   86.39    6.00
  -2  -5  -7   87.86    6.03
  -2  -5  -6   18.46    1.94
  -2  -5  -6   14.60    1.86
   2  -5   6   15.28    1.26
  -2  -5  -6   15.03    1.69
  -2  -5  -5   60.58    4.46
   2  -5   5   69.05    4.29
  -2  -5  -5   58.08    4.58
   2  -5   5   62.19    4.34
  -2  -5  -4   69.25    5.66
  -2  -5  -4   74.08    5.91
   2  -5   4   84.53    5.55
   2   5  -4   65.87    5.77
  -2  -5  -4   71.75    5.79
   2   5  -4   76.82    5.90
   2  -5   4   83.25    5.58
   2   5  -3  246.66   20.11
  -2  -5  -3  281.57   20.14
   2  -5   3  281.09   19.96
   2  -5   3  311.68   19.96
   2   5  -3  246.48   20.15
   2  -5   2   27.45    2.09
   2   5  -2   26.45    2.38
  -2  -5  -2   27.03    2.44
   2  -5   2   29.39    2.11
   2  -5   1   44.98    3.15
   2  -5   1   46.82    3.20
  -2  -5  -1   40.40    3.45
   2   5  -1   37.85    3.40
  -2   5   1   42.50    3.29
   2  -5   0   33.03    2.44
  -2   5   0   34.34    2.54
   2   5   0   32.77    2.72
   2  -5  -1   41.37    3.07
  -2   5  -1   44.31    3.13
   2   5   1   41.67    3.36
   2   5   2   19.63    1.94
   2  -5  -2   19.57    1.55
   2   5   3  284.47   19.90
   2  -5  -3  281.23   19.74
   2   5   4   87.64    6.36
   2  -5  -4   85.85    6.15
   2  -5  -5   61.17    4.55
   2   5   5   59.64    4.80
  -2  -5   5   64.54    4.80
   2   5   5   67.33    4.77
   2   5   6   17.61    1.99
   2   5   6   19.75    1.94
   2  -5  -6   19.40    1.66
  -2  -5   6   14.17    1.97
   2   5   7   65.66    4.92
   2  -5  -7   62.42    4.79
  -2   5  -7   70.10    4.73
  -2  -5   7   64.81    5.01
   2   5   7   60.04    4.95
   2   5   8   19.67    2.26
   2  -5  -8   19.92    1.90
  -2  -5   8   20.77    2.19
   2   5   8   21.99    2.12
  -2   5  -8   20.25    1.81
  -2  -5   9   55.97    5.03
  -2   5  -9   64.67    4.78
   2   5   9   65.74    5.09
   2  -5  -9   62.55    4.82
  -2  -5   9   71.01    4.75
   2   5  10   63.76    4.22
   2  -5 -10   52.69    3.90
  -2   5 -10   56.03    3.89
  -2  -5  10   48.33    4.14
  -2  -5  10   62.35    3.86
  -2   5 -10   44.31    3.64
  -2  -5  11    2.59    1.29
  -2   5 -11    3.05    0.86
   2   5  11   -0.04    1.81
   2  -5 -11    1.59    1.37
  -2  -5  11    0.66    1.70
   2  -5 -11    2.19    1.38
  -2   5 -11    4.87    1.49
  -2   5 -12   14.11    1.98
   2   5  12   13.52    2.18
  -2  -5  12   10.60    2.06
  -2  -5  12   14.64    1.76
   2  -5 -12    9.47    1.76
   2   5  13   97.65    6.87
   2  -5 -13   79.29    6.59
  -2   5 -13   99.19    6.77
  -2  -5  13   94.91    6.62
  -2  -5  13   85.72    6.90
   2   5  14   39.85    3.66
   2  -5 -14   34.88    3.22
  -2   5 -14   40.54    3.61
  -2  -5  14   43.22    3.31
  -2  -5  14   32.11    3.56
  -2  -5  15   68.17    4.89
   2  -5 -15   52.70    4.80
  -2   5 -15   70.76    5.22
  -2  -5  15   57.87    5.17
   2   5  15   66.73    5.18
  -2   5 -16   58.18    4.50
   2   5  16   51.03    4.24
  -2  -5  16   48.82    3.99
   2  -5 -17    5.73    1.91
   2   5  17    5.30    2.51
   2  -5 -18    2.88    2.05
   2   5  18    1.16    2.57
   2  -5 -19   24.39    3.00
   2   5  19   36.06    3.67
   2  -5 -20    4.31    2.42
   2   5  20    5.70    2.81
   2  -5 -21   10.57    2.56
   2   5  21   12.73    3.29
   2   5  22   11.57    3.55
   2  -5 -22    7.34    2.73
   2   5  23    2.48    3.58
   2  -5 -23    1.19    2.86
   2   5  24    6.45    3.99
   2   5  25    8.70    4.18
  -2   6  24    1.01    4.35
  -2   6  23    7.80    4.17
  -2   6  22   -4.31    3.89
   2  -6  21    8.26    2.81
  -2   6  21    2.76    3.60
   2  -6  20   23.47    3.11
  -2   6  20   21.34    3.86
   2  -6  19   10.90    2.42
  -2   6  19    6.52    3.19
   2  -6  18    6.27    2.10
  -2   6  18    1.18    2.88
  -2   6  17   27.37    3.71
  -2  -6 -17   30.72    3.76
   2  -6  17   33.79    3.07
  -2  -6 -16    0.76    2.49
   2  -6  16    4.14    1.75
  -2   6  16    1.95    2.62
  -2  -6 -15    4.43    2.44
   2  -6  15    4.26    1.60
  -2   6  15    4.59    2.39
  -2   6  14   29.55    3.36
   2  -6  14   34.63    2.80
  -2  -6 -14   28.11    3.29
  -2  -6 -14   34.77    3.28
  -2   6  13    2.36    2.00
   2  -6  13    3.86    1.33
  -2  -6 -13    4.42    2.13
  -2  -6 -13    2.91    2.08
  -2   6  12   24.27    2.80
   2  -6  12   28.18    2.24
  -2  -6 -12   24.38    2.76
  -2  -6 -12   24.25    2.83
  -2   6  11   66.41    5.33
  -2  -6 -11   63.94    5.24
   2  -6  11   73.22    4.96
  -2  -6 -11   61.44    5.30
  -2  -6 -10   45.87    4.36
  -2  -6 -10   54.85    4.26
  -2   6  10   58.45    4.34
  -2  -6 -10   59.12    4.50
   2  -6  10   52.95    3.92
   2  -6   9   13.80    2.18
  -2  -6  -9   18.06    2.28
  -2  -6  -9   12.53    2.11
  -2  -6  -9   11.37    1.87
  -2   6   9   12.58    1.87
   2  -6   9   14.37    1.29
   2  -6   8   25.79    1.95
  -2  -6  -8   22.86    2.59
  -2  -6  -8   29.27    2.76
   2  -6   8   28.09    2.80
  -2  -6  -8   21.47    2.37
  -2   6   8   25.93    2.43
  -2  -6  -7   31.44    3.26
  -2   6   7   41.31    3.21
  -2  -6  -7   40.12    3.18
   2  -6   7   39.22    2.84
  -2  -6  -7   46.12    3.48
  -2   6   6   67.03    4.50
  -2  -6  -6   51.14    4.58
   2  -6   6   65.21    4.18
  -2  -6  -6   56.31    4.63
  -2  -6  -6   48.95    4.42
   2  -6   6   53.39    4.22
  -2  -6  -5  167.48   13.39
  -2  -6  -5  175.61   13.27
  -2  -6  -5  172.69   13.36
   2   6  -5  180.62   13.39
   2  -6   5  197.73   13.13
   2  -6   4  329.19   22.43
   2   6  -4  359.99   22.67
  -2  -6  -4  298.66   22.60
   2   6  -4  281.16   22.62
   2  -6   3    6.25    0.91
   2   6  -3    3.79    1.19
  -2  -6  -3    7.31    1.53
   2   6  -3    6.11    1.26
   2  -6   2  195.80   13.58
   2  -6   2  182.07   13.50
   2  -6   2  212.38   13.52
   2   6  -2  202.82   13.81
   2   6  -2  182.16   13.75
  -2  -6  -2  205.75   13.76
  -2  -6  -1    6.69    1.42
   2   6  -1    7.12    1.27
   2   6  -1    6.65    1.56
   2  -6   1    6.27    0.89
   2  -6   1    6.26    0.67
  -2   6   1    6.77    0.97
  -2   6   0    6.45    0.90
   2  -6   0    6.97    0.99
   2   6   0    5.45    1.41
   2   6   0    3.30    1.43
   2  -6   0    7.24    0.73
   2   6   0    7.59    1.67
  -2   6  -1   13.03    1.17
   2  -6  -1   13.29    1.13
   2   6   1   12.24    1.63
   2  -6  -2  247.07   16.91
  -2  -6   2  238.03   17.13
   2   6   2  226.41   17.12
   2   6   3   15.15    1.78
  -2  -6   3   13.12    1.77
   2  -6  -3   13.91    1.30
  -2  -6   4  335.53   22.61
   2  -6  -4  319.33   22.38
   2   6   4  308.68   22.53
  -2  -6   5  195.72   13.76
   2  -6  -5  191.79   13.54
   2   6   5  190.37   13.72
   2  -6  -6   56.70    4.01
  -2  -6   6   48.06    4.26
   2   6   6   55.01    4.25
  -2   6  -7   47.63    3.51
  -2  -6   7   53.83    3.93
   2  -6  -7   47.20    3.61
   2   6   7   45.94    3.88
   2   6   8   24.43    2.44
  -2  -6   8   23.87    2.47
   2  -6  -8   21.79    2.09
  -2   6  -8   24.94    1.98
   2   6   8   25.83    2.65
   2   6   9    6.67    1.94
  -2  -6   9    7.87    1.76
   2   6   9    8.99    1.72
   2  -6  -9    6.09    1.29
  -2   6  -9    6.98    1.18
  -2   6 -10   40.71    3.23
  -2  -6  10   45.13    3.81
   2  -6 -10   44.93    3.49
  -2   6 -10   48.48    3.44
  -2  -6  10   47.77    3.47
   2   6  10   47.63    3.93
   2   6  11   79.93    5.78
  -2  -6  11   69.47    5.78
   2  -6 -11   69.37    5.52
  -2   6 -11   87.69    5.53
  -2  -6  11   86.86    5.52
  -2   6 -11   65.88    5.32
  -2   6 -12   25.11    2.49
  -2  -6  12   22.12    2.72
   2   6  12   28.59    2.78
   2  -6 -12   21.70    2.38
  -2  -6  12   27.80    2.34
  -2   6 -12   20.55    2.04
  -2  -6  13    2.09    1.72
  -2   6 -13    2.59    1.19
   2  -6 -13    2.63    1.71
   2   6  13    6.51    2.22
  -2   6 -13    4.39    1.93
  -2  -6  13    2.46    2.11
  -2   6 -14   23.72    2.67
   2   6  14   39.21    3.39
  -2  -6  14   28.91    3.38
  -2  -6  14   39.64    3.04
  -2   6 -14   41.23    3.33
   2  -6 -14   33.06    2.99
  -2  -6  15    3.23    2.25
  -2   6 -15    6.65    2.51
   2   6  15    4.09    2.41
  -2  -6  15    1.75    2.01
   2  -6 -15    0.26    1.83
   2  -6 -16    3.43    1.91
   2   6  16    3.51    2.53
  -2  -6  16    0.59    2.45
   2  -6 -17   24.14    2.80
   2   6  17   30.20    3.43
  -2  -6  17   26.25    3.51
  -2  -6  18    5.71    2.98
   2   6  18    2.83    2.77
   2  -6 -18    4.35    2.19
  -2  -6  19    8.98    3.26
   2   6  19   13.20    3.03
   2  -6 -19    6.95    2.37
  -2  -6  20   28.40    4.03
   2   6  20   32.46    3.79
   2  -6 -20   20.40    3.10
   2   6  21   11.72    3.30
   2  -6 -21    8.01    2.67
   2   6  22    2.25    3.43
   2  -6 -22    1.37    2.64
   2  -6 -23   10.23    2.93
   2   6  23    6.85    3.84
   2   6  24   12.84    4.23
  -2   7  24    5.52    4.47
  -2   7  23    1.40    4.07
  -2   7  22    5.18    3.95
  -2   7  21   -0.30    3.71
   2  -7  20   -0.83    2.77
  -2   7  20   -2.98    3.49
  -2   7  19   18.68    3.62
   2  -7  19   17.70    2.86
  -2  -7 -18    6.22    3.26
  -2   7  18    6.15    3.07
   2  -7  18    8.72    2.34
  -2  -7 -17   22.17    3.28
   2  -7  17   20.59    2.64
  -2   7  17   18.39    3.38
  -2  -7 -16    8.71    2.79
  -2   7  16    6.98    2.88
   2  -7  16    8.72    2.01
  -2  -7 -15    2.82    2.42
   2  -7  15    1.17    1.67
  -2   7  15    0.61    2.53
  -2  -7 -14   22.97    3.04
  -2   7  14   27.22    3.19
   2  -7  14   26.40    2.48
  -2  -7 -13   18.37    2.73
  -2   7  13   18.39    2.82
   2  -7  13   23.11    2.10
  -2  -7 -12   15.87    2.58
  -2  -7 -12   18.51    2.52
  -2   7  12   22.01    2.58
   2  -7  12   18.82    1.85
  -2  -7 -11    5.77    2.05
  -2  -7 -11    5.81    1.86
  -2   7  11    3.99    1.99
   2  -7  11    5.17    1.16
  -2  -7 -10   41.32    3.30
  -2  -7 -10   33.55    3.42
  -2   7  10   36.79    3.36
   2  -7  10   37.29    2.84
  -2  -7  -9   31.82    3.12
  -2   7   9   40.50    3.27
   2  -7   9   37.19    2.73
  -2  -7  -9   35.82    3.40
  -2  -7  -8    7.00    1.79
  -2   7   8   11.83    1.76
   2  -7   8    9.85    1.01
  -2  -7  -8   13.40    2.29
  -2  -7  -8   10.58    2.08
  -2  -7  -7   57.25    4.53
  -2  -7  -7   48.87    4.68
  -2  -7  -6   35.67    3.18
  -2  -7  -6   36.61    3.43
  -2   7   6   45.63    3.26
  -2  -7  -5   72.99    6.07
   2   7  -5   72.20    6.07
   2  -7   4   65.17    4.69
   2   7  -4   67.33    5.01
  -2   7   4   78.96    4.85
   2   7  -3   10.95    1.82
   2  -7   3   19.88    1.49
   2   7  -3   16.37    1.89
  -2  -7  -3    8.83    1.87
   2   7  -2   15.02    1.75
   2  -7   2   14.95    1.38
   2   7  -2   14.82    1.79
   2   7  -1   26.01    2.25
   2  -7   1   21.60    1.90
   2   7  -1   29.99    2.29
   2   7  -1   27.82    2.32
   2  -7   1   23.47    1.66
   2   7   0   62.07    4.61
   2  -7   0   66.96    4.33
   2  -7   0   58.16    4.19
  -2  -7   0   54.06    4.46
  -2   7   0   60.45    4.26
   2  -7  -1   34.74    2.48
   2   7   1   30.20    2.74
   2  -7  -1   31.29    2.30
   2   7   1   27.63    2.74
  -2   7  -1   29.98    2.28
   2   7   1   30.92    2.91
   2  -7  -2   22.77    1.95
   2   7   2   21.10    2.47
   2   7   2   28.78    2.50
   2   7   2   23.08    2.53
   2   7   3   19.50    2.27
   2  -7  -3   21.54    1.84
   2   7   3   22.85    2.36
   2   7   4   64.66    5.27
  -2  -7   4   76.33    5.35
   2  -7  -4   69.07    5.01
   2   7   5   70.19    5.54
   2  -7  -5   68.49    5.24
   2  -7  -6   35.98    2.82
  -2  -7   6   39.51    3.19
   2   7   6   32.42    3.20
   2  -7  -7   56.42    4.06
  -2  -7   7   47.11    4.33
   2   7   7   57.17    4.38
   2   7   8    6.63    1.72
  -2   7  -8    6.77    0.81
  -2   7  -8    6.43    0.98
   2  -7  -8    8.62    1.32
  -2  -7   8    6.38    1.78
   2   7   9   31.22    2.93
  -2   7  -9   28.54    2.36
  -2   7  -9   29.81    2.25
  -2  -7   9   34.21    2.99
   2  -7  -9   29.38    2.56
  -2   7 -10   40.62    2.84
   2  -7 -10   35.39    2.95
  -2  -7  10   38.57    3.38
  -2   7 -10   31.85    2.68
  -2   7 -11    6.22    1.49
  -2   7 -11    5.57    1.11
   2   7  11    4.09    2.14
   2  -7 -11    4.55    1.57
  -2  -7  11    3.21    1.67
  -2  -7  11    4.82    1.99
  -2  -7  12   20.59    2.81
   2   7  12   26.92    2.95
  -2   7 -12   20.74    2.09
  -2   7 -12   25.92    2.42
  -2  -7  12   24.51    2.46
  -2  -7  13   24.72    2.45
  -2   7 -13   16.59    2.03
  -2  -7  13   16.79    2.74
   2   7  13   26.43    2.82
   2  -7 -13   18.65    2.44
  -2   7 -13   26.20    2.51
  -2  -7  14   26.60    2.57
   2   7  14   26.04    3.06
   2  -7 -14   20.72    2.58
  -2  -7  14   19.69    3.00
  -2   7 -14   19.15    2.26
  -2   7 -14   26.50    2.82
  -2   7 -15    2.52    1.55
   2  -7 -15    3.06    2.00
   2   7  15    5.67    2.64
  -2  -7  15    5.07    2.51
  -2  -7  15    4.10    2.09
   2   7  16   12.89    2.84
   2  -7 -16    8.69    2.11
  -2  -7  16    9.37    2.82
   2   7  17   27.65    3.40
   2  -7 -17   20.74    2.72
  -2  -7  17   22.92    3.39
   2   7  18   15.40    3.17
   2  -7 -18   12.46    2.51
  -2  -7  18    9.74    3.14
   2   7  19   15.05    3.40
  -2  -7  19   12.89    3.56
   2  -7 -19   16.13    2.58
   2  -7 -20    3.01    2.46
  -2  -7  20    1.65    3.42
   2   7  20    2.74    3.32
   2  -7 -21    3.89    2.67
  -2  -7  21    3.57    3.61
   2   7  21    5.88    3.30
   2  -7 -22    6.41    2.85
   2   7  22   10.64    3.76
  -2  -7  22   16.09    4.09
   2   7  23    7.44    4.05
  -2  -7  23    8.13    4.20
   2  -7 -23    4.01    2.97
  -2  -7  24   12.00    4.71
   2   7  24    6.07    4.27
  -2   8  23    1.34    4.35
  -2   8  22   -7.20    4.15
  -2   8  21   -0.31    3.79
  -2   8  20   13.48    3.81
  -2   8  19    1.11    3.41
  -2   8  18    7.00    3.28
  -2  -8 -18   14.36    3.31
  -2   8  17   13.35    3.26
  -2  -8 -17   14.26    3.17
  -2  -8 -16   11.03    3.00
  -2   8  16    8.42    2.76
  -2  -8 -15    3.53    2.57
  -2   8  15   -0.72    2.51
  -2  -8 -14   32.54    3.54
  -2   8  14   37.58    3.65
  -2  -8 -13    2.93    2.23
  -2   8  13    2.77    2.29
  -2   8  12   80.77    6.20
  -2  -8 -12   77.40    6.09
  -2   8  11   43.70    3.84
  -2  -8 -11   43.27    3.81
  -2  -8 -10   57.15    4.68
  -2  -8 -10   55.28    4.86
  -2   8  10   63.52    4.77
  -2  -8  -9   31.19    3.26
   2   8  -9   32.70    3.10
  -2   8   9   34.91    3.07
  -2  -8  -9   29.49    2.97
   2   8  -8    3.79    1.79
  -2   8   8   10.53    1.87
  -2  -8  -8    7.98    1.75
  -2  -8  -8    8.42    2.06
  -2   8   7   22.89    2.26
  -2  -8  -7   17.07    2.44
   2   8  -7   17.42    2.27
  -2  -8  -6   59.01    5.31
  -2   8   6   74.75    5.19
  -2  -8  -5   13.27    2.15
   2  -8   5   12.82    1.40
  -2   8   5   15.29    1.82
   2   8  -5   15.78    2.11
   2   8  -4  198.47   12.98
  -2  -8  -4  212.28   13.06
   2  -8   4  166.92   12.71
  -2  -8  -4  143.40   12.89
  -2   8   4  207.81   12.83
  -2  -8  -3   17.79    2.19
   2  -8   3   16.26    1.69
   2   8  -3   22.16    2.23
   2   8  -2   37.27    3.00
   2   8  -2   26.05    2.92
   2   8  -2   35.39    2.98
   2  -8   2   27.69    2.57
  -2  -8  -2   39.61    2.99
   2   8  -1  133.28   10.39
   2  -8   1  160.99   10.19
   2   8  -1  168.22   10.44
   2   8   0   54.83    5.03
   2  -8   0   78.97    4.84
  -2   8   0   68.23    4.68
   2   8   0   81.55    5.20
   2  -8   0   57.40    4.63
   2   8   0   78.48    5.12
  -2  -8   0   69.41    5.10
   2   8   1  192.09   13.88
   2  -8  -1  196.36   13.65
   2  -8  -1  180.72   13.54
   2   8   1  215.22   13.92
   2  -8  -2   47.39    3.47
   2   8   2   51.63    3.73
   2  -8  -2   44.06    3.26
   2   8   2   44.36    3.85
   2  -8  -3   19.92    1.70
   2   8   3   16.81    2.15
   2   8   3   14.55    2.30
   2   8   4  169.85   13.07
   2  -8  -4  177.22   12.93
  -2  -8   4  204.05   13.12
   2  -8  -4  170.40   12.81
   2   8   5    8.76    1.94
   2   8   5    8.74    1.94
  -2  -8   5   13.54    1.89
   2  -8  -5   11.21    1.34
   2   8   6   69.34    5.48
   2  -8  -6   62.94    5.17
  -2  -8   6   80.77    5.54
   2   8   6   83.91    5.57
   2  -8  -7   26.17    2.25
  -2  -8   7   25.61    2.67
   2   8   7   23.57    2.66
  -2   8  -7   24.32    1.98
   2   8   8    6.17    1.93
  -2   8  -8    3.16    0.88
  -2  -8   8    2.50    1.84
   2  -8  -8    3.88    1.35
   2   8   9   36.57    3.44
  -2   8  -9   30.68    2.67
  -2   8  -9   37.18    2.70
   2  -8  -9   40.80    2.99
  -2  -8   9   40.31    3.41
   2  -8 -10   44.47    3.53
  -2  -8  10   48.95    3.89
  -2   8 -10   50.09    3.26
   2  -8 -11   31.40    2.88
  -2   8 -11   33.23    2.67
  -2   8 -11   29.02    2.57
  -2  -8  11   35.16    3.28
  -2   8 -12   90.20    6.12
  -2  -8  12   78.17    6.49
  -2  -8  12   85.74    6.18
  -2   8 -12   76.62    6.00
  -2   8 -13    1.85    1.53
  -2  -8  13    4.17    2.22
  -2  -8  13    5.05    2.03
  -2   8 -13    6.02    2.00
   2  -8 -14   31.56    3.32
  -2  -8  14   40.82    3.37
  -2  -8  14   42.67    3.73
  -2   8 -14   28.32    2.97
   2   8  14   41.99    3.89
  -2  -8  15    6.89    2.64
   2  -8 -15    2.69    2.27
   2   8  15    9.06    2.86
  -2  -8  16    9.47    2.95
   2  -8 -16   10.15    2.39
   2   8  16   10.04    3.02
  -2  -8  17   12.46    3.18
   2  -8 -17   15.39    2.61
   2   8  17   15.64    3.25
  -2  -8  18    4.34    3.29
   2  -8 -18    8.35    2.52
   2   8  18   10.32    3.25
  -2  -8  19    5.80    3.51
   2  -8 -19    4.59    2.52
   2   8  19    5.46    3.24
  -2  -8  20   15.06    3.93
   2   8  20   18.87    3.79
   2  -8 -20   15.11    2.92
   2   8  21    0.13    3.58
   2  -8 -21    4.28    2.79
  -2  -8  21    3.71    3.82
   2   8  22    1.44    3.79
   2  -8 -22   -0.64    2.91
  -2  -8  22   -1.14    4.18
   2   8  23    3.74    4.10
  -2  -8  23    6.60    4.44
   2  -8 -23    1.35    3.02
  -2   9  23   -2.92    4.61
  -2   9  22   -1.48    4.22
  -2   9  21    1.10    3.97
  -2   9  20    0.75    3.72
  -2  -9 -19   10.59    3.68
  -2   9  19    6.03    3.47
  -2  -9 -18    6.17    3.46
  -2   9  18    0.07    3.20
  -2   9  17    2.72    3.02
  -2  -9 -17    2.53    2.98
  -2   9  16   18.42    3.20
  -2  -9 -16   15.62    3.19
  -2   9  15   16.86    2.97
  -2  -9 -15   14.28    2.97
  -2   9  14   11.97    2.76
  -2  -9 -14    6.91    2.68
  -2  -9 -13   44.69    4.17
  -2   9  13   48.90    4.34
   2   9 -12   12.82    2.50
  -2  -9 -12   13.31    2.57
  -2   9  11   20.92    2.61
  -2  -9 -11   17.69    2.51
   2   9 -10   25.04    3.06
  -2   9  10   35.26    3.20
  -2  -9 -10   28.73    3.06
   2  -9  10   29.21    2.28
   2   9  -9   26.97    2.94
  -2  -9  -9   26.48    2.91
  -2   9   9   33.12    3.03
  -2  -9  -8   10.26    2.32
  -2   9   8   14.73    2.17
   2   9  -8   12.99    2.13
  -2  -9  -7    4.69    2.11
  -2   9   7    5.90    1.88
   2   9  -7    4.10    1.83
   2   9  -6   33.75    3.11
  -2   9   6   38.13    2.93
  -2  -9  -6   31.26    3.30
  -2  -9  -5   33.76    3.35
   2   9  -5   33.53    3.39
  -2  -9  -5   41.80    3.57
  -2   9   5   39.79    3.16
   2  -9   5   35.14    2.89
  -2   9   4    7.21    1.57
  -2  -9  -4    6.21    1.97
   2   9  -4    6.50    1.89
   2  -9   4    6.15    1.32
   2  -9   3  112.15    8.52
  -2   9   3  135.35    8.56
   2   9  -3  132.40    8.81
  -2  -9  -2  167.15   12.67
   2   9  -2  188.00   12.66
   2   9  -2  192.20   12.70
   2  -9   2  166.41   12.46
   2   9  -1    5.51    1.94
   2   9  -1    7.46    1.75
  -2  -9  -1    6.19    1.92
   2  -9   1    6.56    1.40
   2   9  -1    5.03    1.75
  -2  -9   0  226.41   13.71
   2  -9   0  265.00   13.53
   2   9   0  175.11   13.66
   2   9   0  255.86   13.79
   2  -9   0  158.29   13.30
   2   9   0  277.79   13.75
   2   9   1   16.02    2.06
  -2  -9   1   10.68    2.05
   2   9   1    8.67    2.01
   2  -9  -1   10.16    1.14
   2  -9  -1   10.34    1.59
   2   9   1   11.90    2.24
   2  -9  -2  156.90   12.00
   2   9   2  171.31   12.34
   2   9   2  196.67   12.38
   2   9   2  202.04   12.46
   2  -9  -2  176.13   12.13
   2  -9  -3  115.60    7.74
   2   9   3   91.98    7.90
   2   9   3  114.63    7.92
   2  -9  -3  104.20    7.57
   2  -9  -4    3.48    1.12
   2   9   4    2.90    2.04
   2  -9  -4    4.97    1.52
   2   9   4    2.61    1.82
   2  -9  -5   39.86    3.11
   2  -9  -5   36.23    3.38
   2   9   5   35.75    3.64
  -2  -9   5   38.54    3.50
  -2  -9   6   31.79    3.05
   2  -9  -6   28.35    2.95
   2  -9  -6   32.63    2.62
   2   9   6   26.66    3.15
   2   9   6   36.44    3.14
   2   9   7    2.32    2.02
  -2   9  -7    2.77    1.04
   2  -9  -7    2.99    1.79
   2   9   7    5.14    1.97
  -2  -9   7    2.09    2.01
   2  -9  -7    3.74    1.38
  -2   9  -8   11.58    1.47
   2   9   8   13.65    2.36
   2   9   8   14.01    2.40
  -2  -9   8   14.11    2.37
   2  -9  -8   18.67    1.82
   2  -9  -9   28.90    2.53
   2   9   9   26.73    3.22
   2   9   9   28.27    3.01
  -2   9  -9   24.14    2.21
  -2  -9   9   26.43    2.97
   2  -9 -10   36.38    2.55
  -2   9 -10   33.55    2.26
   2   9  10   33.34    2.99
  -2  -9  10   30.93    3.05
  -2  -9  11   19.94    2.69
  -2   9 -11   13.12    1.74
  -2   9 -11   18.77    1.82
  -2  -9  12   12.67    2.61
  -2   9 -12   13.26    1.78
  -2  -9  13   48.88    4.42
  -2   9 -13   48.32    3.93
  -2  -9  13   50.13    4.17
  -2  -9  14    8.77    2.36
  -2  -9  14    6.72    2.60
  -2  -9  15   14.41    3.00
   2  -9 -15   13.07    2.61
  -2  -9  16   20.69    3.22
   2  -9 -16   17.38    2.85
  -2  -9  17    4.93    3.04
   2  -9 -17    1.53    2.48
   2   9  17    6.31    3.33
  -2  -9  18    1.18    3.26
   2  -9 -18    2.57    2.51
   2   9  18    5.50    3.30
  -2  -9  19    8.96    3.63
   2  -9 -19    9.18    2.82
   2   9  19   16.06    3.58
  -2  -9  20    3.94    3.87
   2  -9 -20    1.46    2.74
   2   9  20   -2.41    3.52
  -2  -9  21    6.93    4.08
   2  -9 -21    4.71    2.92
   2   9  21    6.80    3.75
   2   9  22    7.88    3.97
  -2  -9  22    2.33    4.17
   2  -9 -22    4.47    3.06
   2   9  23    9.22    4.27
  -2  -9  23    0.10    4.57
   2  -9 -23    0.52    3.12
  -2  10  22   -2.03    4.39
  -2  10  21   -3.17    4.18
  -2  10  20    5.21    3.95
  -2 -10 -19   12.02    3.89
  -2  10  19    7.95    3.66
  -2 -10 -18   10.32    3.56
  -2  10  18    8.06    3.51
  -2 -10 -17   25.51    3.69
  -2  10  17   23.24    3.75
  -2 -10 -16    7.62    3.08
  -2  10  16    6.96    3.12
   2  10 -15    5.92    2.65
  -2 -10 -15    8.67    2.88
  -2  10  15   11.03    3.13
   2  10 -14   22.33    3.34
  -2 -10 -14   28.59    3.41
  -2  10  14   34.37    3.70
   2  10 -13    0.86    2.41
  -2  10  13    2.65    2.68
  -2 -10 -13    3.24    2.55
  -2  10  12    8.83    2.73
   2  10 -12    5.18    2.36
   2 -10  12    4.00    1.26
  -2 -10 -12    3.87    2.50
  -2  10  11    7.71    2.52
   2  10 -11    4.79    2.32
   2 -10  11    7.05    1.11
  -2 -10 -11    9.20    2.46
  -2  10  10    1.71    2.30
  -2 -10 -10   -0.99    2.10
   2  10 -10    0.43    2.08
  -2  10   9   70.23    4.61
   2  10  -9   38.03    4.43
  -2  10   8   24.30    2.66
   2  10  -8   14.00    2.55
  -2  10   7  135.32    9.51
   2  10  -7  122.61    9.58
   2  10  -6    1.30    2.04
   2  10  -6    0.83    2.02
  -2  10   6   -1.10    1.91
   2 -10   5   35.70    2.82
   2  10  -5   39.92    3.33
  -2  10   5   33.63    3.07
   2 -10   4   62.79    4.73
  -2 -10  -4   54.88    5.10
  -2  10   4   69.77    4.84
   2  10  -4   59.10    5.03
   2  10  -3   52.19    4.11
   2  10  -3   45.35    4.03
  -2 -10  -3   43.53    4.13
  -2  10   3   53.29    3.80
   2 -10   3   43.77    3.78
  -2  10   2   38.19    3.00
   2 -10   2   35.26    3.10
   2  10  -2   35.78    3.40
  -2 -10  -2   40.21    3.54
   2  10  -2   36.03    3.51
   2 -10   1   54.84    4.25
   2  10  -1   61.48    4.53
   2  10  -1   60.70    4.61
   2 -10   0   -0.76    0.69
  -2 -10   0   -0.58    2.00
   2  10   0    0.64    2.00
   2  10   0    1.22    2.05
   2 -10   0    0.77    1.41
   2  10   0    0.68    1.82
   2  10   1   31.58    3.77
   2 -10  -1   47.77    3.53
   2  10   1   62.33    4.05
  -2 -10   1   53.23    3.86
   2  10   1   57.37    3.78
   2 -10  -1   36.00    3.14
   2  10   2   39.35    3.34
   2 -10  -2   31.55    2.71
   2  10   2   36.83    3.44
   2 -10  -2   35.30    3.03
   2  10   3   68.41    4.89
   2 -10  -3   56.92    4.39
   2  10   3   57.16    4.65
   2 -10  -3   49.44    4.17
   2  10   3   67.92    4.71
   2 -10  -4   51.08    3.94
   2  10   4   56.32    4.41
   2  10   4   47.23    4.57
   2 -10  -4   55.06    4.17
   2 -10  -5   24.89    2.43
   2  10   5   32.66    3.06
   2 -10  -5   29.81    2.76
   2  10   5   27.90    3.02
  -2 -10   5   28.44    2.97
   2  10   6   -0.10    2.07
   2 -10  -6    0.82    1.37
  -2 -10   6   -0.32    1.83
  -2  10  -6    0.80    1.22
   2 -10  -6    2.33    1.81
   2  10   6    0.41    2.13
   2 -10  -7   84.19    7.13
  -2  10  -7   90.87    7.08
   2 -10  -7  110.53    7.40
   2  10   7  107.28    7.54
   2  10   7  121.92    7.54
  -2 -10   7  112.88    7.54
  -2  10  -8   19.09    2.02
   2 -10  -8   21.04    2.26
   2  10   8   29.53    2.97
  -2 -10   8   26.05    2.88
   2  10   8   18.96    2.90
   2 -10  -9   68.18    4.78
  -2  10  -9   54.85    4.58
   2  10   9   64.42    5.21
   2  10   9   65.86    5.22
  -2 -10   9   62.42    5.15
   2 -10 -10   -0.26    1.71
   2  10  10    1.47    2.52
  -2  10 -10    0.89    1.35
   2  10  10    0.05    2.34
  -2 -10  10   -0.48    2.30
   2  10  11    7.99    2.62
  -2 -10  11    3.23    2.44
  -2  10 -11    4.03    1.58
   2  10  12    7.10    2.88
  -2 -10  12    6.38    2.54
  -2  10 -12    5.17    1.73
  -2 -10  13    8.31    2.51
  -2 -10  13    2.29    2.59
  -2 -10  14   32.34    3.78
   2 -10 -15    8.97    2.57
  -2 -10  15    8.34    2.91
   2 -10 -16    3.89    2.65
  -2 -10  16    5.28    2.96
   2 -10 -17   18.35    3.20
  -2 -10  17   20.03    3.61
   2 -10 -18    6.81    2.81
  -2 -10  18    2.00    3.40
   2 -10 -19   10.75    3.01
   2  10  19   17.61    3.96
  -2 -10  19   11.84    3.79
   2 -10 -20   12.27    3.08
   2  10  20    9.68    3.81
  -2 -10  20    9.18    3.84
   2 -10 -21    7.24    3.15
   2  10  21    2.58    4.00
  -2 -10  21    1.99    3.92
   2 -10 -22    5.46    3.19
   2  10  22    4.75    3.97
  -2 -10  22    6.72    4.42
  -2  11  22    0.35    4.56
   2  11 -22    0.93    3.83
  -2  11  21   -2.80    4.33
   2  11 -21   -0.60    3.62
  -2  11  20    0.86    3.99
   2  11 -20    1.17    3.52
  -2  11  19   11.67    3.91
   2  11 -19    4.60    3.40
  -2  11  18    4.72    3.60
  -2 -11 -18    1.89    3.57
   2  11 -18   -1.98    3.15
  -2  11  17    7.19    3.57
  -2 -11 -17    9.14    3.48
   2  11 -17    3.80    3.01
  -2  11  16   12.67    3.52
  -2 -11 -16   10.21    3.41
   2  11 -16    3.33    2.93
  -2  11  15   -0.65    3.16
  -2 -11 -15   -0.96    3.02
   2  11 -15    1.53    2.78
  -2  11  14    4.43    2.98
  -2 -11 -14    3.83    2.85
   2  11 -14    3.30    2.67
  -2  11  13   15.03    3.09
  -2 -11 -13    8.28    2.85
   2  11 -13    9.00    2.76
  -2  11  12   35.67    3.57
  -2 -11 -12   26.49    3.39
  -2  11  11   14.86    2.71
  -2 -11 -11    9.27    2.54
  -2  11  10   33.03    3.38
  -2 -11 -10   25.06    3.08
   2  11 -10   22.60    3.07
  -2  11   9   12.07    2.64
   2  11  -9    9.87    2.65
  -2  11   8   -0.05    2.31
   2  11  -8   -0.06    2.27
   2  11  -7   29.13    3.62
  -2  11   7   42.65    3.60
  -2  11   6  101.61    6.23
   2  11  -6   58.07    6.22
   2 -11   5   23.47    2.34
  -2  11   5   27.62    2.73
   2 -11   4   49.62    3.83
  -2  11   4   52.55    3.94
   2  11  -3    1.72    2.00
  -2  11   3    0.48    1.62
   2  11  -3    2.02    2.10
   2 -11   3    0.52    1.57
   2  11  -2    1.76    2.02
  -2  11   2    3.59    1.47
   2  11  -2    4.27    2.23
   2 -11   2    3.16    1.56
   2 -11   1   36.07    3.24
   2  11  -1   37.11    3.53
   2  11  -1   40.80    3.69
   2 -11   0   99.33    5.54
   2  11   0  109.01    5.89
   2  11   0  110.37    6.00
   2  11   1   41.74    3.27
   2 -11  -1   26.82    2.44
   2  11   1   27.55    3.35
   2 -11  -1   41.41    2.91
   2  11   2   -2.78    2.04
   2 -11  -2    1.83    1.06
   2  11   2    2.04    2.17
   2 -11  -2   -0.07    1.77
   2 -11  -3    2.77    1.11
   2  11   3    3.69    2.28
   2 -11  -3    0.77    1.69
   2  11   3   -1.50    2.09
   2  11   4   37.54    3.69
   2 -11  -4   36.85    3.21
   2 -11  -4   31.00    2.87
   2  11   4   41.85    3.50
   2 -11  -5   18.09    2.08
   2 -11  -5   18.74    2.43
   2  11   5   17.58    2.84
   2  11   6   67.44    5.84
   2 -11  -6   69.47    5.63
  -2  11  -6   75.53    5.41
   2  11   6   76.07    5.74
   2 -11  -6   66.51    5.40
  -2 -11   6   82.20    5.83
  -2 -11   7   41.30    3.47
  -2  11  -7   34.99    2.76
   2  11   7   33.53    3.48
   2  11   7   44.89    3.48
  -2 -11   8    3.40    2.28
  -2  11  -8    1.93    1.46
   2  11   8    4.09    2.45
   2  11   8   -0.96    2.42
   2 -11  -8    1.18    1.68
  -2 -11   9    7.24    2.48
   2  11   9    5.31    2.64
  -2  11  -9    6.84    1.59
   2 -11  -9    8.46    1.99
   2  11   9   11.26    2.77
  -2 -11  10   21.70    3.09
  -2  11 -10   21.21    2.37
   2  11  10   25.38    3.26
   2  11  10   28.76    3.38
  -2 -11  11    9.49    2.73
  -2  11 -11    6.49    1.84
   2  11  11    8.24    2.82
   2  11  12   47.28    4.41
  -2 -11  12   39.72    4.36
   2  11  13   13.65    3.03
  -2 -11  13   10.97    2.94
   2  11  14    4.98    3.03
  -2 -11  14   -0.28    2.80
   2  11  15    1.63    3.25
  -2 -11  15   -0.59    2.97
   2 -11 -16    8.31    2.82
  -2 -11  16    7.03    3.25
  -2 -11  17    6.81    3.45
   2 -11 -17    3.84    2.96
  -2 -11  18    3.27    3.52
   2 -11 -18    6.22    2.98
  -2 -11  19   12.99    3.95
   2 -11 -19   12.44    3.20
  -2 -11  20    2.14    3.88
   2 -11 -20   -0.79    3.09
  -2 -11  21    3.91    4.29
   2 -11 -21    3.63    3.23
  -2 -11  22    3.39    4.54
   2 -11 -22    4.69    3.48
   2  11  22    7.58    4.49
   2  12 -21    2.55    3.76
  -2  12  21   -0.08    4.44
   2  12 -20   -0.30    3.50
  -2  12  20    6.59    4.23
  -2 -12 -20   10.96    4.38
   2  12 -19    2.57    3.56
  -2  12  19    3.12    4.06
  -2 -12 -19    5.21    4.03
   2  12 -18   -0.43    3.33
  -2  12  18    6.23    3.92
  -2 -12 -18    7.03    3.73
   2  12 -17   -0.84    3.16
  -2  12  17    1.53    3.72
  -2 -12 -17    1.55    3.54
   2  12 -16    0.20    3.04
  -2  12  16    4.88    3.60
  -2 -12 -16   -1.15    3.28
   2  12 -15    0.73    2.90
  -2  12  15    4.06    3.33
  -2 -12 -15   -3.25    3.14
  -2  12  14   24.07    3.58
  -2 -12 -14   20.27    3.32
   2  12 -13   -2.35    2.68
  -2  12  13    2.86    3.05
  -2 -12 -13   -3.65    3.02
   2  12 -12    4.87    2.81
  -2  12  12    7.33    3.06
  -2 -12 -12    7.34    2.80
   2  12 -11    4.99    2.84
  -2  12  11   11.34    3.06
  -2 -12 -11    4.15    2.74
   2  12 -10    4.70    2.68
  -2  12  10   11.56    2.92
   2  12  -9   17.24    3.07
  -2  12   9   27.34    3.26
   2  12  -8   14.68    2.87
  -2  12   8   21.97    3.06
   2  12  -7    4.33    2.30
  -2  12   7    6.82    2.61
  -2  12   6   92.60    6.14
   2  12  -6   59.24    6.18
   2  12  -5   -2.00    2.28
  -2  12   5    3.85    2.30
   2 -12   5    0.37    1.67
   2  12  -5   -1.11    2.49
   2 -12   4   29.03    2.72
   2  12  -4   20.80    3.10
  -2  12   4   31.95    3.02
   2  12  -4   25.20    3.22
   2  12  -3   16.02    2.68
  -2  12   3   20.55    2.35
   2 -12   3   18.39    2.25
   2  12  -2    7.01    2.30
  -2  12   2    7.95    1.79
   2 -12   2    7.84    1.92
   2 -12   1   43.20    3.95
   2  12  -1   55.85    4.29
   2 -12   0   23.51    2.70
   2  12   0   33.76    3.18
   2  12   1   60.06    4.21
   2 -12  -1   57.26    3.91
   2 -12  -2   11.94    1.55
   2  12   2   12.77    2.53
   2  12   2   13.79    2.73
   2 -12  -2   17.28    2.15
   2  12   3   14.09    2.52
   2 -12  -3   10.39    1.56
   2  12   3   15.41    2.89
   2 -12  -3   12.96    2.29
   2 -12  -4   19.63    2.07
   2  12   4   19.02    3.04
   2 -12  -4   23.43    2.61
   2 -12  -5    2.66    1.46
   2  12   5   -1.81    2.55
   2  12   5    3.83    2.37
   2 -12  -6   49.00    4.70
   2  12   6   74.34    5.23
   2  12   6   54.14    5.28
  -2  12  -6   76.31    4.82
   2  12   7    3.30    2.61
  -2  12  -7    7.11    1.68
   2 -12  -7    2.60    1.44
  -2 -12   8   22.51    3.00
  -2  12  -8   21.57    2.36
   2  12   8   22.88    3.24
   2  12   8   23.72    3.20
   2 -12  -8   18.25    2.42
  -2 -12   9   24.36    3.09
   2  12   9   14.50    3.17
  -2  12  -9   23.28    2.35
   2  12   9   22.47    3.38
   2 -12  -9   15.57    2.42
  -2 -12  10    5.71    2.64
  -2  12 -10    7.12    1.93
   2  12  10    7.12    2.83
   2  12  10    7.16    2.92
  -2 -12  11    6.37    2.86
  -2  12 -11    6.11    2.02
   2  12  11    2.10    2.79
   2  12  12    9.67    3.04
  -2 -12  12    7.56    2.94
   2  12  13    2.61    3.08
  -2 -12  13    2.53    2.98
   2  12  14   22.47    3.61
  -2 -12  14   17.06    3.46
   2  12  15    4.74    3.38
  -2 -12  15   -0.53    3.16
   2 -12 -16    2.27    2.99
   2  12  16    4.48    3.44
  -2 -12  16    0.95    3.33
   2 -12 -17    2.69    3.06
   2  12  17    6.77    3.73
  -2 -12  17   -2.04    3.59
   2 -12 -18    4.04    3.23
   2  12  18    5.67    3.87
  -2 -12  18    1.20    3.75
   2 -12 -19    1.08    3.13
  -2 -12  19    2.05    3.94
   2 -12 -20    7.20    3.35
  -2 -12  20    3.08    4.25
   2 -12 -21    6.12    3.48
  -2 -12  21    1.56    4.47
   2  13 -20   -2.24    3.85
  -2  13  20    8.57    4.54
  -2 -13 -20    6.61    4.41
   2  13 -19    2.03    3.48
  -2  13  19    3.90    4.18
  -2 -13 -19    2.84    4.14
   2  13 -18   -2.85    3.42
  -2  13  18    7.39    4.22
  -2 -13 -18    1.53    3.87
   2  13 -17    0.72    3.33
  -2  13  17   -1.23    3.98
  -2 -13 -17    0.23    3.72
   2  13 -16    2.47    3.21
  -2  13  16    9.40    3.92
  -2 -13 -16    2.53    3.49
   2  13 -15    2.00    3.07
  -2  13  15    8.44    3.73
  -2 -13 -15    2.26    3.31
   2  13 -14    1.26    3.12
  -2  13  14    5.80    3.58
  -2 -13 -14    1.92    3.28
   2  13 -13    2.80    3.10
  -2  13  13    8.83    3.55
  -2 -13 -13    3.84    3.18
   2  13 -12   -0.27    2.98
  -2  13  12    2.55    3.31
  -2 -13 -12    5.61    2.92
   2  13 -11    2.20    2.89
  -2  13  11    5.37    3.20
   2  13 -10    3.21    2.80
  -2  13  10    8.74    3.20
   2  13  -9   18.09    3.45
  -2  13   9   35.87    3.78
   2  13  -8    7.69    2.88
  -2  13   8   18.30    3.30
   2  13  -7    5.50    2.75
  -2  13   7   11.90    3.10
   2  13  -6   -0.27    2.85
  -2  13   6    3.90    2.77
   2  13  -6   -3.40    2.51
   2  13  -5    9.33    2.76
   2 -13   5   14.93    2.27
   2  13  -5   11.41    2.96
   2  13  -4   33.29    3.77
   2 -13   4   37.22    3.41
   2  13  -4   30.49    4.03
   2  13  -3    2.54    2.43
   2 -13   3    0.91    1.23
   2  13  -3    4.61    2.74
  -2  13   3    8.12    2.25
   2  13  -2    1.51    2.37
  -2  13   2    1.53    1.89
   2 -13   2   -1.11    1.78
   2  13  -1   37.83    3.78
  -2  13   1   40.81    3.18
   2 -13   1   34.98    3.44
   2  13   0   -1.40    2.29
   2 -13   0   -0.93    2.10
   2  13   1   50.04    3.81
   2 -13  -1   53.63    3.58
   2  13   2    3.99    2.74
   2 -13  -2    4.19    2.15
   2 -13  -2   -1.29    1.28
   2  13   2    2.16    2.37
   2  13   3    0.27    2.83
   2 -13  -3    2.78    2.10
   2  13   3    1.06    2.42
   2 -13  -3    0.90    1.37
   2 -13  -4   29.81    2.88
   2  13   4   36.06    3.86
   2  13   5   17.39    2.81
   2 -13  -5   12.83    1.92
   2  13   5   11.71    3.02
   2  13   6    4.61    2.49
   2 -13  -6    0.97    1.12
   2  13   6    0.56    2.79
  -2  13  -6    1.09    1.82
   2  13   7   15.32    2.80
   2  13   7    6.87    2.88
  -2  13  -7   10.20    1.99
   2 -13  -8    0.82    1.40
   2  13   8    8.65    2.94
  -2  13  -8   10.24    2.01
   2  13   8   10.81    3.08
   2  13   9   29.41    3.50
  -2 -13   9   29.93    3.14
  -2  13  -9   27.33    2.50
   2  13   9   26.73    3.51
   2  13  10    4.53    2.94
  -2 -13  10    1.35    2.75
   2  13  10   -0.74    2.99
  -2  13 -10    3.40    2.09
   2  13  11    0.06    2.89
  -2 -13  11    4.33    2.81
   2  13  12   -0.25    3.17
  -2 -13  12    1.37    3.04
   2  13  13    7.67    3.39
  -2 -13  13    5.23    3.15
   2  13  14    6.08    3.36
  -2 -13  14    4.52    3.31
   2  13  15    2.49    3.55
  -2 -13  15    4.48    3.49
   2  13  16   12.65    3.84
  -2 -13  16    5.39    3.77
   2  13  17    0.86    3.81
  -2 -13  17    0.59    3.76
   2 -13 -17   -2.09    3.35
   2  13  18    2.17    3.84
  -2 -13  18   -0.26    3.85
   2 -13 -18    3.43    3.44
   2  13  19    4.70    4.02
  -2 -13  19   -0.63    4.12
   2 -13 -19    4.65    3.35
   2  13  20    3.90    4.34
   2 -13 -20    0.78    3.53
  -2 -13  20    6.57    4.47
  -2 -14 -19    7.48    4.44
   2  14 -19   -1.58    3.80
  -2  14  19    0.83    4.49
  -2 -14 -18    0.24    4.18
   2  14 -18    3.63    3.73
  -2  14  18    0.08    4.40
  -2 -14 -17    5.45    3.98
   2  14 -17   -0.24    3.76
  -2  14  17    9.28    4.30
  -2 -14 -16    5.30    3.77
   2  14 -16    5.61    3.71
  -2  14  16    5.35    4.10
  -2 -14 -15    5.25    3.72
   2  14 -15    4.58    3.45
  -2  14  15    5.29    4.01
  -2 -14 -14   22.78    4.03
   2  14 -14   14.70    3.75
  -2  14  14   29.92    4.32
  -2 -14 -13    4.36    3.23
   2  14 -13    2.70    3.24
  -2  14  13    9.49    3.84
  -2 -14 -12    8.32    3.31
   2  14 -12    5.32    3.36
   2  14 -11   10.45    3.22
  -2  14  11   23.02    3.90
   2  14 -10   10.08    3.29
  -2  14  10   26.28    3.89
   2  14  -9    9.21    3.17
  -2  14   9    9.82    3.48
   2  14  -8   10.32    3.49
  -2  14   8   29.32    3.78
   2  14  -7    2.37    2.78
   2  14  -7    2.74    2.99
  -2  14   7    7.43    3.29
   2  14  -6    1.24    2.60
   2  14  -6    4.56    3.01
   2  14  -5   22.48    2.83
   2  14  -5   17.65    3.09
   2  14  -4    2.32    2.59
  -2  14   4    3.16    2.80
   2 -14   4   -0.04    1.37
   2  14  -4   -0.36    3.05
   2  14  -3    5.84    2.56
   2  14  -3    3.44    2.99
   2 -14   3    1.71    1.33
  -2  14   3   10.26    2.50
   2  14  -2    5.97    2.63
  -2  14   2    4.63    2.07
   2 -14   2    1.52    1.84
   2  14  -2    8.62    2.96
   2 -14   1   45.21    4.05
   2  14  -1   43.01    4.52
  -2  14   1   52.70    3.88
   2  14   0    3.03    2.54
   2 -14   0    0.70    2.18
   2 -14  -1   71.83    5.54
   2  14   1   65.64    5.74
   2  14   2    4.29    2.62
   2  14   3    0.27    3.11
   2  14   4    2.99    2.83
   2  14   4    2.37    2.66
   2  14   5   38.86    3.85
   2  14   5   33.14    4.23
   2  14   6   12.82    3.00
   2  14   6    5.63    3.13
  -2  14  -6   11.88    2.30
   2  14   7    9.14    3.10
   2  14   7    9.62    3.18
  -2  14  -7    7.61    2.30
   2  14   8   19.93    3.49
  -2  14  -8   22.27    2.74
   2  14   8   21.54    3.55
   2  14   9   -1.77    3.02
   2  14   9    4.53    3.30
  -2  14  -9    6.19    2.29
   2  14  10   19.56    3.58
  -2 -14  10   15.13    3.22
   2  14  10   12.55    3.57
   2  14  11   17.99    3.54
  -2 -14  11   11.13    3.36
   2  14  12   28.42    3.93
  -2 -14  12   19.09    3.78
   2  14  13    9.46    3.52
  -2 -14  13    6.52    3.36
   2  14  14   25.80    3.99
  -2 -14  14   17.37    3.96
   2  14  15   12.73    3.88
  -2 -14  15   11.85    3.95
   2  14  16    8.41    3.95
  -2 -14  16    8.11    3.96
   2  14  17   12.00    4.02
  -2 -14  17    6.76    4.15
   2 -14 -17    7.49    3.56
   2  14  18   11.32    4.18
  -2 -14  18    2.48    4.12
   2 -14 -18    2.82    3.62
   2  14  19    5.60    4.30
  -2 -14  19    2.66    4.50
   2 -14 -19    0.05    3.75
  -2  15  18    6.48    4.78
  -2 -15 -18    0.69    4.39
   2  15 -18    3.01    3.95
  -2  15  17    8.58    4.66
  -2 -15 -17    7.35    4.24
   2  15 -17   -0.72    3.85
  -2  15  16    4.34    4.44
  -2 -15 -16    1.77    4.08
   2  15 -16    1.67    3.81
  -2  15  15    5.51    4.34
   2  15 -15    4.64    3.67
  -2 -15 -15    2.58    3.96
  -2 -15 -14    4.87    3.77
  -2  15  14   11.28    4.37
   2  15 -14    3.09    3.57
  -2 -15 -13    5.81    3.59
  -2  15  13   15.77    4.33
   2  15 -13    6.15    3.38
  -2  15  12   18.56    4.31
   2  15 -12    2.36    3.33
  -2  15  11   10.59    3.98
   2  15 -11    0.97    3.32
  -2  15  10    6.06    3.86
   2  15 -10   -1.14    3.38
  -2  15   9   14.37    4.00
   2  15  -9    1.80    3.57
   2  15  -8    2.95    2.94
   2  15  -8    5.09    3.41
   2  15  -7    9.51    3.02
   2  15  -7    5.87    3.31
   2  15  -6    9.46    2.98
   2  15  -6   10.02    3.27
   2  15  -5   -1.68    2.71
  -2  15   5    4.16    3.49
   2  15  -5   -3.30    3.43
   2  15  -4   18.90    3.29
   2  15  -4   16.67    3.91
   2  15  -3   15.38    3.24
  -2  15   3   19.62    3.16
   2  15  -3   15.62    3.42
   2  15  -2   36.55    3.22
   2  15  -2   39.44    3.72
   2  15  -1   39.75    3.64
   2  15  -1   46.91    4.29
   2  15   0   -1.35    2.79
   2  15   1   44.54    4.46
   2  15   2   43.17    4.31
   2  15   3   13.83    2.98
   2  15   4   25.20    3.47
   2  15   4   20.17    3.89
   2  15   5    0.71    3.11
   2  15   5    3.66    2.79
   2  15   6    9.24    3.43
  -2  15  -6   15.80    2.67
   2  15   6   17.56    3.19
  -2  15  -7   19.27    2.90
   2  15   7   16.09    3.69
   2  15   7   18.20    3.49
   2  15   8   11.09    3.54
   2  15   8   14.26    3.49
   2  15   9    2.23    3.60
   2  15   9    0.58    3.28
   2  15  10    1.81    3.33
   2  15  10   -0.76    3.24
   2  15  11    6.35    3.51
   2  15  12   12.56    3.61
  -2 -15  12    9.15    3.50
   2  15  13    5.23    3.58
  -2 -15  13    5.83    3.59
  -2 -15  14   11.03    3.83
   2  15  14   13.96    3.89
  -2 -15  15    0.42    3.67
   2  15  15    9.26    3.81
  -2 -15  16    2.08    3.88
   2  15  16    2.31    4.13
  -2 -15  17    1.89    4.08
   2  15  17    0.53    4.18
  -2 -15  18    0.09    4.39
   2 -15 -18    2.23    3.85
   2  15  18    5.05    4.34
  -2  16  17    3.06    4.96
   2  16 -17    0.49    3.81
  -2 -16 -17    5.72    4.39
  -2  16  16    2.38    4.71
   2  16 -16    5.76    3.90
  -2 -16 -16   -0.81    4.25
  -2  16  15    8.92    4.78
   2  16 -15    1.59    3.87
  -2 -16 -15    4.38    4.22
  -2  16  14   15.52    4.80
   2  16 -14    2.40    3.85
  -2 -16 -14    3.87    4.02
  -2  16  13    4.73    4.57
   2  16 -13    0.88    3.71
  -2 -16 -13   -1.26    3.84
  -2  16  12    9.38    4.65
   2  16 -12   -3.67    3.82
  -2  16  11    9.45    4.48
   2  16 -11   -0.67    3.90
   2  16 -10   -3.99    3.23
   2  16 -10    1.39    3.75
   2  16  -9    0.25    3.20
   2  16  -9    0.70    3.52
   2  16  -8   11.56    3.33
   2  16  -8    7.11    3.57
   2  16  -7    2.37    3.56
   2  16  -7    0.84    3.06
   2  16  -6   11.18    3.92
   2  16  -6   11.25    3.28
   2  16  -5    8.31    3.65
   2  16  -5    9.45    3.06
   2  16  -4    2.82    2.94
   2  16  -4    4.94    3.55
   2  16  -3   11.74    3.29
   2  16  -3   19.04    3.91
   2  16  -2    8.42    3.06
   2  16  -2   16.53    3.62
   2  16  -1   16.21    3.32
   2  16  -1   21.75    3.85
   2  16   0   16.85    3.42
   2  16   0   31.32    4.11
   2  16   1   17.85    3.34
   2  16   2   19.66    3.51
   2  16   3   20.52    3.49
   2  16   4    8.55    2.99
   2  16   5   10.38    3.74
   2  16   5   16.66    3.32
   2  16   6   15.91    3.82
  -2  16  -6   17.79    2.97
   2  16   6   15.87    3.52
   2  16   7    3.54    3.44
   2  16   7    2.26    3.32
   2  16   8   17.74    4.03
   2  16   8   19.17    3.77
   2  16   9   10.88    4.02
   2  16   9    3.66    3.60
   2  16  10   -3.35    3.80
   2  16  10    4.80    3.49
   2  16  11    0.27    3.68
   2  16  12    6.47    3.75
   2  16  13    7.16    3.76
   2  16  14    8.06    3.86
  -2 -16  14    4.01    3.82
   2  16  15    7.08    4.08
  -2 -16  15   -0.25    3.93
   2  16  16    6.40    4.19
  -2 -16  16    3.23    4.20
   2  16  17    3.94    4.39
  -2 -16  17    4.01    4.44
  -2 -17 -16    4.04    4.50
   2  17 -16    1.98    4.30
  -2 -17 -15    3.31    4.28
   2  17 -15   -5.07    4.38
  -2 -17 -14   -1.64    4.12
   2  17 -14   -3.49    4.31
  -2 -17 -13    2.28    4.12
   2  17 -13   -1.08    4.40
   2  17 -12    2.08    4.15
   2  17 -12   -2.61    3.61
   2  17 -11   -1.17    3.88
   2  17 -11   -2.26    3.58
   2  17 -10    3.12    3.79
   2  17 -10   -0.06    3.48
   2  17  -9    8.22    3.86
   2  17  -9   12.22    3.54
   2  17  -8    4.20    3.89
   2  17  -8    0.94    3.29
   2  17  -7    0.27    4.03
   2  17  -7    3.18    3.25
   2  17  -6    5.14    3.81
   2  17  -6   -1.92    3.23
   2  17  -5    2.92    3.89
   2  17  -5    1.00    3.21
   2  17  -4   34.73    4.64
   2  17  -4   24.36    3.99
   2  17  -3   12.14    3.86
   2  17  -3    4.28    3.22
   2  17  -2    1.15    3.15
   2  17  -2    4.50    3.67
   2  17  -1    4.49    3.29
   2  17  -1    6.13    3.62
   2  17   0    1.11    3.16
   2  17   0    6.68    3.82
   2  17   1    5.34    3.14
   2  17   1    4.96    3.92
   2  17   2    1.63    3.15
   2  17   3   11.81    3.37
   2  17   4   38.10    4.43
   2  17   5   10.37    3.40
   2  17   6   -0.45    3.51
   2  17   6    1.13    3.70
   2  17   7   -0.54    3.59
   2  17   7    2.33    3.75
   2  17   8   -2.46    3.59
   2  17   8    2.92    3.84
   2  17   9   21.96    3.98
   2  17   9   19.46    4.33
   2  17  10    2.33    3.73
   2  17  10    2.85    4.05
   2  17  11    1.66    3.67
   2  17  12    6.42    3.90
   2  17  13   10.01    4.07
   2  17  14    1.32    3.97
   2  17  15    8.68    4.33
   2  17  16   13.52    4.60
  -2 -18 -14    7.35    4.56
   2  18 -14    1.72    4.54
   2  18 -13   -3.09    4.48
   2  18 -12   -1.01    3.82
   2  18 -12    0.09    4.22
   2  18 -11   -2.40    3.68
   2  18 -11   -1.11    4.17
   2  18 -10   13.04    3.83
   2  18 -10   12.93    4.62
   2  18  -9   -0.72    3.54
   2  18  -9    5.12    4.49
   2  18  -8    6.85    3.64
   2  18  -8    4.75    4.44
   2  18  -7    9.66    3.55
   2  18  -7    3.75    4.13
   2  18  -6    3.47    4.08
   2  18  -6    5.28    3.46
   2  18  -5    4.74    4.12
   2  18  -5   -1.73    3.47
   2  18  -4    5.13    4.06
   2  18  -4    2.27    3.43
   2  18  -3   11.31    4.06
   2  18  -3    5.08    3.45
   2  18  -2    6.26    3.91
   2  18  -2   -0.19    3.40
   2  18  -1    6.37    4.18
   2  18  -1   -0.32    3.35
   2  18   0   -0.45    4.14
   2  18   0    4.80    3.39
   2  18   1    0.68    3.95
   2  18   1    3.68    3.41
   2  18   2    1.71    4.19
   2  18   2   11.00    3.49
   2  18   3   10.74    3.48
   2  18   4   10.51    3.56
   2  18   5    1.68    3.63
   2  18   6    0.89    3.71
   2  18   7    3.17    3.84
   2  18   7    2.22    4.09
   2  18   8   16.81    4.22
   2  18   8   16.87    4.70
   2  18   9    5.51    3.77
   2  18   9    3.26    4.29
   2  18  10   22.45    4.53
   2  18  11    0.57    3.97
   2  18  12    2.54    4.01
   2  18  13    7.46    4.14
   2  18  14   11.23    4.43
   2  19 -12    4.80    4.95
   2  19 -11    3.54    4.86
   2  19 -10   -1.97    4.93
   2  19  -9   -0.86    3.70
   2  19  -9   -2.18    4.51
   2  19  -8    3.96    4.56
   2  19  -8    2.95    3.79
   2  19  -7    2.08    4.57
   2  19  -7    0.71    3.66
   2  19  -6    1.64    4.34
   2  19  -6   -1.05    3.74
   2  19  -5    1.43    3.62
   2  19  -5    7.39    4.50
   2  19  -4   -1.23    3.67
   2  19  -4    4.15    4.39
   2  19  -3    5.61    3.71
   2  19  -3   10.55    4.35
   2  19  -2    0.20    3.66
   2  19  -2    2.95    4.50
   2  19  -1    4.37    3.67
   2  19  -1    1.04    4.42
   2  19   0    3.45    3.68
   2  19   0    1.43    4.28
   2  19   1    5.22    3.68
   2  19   1    0.18    4.22
   2  19   2    2.77    4.28
   2  19   2    5.38    3.48
   2  19   3    4.80    4.34
   2  19   3   14.37    3.79
   2  19   4   10.07    3.87
   2  19   5    5.01    3.92
   2  19   6    0.50    3.99
   2  19   7    4.26    4.07
   2  19   8    4.76    4.52
   2  19   8    5.67    4.04
   2  19   9    5.50    4.65
   2  19   9   -0.07    3.95
   2  19  10    1.24    4.11
   2  19  11   12.00    4.37
   2  19  12   10.13    4.31
   2  20 -10    4.06    5.06
   2  20  -9   -0.30    4.95
   2  20  -8   -1.00    4.93
   2  20  -7    6.25    4.78
   2  20  -6    7.86    4.86
   2  20  -6    0.60    3.90
   2  20  -5    3.39    4.73
   2  20  -5   -2.08    3.82
   2  20  -4   10.79    4.72
   2  20  -4    3.95    3.93
   2  20  -3   10.27    4.93
   2  20  -3    5.02    3.97
   2  20  -2    4.09    4.80
   2  20  -2    5.87    3.91
   2  20  -1   -3.51    4.66
   2  20  -1    5.26    3.88
   2  20   0    0.75    4.47
   2  20   0    6.96    3.90
   2  20   1    6.63    3.73
   2  20   1   -0.57    4.48
   2  20   2    7.74    3.81
   2  20   2    0.83    4.48
   2  20   3   11.63    4.08
   2  20   3    6.61    4.65
   2  20   4    4.09    4.15
   2  20   4   13.11    4.72
   2  20   5   -3.38    4.39
   2  20   6    2.16    4.28
   2  20   7   -2.22    4.22
   2  20   8    7.79    4.20
   2  20   8    3.97    5.02
   2  20   9    6.35    4.34
   2  20   9    4.77    4.78
   2  20  10    1.04    4.23
   2  21  -6    5.57    4.94
   2  21  -5    0.42    5.04
   2  21  -4   -1.49    5.27
   2  21  -3   -1.68    5.30
   2  21  -3    1.12    4.19
   2  21  -2   -2.60    5.02
   2  21  -2    2.47    4.12
   2  21  -1   -0.59    4.93
   2  21  -1    8.57    4.14
   2  21   0    3.48    3.97
   2  21   0    3.12    4.96
   2  21   1    8.43    4.09
   2  21   1   -0.29    4.70
   2  21   2    9.75    4.25
   2  21   2    2.50    4.72
   2  21   3   -2.74    4.35
   2  21   3    3.98    4.82
   2  21   4   -2.25    4.47
   2  21   4    7.89    4.96
   2  21   5   -3.35    4.53
   2  21   5   -0.77    5.00
   2  21   6    2.50    4.46
   3   0   0   -0.63    0.71
   3   0   0    0.58    1.40
  -3   0   0    0.99    1.35
   3   0   1   22.82    2.19
  -3   0   1   25.60    2.20
   3   0  -1   24.13    2.19
   3   0   1   22.71    1.70
   3   0   1   24.56    1.92
   3   0   2    2.58    1.49
  -3   0   2    1.74    1.44
   3   0   2    1.30    1.49
   3   0   2    3.19    1.01
   3   0   2    2.02    1.05
  -3   0   3  119.17    8.13
   3   0   3  115.45    8.06
   3   0   3  108.45    7.85
   3   0   3  113.63    8.05
   3   0   3  103.45    7.88
   3   0   4    0.30    1.14
   3   0   4   -0.13    1.05
  -3   0   4    0.87    1.49
   3   0   4    1.20    1.54
   3   0   4   -0.46    1.45
  -3   0   5   26.62    2.50
   3   0   5   20.72    2.34
   3   0   5   21.49    2.42
   3   0   5   25.58    2.17
   3   0   5   24.53    2.07
   3   0   6    4.74    1.63
   3   0   6    4.88    1.01
  -3   0   6    5.95    1.71
   3   0   6    5.54    1.47
   3   0   6    3.00    1.53
   3   0   7    3.23    1.53
   3   0  -7    1.64    1.53
   3   0   7    1.47    0.88
   3   0   7    1.25    1.47
  -3   0   7    0.76    1.69
   3   0  -8   -2.18    1.62
   3   0   8    1.56    1.54
  -3   0   8    1.12    1.79
   3   0   8   -0.50    1.56
  -3   0  -8   -1.11    1.78
  -3   0  -8    1.95    1.63
  -3   0  -9   25.36    2.20
  -3   0   9   27.45    2.86
   3   0   9   26.03    2.57
  -3   0  -9   25.90    2.65
  -3   0  -9   28.36    2.68
   3   0   9   21.81    2.59
  -3   0  10   70.13    5.85
  -3   0 -10   81.42    5.79
   3   0  10   68.94    5.70
   3   0  10   73.08    5.66
  -3   0 -10   84.17    5.73
  -3   0 -10   72.56    5.42
  -3   0 -11   75.31    5.73
   3   0  11   74.53    5.93
  -3   0 -11   91.74    6.05
  -3   0  11   76.00    6.19
  -3   0 -11   79.31    6.09
  -3   0 -12    1.57    2.18
  -3   0 -12    1.19    1.36
  -3   0 -12    2.71    2.10
   3   0  12   -0.33    1.74
   3   0  13   22.02    2.61
  -3   0 -13   23.58    2.97
  -3   0 -13   28.80    3.14
  -3   0 -13   26.64    2.51
  -3   0 -14    1.52    2.42
   3   0  14    4.53    1.98
  -3   0 -15    3.10    2.64
   3   0  15    2.04    1.90
   3   0  16   27.92    2.98
   3   0  17    3.63    2.12
   3   0  18   -1.38    2.31
   3   0  19   -0.68    2.35
   3   0  20    6.95    2.76
   3   0  21   10.19    3.00
   3   0  22   -0.70    3.03
   3   0  23    1.09    3.12
   3   0  24    0.37    3.37
   3  -1  24    3.84    3.21
   3  -1  23    2.56    3.11
   3  -1  22   -0.24    2.94
   3  -1  21    1.05    2.79
  -3  -1 -20    9.63    3.79
   3  -1  20    7.25    2.62
  -3  -1 -19    3.73    3.32
   3  -1  19    3.12    2.41
  -3  -1 -18    3.02    3.17
   3  -1  18    1.16    2.14
  -3  -1 -17    9.52    2.97
   3  -1  17   12.68    2.31
  -3  -1 -16   11.01    2.82
   3  -1  16   12.18    2.16
  -3  -1 -15    5.85    2.60
   3  -1  15   11.49    2.02
  -3  -1 -14   10.60    2.43
   3  -1  14   13.56    2.10
   3  -1  13   31.02    2.71
  -3  -1 -13   26.80    2.72
  -3  -1 -13   26.68    3.00
  -3  -1 -12    8.07    2.29
   3  -1  12    6.45    1.73
  -3  -1 -12    2.97    2.01
  -3  -1 -12    4.41    1.65
   3  -1  11   26.68    2.61
  -3  -1 -11   29.94    2.80
  -3  -1 -11   31.67    3.09
  -3  -1 -11   26.68    2.52
  -3  -1 -10   24.90    2.63
   3  -1  10   17.18    2.16
   3  -1  10   17.63    2.40
  -3   1  10   18.84    2.61
  -3  -1 -10   20.57    2.33
  -3  -1  -9    0.14    1.23
  -3  -1  -9   -0.67    1.86
   3  -1   9   -0.12    1.58
   3  -1   9   -0.35    1.70
  -3   1   9   -0.65    1.94
  -3  -1  -9    1.62    1.56
  -3  -1  -8    5.05    1.55
  -3  -1  -8    3.22    1.24
  -3  -1  -8    0.75    1.92
  -3   1   8    3.62    1.79
   3  -1   8    1.35    1.49
   3  -1   8    3.22    1.60
   3   1  -8    1.14    1.66
  -3   1   7   35.62    3.59
   3  -1   7   42.55    3.33
   3  -1   7   39.47    3.32
  -3  -1  -7   43.72    3.30
   3  -1   6   46.46    3.45
  -3  -1  -6   51.11    3.68
   3  -1   6   45.67    3.77
  -3   1   6   48.06    3.95
   3  -1   6   41.66    3.81
   3  -1   6   52.57    3.72
   3  -1   5   41.32    3.23
  -3  -1  -5   47.43    3.24
   3  -1   5   35.18    3.33
  -3   1   5   36.41    3.46
   3  -1   5   35.09    3.38
   3  -1   5   43.44    3.07
   3  -1   4   88.30    5.71
  -3  -1  -4   85.39    5.72
   3  -1   4   72.42    5.83
  -3   1   4   80.86    5.96
   3  -1   4   76.47    5.87
   3  -1   4   69.78    5.64
   3  -1   3   43.14    3.58
   3  -1   3   48.32    3.38
  -3  -1  -3   42.92    3.42
  -3   1   3   40.07    3.63
   3  -1   3   42.39    3.59
   3  -1   3   45.96    3.35
   3  -1   2  142.64    9.03
   3   1  -2  123.93    9.24
   3  -1   2  121.33    9.18
  -3   1   2  122.42    9.27
   3  -1   2  118.74    9.20
   3  -1   2  121.78    9.05
   3  -1   1   71.86    4.66
   3   1  -1   58.11    4.93
   3  -1   1   59.64    4.86
  -3   1   1   56.65    4.92
   3  -1   0   69.34    4.54
   3  -1   0   61.28    4.82
   3   1   0   57.81    4.85
  -3   1   0   58.40    4.82
   3   1   0   57.75    4.70
   3  -1  -1   60.62    4.14
   3   1   1   56.89    4.60
   3   1   1   57.66    4.54
  -3  -1   1   52.14    4.54
   3  -1  -1   57.66    4.46
   3   1   1   54.42    4.33
   3   1   2  103.49    8.06
   3  -1  -2  119.52    7.97
   3   1   2  108.50    8.29
   3   1   2  107.40    8.28
  -3  -1   2  106.84    8.32
   3   1   2  116.92    8.15
  -3  -1   3   44.39    3.49
   3   1   3   44.72    3.47
   3   1   3   38.36    3.42
   3  -1  -3   39.04    2.88
   3   1   3   40.97    3.12
   3   1   3   46.33    3.24
  -3  -1   4   86.17    6.41
   3   1   4   81.64    6.38
   3   1   4   81.03    6.36
   3   1   4   90.53    6.17
   3   1   4   82.42    6.23
  -3  -1   5   29.67    2.95
   3   1   5   30.81    2.91
   3   1   5   32.13    2.63
   3   1   5   29.06    2.83
   3   1   5   33.09    2.65
  -3  -1   6   45.71    3.95
   3  -1  -6   46.81    3.73
   3   1   6   48.03    3.60
   3   1   6   48.64    3.68
   3   1   6   44.63    3.83
  -3  -1   7   46.80    3.95
   3  -1  -7   44.18    3.70
   3   1   7   47.21    3.51
   3   1   7   47.45    3.71
   3   1   7   45.87    3.80
  -3  -1   8    2.19    1.78
   3   1   8    3.48    1.56
  -3   1  -8    1.43    1.72
   3  -1  -8    2.03    1.56
   3   1   8    1.61    1.67
  -3  -1   9    0.89    1.86
   3   1   9   -2.40    1.71
  -3   1  -9   -0.73    1.80
   3  -1  -9   -0.64    1.51
   3   1   9    0.35    1.77
   3   1  10   23.90    2.58
  -3   1 -10   24.83    2.56
   3   1  10   21.79    2.60
  -3  -1  10   19.02    2.75
   3   1  11   22.85    2.55
  -3   1 -11   23.79    2.69
  -3   1 -11   24.36    1.99
  -3  -1  11   19.01    2.77
   3   1  12    3.31    1.89
  -3   1 -12    6.83    1.25
  -3  -1  12    3.72    2.30
  -3   1 -12    7.11    2.21
  -3   1 -13   42.27    3.79
   3   1  13   42.70    3.52
   3   1  14   11.87    2.27
   3   1  15   12.38    2.35
   3   1  16   19.12    2.67
   3   1  17   15.32    2.63
   3   1  18    3.66    2.36
   3   1  19    4.79    2.54
   3   1  20    8.23    2.77
   3   1  21    2.64    2.89
   3   1  22    3.30    3.15
   3   1  23    3.29    3.31
   3   1  24   -1.01    3.51
  -3  -2 -23   -1.91    4.52
   3  -2  23    2.92    2.88
  -3  -2 -22    8.59    4.37
   3  -2  22    2.29    2.89
  -3  -2 -21   17.59    4.07
   3  -2  21   11.75    2.87
  -3  -2 -20    7.86    3.45
   3  -2  20    4.60    2.65
  -3  -2 -19    5.29    3.13
   3  -2  19    7.93    2.47
  -3  -2 -18   15.24    3.29
   3  -2  18   15.90    2.61
  -3  -2 -17    5.07    2.81
   3  -2  17    3.05    2.01
  -3  -2 -16    9.87    2.66
   3  -2  16   12.01    2.12
  -3  -2 -15    4.24    2.51
   3  -2  15    2.12    1.72
  -3  -2 -14   14.14    2.49
   3  -2  14   12.04    1.95
  -3  -2 -13   41.25    3.61
   3  -2  13   35.85    3.27
  -3  -2 -13   39.74    3.42
   3  -2  12    6.53    1.66
  -3  -2 -12    7.34    2.06
  -3  -2 -12    4.37    1.88
   3  -2  11   77.18    6.21
  -3  -2 -11   87.45    6.35
  -3  -2 -11   80.14    6.23
  -3  -2 -10   19.65    2.67
  -3  -2 -10   18.09    2.08
  -3  -2 -10   19.00    2.29
   3  -2  10   20.15    2.09
  -3  -2  -9    7.68    2.06
  -3  -2  -9    6.38    1.50
   3  -2   9    8.20    1.85
  -3  -2  -9    6.30    1.67
   3  -2   9    5.10    1.48
   3  -2   8   13.92    1.91
  -3  -2  -8   17.73    1.87
  -3  -2  -8   17.56    2.41
   3  -2   8   18.35    2.11
  -3  -2  -8   18.72    2.02
  -3   2   8   15.88    2.36
   3  -2   7    3.71    1.32
  -3   2   7    4.42    1.74
   3  -2   7    4.17    1.62
  -3  -2  -7    3.91    1.50
  -3  -2  -7    3.45    1.36
   3  -2   6  122.80    8.28
  -3  -2  -6  123.43    8.26
   3  -2   6  102.59    8.30
  -3   2   6  111.36    8.47
   3  -2   6  111.05    8.34
   3  -2   5    6.82    1.51
  -3   2   5    7.32    1.70
   3  -2   5    7.43    0.90
   3  -2   5    9.56    1.47
  -3  -2  -5    8.22    1.30
   3  -2   5    9.42    1.63
   3  -2   4    0.68    0.81
  -3   2   4    0.98    1.49
   3  -2   4    2.30    1.25
  -3  -2  -4    0.71    1.12
   3  -2   4    0.51    1.38
   3  -2   4   -1.77    1.39
  -3   2   3   12.76    1.85
   3  -2   3   13.13    1.34
   3   2  -3   10.89    1.92
   3  -2   3   13.81    1.73
   3  -2   3   14.69    1.52
  -3  -2  -3   12.24    1.43
   3  -2   3   12.07    1.72
   3  -2   2    9.68    1.54
   3   2  -2   10.98    1.82
   3  -2   2    8.73    1.69
  -3  -2  -2   11.46    1.26
   3  -2   2   10.34    1.32
  -3   2   2    9.86    1.72
   3   2  -1    9.61    1.75
   3  -2   1    9.70    1.57
   3   2  -1    7.46    1.49
  -3   2   1    9.23    1.65
  -3  -2  -1   10.01    1.16
   3  -2   1   11.29    1.24
   3   2   0  119.82    8.27
  -3   2   0  125.85    8.21
   3  -2   0  125.70    8.16
   3  -2   0  128.39    7.98
   3   2   0  116.28    8.14
   3   2   1    9.00    1.90
   3   2   1   10.50    1.82
  -3  -2   1    8.48    1.73
   3   2   1    9.56    1.50
   3  -2  -1    8.68    1.08
   3   2   2    9.33    1.81
  -3  -2   2    8.93    1.71
   3  -2  -2    7.08    0.95
   3   2   2    8.68    1.83
   3   2   2    8.84    1.40
  -3  -2   3   12.03    1.83
   3   2   3   12.23    1.94
   3   2   3   11.74    1.82
   3  -2  -3    8.53    1.07
   3   2   3   14.68    1.59
   3   2   4    0.69    1.41
   3   2   4   -3.07    1.65
  -3  -2   4    0.60    1.63
   3   2   4   -0.37    1.65
  -3  -2   5    5.71    1.74
   3   2   5    8.53    1.83
   3   2   5    5.10    1.69
   3  -2  -5    5.45    1.41
   3   2   5    8.78    1.42
   3   2   6  116.59    7.48
   3   2   6  104.14    7.63
  -3  -2   6  107.66    7.72
   3  -2  -6   98.40    7.24
   3   2   6  109.62    7.49
   3  -2  -6  109.61    7.50
   3  -2  -7    3.61    1.43
   3   2   7    3.67    1.74
   3   2   7    2.86    1.23
   3   2   7    4.19    1.57
   3  -2  -7    1.75    0.58
  -3  -2   7    1.32    1.77
  -3  -2   8   20.95    2.54
   3   2   8   20.16    2.33
   3  -2  -8   16.15    2.12
   3   2   8   23.98    2.03
   3  -2  -8   21.59    1.64
   3   2   8   23.26    2.32
  -3  -2   9    6.74    2.02
   3   2   9    7.22    2.01
   3  -2  -9    7.30    1.64
   3  -2  -9    9.91    0.99
  -3   2  -9    8.99    1.93
   3   2   9    8.60    1.97
   3   2  10   20.93    2.71
  -3   2 -10   25.35    2.57
   3  -2 -10   24.24    1.88
   3   2  10   20.85    2.66
  -3  -2  10   21.15    2.83
   3  -2 -11   92.80    6.52
  -3  -2  11   86.01    7.08
   3   2  11   91.12    6.94
  -3   2 -11   91.86    6.90
   3   2  12    4.52    2.07
   3  -2 -12    6.07    1.20
  -3   2 -12    5.43    2.09
  -3  -2  12    4.63    2.29
  -3  -2  13   41.82    4.15
   3  -2 -13   44.68    3.43
   3   2  13   46.15    3.96
  -3   2 -13   45.50    4.07
  -3   2 -14   11.74    2.73
  -3  -2  14   12.58    2.80
   3   2  14   13.16    2.35
   3  -2 -14   13.74    1.75
   3   2  15    2.22    2.30
   3  -2 -15    3.95    1.56
   3   2  16   16.03    2.59
   3  -2 -16   10.36    1.96
   3   2  17    2.77    2.46
   3   2  18   16.18    2.80
   3   2  19   12.68    2.90
   3   2  20    6.58    2.88
   3   2  21   16.20    3.14
   3   2  22   13.38    3.51
   3   2  23   -1.07    3.44
  -3  -3 -23   17.33    4.64
  -3  -3 -22    3.19    4.10
   3  -3  21    2.84    2.60
  -3  -3 -21    4.04    3.78
   3  -3  20    8.90    2.63
  -3  -3 -20   10.43    3.67
   3  -3  19    9.84    2.54
  -3  -3 -19   10.15    3.37
   3  -3  18    4.23    2.24
  -3  -3 -18    4.86    3.06
   3  -3  17    3.64    2.05
  -3  -3 -17    5.95    2.93
   3  -3  16   13.63    2.17
  -3  -3 -16   14.87    2.99
   3  -3  15    5.39    1.78
  -3  -3 -15    8.05    2.58
   3  -3  14    4.48    1.67
  -3  -3 -14    2.64    2.20
   3  -3  13    0.77    1.48
  -3  -3 -13   -0.51    2.07
  -3  -3 -13    0.40    1.93
   3  -3  12   -0.14    1.40
  -3  -3 -12   -1.24    2.06
  -3  -3 -12   -0.33    1.95
   3  -3  11   13.67    1.75
  -3  -3 -11   14.24    2.08
  -3  -3 -11   11.89    2.04
  -3  -3 -10   42.38    3.90
  -3  -3 -10   42.26    3.86
   3  -3   9    0.67    1.28
   3  -3   9    1.13    1.83
  -3  -3  -9    1.32    1.55
  -3  -3  -9    0.11    1.51
  -3  -3  -9    1.55    2.06
   3  -3   8   20.37    2.02
  -3  -3  -8   19.59    2.69
   3  -3   8   23.07    2.35
  -3  -3  -8   22.09    2.16
  -3  -3  -8   19.30    2.17
  -3  -3  -7    9.20    1.65
   3  -3   7    9.51    1.49
   3  -3   7    9.43    1.76
  -3  -3  -7   11.49    1.57
  -3   3   7   11.03    2.00
   3  -3   7    9.62    1.61
  -3  -3  -6   24.80    2.25
   3  -3   6   25.95    2.40
   3  -3   6   23.06    2.21
   3  -3   6   25.44    2.38
  -3   3   6   28.32    2.63
  -3  -3  -6   24.93    2.37
  -3   3   5    1.96    1.59
  -3  -3  -5    0.72    1.22
   3  -3   5    2.86    1.45
   3  -3   5    1.70    1.23
   3  -3   5    1.96    1.41
   3  -3   4   30.66    2.82
  -3  -3  -4   48.26    3.03
   3  -3   4   51.46    3.14
  -3   3   4   41.20    3.29
   3  -3   4   42.62    3.15
   3  -3   4   33.71    3.09
   3   3  -3   63.14    5.06
   3  -3   3   58.35    4.86
  -3   3   3   59.51    4.98
   3  -3   3   57.99    4.87
  -3  -3  -3   69.03    4.74
   3  -3   3   73.81    4.82
   3  -3   3   66.04    4.68
   3  -3   2   51.54    3.97
   3   3  -2   43.40    3.95
   3  -3   2   52.08    3.93
   3   3  -2   48.32    4.15
  -3   3   2   47.46    4.04
  -3  -3  -2   52.06    3.76
   3  -3   2   57.35    3.85
   3   3  -1  147.77   11.66
   3   3  -1  147.40   11.76
  -3   3   1  157.43   11.70
   3  -3   1  163.19   11.63
  -3  -3  -1  175.43   11.50
   3  -3   1  165.66   11.54
   3   3   0   43.80    3.59
  -3  -3   0   43.36    3.32
   3  -3   0   49.22    3.46
   3   3   0   44.43    3.79
  -3   3   0   47.22    3.64
   3   3   1  167.78   12.42
   3   3   1  165.00   12.33
  -3  -3   1  178.24   12.11
   3   3   1  169.13   12.42
  -3  -3   1  164.12   12.45
   3   3   2   56.88    4.05
  -3  -3   2   56.44    4.01
   3   3   2   58.26    4.05
  -3  -3   2   42.39    3.40
   3   3   2   55.61    3.80
   3   3   3   62.01    4.70
   3   3   3   62.21    4.92
  -3  -3   3   58.68    4.90
   3   3   3   65.11    4.92
   3  -3  -4   32.71    2.80
   3   3   4   33.31    3.13
  -3  -3   4   33.46    3.20
   3   3   4   34.04    3.17
   3   3   4   36.24    2.95
   3   3   5    0.16    1.68
   3  -3  -5   -0.14    1.28
   3   3   5    1.08    1.43
  -3  -3   5   -0.42    1.69
   3   3   5    1.05    1.74
  -3  -3   6   24.58    2.78
   3   3   6   29.47    2.54
   3  -3  -6   25.32    2.36
   3   3   6   27.19    2.71
  -3  -3   7    8.61    2.03
   3   3   7   10.17    1.62
   3  -3  -7    9.57    1.53
   3   3   7   10.68    2.04
  -3  -3   8   31.04    2.80
   3  -3  -8   27.27    2.25
   3   3   8   32.97    2.31
   3   3   8   25.83    2.59
   3  -3  -9    2.43    1.43
   3   3   9    4.85    1.92
   3   3   9    0.79    1.39
  -3  -3   9    0.51    1.88
  -3   3  -9    0.72    1.67
   3  -3  -9    0.58    0.88
  -3  -3  10   35.87    3.55
  -3   3 -10   37.95    3.22
   3   3  10   38.70    3.46
   3  -3 -10   35.10    2.75
   3  -3 -11   12.43    1.41
   3   3  11   14.89    2.45
  -3   3 -11   13.86    2.20
  -3  -3  11   12.09    2.59
  -3   3 -12    3.57    1.97
   3   3  12    1.44    2.07
   3  -3 -12    1.33    1.15
  -3   3 -13    2.87    2.24
   3   3  13    3.83    2.26
   3  -3 -13    2.13    1.26
   3   3  14   11.42    2.42
   3  -3 -14    5.70    1.46
  -3   3 -14    6.68    2.49
   3   3  15    6.82    2.36
   3  -3 -15    3.99    1.57
   3   3  16   17.14    2.89
   3  -3 -16   13.08    2.00
   3   3  17    9.73    2.78
   3   3  18    6.76    2.78
  -3  -3  19   13.50    3.69
   3   3  19   10.82    3.00
  -3  -3  20    7.56    3.68
   3   3  20    8.15    3.03
  -3  -3  21    6.81    3.85
   3   3  21    0.78    2.95
  -3  -3  22    3.23    4.05
   3   3  22    0.06    3.25
  -3  -3  23   18.12    4.66
   3   3  23   17.76    3.89
  -3  -4 -23    4.97    4.38
  -3  -4 -22    6.64    4.03
  -3  -4 -21   10.90    4.01
  -3  -4 -20    2.61    3.62
   3  -4  20    4.18    2.47
  -3  -4 -19    3.43    3.27
   3  -4  19    2.90    2.30
  -3  -4 -18    3.21    3.08
   3  -4  18    0.86    2.17
  -3  -4 -17    0.54    2.93
   3  -4  17    1.19    2.11
  -3  -4 -16   36.45    3.93
   3  -4  16   36.52    3.31
   3  -4  15    5.95    1.80
  -3  -4 -15    3.35    2.52
   3  -4  14   11.13    1.70
  -3  -4 -14    7.30    2.35
   3  -4  13    8.00    1.60
  -3  -4 -13    8.54    2.18
  -3  -4 -13    7.99    2.20
   3  -4  12    4.05    1.39
  -3  -4 -12    5.29    1.95
  -3  -4 -12    2.42    2.06
   3  -4  11    2.86    1.30
  -3  -4 -11    3.44    1.81
  -3  -4 -11    3.63    1.99
  -3  -4 -10   41.36    3.62
   3  -4  10   45.70    3.35
  -3  -4 -10   39.35    3.57
  -3  -4  -9   40.61    3.45
   3  -4   9   42.92    3.60
  -3  -4  -9   34.38    3.49
   3  -4   9   44.79    3.23
  -3  -4  -8    2.24    2.20
   3  -4   8    0.75    1.13
  -3  -4  -8   -0.31    1.65
  -3  -4  -8   -0.05    1.48
   3  -4   8   -0.25    1.78
  -3  -4  -7    8.05    1.63
   3  -4   7    8.03    1.34
   3  -4   7    8.35    1.53
  -3  -4  -7    7.43    1.51
   3  -4   7    7.96    1.86
  -3  -4  -7    8.59    2.24
   3  -4   6   14.59    1.60
   3  -4   6   19.81    1.87
  -3  -4  -6   15.07    1.76
   3  -4   6   15.60    2.05
  -3  -4  -6   11.33    1.91
  -3   4   6   17.17    2.12
  -3   4   5    4.12    1.70
   3  -4   5    3.24    1.59
  -3  -4  -5    2.57    1.22
   3  -4   5    3.58    1.31
  -3  -4  -5    2.15    1.49
   3  -4   5    4.84    1.17
  -3  -4  -4   10.07    1.34
   3  -4   4    9.72    1.66
   3  -4   4    6.82    1.36
   3   4  -4   10.20    1.92
   3  -4   4    9.68    1.44
  -3   4   4    7.96    1.79
   3  -4   3   22.79    2.23
   3  -4   3   26.69    2.19
   3   4  -3   26.64    2.69
  -3   4   3   25.76    2.39
  -3  -4  -3   22.95    2.07
   3  -4   3   22.38    2.28
   3   4  -3   23.73    2.38
  -3  -4  -2   13.91    1.38
   3  -4   2   13.88    1.77
   3   4  -2   14.39    2.11
   3  -4   2   13.23    1.67
   3   4  -2   12.58    1.79
  -3   4   2    8.92    1.73
   3   4  -1    8.89    1.91
  -3   4   1   10.83    1.65
   3   4  -1    6.65    1.59
  -3  -4  -1    8.81    1.14
   3   4   0   -0.23    1.71
  -3   4   0    1.66    1.38
  -3  -4   0    0.35    0.83
   3   4   0   -1.14    1.79
   3   4   0    0.32    1.47
   3   4   1    7.50    1.60
   3   4   1    8.84    1.94
   3   4   1    9.14    1.93
  -3  -4   1    8.61    0.97
   3   4   2   12.85    2.19
  -3  -4   2   13.88    1.19
  -3  -4   2   10.77    2.03
   3   4   2   13.96    1.91
   3   4   2   16.21    2.09
   3   4   3   23.20    2.42
   3   4   3   23.09    2.54
   3  -4  -3   21.43    2.13
  -3  -4   3   24.33    1.77
  -3  -4   3   24.25    2.62
   3   4   3   22.88    2.68
   3   4   4    3.23    1.93
   3   4   4    8.98    1.64
   3  -4  -4    7.83    1.36
   3   4   4    7.40    2.05
  -3  -4   4    8.10    1.91
   3   4   5    2.96    1.79
   3  -4  -5    5.53    1.26
  -3  -4   5    8.78    1.97
   3   4   5    5.62    1.95
   3   4   5    5.18    1.75
   3   4   6   15.97    2.35
   3  -4  -6   17.48    1.82
  -3  -4   6   15.92    2.34
   3   4   6   19.77    2.23
   3   4   7   10.40    2.06
   3   4   7    9.39    1.73
   3  -4  -7   10.18    1.49
  -3  -4   7    8.19    2.06
  -3  -4   8   -0.29    2.03
   3   4   8    0.61    1.48
   3  -4  -8    2.43    1.29
   3   4   8    0.52    1.86
   3   4   9   38.60    3.29
   3   4   9   44.03    2.99
   3  -4  -9   35.49    2.82
  -3   4 -10   48.58    3.24
   3   4  10   47.65    3.54
   3   4  11    2.85    2.33
  -3   4 -11    4.87    1.81
   3  -4 -11    2.02    1.16
   3   4  12    3.43    2.35
  -3   4 -12    5.16    2.02
   3  -4 -12    5.42    1.29
   3   4  13   16.43    2.73
  -3   4 -13   14.01    2.41
   3  -4 -13   11.05    1.62
   3   4  14    7.61    2.55
   3  -4 -14    9.19    1.57
   3  -4 -15    4.88    1.62
   3   4  15    5.87    2.52
  -3  -4  16   31.18    4.18
   3  -4 -16   33.78    3.19
   3   4  17    2.12    2.76
   3  -4 -17    2.10    1.82
  -3  -4  17    1.88    2.97
   3   4  18    0.41    2.81
  -3  -4  18   -0.08    3.19
   3   4  19    4.50    2.93
  -3  -4  19    1.36    3.41
   3   4  20    4.53    3.08
  -3  -4  20    5.60    3.76
   3   4  21   10.68    3.44
  -3  -4  21    9.61    3.89
   3   4  22    9.07    3.38
  -3  -4  22    3.91    4.08
   3   4  23    2.29    3.66
  -3  -4  23   -1.64    4.26
  -3  -5 -23    7.79    4.52
  -3  -5 -22    7.90    4.22
  -3  -5 -21    6.30    3.85
  -3  -5 -20    2.29    3.76
  -3  -5 -19    2.48    3.24
  -3  -5 -18    8.64    3.32
   3  -5  18   13.73    2.32
  -3  -5 -17   11.61    2.91
   3  -5  17   12.04    2.16
  -3  -5 -16   15.48    2.95
   3  -5  16   15.95    2.23
  -3  -5 -15    4.96    2.55
   3  -5  15    6.69    1.85
  -3  -5 -14   24.72    3.19
   3  -5  14   31.83    2.71
   3  -5  13   18.30    1.98
  -3  -5 -13   16.30    2.62
   3  -5  12    4.38    1.32
  -3  -5 -12    4.84    2.20
  -3  -5 -12    3.64    2.01
   3  -5  11    8.08    1.35
  -3  -5 -11    6.52    2.16
  -3  -5 -11    6.41    1.99
   3  -5  10    2.11    1.15
  -3  -5 -10    1.53    1.83
  -3  -5 -10   -1.23    1.80
  -3  -5  -9    3.14    1.79
  -3  -5  -9    1.06    1.66
   3  -5   9    4.84    1.15
  -3  -5  -8   23.12    2.58
  -3  -5  -8   24.68    2.45
   3  -5   8   25.22    2.31
   3  -5   8   25.88    2.76
   3  -5   8   25.19    2.08
   3  -5   7    2.62    1.03
   3  -5   7    3.59    1.33
  -3  -5  -7    2.11    1.67
   3  -5   7    3.73    1.92
  -3  -5  -7    3.74    1.44
   3  -5   6    8.71    1.24
  -3  -5  -6   10.00    1.49
   3  -5   6    8.67    1.94
  -3  -5  -6    7.16    1.80
   3  -5   6    9.67    1.46
  -3  -5  -5   19.32    1.92
  -3   5   5   17.82    2.25
   3  -5   5   21.04    1.87
  -3  -5  -5   15.29    2.20
   3  -5   5   21.44    2.29
   3  -5   5   18.96    1.72
  -3  -5  -4    1.58    1.59
   3   5  -4    1.94    1.58
   3  -5   4    2.32    1.19
  -3   5   4    3.82    1.61
   3  -5   4    2.80    1.74
   3  -5   4    0.74    1.08
  -3  -5  -4    2.78    1.24
  -3  -5  -3    9.31    1.29
   3   5  -3    7.18    1.71
   3  -5   3    8.55    0.90
   3  -5   3    7.46    1.32
  -3   5   3    8.24    1.61
   3   5  -3    8.42    2.02
   3  -5   2   21.03    1.94
   3   5  -2   18.25    2.19
  -3   5   2   18.94    2.08
   3   5  -2   20.87    2.43
  -3  -5  -2   17.38    1.75
   3   5  -1   11.11    1.78
   3   5  -1    9.51    2.02
  -3   5   1   11.59    1.67
  -3  -5  -1    9.47    1.23
   3   5   0    2.06    1.83
  -3   5   0    3.74    1.31
   3   5   0    0.35    1.90
  -3  -5   0    1.48    0.93
   3   5   0    2.67    1.50
   3   5   1   14.67    2.21
  -3  -5   1    9.88    1.22
   3   5   1   15.30    2.17
   3   5   1   12.93    1.94
   3  -5  -1   12.31    1.40
  -3  -5   2   11.71    1.32
   3   5   2   17.03    2.41
  -3  -5   2   16.51    2.16
   3   5   2   15.12    2.26
   3  -5  -2   15.90    1.54
   3   5   2   15.95    2.01
   3   5   3   10.89    1.91
  -3  -5   3    4.03    0.85
  -3  -5   3    6.86    1.88
   3   5   3    7.00    2.13
   3   5   3    6.54    1.78
   3  -5  -3    6.93    1.18
   3   5   4    3.16    1.69
   3  -5  -4    3.68    1.15
   3   5   4    1.61    1.86
   3   5   4    1.66    2.02
  -3  -5   4    5.52    1.93
   3   5   5   15.13    2.03
   3  -5  -5   16.18    1.64
   3   5   5   13.95    2.27
  -3  -5   5   13.98    2.34
   3   5   5   13.31    2.37
   3   5   6   11.50    2.12
   3   5   6    7.92    2.17
   3  -5  -6   11.48    1.46
   3  -5  -7    3.79    1.28
   3   5   7    2.38    1.82
  -3  -5   7    3.47    0.77
   3   5   7    3.52    2.02
   3   5   8   27.06    3.05
  -3  -5   8   29.83    2.17
   3   5   8   26.32    2.82
   3  -5  -8   26.99    2.54
  -3  -5   9    3.97    0.88
   3   5   9    5.36    2.06
   3   5   9    3.90    1.78
   3  -5  -9    1.01    1.53
   3   5  10    1.45    2.20
   3   5  10    1.16    1.75
  -3  -5  10    1.03    0.97
  -3  -5  11    8.90    1.27
   3  -5 -11    4.93    1.44
   3   5  11    5.51    2.63
  -3   5 -11    6.25    1.84
   3  -5 -12    4.36    1.38
  -3   5 -12    4.27    2.00
   3   5  12    5.85    2.48
   3  -5 -13   13.88    1.85
  -3  -5  13   15.49    2.96
   3  -5 -14   20.07    2.21
   3   5  14   23.69    3.15
  -3  -5  14   20.05    3.25
   3  -5 -15    5.21    1.66
  -3  -5  15    5.25    2.82
   3   5  15    8.15    2.79
  -3  -5  16   15.38    3.24
   3   5  16   16.78    3.09
   3  -5 -16   15.34    2.09
  -3  -5  17   10.02    3.34
   3  -5 -17   14.36    2.21
  -3  -5  18   12.82    3.62
   3   5  18   12.00    3.10
  -3  -5  19    5.95    3.63
   3   5  19    6.01    3.17
  -3  -5  20    2.93    3.83
   3   5  20    2.88    3.15
  -3  -5  21    5.94    4.03
   3   5  21    3.07    3.40
  -3  -5  22    6.34    4.09
   3   5  22    3.88    3.62
  -3  -5  23    8.40    4.57
   3   5  23    4.35    3.74
  -3  -6 -23    3.02    4.59
  -3  -6 -22   -0.31    4.16
  -3  -6 -21    0.87    3.94
  -3  -6 -20    2.97    3.71
  -3  -6 -19    5.62    3.38
  -3  -6 -18    4.89    3.17
  -3  -6 -17    3.03    2.91
  -3  -6 -16    0.76    2.74
   3  -6  16    4.51    1.78
  -3  -6 -15    6.31    2.64
   3  -6  15    5.52    1.68
  -3  -6 -14    2.39    2.39
   3  -6  14    6.33    1.61
  -3  -6 -13    5.58    2.43
  -3  -6 -13    6.52    2.27
   3  -6  13    8.25    1.59
  -3  -6 -12    8.32    2.51
   3  -6  12   14.08    1.65
  -3  -6 -12    8.40    2.34
   3  -6  11    0.98    1.23
  -3  -6 -11    3.94    1.97
  -3  -6 -11    2.03    2.25
   3  -6  10    0.30    1.04
  -3  -6 -10    0.26    1.84
  -3  -6 -10   -0.38    1.99
  -3  -6  -9    3.80    1.75
   3  -6   9    4.35    1.03
   3  -6   9    3.70    1.38
  -3  -6  -9    4.16    1.94
   3  -6   8   11.79    1.63
  -3  -6  -8   12.52    1.92
   3  -6   8   13.98    1.34
  -3  -6  -8    9.96    2.11
  -3  -6  -7    2.30    1.52
   3  -6   7    2.23    2.10
   3  -6   7    0.94    0.89
  -3  -6  -7    1.13    1.86
   3  -6   7   -0.30    1.17
  -3  -6  -6    4.55    1.50
   3  -6   6    5.11    0.98
   3  -6   6    9.26    2.21
   3  -6   6    4.94    1.13
  -3  -6  -6    4.52    1.76
   3   6  -6    4.19    1.76
  -3   6   5   25.21    2.69
   3  -6   5   30.61    2.13
  -3  -6  -5   21.24    2.31
   3  -6   5   23.97    2.02
   3   6  -5   26.20    2.63
  -3  -6  -5   20.61    2.59
  -3  -6  -4   40.26    3.58
   3   6  -4   36.44    3.59
   3  -6   4   44.05    3.12
  -3   6   4   45.63    3.58
  -3  -6  -4   38.21    3.28
  -3   6   3   20.25    2.12
   3  -6   3   19.36    1.55
   3   6  -3   17.06    2.26
   3  -6   3   17.26    1.72
  -3  -6  -3   18.00    1.90
   3   6  -2   13.23    2.29
   3  -6   2   19.40    1.52
   3  -6   2   17.29    1.78
  -3   6   2   16.80    1.97
  -3  -6  -2   15.75    1.71
  -3  -6  -1    1.60    1.08
  -3   6   1    0.64    1.33
   3   6  -1    0.85    1.63
   3  -6   1    1.45    0.96
   3   6   0    3.41    1.71
  -3  -6   0    0.41    1.00
   3   6   0   -2.64    1.99
   3  -6   0    0.55    0.94
   3   6   0   -1.37    2.06
  -3   6   0    1.20    1.34
   3   6   1    0.05    1.92
   3  -6  -1    1.78    0.96
   3   6   1    0.22    1.83
   3   6   1    1.47    2.04
   3   6   2   11.93    2.20
   3   6   2   12.90    2.05
   3   6   2   15.65    2.45
   3  -6  -2   14.20    1.44
   3   6   3   19.82    2.46
   3   6   3   18.25    2.63
   3  -6  -3   18.85    1.74
   3   6   3   17.57    2.39
   3   6   4   37.89    3.59
   3   6   4   44.46    3.57
   3  -6  -4   37.95    3.04
   3   6   4   39.19    3.82
   3   6   5   28.82    2.93
   3  -6  -5   27.57    2.34
   3   6   5   26.89    2.97
   3   6   6    5.32    2.02
   3  -6  -6    6.12    1.36
   3   6   6    5.80    2.08
   3   6   7    1.77    1.85
   3  -6  -7    0.82    1.35
   3   6   7    0.93    2.05
  -3  -6   8   14.46    1.41
   3   6   8   12.36    2.44
   3   6   8   12.90    2.19
   3  -6  -8   10.70    1.79
   3  -6  -9    4.10    1.63
  -3  -6   9    5.77    1.17
   3   6   9    4.30    1.97
   3   6   9    6.22    2.24
   3   6  10   -1.28    1.98
   3   6  10   -2.12    2.52
  -3  -6  10    0.48    1.21
  -3  -6  10    0.51    2.38
   3   6  11   -1.67    2.60
  -3  -6  11    0.52    2.40
   3  -6 -12    7.98    1.66
   3   6  12   12.77    2.89
  -3  -6  12    8.75    2.57
   3  -6 -13    5.65    1.63
   3   6  13   12.32    2.84
  -3  -6  13    5.76    2.71
   3  -6 -14    5.61    1.74
   3   6  14    7.49    2.77
  -3  -6  14    6.38    2.70
   3  -6 -15    3.67    1.75
   3   6  15    4.04    2.77
  -3  -6  15    2.13    2.83
   3  -6 -16    0.86    1.82
  -3  -6  16    2.48    3.02
   3   6  16    3.27    2.89
  -3  -6  17    1.71    3.19
   3   6  17    5.42    3.07
   3  -6 -17    2.14    1.93
  -3  -6  18    8.77    3.45
   3   6  18    7.40    3.30
  -3  -6  19    9.36    3.74
   3   6  19   12.71    3.44
  -3  -6  20    4.80    3.86
   3   6  20    2.45    3.46
  -3  -6  21    2.62    3.99
   3   6  21    5.09    3.66
  -3  -6  22    4.26    4.38
   3   6  22    6.25    3.95
  -3  -6  23   -2.23    4.49
   3   6  23    6.83    3.86
  -3  -7 -22   -0.55    4.25
  -3  -7 -21   -3.20    3.96
  -3  -7 -20    6.16    3.67
  -3  -7 -19   -2.23    3.45
  -3  -7 -18   10.86    3.37
  -3  -7 -17    1.80    2.96
  -3  -7 -16    3.06    2.87
  -3  -7 -15   -2.69    2.56
   3  -7  14    6.19    1.50
  -3  -7 -14    3.21    2.39
   3  -7  13    2.90    1.35
  -3  -7 -13    2.84    2.24
   3  -7  12   11.14    1.52
  -3  -7 -11    9.29    2.56
   3  -7  11   11.33    1.42
  -3  -7 -11   11.54    2.21
  -3  -7 -10   24.94    2.96
   3  -7  10   27.85    2.08
  -3  -7 -10   20.10    2.66
   3  -7  10   21.62    2.25
  -3  -7  -9    0.68    2.00
  -3  -7  -9    0.03    1.77
   3  -7   9    1.83    0.96
   3  -7   9    1.73    1.26
   3   7  -8   -1.08    2.04
  -3  -7  -8    1.02    2.01
  -3  -7  -8    2.75    1.72
   3  -7   8    0.90    0.83
   3  -7   8    0.09    1.10
  -3  -7  -7    6.19    2.06
   3   7  -7    1.60    1.98
  -3  -7  -7    3.57    1.66
   3  -7   7    6.05    0.83
   3  -7   7    5.90    1.04
  -3  -7  -6   10.92    2.16
   3   7  -6   11.67    2.16
   3  -7   6   12.80    1.11
  -3  -7  -6    8.75    1.73
  -3  -7  -5    4.36    1.89
   3   7  -5    2.67    1.89
   3  -7   5    4.11    0.73
  -3  -7  -5    3.19    1.47
   3   7  -4    2.29    1.84
  -3  -7  -4    1.28    1.87
   3  -7   4    2.54    0.76
   3  -7   4    3.28    0.77
  -3   7   4    3.62    1.70
  -3  -7  -4    3.07    1.37
   3  -7   3   26.53    2.19
   3   7  -3   27.64    2.96
  -3  -7  -3   26.16    2.81
   3  -7   3   32.54    2.24
  -3  -7  -3   26.41    2.47
  -3   7   3   29.76    2.68
   3  -7   3   27.22    2.14
   3  -7   2   44.18    3.41
   3  -7   2   52.42    3.52
  -3  -7  -2   41.35    3.63
   3  -7   2   47.73    3.53
  -3   7   2   51.96    3.77
   3   7  -2   48.48    4.00
   3  -7   1   39.34    2.83
  -3   7   1   39.08    3.03
   3  -7   1   35.55    2.72
  -3  -7  -1   32.81    2.91
   3   7  -1   34.85    3.30
   3  -7   0   18.22    1.67
  -3   7   0   21.17    2.01
   3  -7   0   23.65    1.92
   3   7   0   18.20    2.55
   3   7   1   39.37    3.61
   3  -7  -1   39.44    2.96
   3   7   2   54.54    4.40
   3  -7  -2   50.65    3.81
   3  -7  -3   28.58    2.31
   3   7   3   31.06    3.02
   3  -7  -4    3.48    1.23
   3   7   4    3.77    2.11
   3   7   4    3.95    2.00
   3   7   5    1.02    2.15
   3   7   5    4.70    2.15
   3  -7  -5    3.29    1.30
   3   7   6    8.97    2.26
   3  -7  -6    6.90    1.46
  -3  -7   7    3.22    2.29
   3   7   7    4.20    2.29
   3   7   7    4.06    2.21
   3  -7  -7    2.61    1.44
  -3  -7   8   -0.13    2.35
   3  -7  -8    0.59    1.52
   3   7   8    2.40    2.05
   3   7   8    3.80    2.29
   3   7   9    4.82    2.30
   3  -7  -9    0.37    1.64
  -3  -7   9    3.49    2.36
   3   7   9    1.49    2.13
  -3  -7   9    1.54    1.31
   3   7  10   25.96    3.34
   3   7  10   25.73    3.01
  -3  -7  10   22.86    3.24
  -3  -7  10   27.34    2.37
   3   7  11    7.81    2.83
  -3  -7  11    5.83    2.58
   3   7  12    7.69    2.96
  -3  -7  12    6.28    2.69
   3   7  13    3.37    2.86
   3  -7 -13    3.67    1.78
  -3  -7  13    1.13    2.79
   3   7  14    9.82    2.97
   3  -7 -14    3.35    1.81
  -3  -7  14    3.47    2.89
   3   7  15    3.06    2.99
  -3  -7  15   -2.28    3.08
   3  -7 -15   -0.27    1.84
  -3  -7  16    5.24    3.14
   3   7  16    5.55    3.10
   3  -7 -16    4.39    1.98
  -3  -7  17    1.28    3.15
   3   7  17    8.20    3.35
   3  -7 -17    5.08    2.04
   3   7  18   15.95    3.60
  -3  -7  18    4.81    3.54
   3   7  19    4.18    3.56
  -3  -7  19   -0.09    3.64
   3   7  20    6.20    3.59
  -3  -7  20    2.15    3.87
   3   7  21    8.34    3.82
  -3  -7  21   -0.20    4.08
   3   7  22    0.83    3.97
  -3  -7  22    0.82    4.38
  -3  -8 -22   -0.24    4.23
  -3  -8 -21    2.11    3.95
  -3  -8 -20   -2.79    3.83
  -3  -8 -19    4.62    3.54
  -3  -8 -18    6.00    3.30
  -3  -8 -17    3.08    3.09
  -3  -8 -16    4.01    2.93
  -3  -8 -15    3.87    2.68
  -3  -8 -14    8.77    2.60
  -3  -8 -13   20.36    2.91
  -3  -8 -12   13.41    2.50
   3  -8  11   27.33    2.23
   3  -8  10   35.56    2.55
  -3  -8 -10   23.94    3.22
   3  -8   9   27.90    1.99
   3  -8   9   24.68    2.08
  -3  -8  -9   23.33    2.79
   3   8  -8    5.27    2.24
  -3  -8  -8    5.73    1.88
   3   8  -7   -1.38    2.17
  -3  -8  -7   -0.92    2.14
  -3  -8  -7   -0.05    1.65
   3   8  -6    5.18    2.03
  -3  -8  -6    4.00    2.13
  -3  -8  -6    2.53    1.68
  -3  -8  -5   22.66    2.75
   3   8  -5   27.06    2.78
  -3  -8  -5   20.48    2.33
  -3   8   4   10.55    1.94
  -3  -8  -4    6.33    1.65
   3  -8   4   11.17    1.18
   3   8  -4    8.62    2.23
  -3  -8  -4    7.72    2.22
   3  -8   3   27.14    2.35
  -3  -8  -3   33.83    3.28
   3   8  -3   34.07    3.31
   3  -8   3   36.45    2.64
   3  -8   3   37.55    2.35
  -3  -8  -3   30.41    2.84
  -3   8   3   36.35    2.97
   3   8  -2    5.44    2.01
   3  -8   2    4.82    0.73
   3  -8   2    4.73    1.25
   3   8  -2   -0.06    2.42
   3  -8   2    2.00    0.93
  -3   8   2    2.59    1.49
  -3   8   1    5.55    1.43
   3  -8   1    6.09    1.26
   3  -8   1    4.89    0.89
   3   8   0    0.05    2.04
   3  -8   0    1.15    0.90
   3  -8   0    1.50    1.26
  -3   8   0    1.59    1.25
   3   8   1    3.13    2.06
   3  -8  -1    4.10    1.38
   3  -8  -1    4.82    1.05
   3   8   2    3.56    2.28
   3  -8  -2    4.15    1.11
   3  -8  -2    4.53    1.49
   3  -8  -3   36.30    2.87
   3   8   3   35.54    3.52
  -3  -8   4    7.94    2.44
   3   8   4   10.45    2.36
   3  -8  -4    8.19    1.41
  -3  -8   5   25.09    3.10
   3   8   5   31.91    3.18
   3  -8  -5   27.38    2.44
   3   8   6    3.85    2.41
   3   8   6    4.88    2.31
   3  -8  -6    2.44    1.23
  -3  -8   6    5.32    2.32
   3   8   7    1.53    2.46
   3   8   7   -0.25    2.29
   3  -8  -7    0.54    1.38
  -3  -8   7    0.66    2.31
   3   8   8    7.57    2.48
   3   8   8    7.07    2.43
   3  -8  -8    5.42    1.56
  -3  -8   8    3.87    2.39
   3   8   9   22.54    2.93
   3   8   9   22.81    3.03
   3  -8  -9   19.57    2.32
  -3  -8   9   23.55    3.13
   3   8  10   34.67    3.68
  -3  -8  10   32.50    3.60
   3   8  10   28.00    3.40
   3   8  11   32.27    3.83
  -3  -8  11   29.95    3.59
   3   8  11   29.29    3.37
  -3  -8  12   14.65    3.11
   3   8  12   17.88    3.40
   3  -8 -13   17.04    2.56
   3   8  13   27.36    3.51
  -3  -8  13   26.30    3.43
   3  -8 -14    6.50    2.09
  -3  -8  14    2.37    2.98
   3   8  14    5.07    3.16
   3  -8 -15    2.00    1.97
  -3  -8  15    3.96    2.98
   3   8  15    2.06    3.17
  -3  -8  16    3.44    3.13
   3   8  16    8.40    3.35
   3  -8 -16    3.92    2.07
  -3  -8  17    7.35    3.45
   3   8  17   11.53    3.56
   3  -8 -17    8.87    2.30
   3   8  18    9.19    3.70
  -3  -8  18    3.33    3.54
   3   8  19    6.15    3.76
  -3  -8  19    7.03    3.78
   3   8  20    3.93    3.75
  -3  -8  20    3.53    3.85
   3   8  21    4.53    3.96
  -3  -8  21   -2.32    4.06
   3   8  22    8.05    4.18
  -3  -8  22    9.88    4.47
  -3  -9 -21   -1.00    4.09
  -3  -9 -20    5.62    3.88
  -3  -9 -19   -0.11    3.71
  -3  -9 -18    0.82    3.43
  -3  -9 -17    3.90    3.19
  -3  -9 -16    2.82    2.94
  -3  -9 -15    3.17    2.82
  -3  -9 -14    3.48    2.62
   3   9 -13    7.92    2.86
  -3  -9 -13   13.97    2.75
  -3  -9 -12   21.20    2.91
  -3  -9 -11    9.51    2.41
  -3  -9 -10    5.83    2.23
  -3  -9  -9    5.94    2.09
  -3  -9  -8    5.32    1.95
   3   9  -7    7.37    2.25
  -3  -9  -7    8.38    2.00
   3   9  -6    4.59    2.34
  -3  -9  -6    1.62    1.80
   3   9  -5   33.91    3.23
  -3  -9  -5   26.53    2.79
   3  -9   4   96.40    6.58
   3   9  -4   79.53    7.04
  -3  -9  -4   89.46    6.75
   3   9  -3   13.38    2.45
   3  -9   3   12.91    1.70
  -3   9   3   14.88    2.04
   3   9  -3   13.44    2.77
   3   9  -2   44.37    4.40
   3  -9   2   52.03    3.89
  -3   9   2   46.47    3.95
   3   9  -1    1.58    2.37
  -3   9   1    4.12    1.41
   3  -9   1    5.15    0.81
   3  -9   1    5.92    1.43
   3   9  -1    3.15    2.36
   3   9   0   12.74    2.53
   3   9   0   22.25    2.83
  -3   9   0   18.66    1.77
   3  -9   0   14.51    1.90
   3  -9   0   16.86    1.47
   3   9   1    7.98    2.50
   3   9   1    6.84    2.51
   3  -9  -1    5.97    1.54
   3  -9  -1    5.64    1.06
   3  -9  -2   48.61    3.96
   3  -9  -2   50.67    3.73
   3   9   2   51.16    4.49
   3  -9  -3   11.38    1.43
   3  -9  -3    9.51    1.79
   3   9   3   13.13    2.54
   3  -9  -4   82.76    6.77
   3  -9  -4   92.49    6.58
   3   9   4  101.75    7.11
   3   9   5   39.28    3.59
  -3  -9   5   31.79    3.46
   3  -9  -5   29.84    2.69
   3   9   6    6.68    2.42
  -3  -9   6    3.85    2.35
   3  -9  -6    0.99    1.12
   3   9   7   10.75    2.64
  -3  -9   7    6.96    2.55
   3  -9  -7    7.52    1.57
   3   9   8   13.78    2.68
   3  -9  -8   12.06    1.89
  -3  -9   8   11.77    2.80
   3   9   9   10.45    2.70
   3   9   9   12.30    2.88
   3  -9  -9    8.49    1.88
  -3  -9   9    9.81    2.80
   3   9  10    5.57    2.63
   3   9  10    5.60    2.97
  -3  -9  10    8.32    2.70
   3   9  11    8.26    2.66
  -3  -9  11    5.75    2.88
   3   9  11    6.48    3.13
  -3  -9  12   20.26    3.38
   3   9  12   22.17    3.52
  -3  -9  13   15.86    3.47
   3   9  13   16.66    3.30
   3   9  14    1.75    3.12
  -3  -9  14    0.71    3.05
   3  -9 -14   -0.08    2.13
   3   9  15    8.29    3.47
  -3  -9  15    3.75    3.32
   3  -9 -15    3.77    2.25
  -3  -9  16    3.11    3.31
   3   9  16    1.85    3.45
   3  -9 -16    0.88    2.22
   3  -9 -17    5.06    2.41
   3   9  17   12.74    3.68
  -3  -9  17    6.47    3.63
   3   9  18    5.91    3.78
  -3  -9  18    2.32    3.66
   3   9  19    9.11    3.90
  -3  -9  19   -0.55    3.81
   3   9  20    7.61    3.94
  -3  -9  20    9.78    4.20
   3   9  21    3.15    4.20
  -3  -9  21   -2.24    4.41
  -3 -10 -20   -0.17    4.07
  -3 -10 -19   -6.29    3.88
  -3 -10 -18   -0.10    3.43
  -3 -10 -17    3.74    3.29
   3  10 -17   -1.76    3.44
  -3 -10 -16    5.36    3.13
   3  10 -16    0.15    3.25
   3  10 -15    0.07    3.17
  -3 -10 -15    2.32    2.92
   3  10 -14    3.26    3.00
  -3 -10 -14    4.33    2.76
   3  10 -13    4.85    2.93
  -3 -10 -13   10.79    2.74
   3  10 -12   -0.33    2.84
  -3 -10 -12    1.09    2.51
  -3 -10 -11    3.93    2.40
  -3 -10 -10    0.52    2.20
  -3 -10  -9    6.60    2.22
  -3 -10  -8    4.65    2.12
  -3 -10  -7   26.75    2.88
   3  10  -6   17.91    2.87
  -3 -10  -6   14.41    2.29
   3 -10   5   11.75    1.50
   3  10  -5   10.16    2.54
  -3 -10  -5   10.09    1.99
   3 -10   4   20.23    1.96
   3  10  -4   17.01    2.81
   3  10  -3   16.56    2.86
   3 -10   3   17.30    2.00
  -3  10   3   19.21    2.19
   3  10  -3   24.06    3.11
   3  10  -2   16.89    2.95
   3 -10   2   17.92    2.09
   3  10  -2   23.34    3.07
  -3  10   2   18.62    2.08
   3  10  -1    2.44    2.32
   3 -10   1    4.14    1.54
   3  10  -1    2.07    2.48
  -3  10   1    2.24    1.35
   3  10   0    3.22    2.41
   3  10   0    5.58    2.54
   3 -10   0    1.69    0.86
  -3  10   0    4.88    1.17
   3 -10   0    3.62    1.63
   3 -10  -1    3.04    1.03
   3 -10  -1    3.70    1.65
   3  10   1    2.83    2.49
   3  10   1    3.42    2.45
   3  10   2   17.37    2.83
   3 -10  -2   19.73    1.68
   3  10   2   23.08    3.04
   3 -10  -3   20.40    2.33
   3  10   3   22.87    3.09
   3  10   3   20.63    3.08
   3 -10  -3   21.25    2.00
   3  10   4   21.82    3.16
   3  10   4   18.41    2.89
   3 -10  -4   17.41    2.40
   3 -10  -4   18.23    1.94
   3 -10  -5   11.50    2.21
   3  10   5   12.78    2.83
   3 -10  -5   11.27    1.71
   3  10   6   17.95    2.69
  -3 -10   6   20.57    2.77
   3  10   7   34.38    3.40
  -3 -10   7   38.75    3.45
   3  10   8    4.82    2.67
  -3 -10   8    6.71    2.76
   3 -10  -8    3.74    1.42
   3  10   9   10.58    2.79
  -3 -10   9   10.68    2.92
   3 -10  -9    7.13    1.69
   3  10  10    2.32    2.71
  -3 -10  10    0.90    2.87
   3  10  11    6.18    2.97
  -3 -10  11    4.58    3.08
  -3 -10  12   -4.96    3.16
   3  10  12    2.39    3.39
  -3 -10  13    3.76    3.18
   3  10  13   12.47    3.34
  -3 -10  14    4.96    3.33
   3  10  14    6.43    3.45
   3  10  15    3.95    3.54
  -3 -10  15    0.08    3.44
   3 -10 -15    0.15    2.37
  -3 -10  16    3.12    3.58
   3  10  16    6.76    3.68
   3 -10 -16    1.19    2.49
  -3 -10  17    2.70    3.71
   3  10  17    8.05    3.83
  -3 -10  18   -0.37    3.88
   3  10  18    9.02    4.11
  -3 -10  19    0.68    4.03
   3  10  19    5.89    4.06
  -3 -10  20   -0.40    4.24
   3  10  20    3.36    4.06
   3  11 -20    0.17    4.00
  -3 -11 -20   -0.23    4.05
   3  11 -19   -1.41    3.89
  -3 -11 -19    3.22    3.85
   3  11 -18    0.40    3.74
  -3 -11 -18    3.13    3.63
  -3 -11 -17    0.65    3.46
   3  11 -17    0.24    3.56
  -3 -11 -16    8.61    3.26
   3  11 -16    3.06    3.49
  -3 -11 -15    6.00    3.13
   3  11 -15   -0.89    3.33
  -3 -11 -14   -1.22    2.78
   3  11 -14   -0.29    3.15
  -3 -11 -13    1.70    2.77
   3  11 -13    3.26    3.02
  -3 -11 -12    1.60    2.61
   3  11 -12    4.25    2.94
  -3 -11 -11    0.84    2.41
   3  11 -11   -0.93    2.83
  -3 -11 -10    1.69    2.46
  -3 -11  -9    1.26    2.30
  -3 -11  -8    1.04    2.21
  -3 -11  -7    1.69    2.14
   3  11  -6   28.13    3.50
  -3 -11  -6   25.64    2.92
   3  11  -5    3.79    2.50
   3  11  -4    3.04    2.68
   3  11  -4    3.22    2.62
   3 -11   3   23.72    2.51
   3  11  -3   20.41    3.39
  -3  11   3   25.05    2.53
   3  11  -3   29.56    3.46
   3  11  -2   44.44    4.80
   3 -11   2   52.25    4.26
  -3  11   2   51.88    4.12
  -3  11   1    8.38    1.46
   3 -11   1    9.98    1.89
   3  11  -1    4.48    2.57
   3  11  -1   11.21    2.78
   3  11   0   52.13    4.21
   3 -11   0   58.99    3.50
   3 -11  -1    5.80    1.11
   3 -11  -1    1.59    1.33
   3  11   1    4.47    2.66
   3 -11  -2   50.81    3.51
   3  11   2   56.52    4.54
   3  11   3   28.60    3.38
   3 -11  -3   23.26    2.13
   3  11   3   30.37    3.42
   3 -11  -4    3.22    1.44
   3  11   4    2.73    2.87
   3 -11  -4    3.64    1.95
   3  11   4    1.63    2.78
   3 -11  -5    0.78    1.54
   3  11   5    1.21    2.79
   3  11   5    0.06    2.92
   3  11   6   28.55    3.03
   3  11   6   26.03    3.02
   3  11   7    3.99    2.80
   3  11   7    4.11    2.96
   3 -11  -7    0.08    1.00
  -3 -11   7    4.64    2.74
   3  11   8    6.05    2.81
   3 -11  -8   -0.03    0.71
  -3 -11   8    5.74    2.78
   3  11   9    4.62    2.84
   3 -11  -9    0.03    0.97
  -3 -11   9    0.23    2.96
   3  11  10    0.19    3.05
  -3 -11  10   -0.31    3.06
   3  11  11   -0.64    3.12
  -3 -11  11    2.37    3.05
  -3 -11  12    4.61    3.28
  -3 -11  13    5.74    3.51
  -3 -11  14    1.20    3.43
   3  11  15   10.92    3.89
  -3 -11  15    9.21    3.60
   3 -11 -15    3.40    2.60
  -3 -11  16    6.07    3.73
   3  11  16    6.39    3.79
   3 -11 -16    5.48    2.71
   3  11  17    4.40    3.92
  -3 -11  17    0.18    3.92
   3  11  18    8.74    4.12
  -3 -11  18    2.59    4.07
   3  11  19    1.70    4.16
  -3 -11  19    2.68    4.40
   3  11  20    6.27    4.48
  -3 -11  20    4.75    4.60
  -3 -12 -19    3.41    4.01
   3  12 -19    0.68    3.97
  -3 -12 -18    8.60    3.86
   3  12 -18   -0.17    3.77
  -3 -12 -17    1.46    3.51
   3  12 -17   -2.19    3.71
  -3 -12 -16    3.17    3.36
   3  12 -16    1.11    3.56
  -3 -12 -15    4.62    3.20
   3  12 -15    1.07    3.44
  -3 -12 -14   -2.18    3.09
   3  12 -14   -2.44    3.28
  -3 -12 -13    3.64    2.94
   3  12 -13    0.73    3.19
  -3 -12 -12    3.26    2.79
   3  12 -12    0.80    3.18
  -3 -12 -11    2.75    2.67
   3  12 -11   -0.15    3.11
  -3 -12 -10    4.90    2.68
   3  12 -10    3.80    3.16
  -3 -12  -9   -0.84    2.51
  -3 -12  -8    0.91    2.39
  -3 -12  -7   -2.43    2.34
   3  12  -5    1.18    2.93
   3  12  -5    3.44    2.93
   3  12  -4    7.69    2.96
   3  12  -4    9.40    3.12
   3  12  -3    9.79    2.83
   3  12  -3    3.37    2.99
   3  12  -2    6.94    2.83
  -3  12   2    6.22    1.55
   3  12  -2    5.56    2.70
   3  12  -1   14.52    2.98
   3 -12   1   12.39    2.25
   3  12  -1    9.70    3.18
   3  12   0    9.35    2.86
   3  12   0   16.44    2.93
   3 -12  -1    1.63    1.09
   3  12   1   10.67    3.02
   3  12   1    9.07    2.89
   3 -12  -2    1.61    1.45
   3  12   2    8.03    2.96
   3  12   2    6.49    2.89
   3  12   3    8.90    2.97
   3 -12  -3    0.79    1.71
   3  12   3    6.04    2.84
   3  12   4   12.07    3.26
   3  12   4   15.13    3.14
   3  12   5    8.08    3.04
   3  12   5   10.71    3.13
   3  12   6    6.70    3.11
   3  12   6   10.87    3.06
   3  12   7    0.32    2.99
   3  12   7    1.59    2.96
   3  12   8   -1.11    3.07
   3  12   8    6.64    2.97
  -3 -12   8    1.51    3.05
   3  12   9    1.13    3.06
   3  12   9    3.68    3.27
  -3 -12   9    3.30    3.05
   3  12  10    7.80    3.33
   3  12  10    2.46    3.53
  -3 -12  10   12.43    3.33
  -3 -12  11    1.87    3.22
   3  12  11    6.02    3.41
  -3 -12  12    2.68    3.31
  -3 -12  13    5.09    3.56
  -3 -12  14   -0.44    3.64
  -3 -12  15    1.45    3.85
  -3 -12  16    6.14    4.10
   3 -12 -16   -0.74    2.86
  -3 -12  17   -1.27    4.30
   3  12  18    7.79    4.43
  -3 -12  18    2.50    4.47
   3  12  19    4.73    4.47
  -3 -12  19    3.97    4.49
  -3 -13 -18    1.46    3.84
   3  13 -18   -0.25    3.95
  -3 -13 -17    2.50    3.79
   3  13 -17    0.16    3.84
  -3 -13 -16    2.45    3.45
   3  13 -16    2.11    3.69
  -3  13  15   -2.96    6.61
  -3 -13 -15    4.78    3.42
   3  13 -15    3.63    3.67
  -3 -13 -14    5.51    3.23
   3  13 -14    3.53    3.69
  -3 -13 -13    8.21    3.14
   3  13 -13    5.98    3.67
  -3 -13 -12    0.75    2.95
   3  13 -12   -1.78    3.42
  -3 -13 -11   -0.17    2.86
   3  13 -11    3.02    3.19
  -3 -13 -10   -1.50    2.85
   3  13 -10    4.45    3.19
  -3 -13  -9    3.63    2.71
   3  13  -9    4.44    3.23
  -3 -13  -8    2.58    2.68
   3  13  -6    7.07    3.16
   3  13  -5    6.41    3.10
   3  13  -4   13.84    3.22
   3  13  -4    9.26    3.22
   3  13  -3    7.55    3.08
   3  13  -3    6.01    3.00
   3  13  -2    5.82    3.11
   3  13  -2    2.93    3.18
   3  13  -1   70.58    5.45
   3  13  -1   44.55    5.32
   3  13   0    8.10    3.00
   3  13   0    8.02    3.21
   3  13   1   49.12    5.52
   3  13   1   71.67    5.52
   3  13   2    5.71    3.10
   3 -13  -2    0.04    1.05
   3  13   2    5.94    2.92
   3  13   3    7.77    3.24
   3  13   3    7.36    3.03
   3  13   4   10.94    3.61
   3  13   4   16.98    3.33
   3  13   5    6.34    3.22
   3  13   5    7.88    3.11
   3  13   6    9.10    3.52
   3  13   6   14.23    3.41
   3  13   7   25.61    4.18
   3  13   7   41.46    4.10
   3  13   8   10.41    3.23
   3  13   8    7.53    3.39
   3  13   9    5.07    3.45
   3  13   9    3.60    3.31
   3  13  10   -1.28    3.62
  -3 -13  10    3.15    3.34
   3  13  10    3.52    3.40
   3  13  11   -1.26    3.75
  -3 -13  11    1.32    3.33
   3  13  11    0.37    3.56
   3  13  12    3.98    3.84
  -3 -13  12    2.15    3.59
   3  13  13   10.81    4.04
  -3 -13  13    9.36    3.84
  -3 -13  14    3.37    3.82
  -3 -13  15    2.53    4.00
  -3 -13  16    3.19    4.23
  -3 -13  17    4.58    4.37
  -3 -13  18    1.03    4.62
  -3 -14 -17    3.93    3.90
   3  14 -17    0.72    4.24
  -3 -14 -16    7.12    3.73
   3  14 -16    3.07    4.04
  -3 -14 -15    3.33    3.64
   3  14 -15   -0.60    3.85
  -3  14  14   -8.12    7.40
  -3 -14 -14    1.73    3.38
   3  14 -14    3.49    3.87
  -3  14  13    0.98    6.97
   3  14 -13    5.26    3.73
  -3 -14 -13    4.22    3.31
   3  14 -12    5.92    3.54
  -3 -14 -12    2.63    3.18
   3  14 -11    8.95    3.51
  -3 -14 -11    8.63    3.22
   3  14 -10    9.46    3.52
  -3 -14 -10   10.53    3.13
   3  14  -9    5.21    3.37
  -3 -14  -9    6.17    3.00
   3  14  -8    2.21    3.41
   3  14  -7    8.07    3.44
   3  14  -6   31.04    4.25
   3  14  -5    3.23    3.07
   3  14  -4    8.25    3.29
   3  14  -3   12.05    3.27
   3  14  -3    6.09    3.61
   3  14  -2    3.97    3.17
   3  14  -2    0.08    3.45
   3  14  -1    9.58    3.40
   3  14  -1    9.57    3.15
   3  14   0   14.03    3.54
   3  14   0    5.76    3.20
   3  14   1    2.01    3.17
   3  14   1   10.22    3.48
   3  14   2   -1.06    3.11
   3  14   2    1.76    3.29
   3  14   3    7.97    3.37
   3  14   3   11.95    3.61
   3  14   4    7.13    3.31
   3  14   4    2.73    3.45
   3  14   5    9.30    3.40
   3  14   5    6.76    3.48
   3  14   6   43.36    4.49
   3  14   6   28.47    4.56
   3  14   7    6.04    3.55
   3  14   7   15.79    3.39
   3  14   8   11.79    3.78
   3  14   8   18.86    3.63
   3  14   9    2.92    3.60
   3  14   9    2.65    3.65
   3  14  10   23.16    4.32
   3  14  10   21.22    4.28
  -3 -14  11   10.57    3.69
   3  14  11   10.76    4.03
   3  14  11   17.32    4.24
   3  14  12    4.51    4.03
  -3 -14  12    6.36    3.76
   3  14  13    6.35    4.05
  -3 -14  13    6.27    3.93
   3  14  14    6.97    4.05
  -3 -14  14    2.42    3.98
   3  14  15    1.66    4.27
  -3 -14  15    2.79    4.19
   3  14  16   15.99    4.56
  -3 -14  16    7.64    4.58
  -3 -14  17    2.36    4.62
   3  15 -16    4.33    4.32
  -3 -15 -16    5.36    4.01
   3  15 -15    4.19    4.18
  -3 -15 -15    2.10    3.74
   3  15 -14    6.82    3.99
  -3 -15 -14    2.39    3.57
  -3 -15 -13    0.71    3.50
   3  15 -13   -0.83    3.79
  -3 -15 -12    1.86    3.48
   3  15 -12    6.76    3.79
  -3 -15 -11    1.23    3.37
   3  15 -11    2.19    3.65
  -3 -15 -10    2.81    3.24
   3  15 -10    3.43    3.69
  -3 -15  -9    9.47    3.21
   3  15  -9    1.58    3.68
   3  15  -9    5.65    3.69
   3  15  -8   -0.34    3.85
   3  15  -8    3.86    3.54
   3  15  -7    5.51    3.76
   3  15  -7   -4.99    3.48
   3  15  -6    2.99    3.37
   3  15  -5    5.55    3.44
   3  15  -4   10.72    3.58
   3  15  -3   27.27    4.00
   3  15  -2    3.18    3.60
   3  15  -2    2.40    3.24
   3  15  -1    8.30    3.69
   3  15  -1    4.92    3.34
   3  15   0    2.54    3.59
   3  15   0   -1.08    3.20
   3  15   1   14.24    3.71
   3  15   1    7.24    3.40
   3  15   2    3.42    3.65
   3  15   2    3.29    3.34
   3  15   3   29.35    4.63
   3  15   3   32.61    4.24
   3  15   4    8.08    3.82
   3  15   4   17.80    3.77
   3  15   5    5.61    3.80
   3  15   5   13.82    3.57
   3  15   6    3.39    3.75
   3  15   6   14.88    3.60
   3  15   7    3.17    3.64
   3  15   7   11.09    3.54
   3  15   8    4.25    3.85
   3  15   8    1.61    3.55
   3  15   9   12.97    3.89
   3  15   9    9.32    4.01
   3  15  10    5.38    4.01
   3  15  10    3.63    4.08
   3  15  11    2.44    4.01
   3  15  11    0.23    4.04
   3  15  12    3.04    3.99
   3  15  13   -1.26    4.35
  -3 -15  13    2.02    4.05
   3  15  14    3.75    4.22
  -3 -15  14    7.92    4.28
   3  15  15   11.45    4.45
  -3 -15  15    2.52    4.43
  -3 -15  16    6.48    4.56
   3  15  16    7.90    4.61
  -3 -16 -14   -0.33    3.82
   3  16 -14    1.92    4.18
  -3 -16 -13   -1.46    3.81
   3  16 -13    3.40    4.12
  -3 -16 -12    1.94    3.79
   3  16 -12   -0.79    4.04
  -3 -16 -11    2.47    3.57
   3  16 -11   -4.96    4.20
   3  16 -10    3.72    3.91
  -3 -16 -10    8.20    3.58
   3  16 -10    5.42    4.21
   3  16  -9    2.90    4.02
   3  16  -9    1.43    3.78
   3  16  -8    1.35    3.87
   3  16  -8    2.49    3.62
   3  16  -7    1.81    3.67
   3  16  -7   -1.23    3.52
   3  16  -6    0.83    3.85
   3  16  -6    5.23    3.62
   3  16  -5    2.23    3.51
   3  16  -4   10.03    3.59
   3  16  -3    3.72    3.57
   3  16  -2   -3.99    3.63
   3  16  -1    4.13    3.77
   3  16  -1   -2.10    3.46
   3  16   0   11.67    3.92
   3  16   0    1.88    3.54
   3  16   1   11.55    3.81
   3  16   1    1.13    3.43
   3  16   2    0.43    3.95
   3  16   2    3.40    3.50
   3  16   3    1.16    3.83
   3  16   3    1.71    3.56
   3  16   4    5.76    3.98
   3  16   4   15.28    3.79
   3  16   5    3.99    3.91
   3  16   5    3.02    3.60
   3  16   6    5.82    3.89
   3  16   6   13.38    3.68
   3  16   7   -1.96    3.89
   3  16   7    6.67    3.64
   3  16   8    2.88    3.93
   3  16   8    0.08    4.03
   3  16   9    3.58    4.15
   3  16   9   -1.24    4.18
   3  16  10   15.59    4.59
   3  16  10    9.59    4.45
   3  16  11    1.44    4.26
   3  16  11   -1.27    4.18
   3  16  12    6.88    4.27
   3  16  13    6.32    4.43
   3  16  14    6.74    4.52
  -3 -17 -13   -0.06    4.15
   3  17 -13    1.14    4.65
   3  17 -12   -6.58    4.22
  -3 -17 -12    2.99    3.99
   3  17 -12   -0.77    4.67
   3  17 -11   -4.07    4.11
  -3 -17 -11    3.47    3.87
   3  17 -11   -1.12    4.48
   3  17 -10   -6.38    4.16
  -3 -17 -10   -0.96    3.69
   3  17 -10    0.91    4.28
   3  17  -9    0.88    4.12
   3  17  -9   -2.39    3.81
   3  17  -8   -0.95    4.00
   3  17  -8   -2.62    3.82
   3  17  -7    0.73    4.20
   3  17  -7    1.05    3.88
   3  17  -6    1.03    4.25
   3  17  -6    4.05    3.73
   3  17  -5   -2.96    4.27
   3  17  -5   -1.11    3.69
   3  17  -4    6.94    3.80
   3  17  -3   -4.18    3.79
   3  17  -2   -6.74    3.90
   3  17  -1   -2.43    3.65
   3  17   0    3.77    3.73
   3  17   0   11.48    4.12
   3  17   1   -0.07    3.66
   3  17   1    7.89    4.30
   3  17   2   -3.63    3.65
   3  17   2    0.18    4.26
   3  17   3    2.78    3.69
   3  17   3   -1.28    4.03
   3  17   4    5.06    3.80
   3  17   4    0.70    4.20
   3  17   5    6.03    3.65
   3  17   5   -2.04    4.09
   3  17   6   14.19    3.96
   3  17   6    3.48    4.10
   3  17   7    8.30    4.05
   3  17   7    3.10    4.19
   3  17   8   -0.39    4.15
   3  17   8    1.31    4.35
   3  17   9    0.65    4.37
   3  17   9    5.12    4.47
   3  17  10   -2.76    4.46
   3  17  10   -0.09    4.55
   3  17  11    1.29    4.37
   3  17  11    2.67    4.52
   3  17  12    2.83    4.50
   3  17  13    0.66    4.61
   3  18 -11    7.52    4.28
  -3 -18 -11    3.84    4.13
   3  18 -11    3.44    4.56
   3  18 -10   -1.31    4.13
  -3 -18 -10    3.13    4.03
   3  18 -10   -0.36    4.44
   3  18  -9   -0.39    4.09
   3  18  -9    2.94    4.58
   3  18  -8    4.38    4.14
   3  18  -8    1.18    4.59
   3  18  -7    0.68    3.91
   3  18  -7   -2.56    4.63
   3  18  -6   -0.38    4.37
   3  18  -6    3.53    4.13
   3  18  -5    3.47    4.50
   3  18  -5    3.15    3.97
   3  18  -4    3.31    4.70
   3  18  -4   -6.57    4.07
   3  18  -3   -3.36    4.10
   3  18  -2   -3.45    3.90
   3  18  -1   -5.06    3.95
   3  18   0   -2.10    3.89
   3  18   0    4.32    4.52
   3  18   1   -6.35    4.05
   3  18   1   -2.79    4.50
   3  18   2    3.11    4.04
   3  18   2    2.72    4.32
   3  18   3    4.43    4.01
   3  18   3    6.13    4.33
   3  18   4    2.79    3.95
   3  18   4    2.62    4.38
   3  18   5    6.70    3.83
   3  18   5    2.49    4.33
   3  18   6   12.21    4.15
   3  18   6    5.82    4.48
   3  18   7    4.66    4.22
   3  18   7    3.44    4.53
   3  18   8    2.76    4.51
   3  18   8    3.60    4.52
   3  18   9   -5.33    4.67
   3  18   9    3.92    4.77
   3  18  10   -1.00    4.61
   3  18  10    5.56    4.83
   3  18  11    2.94    4.65
   3  18  11    7.25    4.79
   3  19  -8    1.25    4.24
   3  19  -8    3.46    5.10
   3  19  -7   -0.99    4.65
   3  19  -7   -0.71    4.17
   3  19  -6    5.54    4.82
   3  19  -6    0.83    4.06
   3  19  -5    0.80    4.78
   3  19  -5   -4.99    4.27
   3  19  -4    3.94    4.72
   3  19  -4   -6.48    4.28
   3  19  -3    1.96    5.00
   3  19  -3   -6.94    4.14
   3  19  -2    4.73    4.17
   3  19  -1    3.00    4.19
   3  19   0    1.38    4.10
   3  19   1    2.79    4.82
   3  19   1    5.60    4.21
   3  19   2    1.78    4.59
   3  19   2    6.90    4.13
   3  19   3   -1.64    4.79
   3  19   3   12.99    4.27
   3  19   4    6.70    4.68
   3  19   4    5.05    4.06
   3  19   5    1.21    4.56
   3  19   5    4.56    4.22
   3  19   6    1.31    4.73
   3  19   6    3.81    4.51
   3  19   7    0.95    4.88
   3  19   7   -3.82    4.62
   3  19   8    3.04    4.81
   3  19   8   -4.56    4.79
   3  20  -4    2.34    4.90
   3  20  -4   -6.75    4.39
   3  20  -3    4.72    4.93
   3  20  -3   -0.78    4.36
   3  20  -2   -1.65    4.37
   3  20  -1    2.60    4.34
   3  20   0    3.74    4.38
   3  20   1    1.60    4.43
   3  20   2    1.41    5.03
   3  20   2    8.26    4.45
   3  20   3    0.91    4.18
   3  20   3    1.57    4.95
   3  20   4    8.41    4.38
   3  20   4    1.73    4.95
   4   0   0   15.17    2.19
   4   0   0   21.12    2.56
   4   0   1    0.31    1.12
   4   0   1   -0.33    2.48
   4   0   1    2.62    2.08
   4   0  -1    1.02    2.06
   4   0   1    0.52    1.66
   4   0   2    8.00    1.79
   4   0   2    7.89    2.09
  -4   0   2    5.75    2.33
   4   0   2    4.31    2.38
   4   0   2    4.54    1.38
   4   0   3   13.71    2.02
   4   0   3   13.20    2.35
   4   0   3   13.86    1.81
   4   0   3   12.56    2.67
  -4   0   3   16.01    2.67
   4   0   4   -1.80    2.02
  -4   0   4   -0.51    2.42
   4   0   4   -0.29    1.54
   4   0   4   -1.79    2.26
   4   0   4   -1.14    1.60
   4   0   5    4.84    2.16
  -4   0   5    2.45    2.48
   4   0   5    2.53    1.45
   4   0   5    0.71    2.25
   4   0   5    1.85    1.63
   4   0   6    8.79    1.68
   4   0   6    7.41    2.27
   4   0   6    7.15    1.83
  -4   0   6   10.18    2.55
   4   0   6    8.75    2.28
   4   0   7   15.60    1.68
   4   0   7   11.04    2.22
   4   0   7   11.98    2.50
  -4   0   7   16.08    2.85
   4   0   7   13.49    2.49
   4   0   8    8.59    2.24
   4   0   8    7.10    2.32
  -4   0   8    4.17    2.73
   4   0   8    6.99    2.19
  -4   0   9   14.75    3.10
   4   0   9   21.74    2.69
  -4   0  10   35.59    3.94
   4   0  10   34.40    3.51
  -4   0  11   65.52    5.87
   4   0  11   67.45    5.45
   4   0  12   40.82    3.90
  -4   0  12   42.40    4.59
   4   0  13   39.52    3.62
  -4   0  13   31.06    4.33
   4   0  14    2.17    2.33
  -4   0  14   -1.56    3.27
   4   0  15   11.06    2.62
  -4   0  15   12.58    3.77
   4   0  16    4.95    2.58
  -4   0  16   -0.19    3.65
   4   0  17   14.35    2.87
  -4   0  17   14.23    4.10
   4   0  18    2.12    2.72
  -4   0  18    1.90    4.06
   4   0  19   14.37    3.03
  -4   0  19   12.11    4.31
   4   0  20    2.21    2.92
  -4   0  20    3.79    4.32
   4   0  21    2.98    3.11
  -4   0  21   -0.98    4.59
  -4   1  21    1.14    4.72
  -4   1  20   16.22    4.84
   4  -1  19    5.29    2.77
  -4   1  19    3.07    4.24
   4  -1  18    4.08    2.57
  -4   1  18   -2.54    4.19
   4  -1  17    2.06    2.49
  -4   1  17    0.39    3.83
   4  -1  16    5.19    2.45
  -4   1  16    1.60    3.78
   4  -1  15    4.05    2.44
  -4   1  15    5.10    3.84
   4  -1  14   -0.33    2.21
  -4   1  14    5.35    3.46
  -4   1  13   -1.63    3.24
   4  -1  13    1.21    2.15
  -4   1  12    0.33    3.12
   4  -1  12    1.33    2.20
  -4   1  11   -0.16    2.90
   4  -1  11    3.89    2.15
   4  -1  10    9.74    2.13
  -4   1  10   12.21    3.14
   4  -1  10   11.18    2.37
   4  -1   9   16.45    2.62
  -4   1   9   24.34    3.33
   4  -1   9   23.57    2.71
   4  -1   8   10.77    2.30
   4  -1   8    9.11    2.03
  -4   1   8    7.09    2.81
   4  -1   7    2.88    1.94
  -4   1   7    3.66    2.61
   4  -1   7    4.55    2.15
   4  -1   7    5.89    1.09
   4  -1   7    3.10    2.14
   4  -1   6   24.23    2.95
   4  -1   6   20.34    2.61
  -4   1   6   30.41    3.34
   4  -1   6   26.60    2.94
   4  -1   6   27.06    2.22
   4  -1   5    1.61    1.40
   4  -1   5   -0.86    2.14
   4  -1   5    0.04    2.01
  -4   1   5    1.33    2.34
   4  -1   5    0.65    1.34
   4  -1   4   12.94    1.85
   4  -1   4   14.39    2.47
   4  -1   4   11.42    1.87
   4  -1   4   15.17    2.33
  -4   1   4   12.08    2.63
   4  -1   3   13.79    1.86
   4  -1   3   11.15    1.78
   4  -1   3   13.13    2.57
   4  -1   3   14.20    2.28
  -4   1   3   12.67    2.67
   4  -1   2   11.99    1.91
   4  -1   2   12.16    1.62
   4  -1   2    9.03    2.60
   4  -1   2   11.44    2.32
  -4   1   2   13.78    2.44
   4   1  -1   10.30    2.04
   4  -1   1   11.23    1.84
   4  -1   1   10.97    1.48
   4  -1   1    7.31    2.66
   4   1  -1   12.25    2.32
   4  -1   1   13.30    2.21
  -4   1   1   13.36    2.51
   4  -1   0    5.76    1.19
   4   1   0   11.70    2.34
   4  -1   0    9.53    2.10
   4   1   0    8.14    1.85
   4   1   0    7.18    2.72
   4  -1  -1    6.26    1.08
   4   1   1   10.65    2.32
   4   1   1   11.83    1.99
   4   1   1    6.00    2.63
   4   1   2   10.62    2.35
   4   1   2    9.68    2.67
   4   1   2   10.26    1.92
  -4  -1   2   11.49    2.52
   4   1   3   15.05    2.70
  -4  -1   3   14.51    2.77
   4   1   3   14.61    2.48
   4   1   3   12.18    2.18
   4   1   4   11.20    2.70
   4   1   4   14.03    2.53
  -4  -1   4   14.85    2.74
   4   1   4   15.72    2.16
   4   1   5   -2.32    2.39
   4   1   5   -0.13    1.50
   4   1   5   -1.53    2.22
  -4  -1   5    0.07    2.52
   4   1   5    1.20    1.70
  -4  -1   6   23.33    3.31
   4   1   6   26.89    3.05
   4   1   6   29.85    2.57
   4   1   6   26.46    3.14
   4   1   6   19.40    2.50
   4   1   7    3.87    2.41
   4   1   7    5.99    1.61
  -4  -1   7    4.48    2.68
   4   1   7    2.75    1.94
   4   1   8    6.76    2.49
   4   1   8    7.38    2.25
  -4  -1   8    6.07    2.74
   4   1   8   11.43    1.61
   4   1   9   23.44    2.87
  -4  -1   9   17.09    3.38
   4   1  10   12.36    2.61
  -4  -1  10   13.43    2.98
   4   1  11    3.58    2.46
  -4  -1  11    5.56    3.04
   4   1  12    2.00    2.46
  -4  -1  12    1.87    2.92
   4   1  13   -0.22    2.46
  -4  -1  13    3.27    3.17
   4   1  14    0.04    2.46
  -4  -1  14    0.86    3.35
  -4  -1  15    2.32    3.43
   4   1  15    3.69    2.64
  -4  -1  16    4.13    3.62
   4   1  16    7.09    2.81
  -4  -1  17    1.15    3.75
   4   1  17    3.95    2.88
  -4  -1  18   -0.59    4.03
   4   1  18    0.51    2.84
  -4  -1  19    6.16    4.22
   4   1  19    3.12    2.94
  -4  -1  20   13.09    4.40
   4   1  20   12.53    3.21
  -4  -1  21    2.65    4.59
   4   1  21    3.27    3.19
  -4   2  21   -1.29    4.90
  -4   2  20   -0.23    4.53
  -4   2  19   -0.33    4.39
  -4   2  18    2.85    4.27
   4  -2  18    4.05    2.52
  -4   2  17   15.26    4.34
  -4  -2 -17   14.97    3.65
   4  -2  17   12.91    2.65
  -4   2  16   12.13    4.11
  -4  -2 -16   13.03    3.50
   4  -2  16   12.51    2.51
  -4   2  15   13.10    3.87
  -4  -2 -15    6.80    3.28
   4  -2  15    9.32    2.33
  -4   2  14    2.96    3.44
  -4  -2 -14    1.76    2.93
   4  -2  14    2.29    2.19
  -4   2  13   -1.67    3.47
   4  -2  13    3.44    2.09
  -4  -2 -13    2.12    2.76
   4  -2  12    2.38    2.00
  -4   2  12   -0.17    3.29
  -4  -2 -12   -0.04    2.65
  -4  -2 -11    7.13    2.47
   4  -2  11    5.10    1.99
  -4   2  11    5.73    3.09
   4  -2  11    0.04    1.02
  -4  -2 -10    7.37    2.40
   4  -2  10    9.75    2.11
  -4   2  10    5.18    2.89
   4  -2  10    2.40    1.64
  -4  -2  -9    8.66    2.27
   4  -2   9    3.34    2.02
  -4   2   9    4.65    2.79
   4  -2   9    0.54    1.44
  -4  -2  -8   -1.47    2.18
   4  -2   8   -0.17    1.98
  -4   2   8   -2.51    2.65
   4  -2   8    4.52    1.85
  -4  -2  -7    4.29    2.13
   4  -2   7    2.44    1.91
   4  -2   7    4.67    2.02
   4  -2   7    5.40    2.04
  -4   2   7    8.33    2.62
  -4  -2  -6    0.64    2.00
   4  -2   6    1.11    0.90
   4  -2   6    1.37    1.83
  -4   2   6   -0.77    2.37
   4  -2   6   -1.28    1.92
   4  -2   6    0.50    1.97
   4  -2   5    0.99    1.24
   4  -2   5   -0.71    2.01
   4  -2   5   -0.90    1.46
   4  -2   5    0.21    1.79
  -4   2   5   -3.18    2.36
   4  -2   4    2.78    1.36
   4  -2   4    3.32    1.51
   4  -2   4    1.79    1.74
  -4   2   4    2.74    2.34
   4  -2   4   -0.28    2.16
   4  -2   3    1.62    1.44
   4  -2   3    3.71    1.48
   4  -2   3    2.30    2.18
   4  -2   3    0.98    1.92
  -4   2   3    1.69    2.34
   4  -2   2    9.18    1.66
   4   2  -2    7.31    2.01
   4  -2   2    8.24    1.52
  -4   2   2    9.45    2.39
   4  -2   2    7.45    2.41
   4  -2   2   10.66    2.11
   4  -2   1   23.10    3.06
   4  -2   1   23.13    2.67
  -4   2   1   22.98    2.85
   4  -2   1   25.83    2.12
   4   2  -1   20.55    2.59
   4  -2   1   20.71    2.32
   4   2   0    6.60    2.79
   4   2   0    5.59    1.93
   4  -2   0    7.10    1.28
   4   2   1   20.47    3.26
   4  -2  -1   24.32    2.00
   4   2   1   23.30    2.65
  -4  -2   2   11.43    2.54
   4   2   2    9.40    2.77
   4  -2  -2   10.30    1.15
   4   2   2    6.06    1.91
  -4  -2   3    2.60    2.39
   4   2   3   -0.28    2.51
   4  -2  -3    1.64    0.73
   4   2   3    0.26    1.86
   4   2   4    1.38    2.53
  -4  -2   4    5.55    2.51
   4   2   4    3.17    1.94
   4   2   5   -2.07    2.54
  -4  -2   5    3.11    2.46
   4   2   5    1.44    1.85
   4   2   6    1.24    1.82
   4   2   6   -0.20    2.46
  -4  -2   6    4.05    2.74
   4   2   7    3.63    1.84
   4   2   7    3.90    2.48
  -4  -2   7    2.99    2.64
   4   2   8    2.15    1.63
   4   2   8    0.44    2.36
  -4  -2   8   -3.27    2.70
  -4  -2   9    0.82    2.80
   4   2   9    4.25    1.69
   4   2   9    5.42    2.37
   4   2  10    6.71    2.65
  -4  -2  10    4.01    2.85
   4   2  11    3.85    2.69
  -4  -2  11    2.07    2.85
   4   2  12   -2.31    2.63
  -4  -2  12    1.27    3.08
   4   2  13   -1.85    2.60
  -4  -2  13    3.00    3.17
   4   2  14    2.40    2.67
  -4  -2  14    2.66    3.08
   4   2  15   13.08    2.87
  -4  -2  15    9.08    3.52
   4   2  16   14.44    3.07
  -4  -2  16   10.01    3.79
   4   2  17   21.06    3.33
  -4  -2  17   10.98    4.09
   4   2  18    4.55    2.98
  -4  -2  18   -3.24    4.02
   4   2  19    5.42    3.12
  -4  -2  19   -0.30    4.17
   4   2  20   -0.21    3.17
  -4  -2  20    3.89    4.28
   4   2  21    2.97    3.36
  -4  -2  21    3.81    4.53
  -4  -3 -20    2.04    4.05
  -4  -3 -19    7.11    3.82
  -4  -3 -18    3.95    3.55
  -4   3  17   -1.28    4.32
  -4  -3 -17    1.59    3.26
  -4   3  16    1.84    4.16
   4  -3  16    0.95    2.15
  -4  -3 -16    0.49    3.12
  -4   3  15    1.47    3.80
   4  -3  15    1.99    2.07
  -4  -3 -15    2.67    2.94
  -4   3  14    4.39    3.64
   4  -3  14    4.39    2.07
  -4  -3 -14    2.84    2.73
  -4   3  13    6.87    3.49
  -4  -3 -13    3.15    2.68
   4  -3  13    4.50    2.00
  -4   3  12    1.90    3.36
   4  -3  12    2.17    1.91
  -4  -3 -12    0.61    2.40
  -4   3  11    5.18    3.14
   4  -3  11    2.27    1.84
  -4  -3 -11    2.41    2.32
  -4   3  10    1.88    3.03
   4  -3  10    0.57    1.80
  -4  -3 -10    3.92    2.23
   4  -3   9   22.59    2.27
  -4  -3  -9   22.94    2.49
  -4   3   9   24.13    3.23
   4  -3   8    4.85    1.88
  -4   3   8    4.19    2.68
  -4  -3  -8    5.32    2.11
   4  -3   8    1.35    1.38
  -4   3   7   25.72    3.25
   4  -3   7   24.30    2.53
   4  -3   7   26.61    2.63
  -4  -3  -7   31.75    2.65
  -4   3   6   11.29    2.65
   4  -3   6   11.34    2.09
   4  -3   6   13.49    1.98
  -4  -3  -6   13.65    1.96
   4  -3   5    1.86    0.89
  -4   3   5    0.18    2.46
   4  -3   5    1.53    1.34
   4  -3   5   -0.95    1.97
   4  -3   5    0.16    1.75
  -4  -3  -5    3.63    1.79
   4  -3   4   11.68    1.49
   4  -3   4    7.29    1.64
   4  -3   4    9.40    2.17
  -4   3   4   13.24    2.51
   4  -3   4    5.36    1.58
  -4  -3  -4   14.89    1.90
   4  -3   3    7.97    1.52
   4   3  -3    5.69    2.10
   4  -3   3    6.64    1.72
  -4   3   3    5.83    2.42
   4  -3   3    5.64    2.21
   4  -3   3    6.46    1.61
  -4  -3  -3    7.98    1.80
   4  -3   2   -1.22    1.46
   4   3  -2   -1.58    1.93
   4  -3   2    0.60    1.61
   4  -3   2    1.27    1.41
   4  -3   2   -1.71    2.14
  -4   3   2    0.27    2.06
   4  -3   1    0.67    2.29
   4  -3   1    4.73    1.38
   4   3  -1    4.30    2.07
  -4   3   1    5.70    2.10
   4  -3   0   11.38    1.47
   4   3   0    9.30    2.15
   4   3   0    9.24    2.88
   4   3   1    0.54    2.63
   4   3   1    4.65    2.04
   4  -3  -1    5.55    1.19
   4   3   2   -0.06    2.56
   4   3   2   -1.17    2.07
   4  -3  -2    0.79    1.05
   4   3   3    5.78    2.00
   4  -3  -3    6.65    1.06
  -4  -3   3    5.79    2.52
   4   3   3    3.37    2.64
   4  -3  -4   14.01    1.30
  -4  -3   4   14.23    2.93
   4   3   4   15.05    2.43
   4   3   5    3.67    2.02
   4  -3  -5    2.37    0.74
   4   3   5    0.11    2.54
  -4  -3   5    3.26    2.68
   4  -3  -5    1.52    1.91
  -4  -3   6   11.25    2.86
   4   3   6   12.23    2.86
   4   3   6   16.78    2.35
  -4  -3   7   30.58    3.57
   4   3   7   22.58    3.32
   4   3   7   27.96    2.86
  -4  -3   8    1.84    2.72
   4   3   8    3.41    2.57
   4   3   8    3.97    1.85
   4   3   9   21.75    2.48
  -4  -3   9   21.18    3.46
   4   3   9   19.04    2.94
  -4  -3  10    1.31    2.85
   4   3  10    2.87    2.48
  -4  -3  11   -0.31    2.86
   4   3  11    0.42    2.70
  -4  -3  12   -0.95    2.89
   4   3  12    2.30    2.88
  -4  -3  13    1.32    3.13
   4   3  13    0.88    2.85
  -4  -3  14    1.93    3.30
   4   3  14    3.78    2.89
  -4  -3  15   -0.60    3.39
   4   3  15    2.00    2.96
  -4  -3  16    3.98    3.54
   4   3  16    5.81    2.96
  -4  -3  17   -1.76    3.79
   4   3  17    3.17    3.07
  -4  -3  18    0.97    3.97
   4   3  18    1.92    3.16
  -4  -3  19    6.53    4.30
   4   3  19    3.08    3.23
   4   3  20    2.56    3.45
   4   3  21    4.47    3.49
  -4  -4 -21    0.06    4.18
  -4  -4 -20    6.09    3.95
  -4  -4 -19   -0.36    3.57
  -4  -4 -18    3.47    3.56
  -4  -4 -17    2.46    3.25
  -4  -4 -16    5.39    3.11
  -4   4  15    0.41    4.10
  -4  -4 -15    3.51    2.96
  -4   4  14   12.05    3.99
  -4  -4 -14    7.24    2.90
   4  -4  14    8.60    1.97
  -4   4  13    7.07    3.69
  -4  -4 -13    7.35    2.65
   4  -4  13    6.87    1.93
  -4   4  12    9.23    3.57
   4  -4  12   10.11    1.97
  -4  -4 -12    9.38    2.67
  -4   4  11    5.42    3.38
   4  -4  11    4.45    1.75
  -4  -4 -11    4.60    2.42
  -4   4  10    0.80    3.24
   4  -4  10    2.76    1.73
  -4  -4 -10    2.28    2.28
  -4   4   9    2.10    2.97
   4  -4   9   -0.23    1.71
  -4  -4  -9   -0.37    2.15
   4  -4   8   20.24    2.59
   4  -4   8   23.39    2.44
  -4  -4  -8   22.16    2.70
  -4   4   8   23.21    3.39
   4  -4   7    9.90    1.84
  -4  -4  -7   11.34    2.16
   4  -4   7    7.08    2.14
  -4   4   7    8.89    2.79
   4  -4   6   48.80    4.10
  -4   4   6   44.79    4.50
   4  -4   6   52.02    4.09
  -4  -4  -6   55.16    4.07
   4  -4   6   43.59    4.03
  -4   4   5   -1.17    2.36
   4  -4   5   -0.72    1.82
  -4  -4  -5    1.66    1.80
   4  -4   5   -0.11    1.91
   4  -4   5   -0.65    1.81
   4   4  -5    0.92    2.15
   4  -4   4   18.79    1.96
   4   4  -4   20.30    2.80
   4  -4   4   26.83    2.59
  -4   4   4   23.50    2.96
   4  -4   4   19.88    2.55
   4  -4   4   19.52    2.28
   4  -4   3    4.42    1.35
   4   4  -3    2.34    2.16
  -4   4   3    6.26    2.32
   4  -4   3    2.95    1.41
  -4  -4  -3    6.83    1.67
   4  -4   3    4.92    2.05
   4   4  -2    6.26    2.12
  -4   4   2    8.24    2.32
  -4  -4  -2   11.96    1.71
   4  -4   2    8.09    1.71
   4  -4   2    3.26    2.23
   4   4  -1    3.58    2.19
  -4   4   1    2.83    2.14
  -4  -4  -1    6.16    1.41
   4  -4   1    5.81    1.53
   4   4  -1   -0.20    2.88
   4  -4   1   -3.58    2.29
   4   4   0   14.32    2.47
  -4  -4   0   16.55    1.75
   4  -4   0   16.88    1.84
   4   4   0   12.13    3.21
   4  -4  -1    5.56    1.39
   4   4   1    5.26    2.08
   4   4   1    1.12    2.73
   4  -4  -2    5.67    1.34
   4   4   2    5.89    2.74
   4   4   2    5.78    2.32
   4   4   3    4.43    2.13
   4   4   3    4.68    2.63
   4  -4  -3    3.43    1.77
  -4  -4   3    6.89    2.52
   4  -4  -3    6.76    1.28
   4  -4  -4   21.33    2.30
  -4  -4   4   20.39    3.07
   4   4   4   25.22    2.72
   4   4   4   19.76    3.20
   4  -4  -4   15.51    1.87
   4   4   5    3.06    2.09
   4   4   5    0.11    2.62
  -4  -4   5   -0.43    2.71
   4  -4  -5    1.62    1.81
   4  -4  -6   46.86    3.97
   4   4   6   57.40    4.31
  -4  -4   6   39.75    4.66
   4   4   6   48.55    4.59
   4   4   7    9.96    2.77
   4   4   7    8.66    2.22
  -4  -4   7    9.15    2.93
   4   4   8   17.25    2.95
   4   4   8   22.52    2.44
  -4  -4   8   19.36    3.15
   4  -4  -8   11.92    1.34
  -4  -4   9    0.23    2.85
   4   4   9    1.01    2.01
   4   4   9    2.81    2.60
  -4  -4  10   -0.70    2.89
   4   4  10    0.75    2.02
   4   4  10    6.27    2.69
  -4  -4  11    2.63    2.97
   4   4  11   -0.78    2.83
  -4  -4  12   10.09    3.14
   4   4  12    5.59    3.12
  -4  -4  13    7.12    3.22
   4   4  13    6.25    3.05
  -4  -4  14    9.39    3.38
   4   4  14    8.71    3.16
  -4  -4  15    1.23    3.47
   4   4  15    0.22    3.05
  -4  -4  16    7.17    3.83
   4   4  16    7.45    3.22
   4   4  17   -0.85    3.15
   4   4  18    5.60    3.46
   4   4  19    1.35    3.46
   4   4  20    4.19    3.65
   4   4  21    3.72    3.67
  -4  -5 -20    5.03    3.89
  -4  -5 -19    6.44    3.72
  -4  -5 -18    0.89    3.48
  -4  -5 -17    4.41    3.34
  -4  -5 -16    2.73    3.15
  -4  -5 -15   -2.26    2.96
  -4  -5 -14    2.78    2.81
  -4  -5 -13   -0.15    2.64
  -4   5  13   -1.18    3.82
  -4   5  12    2.76    3.69
  -4  -5 -12    3.02    2.45
   4  -5  12    4.51    1.69
  -4   5  11   -2.13    3.35
   4  -5  11    1.86    1.60
  -4  -5 -11    1.96    2.27
   4  -5  10    1.20    1.49
  -4  -5 -10   -0.98    2.18
  -4   5  10   -0.41    3.18
   4  -5   9    5.79    1.62
  -4  -5  -9    5.40    2.17
  -4   5   9    4.50    3.09
   4  -5   8    7.64    1.74
  -4  -5  -8    8.44    2.12
  -4   5   8    7.75    2.86
  -4   5   7   28.65    3.52
   4  -5   7   26.41    2.62
  -4  -5  -7   30.32    2.87
  -4   5   6   -1.82    2.53
   4  -5   6    1.15    1.85
   4   5  -6   -1.36    2.30
   4  -5   6    1.93    1.50
  -4  -5  -6    1.68    1.81
  -4  -5  -5   14.82    2.07
   4  -5   5   15.54    2.31
   4   5  -5   12.06    2.55
   4  -5   5   17.95    2.15
  -4   5   5   13.05    2.73
   4  -5   5   11.98    2.04
  -4  -5  -4   11.07    1.72
   4  -5   4   10.26    2.04
   4   5  -4    8.60    2.36
   4  -5   4    3.43    0.86
   4  -5   4    8.04    0.77
  -4   5   4    7.83    2.44
   4  -5   4    6.09    1.90
   4  -5   3   58.28    5.00
   4   5  -3   68.64    5.53
   4  -5   3   62.59    5.15
   4  -5   3   69.75    5.33
  -4   5   3   70.97    5.58
   4   5  -2   15.59    2.74
  -4   5   2   16.11    2.68
   4  -5   2   18.68    2.56
   4  -5   2    9.35    1.90
  -4   5   1  100.98    8.12
   4  -5   1  100.82    8.11
   4   5  -1   98.46    8.47
   4  -5   1  108.25    7.85
  -4  -5  -1  121.13    7.78
   4   5  -1   96.87    8.12
   4   5   0   -0.73    2.78
   4  -5   0    2.83    1.66
  -4  -5   0    5.90    1.41
   4   5   0    3.59    2.20
   4   5   1   91.32    8.29
   4   5   1   94.23    8.03
  -4  -5   1  115.44    7.56
   4  -5  -1  100.22    7.69
  -4  -5   2   16.97    1.44
   4   5   2   13.18    3.06
   4   5   2   15.11    2.61
   4  -5  -2    7.51    1.75
   4  -5  -3   66.78    5.26
   4   5   3   70.78    6.03
   4   5   3   72.98    5.69
  -4  -5   4   11.85    2.81
   4   5   4    9.53    2.51
   4  -5  -4    6.78    1.75
   4   5   4    3.11    2.85
  -4  -5   5   13.08    2.94
   4   5   5   16.07    2.70
   4  -5  -5   12.51    1.91
   4   5   5    7.79    2.91
   4   5   6   -1.60    2.70
  -4  -5   6    2.72    2.68
   4   5   6    0.69    2.42
   4  -5  -6    2.34    1.73
   4   5   7   26.53    2.99
  -4  -5   7   20.91    3.47
   4   5   7   22.80    3.38
   4   5   8    8.55    2.39
   4   5   8    8.72    2.81
  -4  -5   8    8.04    3.02
   4   5   9    7.06    2.83
  -4  -5   9    4.62    3.05
   4   5   9    5.39    2.40
   4   5  10    6.42    2.89
  -4  -5  10    0.63    2.93
   4   5  10    0.71    2.26
   4   5  11   -2.46    3.04
  -4  -5  11    0.57    3.11
   4   5  12   -0.37    3.15
  -4  -5  12   -1.98    3.24
   4   5  13    1.15    3.17
  -4  -5  13    1.35    3.39
   4   5  14   -2.17    3.15
   4   5  15    0.59    3.18
   4   5  16    7.43    3.46
   4   5  17    3.68    3.36
   4   5  18    1.94    3.57
   4   5  19    8.06    3.72
   4   5  20    5.46    3.86
  -4  -5  20    2.15    4.41
  -4  -6 -20    1.59    3.91
  -4  -6 -19    4.01    3.71
  -4  -6 -18    0.05    3.49
  -4  -6 -17    9.68    3.47
  -4  -6 -16    9.45    3.26
  -4  -6 -15   -1.19    2.91
  -4  -6 -14    4.87    2.82
  -4  -6 -13    5.74    2.66
  -4   6  12    9.90    4.07
  -4  -6 -12    6.90    2.49
  -4   6  11    7.20    3.74
  -4  -6 -11    3.06    2.34
  -4   6  10   24.36    3.83
  -4  -6 -10   19.14    2.74
  -4   6   9    5.44    3.23
  -4  -6  -9    3.01    2.05
   4  -6   9    2.53    1.35
   4   6  -8   16.29    3.00
  -4  -6  -8   18.44    2.50
  -4   6   8   20.20    3.48
   4  -6   8   17.74    1.95
  -4  -6  -7   11.64    2.10
   4  -6   7   11.14    1.71
  -4   6   7   11.78    2.94
   4   6  -7    9.35    2.67
  -4  -6  -6   13.63    2.10
   4  -6   6   11.65    1.71
  -4   6   6   11.41    2.75
   4   6  -6    6.85    2.67
  -4   6   5   12.55    2.81
   4   6  -5   17.49    2.85
   4  -6   5   17.97    2.02
   4  -6   5   17.87    2.56
  -4  -6  -5   15.26    2.18
  -4   6   4   36.71    3.63
  -4  -6  -4   39.28    3.13
   4  -6   4   41.08    3.43
   4   6  -4   28.73    3.63
   4  -6   4   32.27    3.12
   4  -6   3   12.33    1.37
   4   6  -3   10.48    2.65
  -4   6   3    9.40    2.48
  -4  -6  -3   16.11    1.91
   4  -6   3   12.45    2.19
   4  -6   3    5.97    2.03
   4  -6   2    5.97    1.99
   4   6  -2    5.13    3.14
  -4   6   2    6.63    2.33
   4   6  -2    5.54    2.43
  -4  -6  -2    7.37    1.60
   4  -6   2    3.72    1.78
  -4   6   1    1.07    2.04
   4   6  -1   -2.90    3.17
   4  -6   1   -2.55    2.19
  -4  -6  -1    1.22    1.42
   4  -6   1    1.42    1.46
   4   6  -1    1.67    2.32
   4  -6   0   -1.53    1.53
   4   6   0   -2.89    2.98
  -4  -6   0    0.98    1.36
   4   6   0    1.10    2.15
   4  -6  -1    0.34    1.55
   4   6   1    0.74    2.91
  -4  -6   1    1.71    1.26
   4   6   1    0.11    2.47
   4   6   2    6.17    2.94
   4   6   2    7.85    2.42
  -4  -6   2   10.83    1.25
  -4  -6   3   15.64    1.29
   4   6   3   11.25    3.14
   4   6   3   14.03    2.73
   4   6   4   22.96    3.53
   4   6   4   33.95    3.21
  -4  -6   4   27.97    3.34
   4  -6  -4   17.03    2.15
   4   6   5    9.70    3.09
  -4  -6   5   16.97    3.01
   4  -6  -5   12.66    1.78
   4   6   5   16.85    2.90
   4   6   6    9.35    2.99
  -4  -6   6   11.92    2.97
   4  -6  -6   11.88    1.76
   4   6   6   13.57    2.78
   4   6   7   10.03    3.10
   4   6   7   12.26    2.67
  -4  -6   7   11.70    3.18
   4   6   8   18.89    3.27
   4   6   8   19.99    2.89
  -4  -6   8   12.46    3.34
  -4  -6   9    4.94    3.15
   4   6   9    5.29    2.48
   4   6   9    5.41    2.99
  -4  -6  10   20.69    3.85
   4   6  10   26.19    3.49
   4   6  10   25.09    3.21
   4   6  11    3.05    3.26
   4   6  11    6.39    2.54
   4   6  12    4.89    3.43
   4   6  13    4.57    3.42
   4   6  14    6.48    3.37
   4   6  15    4.64    3.48
   4   6  16   17.50    3.83
  -4  -6  17    6.01    3.89
   4   6  17   14.14    3.79
  -4  -6  18    2.71    3.97
   4   6  18    3.61    3.77
  -4  -6  19   -2.19    4.21
   4   6  19    4.83    3.85
  -4  -6  20    2.84    4.44
   4   6  20    4.72    3.94
  -4  -7 -19    3.78    3.84
  -4  -7 -18    1.89    3.51
  -4  -7 -17   -0.09    3.33
  -4  -7 -16    4.86    3.10
  -4  -7 -15    2.15    2.89
  -4  -7 -14   -0.24    2.78
  -4  -7 -13   -2.27    2.65
  -4  -7 -12   -1.70    2.55
  -4  -7 -11    2.06    2.40
  -4   7  11   -1.23    3.93
  -4  -7 -10    1.17    2.21
   4   7 -10    0.40    2.88
  -4   7  10   -0.43    3.58
  -4  -7  -9    8.75    2.27
   4   7  -9    4.97    2.72
  -4   7   9   10.63    3.35
  -4  -7  -8    2.17    2.13
  -4   7   8    3.74    3.08
   4   7  -8    4.29    2.74
   4  -7   7   11.51    1.48
  -4  -7  -7    9.21    2.13
  -4   7   7   11.61    2.97
   4   7  -7    8.84    2.84
   4  -7   6    5.47    1.43
  -4  -7  -6    8.31    1.98
  -4   7   6   10.53    2.51
   4   7  -6    3.89    2.51
   4  -7   5   12.02    1.55
  -4   7   5    8.25    2.48
  -4  -7  -5   11.27    2.01
   4   7  -5   10.44    2.61
   4   7  -4   12.31    2.76
  -4   7   4    9.27    2.53
  -4  -7  -4   15.65    1.99
   4  -7   4   12.41    1.69
   4   7  -3   23.70    3.12
  -4  -7  -3   27.25    2.42
  -4   7   3   21.95    2.90
   4  -7   3   24.13    2.99
   4  -7   3   19.88    2.34
   4   7  -2   22.76    3.21
   4  -7   2   23.41    2.69
   4   7  -2   29.91    3.89
  -4   7   2   24.51    3.00
  -4  -7  -2   29.84    2.52
  -4  -7  -1   33.83    2.57
  -4   7   1   26.77    2.97
   4  -7   1   21.88    2.93
   4   7  -1   29.74    3.98
   4  -7   1   23.55    2.47
   4   7  -1   25.78    3.32
   4  -7   1   33.90    2.54
   4   7   0   -0.70    3.00
  -4  -7   0    6.06    1.49
   4  -7   0    0.66    1.33
   4   7   0   -1.16    2.58
   4   7   1   34.02    3.87
   4   7   1   24.65    3.37
   4  -7  -1   23.95    2.43
  -4  -7   1   30.57    2.44
  -4  -7   2   30.85    2.36
   4  -7  -2   24.72    2.47
   4   7   2   21.39    3.30
   4   7   2   21.64    3.71
  -4  -7   3   29.51    1.71
   4   7   3   24.11    3.07
   4   7   4    9.93    2.68
   4  -7  -4    3.15    0.85
   4   7   4    5.67    2.98
   4   7   5    6.82    3.03
  -4  -7   5   12.42    3.15
   4   7   5   14.15    2.74
   4   7   6    4.05    3.02
  -4  -7   6    8.54    2.95
   4  -7  -6    0.86    1.11
   4   7   6    9.67    2.86
  -4  -7   7   13.28    3.31
   4   7   7   16.82    2.96
   4   7   7   13.01    3.29
   4   7   8    2.27    2.67
   4   7   8    4.87    3.07
   4   7   9   12.12    3.23
   4   7   9    8.36    2.78
   4   7  10    5.41    3.16
   4   7  10    0.78    2.68
   4   7  11    0.46    3.29
   4   7  11    4.37    2.76
   4   7  12    0.54    3.56
   4   7  13    2.72    3.55
  -4  -7  14    0.54    3.78
   4   7  14   -0.73    3.46
  -4  -7  15   -2.20    3.74
   4   7  15    4.40    3.59
  -4  -7  16    1.98    3.72
   4   7  16    0.07    3.69
  -4  -7  17    0.10    3.94
   4   7  17    1.02    3.77
  -4  -7  18    3.91    4.09
   4   7  18    8.62    3.96
  -4  -7  19    0.21    4.28
   4   7  19    8.04    4.15
  -4  -8 -19    3.76    3.77
  -4  -8 -18    3.69    3.54
  -4  -8 -17   -2.59    3.34
  -4  -8 -16   -3.27    3.15
  -4  -8 -15   -1.91    2.95
  -4  -8 -14    4.53    2.93
  -4  -8 -13    1.39    2.67
   4   8 -13   -2.33    3.29
  -4  -8 -12   13.03    2.77
   4   8 -12    6.88    3.34
  -4  -8 -11   -1.91    2.54
   4   8 -11   -1.19    3.01
  -4   8  10    8.23    3.91
  -4  -8 -10    4.09    2.33
   4   8 -10    3.59    3.00
  -4   8   9    7.43    3.48
  -4  -8  -9    5.14    2.26
   4   8  -9    1.21    2.85
  -4   8   8    6.32    3.22
  -4  -8  -8    5.24    2.21
   4   8  -8    1.97    2.86
  -4   8   7   17.18    3.27
   4   8  -7   15.93    3.04
  -4  -8  -7   15.34    2.37
  -4  -8  -6   17.87    2.33
  -4   8   6   17.33    3.00
   4   8  -6   15.02    3.06
  -4  -8  -5    5.84    1.96
  -4   8   5    5.72    2.39
   4   8  -5    7.28    2.84
   4   8  -4    1.62    2.61
   4  -8   4    4.40    1.16
  -4   8   4   -0.05    2.37
  -4  -8  -4    3.96    1.89
   4  -8   3    6.71    1.50
  -4   8   3    8.36    2.32
  -4  -8  -3    7.64    1.85
   4   8  -3    9.36    2.67
   4  -8   2    1.17    1.59
  -4  -8  -2    0.90    1.60
  -4   8   2    2.89    2.09
   4   8  -2   -0.47    2.60
  -4  -8  -1    7.76    1.68
   4  -8   1    8.92    1.94
   4   8  -1    6.96    3.19
  -4   8   1    8.41    2.12
   4   8  -1    3.61    2.78
   4   8   0    3.75    3.26
  -4  -8   0    8.97    1.68
   4   8   0    5.15    2.75
  -4  -8   1   10.98    1.70
   4   8   1    8.21    2.83
  -4  -8   2    4.34    1.42
   4   8   2    4.23    3.11
   4   8   2    2.18    2.82
  -4  -8   3    5.58    1.45
   4   8   3   10.50    3.02
   4   8   3    2.49    3.20
   4   8   4    2.21    2.73
   4   8   4   -1.72    3.03
   4   8   5    0.13    3.12
   4   8   5    6.84    2.81
   4   8   6   20.56    3.69
   4   8   6   26.66    3.59
   4   8   7   16.26    3.53
   4   8   7   17.36    3.24
   4   8   8    7.83    3.37
   4   8   8    4.78    2.86
   4   8   9    3.17    3.04
   4   8   9    3.80    2.86
   4   8  10   10.46    3.31
   4   8  10    6.07    2.93
   4   8  11    3.46    3.10
   4   8  11   -3.49    3.48
  -4  -8  11    5.26    3.60
   4   8  12   14.10    3.96
  -4  -8  12   15.66    3.88
   4   8  13    2.07    3.69
  -4  -8  13    2.39    3.70
   4   8  14    2.63    3.69
  -4  -8  14    5.43    3.83
   4   8  15   -2.63    3.93
  -4  -8  15   -1.21    3.82
   4   8  16    4.61    3.92
  -4  -8  16    1.75    3.92
   4   8  17    2.42    3.87
  -4  -8  17   -0.69    3.99
  -4  -8  18    5.71    4.19
   4   8  18    6.59    4.17
  -4  -8  19   -1.58    4.43
   4   8  19    7.50    4.37
  -4  -9 -18    1.47    3.46
  -4  -9 -17   -0.33    3.39
  -4  -9 -16    0.18    3.27
  -4  -9 -15   -2.35    3.09
   4   9 -14   -0.79    3.55
  -4  -9 -14   -1.33    2.89
   4   9 -13    3.08    3.38
  -4  -9 -13   -2.23    2.82
   4   9 -12   -1.35    3.28
  -4  -9 -12   -1.73    2.62
   4   9 -11    0.95    3.13
  -4  -9 -11    6.86    2.61
   4   9 -10    1.00    2.99
  -4  -9 -10    3.15    2.41
  -4   9  10    7.91    4.17
  -4  -9  -9    5.39    2.29
  -4   9   9    2.53    3.61
   4   9  -9    0.07    2.97
  -4  -9  -8    5.20    2.27
  -4   9   8    6.49    3.35
   4   9  -8    2.64    2.94
  -4  -9  -7    0.27    2.08
  -4   9   7    0.64    2.98
   4   9  -7    2.61    2.95
  -4  -9  -6    2.87    2.07
  -4   9   6    3.70    2.71
   4   9  -6    3.54    2.98
  -4  -9  -5    7.50    2.10
   4   9  -5   11.20    2.99
  -4   9   5    8.77    2.59
   4   9  -4   10.88    2.99
  -4  -9  -4   11.53    2.17
  -4   9   4   13.97    2.48
  -4  -9  -3    9.27    2.01
  -4   9   3    6.84    2.28
   4   9  -3    9.58    2.87
  -4  -9  -2    3.98    1.85
  -4   9   2    5.36    2.08
   4   9  -2    3.77    2.94
  -4  -9  -1    3.83    1.76
   4  -9   1    4.46    1.73
  -4   9   1    3.09    1.99
   4   9  -1    2.99    2.93
   4   9   0    0.62    2.63
  -4  -9   0    0.83    1.64
   4   9   1    1.89    3.36
  -4  -9   1    1.85    1.65
   4   9   1    5.18    3.00
  -4  -9   2    3.59    1.70
   4   9   2    6.44    2.96
   4   9   2    4.82    3.13
   4   9   3    8.95    3.08
   4   9   3    1.83    3.37
   4   9   4   11.18    3.50
   4   9   4   13.87    3.21
   4   9   5    6.25    3.29
   4   9   5   11.90    3.09
   4   9   6   -0.76    3.22
   4   9   6   -0.64    3.17
   4   9   7    4.82    3.44
   4   9   7    5.64    3.12
  -4  -9   8    8.39    3.53
   4   9   8    6.16    3.13
   4   9   8   10.76    3.56
  -4  -9   9    3.98    3.52
   4   9   9    9.76    3.21
   4   9   9    3.30    3.08
  -4  -9  10    2.74    3.55
   4   9  10    8.78    3.44
   4   9  10    5.16    3.20
  -4  -9  11    2.88    3.66
   4   9  11    8.01    3.76
   4   9  11    7.21    3.29
  -4  -9  12    0.09    3.58
   4   9  12   -3.77    3.93
  -4  -9  13    0.47    3.78
   4   9  13   -4.76    3.93
  -4  -9  14    2.79    3.91
   4   9  14    0.73    3.85
  -4  -9  15   -0.20    3.94
   4   9  15    3.79    4.07
  -4  -9  16    5.84    4.06
   4   9  16    7.26    4.13
  -4  -9  17   -1.31    4.12
   4   9  17    4.91    4.17
   4   9  18    7.41    4.33
  -4  -9  18    3.31    4.39
  -4 -10 -17    3.65    3.53
  -4 -10 -16    1.16    3.28
  -4 -10 -15    4.49    3.23
  -4 -10 -14    3.48    3.06
   4  10 -13    4.06    3.75
  -4 -10 -13    6.33    2.89
   4  10 -12    3.35    3.46
  -4 -10 -12    6.76    2.76
   4  10 -11    3.90    3.31
  -4 -10 -11    7.06    2.67
  -4 -10 -10    2.34    2.47
   4  10 -10   -0.74    3.20
  -4 -10  -9    3.63    2.37
  -4  10   9    6.90    3.87
   4  10  -9    4.31    3.11
  -4 -10  -8   -1.79    2.29
  -4  10   8   -0.57    3.46
   4  10  -8    1.78    3.16
  -4 -10  -7    5.66    2.37
  -4  10   7    9.66    3.19
   4  10  -7    5.11    3.17
  -4 -10  -6    2.23    2.19
   4  10  -6    2.05    3.03
  -4  10   6    2.26    2.70
  -4 -10  -5   19.24    2.67
   4  10  -5   16.90    3.42
  -4  10   5   25.63    3.00
   4  10  -4    5.16    2.93
  -4 -10  -4    4.61    2.04
   4  10  -4    6.49    3.60
  -4  10   4    5.69    2.35
   4  10  -3    2.48    3.55
  -4 -10  -3   10.70    2.15
   4  10  -3    5.94    3.17
  -4 -10  -2    1.84    1.97
   4  10  -2   -2.58    3.22
  -4 -10  -1    0.64    1.91
   4  10  -1    0.27    2.95
  -4 -10   0    1.14    1.94
   4  10   0    0.60    2.94
  -4 -10   1    2.38    1.84
   4  10   1    2.20    3.23
  -4 -10   2   -2.92    1.84
   4  10   2    1.01    3.07
   4  10   3   11.14    3.31
   4  10   4    0.43    3.42
   4  10   4    8.98    3.26
   4  10   5   28.68    4.26
   4  10   5   25.50    3.98
   4  10   6    0.64    3.32
   4  10   6    0.27    3.22
   4  10   7    8.60    3.52
   4  10   7    7.75    3.33
  -4 -10   8    5.23    3.38
   4  10   8    2.82    3.58
   4  10   8   -0.45    3.23
   4  10   9    5.66    3.43
   4  10   9    5.84    3.40
  -4 -10   9    2.97    3.36
   4  10  10    1.84    3.31
   4  10  10   10.56    3.66
  -4 -10  10   -0.99    3.57
   4  10  11    8.72    3.58
   4  10  11    7.00    3.82
  -4 -10  11    6.73    3.73
   4  10  12    9.96    3.43
   4  10  12    1.93    4.04
  -4 -10  12   -0.75    3.77
   4  10  13   -0.23    4.20
  -4 -10  13    2.89    4.06
   4  10  14    9.87    4.18
  -4 -10  14   11.93    4.16
   4  10  15    3.88    4.19
  -4 -10  15    1.30    3.98
   4  10  16    0.61    4.09
  -4 -10  16    1.14    4.34
   4  10  17    3.59    4.39
  -4 -10  17    1.06    4.51
  -4 -11 -17    1.95    3.59
   4  11 -17    3.66    4.36
  -4 -11 -16   -1.25    3.41
  -4 -11 -15    3.15    3.31
  -4 -11 -14    2.27    3.12
  -4 -11 -13    6.42    2.97
  -4 -11 -12    0.56    2.75
   4  11 -12    2.55    3.45
  -4 -11 -11    3.29    2.74
   4  11 -11    0.31    3.47
  -4 -11 -10    1.80    2.64
   4  11 -10    0.48    3.50
  -4  11   9    2.85    3.95
  -4 -11  -9    3.20    2.51
   4  11  -9    2.58    3.45
  -4  11   8    2.52    3.48
   4  11  -8   -1.21    3.14
  -4 -11  -8    2.78    2.47
   4  11  -7    8.94    3.39
  -4 -11  -7    6.40    2.49
   4  11  -6    6.71    3.25
  -4 -11  -6    8.13    2.42
   4  11  -5   -3.26    3.77
   4  11  -5    3.28    3.14
  -4 -11  -5    2.12    2.18
   4  11  -4   30.62    4.38
   4  11  -4   24.99    4.01
  -4 -11  -4   25.01    2.96
   4  11  -3   -1.40    3.48
   4  11  -3    0.23    3.40
  -4 -11  -3    2.00    2.18
   4  11  -2   35.68    4.27
   4  11  -2   26.37    3.92
  -4 -11  -2   23.88    3.03
   4  11  -1    4.32    3.70
   4  11  -1    5.54    3.05
  -4 -11  -1    0.37    2.06
  -4 -11   0   12.78    2.49
   4  11   0   15.19    3.72
   4  11   1    5.44    3.32
   4  11   2   32.29    4.25
   4  11   3    2.14    3.39
   4  11   4   32.93    4.27
   4  11   5    0.07    3.57
   4  11   6    8.57    3.43
   4  11   7    5.57    3.62
   4  11   7    9.02    3.72
   4  11   8    4.07    3.39
   4  11   8    3.41    3.75
   4  11   9    6.31    3.60
   4  11   9    1.16    3.62
  -4 -11   9   -0.54    3.55
   4  11  10    6.77    3.79
   4  11  10    2.56    3.51
  -4 -11  10    4.27    3.63
   4  11  11   -6.65    4.13
   4  11  11    0.49    3.68
  -4 -11  11   -3.29    3.83
   4  11  12    0.40    4.19
   4  11  12    3.25    3.62
  -4 -11  12    2.59    3.95
   4  11  13    0.08    4.17
  -4 -11  13   -3.93    4.08
   4  11  14    1.09    4.14
  -4 -11  14    2.51    4.09
   4  11  15   10.13    4.40
  -4 -11  15    3.09    4.30
   4  11  16    0.56    4.36
  -4 -11  16   -7.05    4.40
   4  11  17   17.67    4.75
  -4 -11  17    3.68    4.64
   4  12 -16    1.26    4.26
  -4 -12 -16   -0.05    3.56
  -4 -12 -15    4.07    3.36
  -4 -12 -14    2.46    3.12
  -4 -12 -13    2.99    3.12
  -4 -12 -12    2.91    3.04
   4  12 -11    1.85    3.74
  -4 -12 -11    1.33    2.88
   4  12 -10    5.07    3.70
  -4 -12 -10    5.92    2.86
   4  12  -9   -0.32    3.46
  -4 -12  -9    2.96    2.78
  -4 -12  -8    3.78    2.64
   4  12  -8    6.08    3.53
  -4 -12  -7    9.70    2.63
   4  12  -7   16.39    3.62
  -4 -12  -6    6.76    2.48
   4  12  -6    0.75    3.88
   4  12  -6    1.52    3.34
  -4 -12  -5    0.73    2.45
   4  12  -5    0.17    3.87
   4  12  -5   -0.47    3.37
  -4 -12  -4    2.92    2.46
   4  12  -4    3.91    3.60
   4  12  -4    2.50    3.60
  -4 -12  -3    0.97    2.33
   4  12  -3    2.32    3.66
   4  12  -3    2.05    3.43
  -4 -12  -2   -1.57    2.32
   4  12  -2    1.51    3.66
   4  12  -2   -1.67    3.22
  -4 -12  -1    2.19    2.26
   4  12  -1    2.60    3.58
   4  12  -1   -0.63    3.61
   4  12   0    7.67    3.65
   4  12   0    6.67    3.57
   4  12   1   -2.79    3.69
   4  12   1    3.17    3.42
   4  12   2   -2.89    3.69
   4  12   2   -0.44    3.36
   4  12   3    6.11    3.62
   4  12   3    1.58    3.62
   4  12   4    4.71    3.60
   4  12   5    2.35    3.78
   4  12   6    7.23    3.68
   4  12   7   14.29    3.91
   4  12   8    3.14    3.62
   4  12   9    4.58    3.81
   4  12  10   10.25    4.32
   4  12  10    5.03    3.85
  -4 -12  10   15.66    4.07
   4  12  11    0.87    4.14
   4  12  11    2.23    3.89
  -4 -12  11    4.36    3.93
   4  12  12    4.71    4.40
   4  12  12    4.65    3.94
  -4 -12  12    3.39    3.98
   4  12  13    2.49    4.38
  -4 -12  13    0.10    4.18
   4  12  14    1.38    4.40
  -4 -12  14    6.27    4.37
   4  12  15    5.49    4.59
  -4 -12  15    1.79    4.53
   4  12  16    6.80    4.73
  -4 -12  16    8.23    4.75
  -4 -13 -15    4.52    3.50
   4  13 -15   -0.10    4.73
  -4 -13 -14    0.70    3.39
  -4 -13 -13   -0.14    3.21
  -4 -13 -12    1.71    3.14
  -4 -13 -11    2.77    3.01
  -4 -13 -10    4.76    3.03
   4  13 -10    5.35    3.78
  -4 -13  -9    5.33    2.94
   4  13  -9    7.05    3.73
  -4 -13  -8    4.74    2.81
   4  13  -8    5.23    3.66
  -4 -13  -7    1.01    2.77
   4  13  -7    2.77    3.67
  -4 -13  -6    1.54    2.63
   4  13  -6   -3.25    4.01
   4  13  -6   -5.81    3.76
  -4 -13  -5    0.55    2.78
   4  13  -5   -3.44    3.87
   4  13  -5   -2.35    3.77
  -4 -13  -4   -2.99    2.62
   4  13  -4   -2.46    3.89
   4  13  -4   -5.53    3.65
  -4 -13  -3    2.88    2.59
   4  13  -3    5.60    3.95
   4  13  -3    0.38    3.49
  -4 -13  -2    0.97    2.62
   4  13  -2    5.85    3.81
   4  13  -2    1.95    3.63
   4  13  -1    1.95    3.84
   4  13  -1   -0.08    3.78
   4  13   0   10.46    3.85
   4  13   0    8.84    3.63
   4  13   1   -8.32    3.80
   4  13   1    5.22    3.71
   4  13   2    2.74    3.72
   4  13   2    2.07    3.73
   4  13   3    4.05    3.71
   4  13   3    1.40    3.76
   4  13   4    1.64    3.94
   4  13   4    3.19    3.81
   4  13   5    3.45    3.90
   4  13   5    2.79    3.86
   4  13   6   -1.32    3.87
   4  13   6   -2.58    3.95
   4  13   7    1.62    3.93
   4  13   8    2.97    3.84
   4  13   9    4.88    4.06
   4  13  10    6.53    3.95
   4  13  11    1.67    4.21
  -4 -13  11   -2.15    4.08
   4  13  12    4.72    4.21
  -4 -13  12   -2.77    4.13
  -4 -13  13    7.89    4.31
   4  13  13   -5.55    4.69
  -4 -13  14    5.20    4.50
   4  13  14    4.74    4.54
  -4 -13  15    7.11    4.77
   4  13  15    5.33    4.94
  -4 -14 -13    0.66    3.42
  -4 -14 -12    1.23    3.26
  -4 -14 -11   -1.31    3.27
  -4 -14 -10   -2.00    3.15
  -4 -14  -9    2.85    3.06
   4  14  -9    4.81    3.91
   4  14  -9   -0.09    4.27
  -4 -14  -8    0.74    3.04
   4  14  -8    0.09    4.06
   4  14  -8   -6.03    4.23
  -4 -14  -7    1.86    2.96
   4  14  -7   -5.49    4.10
   4  14  -7   -0.44    4.22
  -4 -14  -6    1.33    2.95
   4  14  -6   -0.44    3.99
   4  14  -6   -1.09    3.99
  -4 -14  -5   -1.91    2.98
   4  14  -5   -0.75    3.89
   4  14  -5   -2.10    4.02
  -4 -14  -4    3.30    2.89
   4  14  -4    5.81    3.72
   4  14  -4   -1.09    4.06
  -4 -14  -3    0.08    2.84
   4  14  -3    5.57    3.98
   4  14  -3    1.97    3.86
   4  14  -2    1.33    4.03
   4  14  -2    8.22    3.99
   4  14  -1    0.08    3.88
   4  14  -1    4.54    3.80
   4  14   0   -2.86    3.83
   4  14   0   -4.52    4.06
   4  14   1    4.29    3.87
   4  14   1   -3.80    3.87
   4  14   2    2.85    3.90
   4  14   2    8.03    4.02
   4  14   3   -0.72    3.97
   4  14   3    5.89    3.99
   4  14   4    5.11    3.92
   4  14   4    3.81    4.17
   4  14   5    5.87    4.05
   4  14   5    1.39    4.00
   4  14   6    5.20    3.99
   4  14   6   -0.58    4.10
   4  14   7    2.07    3.94
   4  14   7    2.42    4.07
   4  14   8    9.78    4.08
   4  14   8    1.29    4.12
   4  14   9   10.89    4.41
   4  14   9    6.44    4.35
   4  14  10    3.26    4.38
   4  14  11    0.76    4.55
   4  14  12   -0.41    4.35
  -4 -14  13   -0.62    4.50
  -4 -15 -12    1.27    3.63
  -4 -15 -11   -0.99    3.47
   4  15 -10   -2.54    4.57
  -4 -15 -10    3.78    3.37
   4  15  -9   -0.09    4.32
  -4 -15  -9   -0.40    3.18
   4  15  -9   -0.37    4.73
   4  15  -8   -4.54    4.47
  -4 -15  -8    1.37    3.27
   4  15  -8   -3.53    4.60
   4  15  -7    0.34    4.17
  -4 -15  -7    0.67    3.34
   4  15  -7    0.36    4.26
   4  15  -6    0.26    4.08
  -4 -15  -6    0.65    3.16
   4  15  -6    0.78    4.11
   4  15  -5    3.71    4.23
  -4 -15  -5    3.40    3.22
   4  15  -5    2.12    3.96
   4  15  -4    0.59    4.15
  -4 -15  -4    0.88    3.16
   4  15  -4    2.21    4.18
   4  15  -3    2.14    4.22
   4  15  -3    0.76    4.12
   4  15  -2    1.94    4.16
   4  15  -2    5.47    3.99
   4  15  -1    0.79    4.08
   4  15  -1   -6.84    4.27
   4  15   0    7.96    4.14
   4  15   0   -3.69    4.15
   4  15   1   -3.07    4.06
   4  15   1    3.16    4.15
   4  15   2   -4.65    4.17
   4  15   2    3.18    4.05
   4  15   3   -3.26    4.07
   4  15   3    8.85    4.46
   4  15   4    1.30    4.02
   4  15   4   -1.86    4.49
   4  15   5    7.44    4.23
   4  15   5    7.13    4.40
   4  15   6    8.21    4.17
   4  15   6    4.26    4.33
   4  15   7    0.17    4.37
   4  15   7   10.13    4.08
   4  15   8    3.83    4.41
   4  15   8    4.46    4.16
   4  15   9    3.50    4.49
   4  15   9    6.81    4.45
   4  15  10    3.73    4.54
   4  15  10    6.33    4.57
   4  15  11    0.98    4.74
   4  15  11   -0.80    4.80
   4  15  12    4.57    4.61
   4  15  12   -3.22    5.17
   4  16 -10    1.29    4.82
  -4 -16 -10    6.11    3.54
   4  16  -9   -0.45    4.58
  -4 -16  -9    0.81    3.59
   4  16  -8   -0.79    4.46
  -4 -16  -8    2.07    3.60
   4  16  -8   -4.28    4.52
   4  16  -7    1.76    4.45
  -4 -16  -7    4.47    3.60
   4  16  -7   -0.09    4.36
   4  16  -6    0.26    4.34
  -4 -16  -6    0.88    3.45
   4  16  -6    3.30    4.31
   4  16  -5    0.60    4.12
  -4 -16  -5    2.62    3.50
   4  16  -5    0.77    4.53
   4  16  -4   -2.42    4.49
   4  16  -4   -1.90    4.16
   4  16  -3    2.32    4.32
   4  16  -3    0.60    4.25
   4  16  -2    1.76    4.43
   4  16  -2   -4.00    4.36
   4  16  -1    1.54    4.38
   4  16  -1   -8.13    4.34
   4  16   0   -4.85    4.11
   4  16   0    3.89    4.40
   4  16   1   -2.16    4.14
   4  16   1    3.51    4.36
   4  16   2   -0.50    4.32
   4  16   2    1.76    4.47
   4  16   3    2.51    4.19
   4  16   3    0.86    4.67
   4  16   4    6.07    4.33
   4  16   4   -1.98    4.53
   4  16   5    6.80    4.26
   4  16   5   -1.18    4.59
   4  16   6    1.92    4.27
   4  16   6    0.36    4.45
   4  16   7    9.64    4.35
   4  16   7    3.44    4.66
   4  16   8   12.95    4.52
   4  16   8    6.17    4.79
   4  16   9    4.10    4.69
   4  16   9    2.96    4.69
   4  16  10    5.14    4.98
   4  16  10    3.83    4.95
   4  17  -7    7.59    4.67
  -4 -17  -7   -1.22    3.85
   4  17  -7    3.14    4.92
   4  17  -6   -1.75    4.39
  -4 -17  -6   -0.95    3.78
   4  17  -6    2.54    4.98
   4  17  -5    3.90    4.47
   4  17  -5   -4.09    4.76
   4  17  -4    9.04    4.56
   4  17  -4    4.47    4.75
   4  17  -3   -6.17    4.58
   4  17  -3    0.29    4.70
   4  17  -2   -3.78    4.56
   4  17  -2   -1.05    4.44
   4  17  -1   -4.02    4.44
   4  17  -1    0.39    4.62
   4  17   0   -2.20    4.34
   4  17   0    4.35    4.54
   4  17   1    8.20    4.45
   4  17   1    5.62    4.67
   4  17   2    5.80    4.42
   4  17   2    0.20    4.89
   4  17   3    9.25    4.44
   4  17   3    0.57    4.88
   4  17   4   12.00    4.56
   4  17   4    7.53    4.78
   4  17   5    6.83    4.56
   4  17   5    2.18    4.84
   4  17   6   10.99    4.48
   4  17   6    1.29    4.74
   4  17   7   15.22    4.67
   4  17   7    6.31    4.84
   4  18  -2    2.45    4.89
   4  18  -2   -2.65    4.52
   4  18  -1    4.54    4.86
   4  18  -1   -1.21    4.55
   4  18   0    6.66    4.96
   4  18   0    2.97    4.69
   4  18   1   -1.86    5.11
   4  18   1   -4.01    4.59
   4  18   2   -2.42    5.21
   4  18   2    1.73    4.64
   5   0   0   -1.56    2.61
   5   0   0   -3.11    3.59
   5   0  -1    1.23    2.55
   5   0   1    4.58    2.56
   5   0  -1   -0.75    3.60
   5   0   1    1.54    3.47
   5   0   2    0.71    2.40
   5   0  -2    0.97    2.60
   5   0   2   -1.68    3.52
   5   0   3    8.96    3.45
   5   0   3    8.01    2.57
  -5   0   4   25.22    3.73
   5   0   4   16.72    3.70
  -5   0   5    1.78    3.46
   5   0   5    1.96    3.23
  -5   0   6    5.69    3.72
   5   0   6    8.01    3.22
  -5   0   7    3.96    3.74
   5   0   7    4.27    3.14
  -5   0   8    1.58    3.73
   5   0   8    3.05    3.09
  -5   0   9    1.15    3.78
   5   0   9    4.15    2.98
  -5   0  10   32.96    4.85
   5   0  10   31.92    4.10
  -5   0  11   -2.69    3.93
   5   0  11   -4.85    3.32
  -5   0  12   15.57    4.40
   5   0  12   17.58    3.55
  -5   0  13   -0.64    4.35
   5   0  13    0.84    3.09
   5   0  14    1.57    3.03
  -5   0  14    5.77    4.36
   5   0  15    2.98    3.17
  -5   0  15   -0.89    4.53
  -5   0  16    1.16    4.65
  -5   0  17   -1.32    4.98
  -5   1  17    0.12    5.08
  -5   1  16   -0.48    4.98
  -5   1  15    0.46    4.73
  -5   1  14    0.55    4.61
   5  -1  13    1.99    2.89
  -5   1  13    3.00    4.31
   5  -1  12    1.09    2.85
  -5   1  12   -2.51    4.34
   5  -1  11    1.88    2.98
  -5   1  11    5.54    4.21
   5  -1  10    1.19    2.92
  -5   1  10    0.68    3.90
   5  -1   9    5.09    2.84
  -5   1   9   -1.40    3.92
  -5   1   8    3.96    3.73
   5  -1   8    5.57    2.86
  -5   1   7   11.16    3.76
   5  -1   7    9.89    3.12
  -5   1   6    2.58    3.52
   5  -1   6    2.25    2.99
  -5   1   5    7.60    3.46
   5  -1   5    5.87    3.15
  -5   1   4    1.97    3.22
   5  -1   4   -2.74    3.24
  -5   1   3   19.60    3.56
   5   1  -3   14.34    3.05
   5  -1   3   19.45    3.58
   5  -1   2    1.62    2.30
   5   1  -2    1.60    2.69
   5  -1   2    2.29    3.28
   5  -1   1    5.24    2.58
   5   1  -1    5.07    2.75
   5  -1   1    1.19    3.43
   5   1  -1   -2.90    3.76
   5  -1   0   11.47    2.60
   5   1   0   13.67    2.94
   5  -1   0   12.46    3.69
   5   1   0    7.38    3.80
   5   1   1    5.33    2.67
   5  -1  -1    4.13    2.54
   5  -1  -1    1.21    3.52
   5   1   1   -0.07    3.59
   5   1   2    2.11    3.52
   5   1   2    0.09    2.70
   5   1   3   18.31    3.76
   5   1   3   16.02    2.89
   5   1   4   -3.57    3.50
   5   1   4    1.94    2.64
  -5  -1   4    3.81    3.40
   5   1   5    2.08    3.30
  -5  -1   5    3.97    3.38
   5   1   6    2.72    3.29
  -5  -1   6    2.85    3.65
   5   1   7   11.19    3.38
  -5  -1   7   11.07    3.80
   5   1   8    5.11    3.25
  -5  -1   8    5.71    3.87
  -5  -1   9    2.03    3.92
   5   1   9    8.50    3.14
  -5  -1  10    0.49    3.90
   5   1  10    4.92    3.32
  -5  -1  11    3.94    3.91
   5   1  11   -0.06    3.34
  -5  -1  12    3.98    4.05
   5   1  12   -2.86    3.39
  -5  -1  13    0.74    4.30
   5   1  13    1.93    3.30
  -5  -1  14    0.98    4.29
   5   1  14    2.50    3.35
  -5  -1  15   -1.11    4.54
   5   1  15    3.20    3.37
   5   1  16    4.33    3.41
  -5  -1  16    0.79    4.62
  -5  -1  17    0.46    4.70
  -5   2  17    5.00    5.27
  -5   2  16   -4.59    5.09
  -5   2  15    1.78    4.94
  -5   2  14    0.11    4.74
  -5   2  13   -0.54    4.41
  -5   2  12   -1.26    4.36
  -5   2  11    2.95    4.13
   5  -2  11    2.52    2.80
  -5   2  10   -3.40    4.10
   5  -2  10   -0.49    2.88
  -5   2   9    2.40    3.76
   5  -2   9   -0.09    2.74
  -5   2   8    7.33    3.86
   5  -2   8   16.69    2.95
   5  -2   7    2.37    2.76
  -5   2   7    2.37    3.58
   5  -2   6    5.48    2.92
  -5   2   6    0.42    3.41
   5   2  -5    0.42    2.83
   5  -2   5    0.51    3.02
  -5   2   5    4.52    3.30
   5   2  -4    0.35    2.74
   5  -2   4   -3.87    3.10
  -5   2   4    3.32    3.19
   5   2  -3    3.43    2.82
   5  -2   3    6.87    3.18
  -5   2   3    5.08    3.15
   5   2  -2    0.05    2.75
   5  -2   2   -0.77    3.17
   5   2  -1    4.25    2.82
   5  -2   1    4.15    2.35
   5  -2   1    1.87    3.29
   5   2  -1    2.21    3.97
   5   2   0    0.43    2.82
   5  -2   0   -0.72    2.39
   5  -2   0   -1.90    3.41
   5   2   0   -0.23    3.80
   5   2   1    6.21    2.76
   5  -2  -1    4.38    2.52
   5   2   1   -0.92    3.65
   5   2   2    0.37    3.68
   5   2   2   -3.25    2.86
   5   2   3    4.43    3.64
   5   2   3    1.04    2.59
   5   2   4   -2.92    3.55
   5   2   4    1.84    2.69
  -5  -2   4    4.07    3.36
   5   2   5   -0.47    3.38
   5   2   5    3.07    2.68
  -5  -2   5    4.16    3.48
   5   2   6    5.52    3.41
  -5  -2   6    6.04    3.70
   5   2   7    3.75    3.38
  -5  -2   7    3.43    3.66
   5   2   8   10.66    3.60
  -5  -2   8   14.60    4.00
  -5  -2   9   -3.00    3.87
   5   2   9    2.12    3.20
  -5  -2  10    9.77    4.11
   5   2  10   10.18    3.44
  -5  -2  11    2.30    3.95
   5   2  11    0.42    3.52
  -5  -2  12    3.33    4.03
   5   2  12    1.90    3.61
  -5  -2  13   -2.62    4.28
   5   2  13   -0.06    3.53
  -5  -2  14   -1.07    4.35
   5   2  14    0.47    3.51
  -5  -2  15    1.54    4.36
   5   2  15    0.57    3.47
  -5  -2  16   -2.93    4.69
   5   2  16    2.57    3.53
  -5  -2  17    2.51    4.69
   5   2  17    7.77    3.71
  -5   3  17    9.00    5.82
  -5   3  16    0.38    5.29
  -5   3  15    5.21    5.03
  -5   3  14    0.12    5.05
  -5   3  13    1.81    4.57
  -5   3  12    0.64    4.46
  -5   3  11    0.20    4.29
  -5   3  10    1.37    4.05
  -5   3   9   -1.39    3.80
   5  -3   9    0.79    2.68
  -5   3   8    1.23    3.69
   5  -3   8    6.20    2.60
   5  -3   7   19.23    3.11
  -5   3   7   23.36    4.11
   5   3  -6    0.19    3.03
   5  -3   6    3.84    2.84
  -5   3   6    2.69    3.42
   5   3  -5   12.77    3.11
   5  -3   5   10.47    3.08
  -5   3   5   15.98    3.63
   5   3  -4    1.10    2.88
   5  -3   4   -0.24    2.84
  -5   3   4    0.97    3.18
   5   3  -3    6.37    2.94
   5  -3   3    3.51    3.05
  -5   3   3    9.63    3.16
   5   3  -2    1.76    2.88
   5  -3   2    2.16    3.11
   5   3  -2   -0.17    4.00
   5   3  -1   28.83    3.59
   5   3  -1   24.91    4.50
   5  -3   1   20.90    3.71
   5   3   0    2.48    2.78
   5  -3   0    0.91    2.38
   5  -3   0   -3.90    3.40
   5   3   0    1.21    3.83
   5   3   1   24.66    3.60
   5   3   1   28.44    4.51
   5   3   2   -1.66    2.99
   5   3   2    2.01    3.59
   5   3   3    3.74    2.95
   5   3   3    7.41    3.74
   5   3   4    1.38    2.89
   5   3   4   -0.36    3.70
  -5  -3   5   17.94    3.89
   5   3   5   23.32    3.34
   5   3   5   12.87    3.93
  -5  -3   6    7.77    3.64
   5   3   6    4.94    2.97
   5   3   6    3.18    3.54
  -5  -3   7   22.93    4.17
   5   3   7   16.71    3.85
  -5  -3   8    6.80    3.85
   5   3   8    7.95    3.56
  -5  -3   9   -2.24    3.84
   5   3   9    3.70    3.35
  -5  -3  10   -0.10    3.94
   5   3  10   11.32    3.48
  -5  -3  11    8.46    4.04
   5   3  11    1.92    3.71
  -5  -3  12   -0.10    4.03
   5   3  12   -2.15    3.76
  -5  -3  13   -2.27    4.15
   5   3  13   -2.63    3.84
  -5  -3  14    6.49    4.22
   5   3  14    6.13    3.72
  -5  -3  15   -2.06    4.40
   5   3  15    8.08    3.80
  -5  -3  16    0.89    4.60
   5   3  16    4.51    3.82
   5   3  17    5.70    3.87
  -5  -3  17    2.52    4.72
  -5   4  17    4.29    6.06
  -5   4  16   -0.41    5.70
  -5   4  15    5.15    5.38
  -5   4  14   10.46    5.13
  -5  -4 -13    2.86    3.60
  -5   4  13    2.66    4.90
  -5  -4 -12   -0.69    3.56
  -5   4  12    3.42    4.71
  -5  -4 -11    3.17    3.42
  -5   4  11    0.10    4.28
  -5   4  10   -2.74    4.18
  -5  -4 -10    7.30    3.37
  -5   4   9   -1.38    3.94
  -5   4   8   15.52    4.04
   5   4  -7   -1.07    3.08
   5  -4   7    4.59    2.41
  -5   4   7    3.75    3.60
   5   4  -6    4.83    3.06
   5  -4   6    8.25    2.66
  -5   4   6    6.12    3.48
   5   4  -5   10.51    3.22
   5  -4   5    8.61    2.80
  -5   4   5   12.74    3.49
   5   4  -4    0.75    2.93
   5  -4   4    2.52    2.73
  -5   4   4    5.47    3.23
   5   4  -3    9.54    3.02
   5  -4   3    8.63    3.18
  -5   4   3   14.32    3.26
   5   4  -2    2.08    3.02
   5  -4   2    3.48    2.96
   5   4  -2    0.09    4.06
   5   4  -1    8.68    3.08
   5   4  -1    5.43    3.94
   5  -4   1    4.23    3.19
   5   4   0    3.25    2.92
   5  -4   0   -3.72    3.30
   5   4   0   -5.37    3.98
   5   4   1    5.30    3.36
   5   4   1   13.94    4.02
   5   4   2    2.50    2.99
   5   4   2    2.33    3.76
   5   4   3   16.10    3.39
   5   4   3   10.25    3.83
   5   4   4    7.08    3.14
   5   4   4    0.30    3.84
  -5  -4   5   15.22    3.88
   5   4   5   12.78    3.19
   5   4   5    7.54    3.83
  -5  -4   6   11.63    3.74
   5   4   6    9.37    3.17
   5   4   6    4.13    3.74
  -5  -4   7    2.09    3.76
   5   4   7    3.67    3.68
  -5  -4   8   21.88    4.22
   5   4   8   21.21    4.09
  -5  -4   9    0.20    3.79
   5   4   9    5.37    3.61
  -5  -4  10   -0.10    3.91
   5   4  10    3.76    3.55
  -5  -4  11    1.12    4.06
   5   4  11    3.81    3.85
  -5  -4  12    0.42    4.20
   5   4  12   -0.34    3.83
  -5  -4  13   -2.85    4.19
   5   4  13   -2.53    3.92
  -5  -4  14    3.89    4.20
   5   4  14    7.36    3.88
  -5  -4  15    0.98    4.44
   5   4  15    6.34    3.99
  -5  -4  16   -3.76    4.48
   5   4  16    2.44    3.93
  -5  -4  17    1.13    4.79
   5   4  17    4.86    4.07
  -5   5  16   -1.88    6.22
  -5  -5 -16    0.82    3.89
  -5   5  15   -2.18    5.84
  -5  -5 -15   -0.29    3.73
  -5   5  14    2.65    5.33
  -5  -5 -14    1.93    3.49
  -5   5  13    1.06    4.94
  -5  -5 -13    2.78    3.38
  -5   5  12    0.22    4.75
  -5  -5 -12    3.24    3.19
  -5   5  11   -2.07    4.39
  -5  -5 -11    4.95    3.14
  -5   5  10    3.01    4.17
  -5  -5 -10    2.30    3.09
   5   5  -9    5.28    3.36
  -5   5   9    5.04    4.06
  -5  -5  -9   12.55    3.09
   5   5  -8    0.63    3.14
  -5   5   8    1.46    3.77
  -5  -5  -8    5.75    2.91
   5   5  -7    9.90    3.45
  -5   5   7    8.05    3.69
  -5  -5  -7   13.92    2.97
   5   5  -6   11.67    3.31
  -5   5   6   12.61    3.68
   5   5  -5   13.68    3.40
  -5   5   5   12.97    3.51
   5   5  -4    4.44    3.13
  -5   5   4   11.18    3.26
   5  -5   4    2.54    2.76
   5   5  -3    4.21    3.14
   5   5  -3   -1.19    4.15
  -5   5   3    8.80    3.12
   5  -5   3   -0.65    2.82
   5   5  -2    0.33    3.10
   5  -5   2    4.61    2.95
   5   5  -1    2.70    4.08
   5  -5   1   11.29    3.15
   5   5  -1    7.43    3.08
   5   5   0   24.34    4.57
   5  -5   0   17.42    3.55
   5   5   0   24.42    3.77
   5   5   1    7.45    4.06
   5   5   1    7.53    3.42
   5   5   2    8.54    4.01
   5   5   2    2.56    3.01
   5   5   3   -1.52    3.97
   5   5   3    3.57    3.37
   5   5   4    7.46    4.13
   5   5   4   12.28    3.37
   5   5   5    5.56    3.85
   5   5   5   18.80    3.49
  -5  -5   6   15.99    3.90
   5   5   6    4.38    3.80
   5   5   6    8.83    3.36
  -5  -5   7    7.76    3.94
   5   5   7   13.50    3.94
   5   5   7   10.06    3.20
   5   5   8    7.51    3.87
  -5  -5   8    5.07    3.94
   5   5   9   13.98    3.98
  -5  -5   9    9.56    4.11
  -5  -5  10   -1.22    4.08
   5   5  10    7.71    3.71
  -5  -5  11    3.08    4.21
   5   5  11    2.09    3.90
  -5  -5  12    0.21    4.14
   5   5  12   -0.36    4.12
  -5  -5  13   -1.60    4.32
   5   5  13   -0.37    4.12
  -5  -5  14    4.65    4.44
   5   5  14   -0.21    4.15
  -5  -5  15   -1.31    4.45
   5   5  15    0.57    4.14
  -5  -5  16    4.95    4.48
   5   5  16    5.47    4.20
  -5   6  16    3.71    6.54
  -5  -6 -16    3.72    3.78
  -5   6  15    4.06    6.40
  -5  -6 -15    2.97    3.61
  -5   6  14    2.82    5.74
  -5  -6 -14    2.86    3.51
  -5   6  13    6.37    5.22
  -5  -6 -13    0.83    3.29
  -5   6  12    5.00    4.95
  -5  -6 -12   -2.44    3.23
   5   6 -11   -0.39    3.57
  -5   6  11   -1.70    4.66
  -5  -6 -11    1.54    3.12
   5   6 -10    3.96    3.42
  -5   6  10    3.00    4.18
  -5  -6 -10    5.76    3.07
  -5  -6  -9    6.82    2.97
   5   6  -9   -0.60    3.42
  -5   6   9    0.45    3.98
  -5  -6  -8   -1.92    2.81
   5   6  -8    1.03    3.30
  -5   6   8    0.50    3.75
   5   6  -7    4.55    3.28
  -5   6   7    2.01    3.53
   5   6  -6    1.47    3.29
  -5   6   6    2.90    3.42
   5   6  -5    1.54    3.18
  -5   6   5   -0.70    3.25
   5   6  -4    1.07    3.31
  -5   6   4    1.05    3.07
  -5   6   3    4.60    2.99
   5   6  -3    1.85    3.19
   5   6  -3    2.36    4.38
   5   6  -2    1.58    4.24
   5   6  -2    2.89    3.18
   5  -6   1    3.32    2.89
   5   6  -1    1.60    4.14
   5   6  -1    6.24    3.22
   5  -6   0   -2.18    2.96
   5   6   0    0.80    4.08
   5   6   0   -1.87    3.45
   5   6   1   -0.09    4.09
   5   6   1   -1.98    3.21
   5   6   2    0.60    4.10
   5   6   2   -1.51    3.45
   5   6   3   -5.68    4.15
   5   6   3    3.26    3.42
   5   6   4   -2.43    4.02
   5   6   4    1.26    3.37
   5   6   5   -1.03    3.92
   5   6   5    2.17    3.34
  -5  -6   6    2.94    3.64
   5   6   6    4.72    3.97
   5   6   6    5.30    3.55
  -5  -6   7    5.46    3.99
   5   6   7    1.54    3.87
   5   6   7    3.27    3.24
   5   6   8    5.22    4.01
  -5  -6   8    2.54    3.91
   5   6   9    8.28    3.94
  -5  -6   9    3.81    3.99
  -5  -6  10    4.60    4.13
   5   6  10    9.46    3.91
  -5  -6  11   -2.60    4.15
   5   6  11    5.98    4.10
  -5  -6  12    2.95    4.17
   5   6  12   -7.71    4.39
  -5  -6  13    4.92    4.33
   5   6  13   -2.62    4.45
  -5  -6  14    2.85    4.40
   5   6  14    1.51    4.40
  -5  -6  15    2.01    4.70
   5   6  15    5.68    4.41
  -5  -6  16    2.82    4.69
   5   6  16    4.93    4.41
  -5   7  15   -1.39    6.60
  -5  -7 -15    4.52    3.72
   5   7 -14    2.10    4.07
  -5   7  14    2.26    6.27
  -5  -7 -14    6.01    3.46
   5   7 -13   -1.94    3.99
  -5   7  13   -0.90    5.53
  -5  -7 -13    1.63    3.34
   5   7 -12    1.97    3.76
  -5   7  12    3.89    5.14
  -5  -7 -12    3.62    3.26
   5   7 -11    1.62    3.70
  -5   7  11    3.64    4.85
  -5  -7 -11    5.54    3.25
   5   7 -10    0.08    3.60
  -5   7  10    2.11    4.36
  -5  -7 -10    2.17    3.04
   5   7  -9    0.23    3.45
  -5   7   9   -0.80    4.09
  -5  -7  -9    3.76    3.02
   5   7  -8    3.98    3.43
  -5   7   8    2.61    3.83
   5   7  -7    1.85    3.43
  -5   7   7    2.31    3.51
   5   7  -6    5.27    3.59
  -5   7   6   10.04    3.51
   5   7  -5   -1.19    3.52
  -5   7   5    0.80    3.17
  -5   7   4    6.87    3.16
   5   7  -4    2.75    3.33
   5   7  -4    1.35    4.54
   5   7  -3   -4.04    4.49
   5   7  -3    2.74    3.30
   5   7  -2   -0.09    4.25
   5   7  -2    5.27    3.29
   5   7  -1    2.94    4.16
   5   7  -1    1.87    3.61
   5   7   0    6.08    4.32
   5   7   0    9.56    3.60
   5   7   1   12.79    4.33
   5   7   1    3.77    3.32
   5   7   2    6.06    4.12
   5   7   2    4.73    3.69
   5   7   3   -6.82    4.36
   5   7   3    3.86    3.46
   5   7   4   -3.52    4.01
   5   7   4    5.32    3.42
   5   7   5   -3.28    4.02
   5   7   5    7.03    3.48
   5   7   6    3.57    4.07
   5   7   6    4.76    3.74
  -5  -7   7   11.58    4.04
   5   7   7    6.03    4.20
   5   7   7    4.64    3.55
  -5  -7   8    8.96    4.04
   5   7   8    4.25    4.15
   5   7   8    5.42    3.43
   5   7   9    6.84    4.09
  -5  -7   9    5.93    4.17
  -5  -7  10    2.37    4.20
   5   7  10   10.10    4.08
  -5  -7  11    7.24    4.35
   5   7  11   11.43    4.32
  -5  -7  12    5.76    4.46
   5   7  12    0.71    4.37
  -5  -7  13   -3.58    4.41
   5   7  13   -2.60    4.66
  -5  -7  14   -0.44    4.55
   5   7  14    4.20    4.57
  -5  -7  15    0.90    4.84
   5   7  15    1.46    4.39
   5   8 -14    3.22    4.14
  -5   8  14    4.46    6.70
  -5  -8 -14    0.79    3.58
   5   8 -13    0.17    3.99
  -5   8  13    4.94    6.00
  -5  -8 -13    3.34    3.46
   5   8 -12    3.42    3.93
  -5   8  12    5.77    5.36
  -5  -8 -12    1.95    3.36
   5   8 -11    0.83    3.79
  -5   8  11    2.12    4.90
  -5  -8 -11    1.80    3.20
   5   8 -10    1.78    3.71
  -5   8  10    1.74    4.43
  -5  -8 -10    4.60    3.09
   5   8  -9    3.17    3.69
  -5   8   9   -0.52    4.14
   5   8  -8    4.12    3.54
  -5   8   8   -0.79    3.78
   5   8  -7   10.19    3.87
   5   8  -6    2.35    3.62
   5   8  -5   -3.05    4.54
   5   8  -5    2.93    3.70
   5   8  -4   -6.76    4.51
   5   8  -4    1.85    3.41
   5   8  -3    4.41    4.55
   5   8  -3    9.08    3.46
   5   8  -2    0.19    4.40
   5   8  -2    2.12    3.62
   5   8  -1    2.25    4.42
   5   8  -1    0.69    3.81
   5   8   0    4.40    4.36
   5   8   0    0.43    3.56
   5   8   1    0.07    3.77
   5   8   1    4.21    4.28
   5   8   2    1.71    3.71
   5   8   2   -3.70    4.24
   5   8   3    9.27    3.76
   5   8   3   -6.36    4.44
   5   8   4    4.47    3.81
   5   8   4   -1.52    4.14
   5   8   5    3.69    3.52
   5   8   5   -0.34    3.94
   5   8   6    0.21    3.91
   5   8   6    1.59    4.20
   5   8   7   10.09    3.88
   5   8   7   11.00    4.34
   5   8   8    7.15    4.29
   5   8   8    4.05    3.72
  -5  -8   8    9.50    4.20
   5   8   9   12.49    4.38
  -5  -8   9    6.99    4.09
  -5  -8  10    7.74    4.31
   5   8  10   11.45    4.28
  -5  -8  11    3.81    4.46
   5   8  11   12.17    4.46
   5   8  12   -6.92    4.56
   5   8  13    5.67    4.78
   5   8  14    0.08    4.82
  -5  -9 -14    3.19    3.64
   5   9 -14   -5.43    4.35
  -5  -9 -13    3.81    3.40
   5   9 -13    0.63    4.19
  -5  -9 -12    1.68    3.29
   5   9 -12   -1.48    4.08
  -5  -9 -11    4.11    3.16
   5   9 -11    3.13    3.89
   5   9 -10    0.42    3.92
   5   9  -9    4.33    3.98
   5   9  -8    2.02    3.93
   5   9  -7    2.13    3.78
   5   9  -6    2.92    3.74
   5   9  -5    1.24    3.55
   5   9  -5   -5.21    4.81
   5   9  -4    6.01    3.66
   5   9  -4    0.90    4.74
   5   9  -3   -1.66    3.80
   5   9  -3   -3.25    4.49
   5   9  -2    4.19    3.94
   5   9  -2    9.12    4.54
   5   9  -1   -1.83    3.76
   5   9  -1    0.57    4.31
   5   9   0   -0.07    3.56
   5   9   0    1.03    4.41
   5   9   1    1.57    4.28
   5   9   1    0.56    3.90
   5   9   2    4.56    4.51
   5   9   2   10.71    4.08
   5   9   3   -2.83    4.41
   5   9   3   -1.53    3.86
   5   9   4    9.52    4.04
   5   9   4    2.00    4.25
   5   9   5    4.64    3.98
   5   9   5    1.92    4.38
   5   9   6    4.88    4.07
   5   9   6    4.14    4.42
   5   9   7   -1.07    3.94
   5   9   7    2.67    4.35
   5   9   8    0.61    3.74
   5   9   8    6.85    4.42
   5   9   9    5.43    3.96
   5   9   9    8.62    4.32
   5   9  10    7.86    4.32
   5   9  11    7.68    4.55
   5   9  12   -6.76    4.84
   5   9  13    4.14    4.99
   5   9  14   -2.78    4.98
   5  10 -13   -3.57    4.35
  -5 -10 -13    1.58    3.49
   5  10 -12    1.08    4.24
   5  10 -11   -0.09    4.09
   5  10 -10    1.00    4.26
   5  10  -9    0.79    4.10
   5  10  -8    5.83    4.12
   5  10  -7    5.95    3.97
   5  10  -6    1.54    3.79
   5  10  -5    2.51    3.68
   5  10  -4    3.25    4.82
   5  10  -4   -2.25    3.95
   5  10  -3   -2.54    4.70
   5  10  -3    2.74    4.06
   5  10  -2   -3.43    4.70
   5  10  -2   -2.77    4.05
   5  10  -1    1.43    4.56
   5  10  -1    0.93    3.84
   5  10   0    6.81    4.62
   5  10   0    0.76    4.18
   5  10   1    1.74    4.40
   5  10   1    1.32    4.07
   5  10   2   -5.79    4.53
   5  10   2    2.57    4.04
   5  10   3   -5.68    4.45
   5  10   3    0.24    4.00
   5  10   4   -8.12    4.55
   5  10   4    0.08    3.91
   5  10   5    2.58    4.47
   5  10   5   -0.16    4.17
   5  10   6    1.23    4.23
   5  10   6    2.38    4.13
   5  10   7    7.34    4.51
   5  10   7    0.53    4.19
   5  10   8   12.30    4.57
   5  10   8    7.50    4.17
   5  10   9   -2.45    4.07
   5  10   9    4.36    4.40
   5  10  10    7.36    4.39
   5  10  11    9.10    4.89
   5  10  12   -7.18    5.03
  -5 -10  12   -2.82    4.74
   5  10  13    0.27    5.24
  -5 -10  13    9.52    4.86
   5  11 -11   -2.07    4.47
   5  11 -10    0.18    4.28
   5  11  -9    8.42    4.28
   5  11  -8    6.21    4.10
   5  11  -7    2.81    4.00
   5  11  -6    2.48    4.08
   5  11  -5   -1.74    4.16
   5  11  -4   -3.41    4.35
   5  11  -3    1.54    4.15
   5  11  -2   -1.48    4.01
   5  11  -1    1.36    4.76
   5  11  -1    2.59    4.25
   5  11   0   10.32    4.69
   5  11   0    1.59    4.35
   5  11   1   -5.98    4.75
   5  11   1    0.08    4.28
   5  11   2   -8.57    4.75
   5  11   2    3.06    4.26
   5  11   3    2.82    4.47
   5  11   3    7.51    4.30
   5  11   4   -2.01    4.47
   5  11   4    0.33    4.10
   5  11   5    1.73    4.64
   5  11   5    4.71    4.61
   5  11   6    5.43    4.82
   5  11   6    3.61    4.38
   5  11   7    6.12    4.74
   5  11   7    1.37    4.41
   5  11   8    8.02    4.64
   5  11   8    2.16    4.31
   5  11   9    4.22    4.34
   5  11   9   11.34    4.47
   5  11  10    6.94    4.58
   5  11  10    4.63    4.59
   5  11  11    3.35    4.93
  -5 -11  11    3.82    4.64
   5  12 -10    2.53    4.45
   5  12  -9    6.31    4.29
   5  12  -8   -1.47    5.12
   5  12  -8    0.45    4.13
   5  12  -7   -1.25    5.02
   5  12  -7    3.06    4.21
   5  12  -6   -2.15    4.91
   5  12  -6   -2.94    4.30
   5  12  -5   -3.80    4.76
   5  12  -5   -0.95    4.68
   5  12  -4   -1.16    4.33
   5  12  -3    0.69    4.27
   5  12  -2    0.18    4.43
   5  12  -1    1.58    4.50
   5  12   0    2.75    4.45
   5  12   1    2.74    4.51
   5  12   2   -4.26    4.95
   5  12   2    3.47    4.36
   5  12   3    0.70    4.43
   5  12   3    8.00    4.75
   5  12   4    9.31    4.65
   5  12   4    0.75    4.66
   5  12   5   -0.53    4.79
   5  12   5    6.29    4.78
   5  12   6   -0.17    4.47
   5  12   6    5.20    4.76
   5  12   7    1.95    4.73
   5  12   7    1.49    4.71
   5  12   8    2.75    4.48
   5  12   8    9.24    4.77
   5  12   9    1.55    4.68
   5  12   9    7.55    4.71
   5  12  10    6.98    4.71
   5  12  10    9.59    4.92
   5  13  -8    0.53    5.25
   5  13  -8    0.57    4.57
   5  13  -7   -5.60    5.14
   5  13  -7    2.32    4.71
   5  13  -6    0.61    4.86
   5  13  -6   -2.54    4.78
   5  13  -5    1.53    4.94
   5  13  -5   -1.96    4.51
   5  13  -4    4.00    4.92
   5  13  -4    1.62    4.44
   5  13  -3   -2.29    4.74
   5  13  -3   -1.21    4.60
   5  13  -2    2.92    5.06
   5  13  -2    0.29    4.75
   5  13  -1   -1.95    4.65
   5  13   0    1.48    4.63
   5  13   1    1.54    4.55
   5  13   2    3.61    4.75
   5  13   3    4.13    4.61
   5  13   4   -3.01    4.93
   5  13   5   -1.80    4.82
   5  13   5   -0.38    5.00
   5  13   6   -2.03    4.75
   5  13   6    1.31    4.79
   5  13   7    1.75    4.81
   5  13   7    3.21    4.91
   5  13   8    0.52    4.85
   5  13   8    4.79    4.92
   5  14  -6   -2.02    4.87
   5  14  -6   -2.80    5.23
   5  14  -5   -3.37    4.72
   5  14  -5    6.45    5.17
   5  14  -4   -0.39    4.79
   5  14  -4    0.51    5.10
   5  14  -3   -2.33    5.02
   5  14  -3    3.76    5.02
   5  14  -2    4.04    4.98
   5  14  -2    2.03    4.76
   5  14  -1   -4.09    5.16
   5  14  -1    2.79    4.84
   5  14   0   -3.05    5.13
   5  14   0    8.34    4.84
   5  14   1    2.33    4.92
   5  14   1   -4.31    4.96
   5  14   2    3.11    4.83
   5  14   3    2.79    4.90
   5  14   4   -0.79    5.28
   5  14   5    1.77    4.96
   5  14   6   -0.28    5.05
   6   0   0    5.31    4.73
   6   0   1   -1.25    4.52
   6   0  -1   -0.70    4.71
   6   0   2   -0.08    4.53
   6   0  -2   -8.34    5.00
   6   0   3   -7.53    4.72
   6   0  -3   -4.48    4.85
   6   0   4   -2.85    4.43
   6   0   5    3.70    4.27
   6   0  -5   -1.54    3.83
   6   0   6    4.91    4.22
  -6   0   6   14.74    4.69
   6   0  -6    8.91    3.87
   6   0   7    0.56    4.21
  -6   0   7    9.50    4.87
  -6   0   8    7.02    4.83
  -6   0   9    6.82    5.24
  -6   0  10    6.85    5.38
  -6   0  11    1.91    5.39
  -6   1  11    5.58    5.54
  -6   1  10    3.17    5.36
  -6   1   9   10.05    5.30
  -6   1   8    1.23    4.96
  -6   1   7    4.02    4.62
   6   1  -7    2.40    3.85
  -6   1   6    8.34    4.51
   6   1  -6   -3.91    3.90
   6  -1   5    7.66    4.26
   6   1  -5    1.24    3.91
   6  -1   4   -3.88    4.29
   6   1  -4   -0.07    3.84
   6  -1   3   -1.99    4.40
   6   1  -3   -1.96    5.24
   6  -1   2    1.12    4.26
   6   1  -2   -1.43    5.06
   6  -1   1    3.23    4.36
   6   1  -1   -7.12    4.88
   6  -1   0   -2.46    4.49
   6   1   0    0.55    4.87
   6   1   1    2.92    4.73
   6  -1  -1   -4.93    4.46
   6   1   2    1.20    4.59
   6  -1  -2   -0.52    4.71
   6   1   3   -1.92    4.82
   6  -1  -3   -6.44    4.88
   6   1   4   -4.30    4.52
   6   1   5    2.53    4.52
   6   1   6    2.29    4.37
  -6  -1   7    6.80    4.84
   6   1   7    2.53    4.41
  -6  -1   8    5.66    4.85
   6   1   8    5.78    4.32
   6   1   9    9.47    4.23
  -6  -1   9    0.95    5.02
  -6  -1  10    6.25    5.25
  -6  -1  11    8.60    5.65
  -6   2  11    1.52    5.53
  -6   2  10    9.45    5.30
  -6   2   9    3.46    5.26
  -6   2   8    0.33    4.88
   6   2  -8   -1.80    3.99
  -6   2   7    2.49    4.76
   6   2  -7    1.39    4.01
  -6   2   6    4.35    4.42
   6   2  -6    0.31    3.96
   6   2  -5    2.31    3.84
   6   2  -4   -6.77    5.40
   6   2  -4   -0.07    3.84
   6   2  -3   -4.02    5.32
   6   2  -3    0.45    4.08
   6  -2   2   -3.56    4.18
   6   2  -2   -6.08    5.04
   6  -2   1    4.42    4.22
   6   2  -1   -3.31    5.08
   6  -2   0   -0.69    4.28
   6   2   0    2.97    5.08
   6  -2  -1   -0.54    4.21
   6   2   1    3.45    4.96
   6   2   2   -0.27    4.77
   6  -2  -2   -5.38    4.53
   6   2   3   -3.78    4.78
   6  -2  -3   -3.64    4.60
   6   2   4   -3.52    4.79
   6   2   5    2.34    4.66
   6   2   6    2.51    4.63
  -6  -2   7    2.67    4.66
   6   2   7   -1.57    4.56
  -6  -2   8    7.20    4.93
   6   2   8    5.28    4.63
   6   2   9    7.04    4.34
  -6  -2   9    9.03    5.11
   6   2  10    9.29    4.56
  -6  -2  10   11.13    5.40
   6   2  11   -0.37    4.76
  -6  -2  11    3.78    5.39
  -6   3  10    6.23    5.34
   6   3 -10    0.08    4.19
  -6   3   9    0.23    5.11
   6   3  -9    1.95    4.09
  -6   3   8    3.43    4.94
   6   3  -8    2.83    4.06
  -6   3   7    5.48    4.54
   6   3  -7    1.11    3.99
  -6   3   6    4.01    4.31
   6   3  -6    0.78    4.00
   6   3  -5    4.07    4.04
   6   3  -4   -0.98    5.53
   6   3  -4   -0.72    4.19
   6   3  -3   -4.63    5.46
   6   3  -3    1.68    4.05
   6   3  -2   -2.55    5.15
   6   3  -1   -3.37    5.24
   6   3   0    3.78    5.13
   6   3   1    3.93    5.12
   6  -3  -1    0.43    4.05
   6   3   2   -3.25    5.00
   6  -3  -2   -3.73    4.45
   6   3   3   -9.46    5.10
   6  -3  -3   -2.55    4.33
   6   3   4    0.18    4.90
   6   3   5    2.01    4.85
   6   3   6    2.14    4.71
   6   3   7    4.88    4.91
  -6  -3   8    7.49    4.93
   6   3   8    3.12    4.79
  -6  -3   9    8.96    5.18
   6   3   9   11.81    4.60
  -6  -3  10    2.45    5.22
   6   3  10    7.42    4.75
   6   4 -10    1.45    4.16
  -6   4  10    5.42    5.50
   6   4  -9   -0.34    4.30
  -6   4   9    6.35    5.23
   6   4  -8   -3.00    4.23
  -6   4   8   -0.52    4.82
   6   4  -7    2.85    4.13
  -6   4   7    2.66    4.60
   6   4  -6    0.08    4.05
  -6   4   6    6.98    4.39
   6   4  -5    0.16    4.14
   6   4  -5   -5.29    5.68
   6   4  -4    3.63    4.15
   6   4  -4  -10.84    5.72
   6   4  -3    4.72    4.23
   6   4  -3   -1.31    5.53
   6   4  -2    0.42    5.37
   6   4  -2    0.75    4.00
   6   4  -1   -0.74    5.39
   6   4   0    7.50    5.38
   6   4   1   -2.25    5.11
   6   4   2   -3.61    5.19
   6   4   3   -2.21    5.22
   6   4   4   -2.03    5.11
   6   4   5    0.46    5.02
   6   4   6    0.99    4.91
   6   4   7    5.12    5.03
  -6  -4   8    6.28    4.98
   6   4   8    5.87    5.00
  -6  -4   9    7.10    5.13
   6   4   9    7.23    4.74
  -6  -4  10    0.97    5.18
   6   4  10    7.78    4.80
   6   5  -9    1.22    4.33
   6   5  -8    0.08    4.22
   6   5  -7    3.36    4.23
   6   5  -6    0.52    4.41
   6   5  -5    1.02    4.32
   6   5  -5   -3.48    5.95
   6   5  -4    6.59    4.37
   6   5  -4   -1.62    5.87
   6   5  -3    4.97    5.52
   6   5  -3   -2.38    4.08
   6   5  -2   -6.05    5.65
   6   5  -2    3.49    4.24
   6   5  -1   -0.55    5.54
   6   5  -1   -0.82    4.52
   6   5   0    3.94    5.59
   6   5   1   -2.01    5.36
   6   5   2   -1.53    5.37
   6   5   3   -8.93    5.41
   6   5   4   -0.10    5.11
   6   5   5    1.53    5.22
   6   5   6    0.93    5.20
   6   5   7    0.65    5.11
   6   5   8    3.99    5.12
  -6  -5   9    1.66    4.97
   6   5   9    7.41    4.95
   6   6  -8    4.97    4.36
   6   6  -7    3.55    4.59
   6   6  -6   -1.07    5.85
   6   6  -6    0.62    4.55
   6   6  -5    0.59    5.93
   6   6  -5    2.79    4.53
   6   6  -4   -9.54    6.07
   6   6  -4    0.50    4.29
   6   6  -3   -2.60    5.61
   6   6  -3    3.15    4.30
   6   6  -2    2.84    5.65
   6   6  -2   -1.37    4.68
   6   6  -1    1.22    5.47
   6   6  -1   -1.04    4.84
   6   6   0    1.64    5.57
   6   6   0   -1.43    4.55
   6   6   1    3.24    5.53
   6   6   2   -7.40    5.77
   6   6   3   -2.35    5.59
   6   6   4    0.50    5.32
   6   6   5    5.73    5.33
   6   6   6    7.55    5.39
   6   6   7    9.30    5.43
   6   6   8    2.92    5.18
   6   7  -7    5.22    4.70
   6   7  -6   -9.80    6.13
   6   7  -6    0.27    4.50
   6   7  -5    2.53    4.36
   6   7  -5   -0.85    5.96
   6   7  -4    1.47    4.48
   6   7  -4   -4.07    5.83
   6   7  -3   -6.77    4.82
   6   7  -3   -8.83    5.74
   6   7  -2    1.75    4.99
   6   7  -2    3.02    5.72
   6   7  -1   -0.34    4.62
   6   7  -1    6.45    5.67
   6   7   0    2.52    4.71
   6   7   0    3.74    5.71
   6   7   1    0.75    5.37
   6   7   2   -6.45    5.85
   6   7   3   -6.16    5.62
   6   7   4   -3.80    5.49
   6   7   5    1.23    5.62
   6   7   6   -0.30    5.50
   6   7   7    4.02    5.42
   6   8  -6    4.18    4.51
   6   8  -6   -7.24    6.27
   6   8  -5    4.23    4.56
   6   8  -5   -0.36    5.92
   6   8  -4    0.55    4.78
   6   8  -4   -0.24    5.91
   6   8  -3   -0.96    5.17
   6   8  -3   -1.55    5.85
   6   8  -2   -1.74    4.90
   6   8  -2   -0.35    5.87
   6   8  -1   -3.22    4.82
   6   8  -1    4.05    5.87
   6   8   0    5.22    5.08
   6   8   0    0.92    5.80
   6   8   1    3.91    5.05
   6   8   1   -2.22    5.79
   6   8   2   -6.26    5.86
   6   8   3   -0.11    5.59
   6   8   4   -1.16    5.65
   6   8   5   -4.09    5.75
   6   8   6    6.78    5.73
   6   9  -3    3.10    5.08
   6   9  -3    3.02    6.11
   6   9  -2    2.38    4.92
   6   9  -2   -1.77    5.89
   6   9  -1   -3.28    5.16
   6   9  -1    6.98    6.11
   6   9   0    2.56    5.41
   6   9   0    4.02    5.81
   6   9   1   -2.60    5.13
   6   9   1  -10.08    6.27
   6   9   2   -6.00    5.93
   6   9   3    3.37    5.83
   0   0   0    0.00    0.00


TITL p-Br_auto in P2(1)2(1)2(1)
REM P2(1)2(1)2(1) (#19 in standard setting)
CELL 0.71073   5.093939  17.552254  20.820397  90.0000  90.0000  90.0000
ZERR    4.00   0.000522   0.001208   0.001430   0.0000   0.0000   0.0000
LATT -1
SYMM -x+1/2,-y, z+1/2
SYMM -x, y+1/2,-z+1/2
SYMM  x+1/2,-y+1/2,-z
SFAC C H N O F Br
UNIT 76.00 64.00 4.00 8.00 16.00 4.00
SIZE 0.18 0.24 0.52
TREF
HKLF 4
END
_computing_structure_solution     'SHELXT 2018/2 (Sheldrick, 2018)'
;
_shelx_hkl_checksum                6541
_olex2_submission_special_instructions  'No special instructions were received'
_oxdiff_exptl_absorpt_empirical_details
;
Empirical correction (ABSPACK) includes:
- Absorption correction using spherical harmonics
- Frame scaling
;
_oxdiff_exptl_absorpt_empirical_full_max  2.187
_oxdiff_exptl_absorpt_empirical_full_min  0.583
