# Supplementary material for: Access to optically active tetrafluoroethylenated amines based on [1,3]-proton shift reaction
Source: Beilstein J Org Chem. 2024 Nov 1;20:2776–83. doi: 10.3762/bjoc.20.233 (PMC11533114; doi:10.3762/bjoc.20.233)
Supplement: File 2 — Crystallographic information files (CIF) for compounds 23c, 23d, and 23e. [file Beilstein_J_Org_Chem-20-2776-s002.zip › 23d.cif]

data_p-ome_auto
_audit_creation_date               2024-09-06
_audit_creation_method
;
Olex2 1.5
(compiled 2024.01.12 svn.r2f8d729c for OlexSys, GUI svn.r6928)
;
_shelx_SHELXL_version_number       '2019/3'
_audit_contact_author_address      ?
_audit_contact_author_email        ?
_audit_contact_author_name         ''
_audit_contact_author_phone        ?
_publ_contact_author_id_orcid      ?
_publ_section_references
;
Dolomanov, O.V., Bourhis, L.J., Gildea, R.J, Howard, J.A.K. & Puschmann, H.
 (2009), J. Appl. Cryst. 42, 339-341.

Sheldrick, G.M. (2015). Acta Cryst. A71, 3-8.

Sheldrick, G.M. (2015). Acta Cryst. C71, 3-8.
;
_chemical_name_common              ?
_chemical_name_systematic          ?
_chemical_formula_moiety           'C20 H18 F4 N O3'
_chemical_formula_sum              'C20 H18 F4 N O3'
_chemical_formula_weight           396.35
_chemical_absolute_configuration   ad
_chemical_melting_point            ?
_chemical_oxdiff_formula           C20H19F4NO3
loop_
  _atom_type_symbol
  _atom_type_description
  _atom_type_scat_dispersion_real
  _atom_type_scat_dispersion_imag
  _atom_type_scat_source
 'C' 'C' 0.0033 0.0016 'International Tables Vol C Tables 4.2.6.8 and 6.1.1.4'
 'H' 'H' 0.0000 0.0000 'International Tables Vol C Tables 4.2.6.8 and 6.1.1.4'
 'F' 'F' 0.0171 0.0103 'International Tables Vol C Tables 4.2.6.8 and 6.1.1.4'
 'N' 'N' 0.0061 0.0033 'International Tables Vol C Tables 4.2.6.8 and 6.1.1.4'
 'O' 'O' 0.0106 0.0060 'International Tables Vol C Tables 4.2.6.8 and 6.1.1.4'

_shelx_space_group_comment
;
The symmetry employed for this shelxl refinement is uniquely defined
by the following loop, which should always be used as a source of
symmetry information in preference to the above space-group names.
They are only intended as comments.
;
_space_group_crystal_system        'monoclinic'
_space_group_IT_number             5
_space_group_name_H-M_alt          'I 1 2 1'
_space_group_name_Hall             'I 2y'
loop_
  _space_group_symop_operation_xyz
 'x, y, z'
 '-x, y, -z'
 'x+1/2, y+1/2, z+1/2'
 '-x+1/2, y+1/2, -z+1/2'

_cell_length_a                     13.5582(6)
_cell_length_b                     5.2746(2)
_cell_length_c                     26.1316(11)
_cell_angle_alpha                  90
_cell_angle_beta                   101.708(5)
_cell_angle_gamma                  90
_cell_volume                       1829.90(14)
_cell_formula_units_Z              4
_cell_measurement_reflns_used      6460
_cell_measurement_temperature      173
_cell_measurement_theta_max        29.5020
_cell_measurement_theta_min        3.0550
_shelx_estimated_absorpt_T_max     0.993
_shelx_estimated_absorpt_T_min     0.953
_exptl_absorpt_coefficient_mu      0.123
_exptl_absorpt_correction_T_max    1.00000
_exptl_absorpt_correction_T_min    0.81841
_exptl_absorpt_correction_type     multi-scan
_exptl_absorpt_process_details
;
CrysAlisPro 1.171.41.117a (Rigaku Oxford Diffraction, 2021)
Empirical absorption correction using spherical harmonics,
implemented in SCALE3 ABSPACK scaling algorithm.
;
_exptl_absorpt_special_details     ?
_exptl_crystal_colour              colourless
_exptl_crystal_colour_primary      colourless
_exptl_crystal_density_diffrn      1.439
_exptl_crystal_density_meas        ?
_exptl_crystal_density_method      ?
_exptl_crystal_description         plate
_exptl_crystal_F_000               820
loop_
  _exptl_crystal_face_index_h
  _exptl_crystal_face_index_k
  _exptl_crystal_face_index_l
  _exptl_crystal_face_perp_dist
 -5 0 -33 0.0375
 5 0 33 0.0495
 -18 0 20 0.0272
 18 0 -20 0.0274
 10 1 26 0.0615
 2 -7 -1 0.1905
 -10 0 -26 0.0405
 2 7 10 0.1903
 17 1 -23 0.0390
 19 -1 -2 0.0462
 -2 7 1 0.1995
 18 0 -20 0.0285

_exptl_crystal_size_max            0.397
_exptl_crystal_size_mid            0.092
_exptl_crystal_size_min            0.055
loop_
  _exptl_oxdiff_crystal_face_indexfrac_h
  _exptl_oxdiff_crystal_face_indexfrac_k
  _exptl_oxdiff_crystal_face_indexfrac_l
  _exptl_oxdiff_crystal_face_x
  _exptl_oxdiff_crystal_face_y
  _exptl_oxdiff_crystal_face_z
 -4.7763 -0.1387 -33.0527 -0.9781 0.2081 -0.0000
 4.7763 0.1387 33.0527 0.9781 -0.2081 0.0000
 -17.9146 0.0945 19.6073 -0.1041 -0.9884 0.1102
 17.8856 -0.4991 -19.5164 0.1033 0.9810 -0.1642
 10.1823 0.5389 26.4315 0.9943 0.1043 0.0240
 1.7685 -7.4017 -1.4556 -0.0161 -0.0017 -0.9999
 -10.2324 -0.3586 -26.4140 -0.9945 -0.1043 0.0004
 1.7385 7.0622 10.1357 0.3453 0.0362 0.9378
 16.9286 0.9810 -22.7077 0.0002 0.9993 0.0382
 18.7103 -0.9633 -1.5968 0.5726 0.7878 -0.2271
 -1.9336 7.3968 1.0420 0.0004 -0.0002 1.0000
 17.8873 0.3338 -19.6400 0.1046 0.9931 -0.0528

_exptl_transmission_factor_max     ?
_exptl_transmission_factor_min     ?
_diffrn_reflns_av_R_equivalents    0.0431
_diffrn_reflns_av_unetI/netI       0.0426
_diffrn_reflns_Laue_measured_fraction_full  0.998
_diffrn_reflns_Laue_measured_fraction_max  0.998
_diffrn_reflns_limit_h_max         17
_diffrn_reflns_limit_h_min         -17
_diffrn_reflns_limit_k_max         6
_diffrn_reflns_limit_k_min         -6
_diffrn_reflns_limit_l_max         33
_diffrn_reflns_limit_l_min         -33
_diffrn_reflns_number              14892
_diffrn_reflns_point_group_measured_fraction_full  0.994
_diffrn_reflns_point_group_measured_fraction_max  0.995
_diffrn_reflns_theta_full          25.242
_diffrn_reflns_theta_max           27.482
_diffrn_reflns_theta_min           3.069
_diffrn_ambient_temperature        173
_diffrn_detector                   'Hybrid Pixel Array Detector'
_diffrn_detector_area_resol_mean   5.8140
_diffrn_measured_fraction_theta_full  0.998
_diffrn_measured_fraction_theta_max  0.998
_diffrn_measurement_details
;
List of Runs (angles in degrees, time in seconds):

  # Type    Start    End  Width  t~exp~   \w     \q     \k     \f   Frames
--------------------------------------------------------------------------
  1  \w    -19.00   6.00   0.50    2.39    --    5.00   6.00 -22.00   50
  2  \w    -36.00   1.00   0.50    2.39    --  -13.20   6.00 -22.00   74
  3  \w      2.00  48.00   0.50    2.39    --  -13.20  55.00  90.00   92
  4  \w   -103.00  76.00   0.50    2.39    --  -13.20  55.00   0.00  358
  5  \w   -103.00 -55.00   0.50    2.39    --  -13.20  55.00  60.00   96
  6  \w    -73.00 -48.00   0.50    2.39    --  -13.20  28.00-150.00   50
  7  \w     -2.00  25.00   0.50    2.39    --  -13.20  28.00-150.00   54
  8  \w    -64.00 -39.00   0.50    2.39    --  -13.20  37.00 -30.00   50
  9  \w   -103.00  76.00   0.50    2.39    --  -13.20  46.00 120.00  358
 10  \w    -28.00  -3.00   0.50    2.39    --  -13.20  55.00 -90.00   50
 11  \w   -103.00 -28.00   0.50    2.39    --  -13.20  55.00  90.00  150
;
_diffrn_measurement_device         'four-circle diffractometer'
_diffrn_measurement_device_type    'XtaLAB AFC10 (RCD3): quarter-chi single'
_diffrn_measurement_method         '\w scans'
_diffrn_orient_matrix_type        
 'CrysAlisPro convention (1999,Acta A55,543-557)'
_diffrn_orient_matrix_UB_11        0.0329855000
_diffrn_orient_matrix_UB_12        0.0051776000
_diffrn_orient_matrix_UB_13        0.0248038000
_diffrn_orient_matrix_UB_21        0.0416968000
_diffrn_orient_matrix_UB_22        0.0126216000
_diffrn_orient_matrix_UB_23        -0.0123756000
_diffrn_orient_matrix_UB_31        -0.0052345000
_diffrn_orient_matrix_UB_32        0.1337982000
_diffrn_orient_matrix_UB_33        0.0001949000
_diffrn_radiation_monochromator    mirror
_diffrn_radiation_probe            x-ray
_diffrn_radiation_type             'Mo K\a'
_diffrn_radiation_wavelength       0.71073
_diffrn_source                     'Rotating-anode X-ray tube (dual wavelength)'
_diffrn_source_type                'Rigaku (Mo) X-ray DW Source'
_reflns_Friedel_coverage           0.796
_reflns_Friedel_fraction_full      0.989
_reflns_Friedel_fraction_max       0.991
_reflns_number_gt                  3508
_reflns_number_total               4174
_reflns_special_details
;
 Reflections were merged by SHELXL according to the crystal
 class for the calculation of statistics and refinement.
 
 _reflns_Friedel_fraction is defined as the number of unique
 Friedel pairs measured divided by the number that would be
 possible theoretically, ignoring centric projections and
 systematic absences.
;
_reflns_threshold_expression       'I > 2\s(I)'
_computing_cell_refinement         'CrysAlisPro 1.171.41.117a (Rigaku OD, 2021)'
_computing_data_collection         'CrysAlisPro 1.171.41.117a (Rigaku OD, 2021)'
_computing_data_reduction          'CrysAlisPro 1.171.41.117a (Rigaku OD, 2021)'
_computing_molecular_graphics      'Olex2 1.5 (Dolomanov et al., 2009)'
_computing_publication_material    'Olex2 1.5 (Dolomanov et al., 2009)'
_computing_structure_refinement    'SHELXL 2019/3 (Sheldrick, 2015)'
_computing_structure_solution      'SHELXT 2018/2 (Sheldrick, 2018)'
_refine_diff_density_max           0.403
_refine_diff_density_min           -0.192
_refine_diff_density_rms           0.038
_refine_ls_abs_structure_details
;
 Flack x determined using 1310 quotients [(I+)-(I-)]/[(I+)+(I-)]
 (Parsons, Flack and Wagner, Acta Cryst. B69 (2013) 249-259).
;
_refine_ls_abs_structure_Flack     0.1(4)
_refine_ls_extinction_coef         .
_refine_ls_extinction_method       none
_refine_ls_goodness_of_fit_ref     1.053
_refine_ls_hydrogen_treatment      mixed
_refine_ls_matrix_type             full
_refine_ls_number_parameters       262
_refine_ls_number_reflns           4174
_refine_ls_number_restraints       1
_refine_ls_R_factor_all            0.0499
_refine_ls_R_factor_gt             0.0393
_refine_ls_restrained_S_all        1.052
_refine_ls_shift/su_max            0.000
_refine_ls_shift/su_mean           0.000
_refine_ls_structure_factor_coef   Fsqd
_refine_ls_weighting_details      
 'w=1/[\s^2^(Fo^2^)+(0.0490P)^2^+0.2187P] where P=(Fo^2^+2Fc^2^)/3'
_refine_ls_weighting_scheme        calc
_refine_ls_wR_factor_gt            0.0926
_refine_ls_wR_factor_ref           0.0971
_refine_special_details            ?
_olex2_refinement_description
;
1. Fixed Uiso
 At 1.2 times of:
  All C(H) groups, All C(H,H) groups
 At 1.5 times of:
  All C(H,H,H) groups
2.a Ternary CH refined with riding coordinates:
 C9(H9)
2.b Secondary CH2 refined with riding coordinates:
 C22(H22A,H22B)
2.c Aromatic/amide H refined with riding coordinates:
 C14(H14), C11(H11), C15(H15), C24(H24), C12(H12), C4(H4), C25(H25), C28(H28),
 C26(H26), C27(H27)
2.d Idealised Me refined as rotating group:
 C17(H17A,H17B,H17C)
;
_atom_sites_solution_hydrogens     mixed
_atom_sites_solution_primary       dual
_atom_sites_solution_secondary     ?
loop_
  _atom_site_label
  _atom_site_type_symbol
  _atom_site_fract_x
  _atom_site_fract_y
  _atom_site_fract_z
  _atom_site_U_iso_or_equiv
  _atom_site_adp_type
  _atom_site_occupancy
  _atom_site_site_symmetry_order
  _atom_site_calc_flag
  _atom_site_refinement_flags_posn
  _atom_site_refinement_flags_adp
  _atom_site_refinement_flags_occupancy
  _atom_site_disorder_assembly
  _atom_site_disorder_group
 F7 F 0.82234(11) 0.4113(3) 0.70026(5) 0.0416(4) Uani 1 1 d . . . . .
 F8 F 0.78555(12) 0.0950(3) 0.64602(6) 0.0446(4) Uani 1 1 d . . . . .
 F3 F 0.89580(12) 0.6764(3) 0.62859(6) 0.0435(4) Uani 1 1 d . . . . .
 F1 F 0.96759(11) 0.3149(4) 0.65283(6) 0.0505(5) Uani 1 1 d . . . . .
 O21 O 0.61785(13) 0.5214(3) 0.48775(6) 0.0343(4) Uani 1 1 d . . . . .
 O20 O 0.65358(14) 0.8401(3) 0.54696(6) 0.0367(4) Uani 1 1 d . . . . .
 O16 O 0.39898(14) 0.2143(4) 0.74464(7) 0.0457(5) Uani 1 1 d . . . . .
 N18 N 0.66262(14) 0.4255(4) 0.57142(7) 0.0272(4) Uani 1 1 d . . . . .
 C19 C 0.64590(17) 0.6165(5) 0.53653(9) 0.0272(5) Uani 1 1 d . . . . .
 C9 C 0.69316(16) 0.4763(4) 0.62709(8) 0.0260(5) Uani 1 1 d . . . . .
 H9 H 0.702578 0.663668 0.631514 0.031 Uiso 1 1 calc R U . . .
 C10 C 0.61497(17) 0.3957(5) 0.65812(8) 0.0265(5) Uani 1 1 d . . . . .
 C6 C 0.79449(19) 0.3509(5) 0.64864(9) 0.0296(5) Uani 1 1 d . . . . .
 C14 C 0.48196(19) 0.1174(5) 0.67272(10) 0.0343(6) Uani 1 1 d . . . . .
 H14 H 0.440619 -0.026895 0.662734 0.041 Uiso 1 1 calc R U . . .
 C13 C 0.47058(18) 0.2603(5) 0.71529(9) 0.0329(6) Uani 1 1 d . . . . .
 C2 C 0.88279(19) 0.4230(5) 0.62288(10) 0.0342(6) Uani 1 1 d . . . . .
 C11 C 0.6038(2) 0.5335(5) 0.70205(9) 0.0362(6) Uani 1 1 d . . . . .
 H11 H 0.645776 0.676278 0.712529 0.043 Uiso 1 1 calc R U . . .
 C22 C 0.60224(19) 0.7076(6) 0.44531(9) 0.0368(6) Uani 1 1 d . . . . .
 H22A H 0.580604 0.870853 0.458142 0.044 Uiso 1 1 calc R U . . .
 H22B H 0.548215 0.647843 0.416459 0.044 Uiso 1 1 calc R U . . .
 C15 C 0.55413(19) 0.1858(5) 0.64458(9) 0.0326(6) Uani 1 1 d . . . . .
 H15 H 0.561988 0.086339 0.615367 0.039 Uiso 1 1 calc R U . . .
 C23 C 0.69757(18) 0.7462(5) 0.42535(9) 0.0315(6) Uani 1 1 d . . . . .
 C24 C 0.7588(2) 0.9540(6) 0.44047(11) 0.0417(6) Uani 1 1 d . . . . .
 H24 H 0.741060 1.074755 0.464013 0.050 Uiso 1 1 calc R U . . .
 C12 C 0.5327(2) 0.4655(6) 0.73061(10) 0.0400(6) Uani 1 1 d . . . . .
 H12 H 0.526604 0.559885 0.760766 0.048 Uiso 1 1 calc R U . . .
 C4 C 0.8766(2) 0.3455(6) 0.56793(11) 0.0439(7) Uani 1 1 d . . . . .
 H4 H 0.859672 0.174695 0.558502 0.053 Uiso 1 1 calc R U . . .
 C25 C 0.8463(2) 0.9860(6) 0.42125(13) 0.0533(8) Uani 1 1 d . . . . .
 H25 H 0.888206 1.128651 0.431951 0.064 Uiso 1 1 calc R U . . .
 C28 C 0.7250(2) 0.5744(6) 0.39062(10) 0.0426(7) Uani 1 1 d . . . . .
 H28 H 0.683402 0.431599 0.379495 0.051 Uiso 1 1 calc R U . . .
 C26 C 0.8728(2) 0.8152(7) 0.38716(13) 0.0539(9) Uani 1 1 d . . . . .
 H26 H 0.932623 0.838947 0.374070 0.065 Uiso 1 1 calc R U . . .
 C27 C 0.8126(3) 0.6097(7) 0.37205(12) 0.0532(8) Uani 1 1 d . . . . .
 H27 H 0.831039 0.489776 0.348546 0.064 Uiso 1 1 calc R U . . .
 C5 C 0.8935(2) 0.5014(9) 0.53168(13) 0.0599(10) Uani 1 1 d . . . . .
 C17 C 0.3306(2) 0.0137(7) 0.72832(12) 0.0495(8) Uani 1 1 d . . . . .
 H17A H 0.295537 0.042954 0.692161 0.074 Uiso 1 1 calc R U . . .
 H17B H 0.281402 0.006028 0.751033 0.074 Uiso 1 1 calc R U . . .
 H17C H 0.367590 -0.146899 0.730438 0.074 Uiso 1 1 calc R U . . .
 H5A H 0.912(3) 0.681(7) 0.5398(12) 0.051(9) Uiso 1 1 d . . . . .
 H5B H 0.891(3) 0.438(7) 0.4944(13) 0.067(10) Uiso 1 1 d . . . . .

loop_
  _atom_site_aniso_label
  _atom_site_aniso_U_11
  _atom_site_aniso_U_22
  _atom_site_aniso_U_33
  _atom_site_aniso_U_23
  _atom_site_aniso_U_13
  _atom_site_aniso_U_12
 F7 0.0357(8) 0.0578(11) 0.0290(7) 0.0047(7) 0.0009(6) 0.0021(8)
 F8 0.0405(9) 0.0257(8) 0.0676(10) 0.0089(7) 0.0112(8) 0.0041(7)
 F3 0.0401(9) 0.0342(10) 0.0599(10) -0.0045(7) 0.0191(8) -0.0064(7)
 F1 0.0288(8) 0.0662(12) 0.0545(10) 0.0132(8) 0.0038(7) 0.0106(8)
 O21 0.0386(9) 0.0385(11) 0.0261(8) 0.0025(7) 0.0071(7) -0.0066(8)
 O20 0.0476(11) 0.0296(11) 0.0332(9) 0.0024(8) 0.0093(8) 0.0051(8)
 O16 0.0424(11) 0.0601(13) 0.0403(10) -0.0097(10) 0.0213(9) -0.0104(11)
 N18 0.0289(10) 0.0286(11) 0.0244(9) 0.0017(8) 0.0060(8) -0.0011(9)
 C19 0.0216(11) 0.0315(14) 0.0294(11) 0.0006(10) 0.0074(9) 0.0003(10)
 C9 0.0271(11) 0.0241(13) 0.0268(11) -0.0011(10) 0.0059(9) -0.0023(10)
 C10 0.0265(11) 0.0274(13) 0.0250(10) 0.0018(9) 0.0040(9) 0.0014(10)
 C6 0.0313(12) 0.0262(14) 0.0306(12) 0.0034(10) 0.0043(10) 0.0003(10)
 C14 0.0351(13) 0.0324(14) 0.0362(13) -0.0016(11) 0.0087(11) -0.0074(12)
 C13 0.0303(12) 0.0394(16) 0.0300(12) 0.0000(11) 0.0083(10) -0.0002(12)
 C2 0.0289(12) 0.0329(14) 0.0407(13) 0.0022(12) 0.0066(10) 0.0019(12)
 C11 0.0378(14) 0.0364(15) 0.0348(12) -0.0090(12) 0.0085(10) -0.0073(12)
 C22 0.0315(13) 0.0506(17) 0.0277(11) 0.0088(12) 0.0048(10) 0.0006(13)
 C15 0.0386(13) 0.0307(14) 0.0303(11) -0.0059(11) 0.0111(10) -0.0021(11)
 C23 0.0307(12) 0.0352(14) 0.0284(11) 0.0065(11) 0.0059(10) 0.0011(12)
 C24 0.0410(15) 0.0383(16) 0.0472(15) -0.0034(12) 0.0127(12) -0.0013(13)
 C12 0.0416(14) 0.0481(17) 0.0329(12) -0.0144(12) 0.0139(11) -0.0038(13)
 C4 0.0343(14) 0.0525(19) 0.0474(16) -0.0088(14) 0.0140(12) 0.0059(14)
 C25 0.0394(15) 0.0444(18) 0.077(2) 0.0082(17) 0.0146(15) -0.0068(14)
 C28 0.0507(16) 0.0402(16) 0.0373(13) 0.0003(13) 0.0096(12) 0.0019(14)
 C26 0.0408(16) 0.060(2) 0.068(2) 0.0244(17) 0.0262(15) 0.0142(17)
 C27 0.063(2) 0.056(2) 0.0465(15) 0.0065(15) 0.0265(15) 0.0201(18)
 C5 0.0422(17) 0.098(3) 0.0419(17) -0.0009(19) 0.0134(14) 0.0001(19)
 C17 0.0426(16) 0.055(2) 0.0579(17) -0.0023(15) 0.0264(14) -0.0092(15)

_geom_special_details
;
 All esds (except the esd in the dihedral angle between two l.s. planes)
 are estimated using the full covariance matrix.  The cell esds are taken
 into account individually in the estimation of esds in distances, angles
 and torsion angles; correlations between esds in cell parameters are only
 used when they are defined by crystal symmetry.  An approximate (isotropic)
 treatment of cell esds is used for estimating esds involving l.s. planes.
;
loop_
  _geom_bond_atom_site_label_1
  _geom_bond_atom_site_label_2
  _geom_bond_distance
  _geom_bond_site_symmetry_2
  _geom_bond_publ_flag
 F7 C6 1.363(3) . ?
 F8 C6 1.356(3) . ?
 F3 C2 1.353(3) . ?
 F1 C2 1.376(3) . ?
 O21 C19 1.351(3) . ?
 O21 C22 1.464(3) . ?
 O20 C19 1.210(3) . ?
 O16 C13 1.375(3) . ?
 O16 C17 1.414(4) . ?
 N18 C19 1.347(3) . ?
 N18 C9 1.454(3) . ?
 C9 H9 1.0000 . ?
 C9 C10 1.520(3) . ?
 C9 C6 1.526(3) . ?
 C10 C11 1.393(3) . ?
 C10 C15 1.383(3) . ?
 C6 C2 1.536(3) . ?
 C14 H14 0.9500 . ?
 C14 C13 1.378(4) . ?
 C14 C15 1.386(3) . ?
 C13 C12 1.380(4) . ?
 C2 C4 1.479(4) . ?
 C11 H11 0.9500 . ?
 C11 C12 1.381(4) . ?
 C22 H22A 0.9900 . ?
 C22 H22B 0.9900 . ?
 C22 C23 1.503(3) . ?
 C15 H15 0.9500 . ?
 C23 C24 1.383(4) . ?
 C23 C28 1.386(4) . ?
 C24 H24 0.9500 . ?
 C24 C25 1.389(4) . ?
 C12 H12 0.9500 . ?
 C4 H4 0.9500 . ?
 C4 C5 1.309(5) . ?
 C25 H25 0.9500 . ?
 C25 C26 1.366(5) . ?
 C28 H28 0.9500 . ?
 C28 C27 1.384(4) . ?
 C26 H26 0.9500 . ?
 C26 C27 1.366(5) . ?
 C27 H27 0.9500 . ?
 C5 H5A 0.99(4) . ?
 C5 H5B 1.02(3) . ?
 C17 H17A 0.9800 . ?
 C17 H17B 0.9800 . ?
 C17 H17C 0.9800 . ?

loop_
  _geom_angle_atom_site_label_1
  _geom_angle_atom_site_label_2
  _geom_angle_atom_site_label_3
  _geom_angle
  _geom_angle_site_symmetry_1
  _geom_angle_site_symmetry_3
  _geom_angle_publ_flag
 C19 O21 C22 115.8(2) . . ?
 C13 O16 C17 117.2(2) . . ?
 C19 N18 C9 120.9(2) . . ?
 O20 C19 O21 124.7(2) . . ?
 O20 C19 N18 125.6(2) . . ?
 N18 C19 O21 109.7(2) . . ?
 N18 C9 H9 107.5 . . ?
 N18 C9 C10 113.21(18) . . ?
 N18 C9 C6 109.97(18) . . ?
 C10 C9 H9 107.5 . . ?
 C10 C9 C6 110.79(18) . . ?
 C6 C9 H9 107.5 . . ?
 C11 C10 C9 119.8(2) . . ?
 C15 C10 C9 122.1(2) . . ?
 C15 C10 C11 118.0(2) . . ?
 F7 C6 C9 108.17(19) . . ?
 F7 C6 C2 106.98(19) . . ?
 F8 C6 F7 106.7(2) . . ?
 F8 C6 C9 110.4(2) . . ?
 F8 C6 C2 107.1(2) . . ?
 C9 C6 C2 117.03(19) . . ?
 C13 C14 H14 120.2 . . ?
 C13 C14 C15 119.5(2) . . ?
 C15 C14 H14 120.2 . . ?
 O16 C13 C14 124.1(2) . . ?
 O16 C13 C12 115.8(2) . . ?
 C14 C13 C12 120.1(2) . . ?
 F3 C2 F1 105.7(2) . . ?
 F3 C2 C6 107.0(2) . . ?
 F3 C2 C4 111.1(2) . . ?
 F1 C2 C6 106.5(2) . . ?
 F1 C2 C4 108.3(2) . . ?
 C4 C2 C6 117.5(2) . . ?
 C10 C11 H11 119.5 . . ?
 C12 C11 C10 121.0(2) . . ?
 C12 C11 H11 119.5 . . ?
 O21 C22 H22A 109.5 . . ?
 O21 C22 H22B 109.5 . . ?
 O21 C22 C23 110.6(2) . . ?
 H22A C22 H22B 108.1 . . ?
 C23 C22 H22A 109.5 . . ?
 C23 C22 H22B 109.5 . . ?
 C10 C15 C14 121.4(2) . . ?
 C10 C15 H15 119.3 . . ?
 C14 C15 H15 119.3 . . ?
 C24 C23 C22 121.1(2) . . ?
 C24 C23 C28 118.7(2) . . ?
 C28 C23 C22 120.2(3) . . ?
 C23 C24 H24 120.0 . . ?
 C23 C24 C25 120.0(3) . . ?
 C25 C24 H24 120.0 . . ?
 C13 C12 C11 119.9(2) . . ?
 C13 C12 H12 120.0 . . ?
 C11 C12 H12 120.0 . . ?
 C2 C4 H4 118.5 . . ?
 C5 C4 C2 123.0(3) . . ?
 C5 C4 H4 118.5 . . ?
 C24 C25 H25 119.6 . . ?
 C26 C25 C24 120.8(3) . . ?
 C26 C25 H25 119.6 . . ?
 C23 C28 H28 119.8 . . ?
 C27 C28 C23 120.3(3) . . ?
 C27 C28 H28 119.8 . . ?
 C25 C26 H26 120.3 . . ?
 C25 C26 C27 119.4(3) . . ?
 C27 C26 H26 120.3 . . ?
 C28 C27 H27 119.6 . . ?
 C26 C27 C28 120.7(3) . . ?
 C26 C27 H27 119.6 . . ?
 C4 C5 H5A 121.3(19) . . ?
 C4 C5 H5B 120(2) . . ?
 H5A C5 H5B 118(3) . . ?
 O16 C17 H17A 109.5 . . ?
 O16 C17 H17B 109.5 . . ?
 O16 C17 H17C 109.5 . . ?
 H17A C17 H17B 109.5 . . ?
 H17A C17 H17C 109.5 . . ?
 H17B C17 H17C 109.5 . . ?

loop_
  _geom_torsion_atom_site_label_1
  _geom_torsion_atom_site_label_2
  _geom_torsion_atom_site_label_3
  _geom_torsion_atom_site_label_4
  _geom_torsion
  _geom_torsion_site_symmetry_1
  _geom_torsion_site_symmetry_2
  _geom_torsion_site_symmetry_3
  _geom_torsion_site_symmetry_4
  _geom_torsion_publ_flag
 F7 C6 C2 F3 -62.0(3) . . . . ?
 F7 C6 C2 F1 50.7(3) . . . . ?
 F7 C6 C2 C4 172.3(2) . . . . ?
 F8 C6 C2 F3 -176.1(2) . . . . ?
 F8 C6 C2 F1 -63.3(2) . . . . ?
 F8 C6 C2 C4 58.2(3) . . . . ?
 F3 C2 C4 C5 7.3(4) . . . . ?
 F1 C2 C4 C5 -108.5(3) . . . . ?
 O21 C22 C23 C24 -100.6(3) . . . . ?
 O21 C22 C23 C28 80.3(3) . . . . ?
 O16 C13 C12 C11 -177.0(3) . . . . ?
 N18 C9 C10 C11 -147.0(2) . . . . ?
 N18 C9 C10 C15 33.8(3) . . . . ?
 N18 C9 C6 F7 177.57(19) . . . . ?
 N18 C9 C6 F8 -66.1(2) . . . . ?
 N18 C9 C6 C2 56.7(3) . . . . ?
 C19 O21 C22 C23 91.8(3) . . . . ?
 C19 N18 C9 C10 114.6(2) . . . . ?
 C19 N18 C9 C6 -120.9(2) . . . . ?
 C9 N18 C19 O21 -179.55(18) . . . . ?
 C9 N18 C19 O20 -0.3(4) . . . . ?
 C9 C10 C11 C12 179.4(2) . . . . ?
 C9 C10 C15 C14 -178.8(2) . . . . ?
 C9 C6 C2 F3 59.5(3) . . . . ?
 C9 C6 C2 F1 172.2(2) . . . . ?
 C9 C6 C2 C4 -66.3(3) . . . . ?
 C10 C9 C6 F7 -56.5(3) . . . . ?
 C10 C9 C6 F8 59.8(2) . . . . ?
 C10 C9 C6 C2 -177.4(2) . . . . ?
 C10 C11 C12 C13 -0.9(4) . . . . ?
 C6 C9 C10 C11 89.0(3) . . . . ?
 C6 C9 C10 C15 -90.3(3) . . . . ?
 C6 C2 C4 C5 130.9(3) . . . . ?
 C14 C13 C12 C11 2.5(4) . . . . ?
 C13 C14 C15 C10 -0.3(4) . . . . ?
 C11 C10 C15 C14 1.9(4) . . . . ?
 C22 O21 C19 O20 3.9(3) . . . . ?
 C22 O21 C19 N18 -176.88(18) . . . . ?
 C22 C23 C24 C25 -179.7(3) . . . . ?
 C22 C23 C28 C27 179.8(3) . . . . ?
 C15 C10 C11 C12 -1.3(4) . . . . ?
 C15 C14 C13 O16 177.6(2) . . . . ?
 C15 C14 C13 C12 -1.9(4) . . . . ?
 C23 C24 C25 C26 0.4(5) . . . . ?
 C23 C28 C27 C26 -0.7(4) . . . . ?
 C24 C23 C28 C27 0.7(4) . . . . ?
 C24 C25 C26 C27 -0.3(5) . . . . ?
 C25 C26 C27 C28 0.5(5) . . . . ?
 C28 C23 C24 C25 -0.6(4) . . . . ?
 C17 O16 C13 C14 -2.8(4) . . . . ?
 C17 O16 C13 C12 176.7(3) . . . . ?

_shelx_res_file
;
TITL p-ome_auto_a.res in I2
    p-ome_auto.res
    created by SHELXL-2019/3 at 15:10:03 on 06-Sep-2024
REM Old TITL p-OMe_auto in I2
REM SHELXT solution in I2: R1 0.105, Rweak 0.032, Alpha 0.002
REM <I/s> 0.000 for 0 systematic absences, Orientation as input
REM Flack x = 0.387 ( 0.347 ) from 1302 Parsons quotients
REM Formula found by SHELXT: C19 N O3 F5
CELL 0.71073 13.5582 5.2746 26.1316 90 101.708 90
ZERR 4 0.0006 0.0002 0.0011 0 0.005 0
LATT -2
SYMM -X,+Y,-Z
SFAC C H F N O
UNIT 80 72 16 4 12

L.S. 20
PLAN  5
SIZE 0.055 0.092 0.397
TEMP -100
CONF
BOND
list 4
MORE -1
BOND $H
fmap 2 53
acta
REM <olex2.extras>
REM <HklSrc "%./p-OMe_auto.hkl">
REM </olex2.extras>

WGHT    0.049000    0.218700
FVAR       0.52716
F7    3    0.822339    0.411348    0.700262    11.00000    0.03574    0.05780 =
         0.02896    0.00473    0.00092    0.00208
F8    3    0.785550    0.094978    0.646020    11.00000    0.04049    0.02575 =
         0.06757    0.00888    0.01124    0.00411
F3    3    0.895797    0.676428    0.628589    11.00000    0.04008    0.03424 =
         0.05995   -0.00448    0.01909   -0.00637
F1    3    0.967586    0.314898    0.652827    11.00000    0.02884    0.06622 =
         0.05455    0.01321    0.00381    0.01063
O21   5    0.617848    0.521378    0.487747    11.00000    0.03856    0.03853 =
         0.02612    0.00255    0.00715   -0.00656
O20   5    0.653578    0.840112    0.546956    11.00000    0.04759    0.02957 =
         0.03324    0.00237    0.00925    0.00509
O16   5    0.398982    0.214257    0.744642    11.00000    0.04240    0.06005 =
         0.04028   -0.00971    0.02133   -0.01039
N18   4    0.662621    0.425523    0.571424    11.00000    0.02889    0.02856 =
         0.02440    0.00169    0.00600   -0.00112
C19   1    0.645898    0.616493    0.536529    11.00000    0.02158    0.03152 =
         0.02942    0.00064    0.00741    0.00030
C9    1    0.693160    0.476337    0.627091    11.00000    0.02711    0.02412 =
         0.02682   -0.00114    0.00589   -0.00226
AFIX  13
H9    2    0.702578    0.663668    0.631514    11.00000   -1.20000
AFIX   0
C10   1    0.614972    0.395660    0.658116    11.00000    0.02649    0.02743 =
         0.02505    0.00176    0.00404    0.00138
C6    1    0.794487    0.350913    0.648642    11.00000    0.03126    0.02617 =
         0.03059    0.00343    0.00433    0.00030
C14   1    0.481959    0.117441    0.672721    11.00000    0.03506    0.03238 =
         0.03621   -0.00164    0.00871   -0.00736
AFIX  43
H14   2    0.440619   -0.026895    0.662734    11.00000   -1.20000
AFIX   0
C13   1    0.470580    0.260311    0.715288    11.00000    0.03030    0.03938 =
         0.03003   -0.00001    0.00831   -0.00022
C2    1    0.882789    0.422963    0.622875    11.00000    0.02886    0.03289 =
         0.04067    0.00219    0.00659    0.00194
C11   1    0.603842    0.533460    0.702052    11.00000    0.03777    0.03639 =
         0.03479   -0.00902    0.00852   -0.00734
AFIX  43
H11   2    0.645776    0.676278    0.712529    11.00000   -1.20000
AFIX   0
C22   1    0.602235    0.707565    0.445314    11.00000    0.03148    0.05056 =
         0.02774    0.00879    0.00484    0.00056
AFIX  23
H22A  2    0.580604    0.870853    0.458142    11.00000   -1.20000
H22B  2    0.548215    0.647843    0.416459    11.00000   -1.20000
AFIX   0
C15   1    0.554132    0.185796    0.644585    11.00000    0.03858    0.03075 =
         0.03032   -0.00587    0.01108   -0.00211
AFIX  43
H15   2    0.561988    0.086339    0.615367    11.00000   -1.20000
AFIX   0
C23   1    0.697571    0.746209    0.425353    11.00000    0.03067    0.03523 =
         0.02844    0.00649    0.00594    0.00114
C24   1    0.758826    0.953963    0.440472    11.00000    0.04104    0.03829 =
         0.04722   -0.00344    0.01273   -0.00130
AFIX  43
H24   2    0.741060    1.074755    0.464013    11.00000   -1.20000
AFIX   0
C12   1    0.532736    0.465498    0.730606    11.00000    0.04164    0.04810 =
         0.03293   -0.01439    0.01388   -0.00384
AFIX  43
H12   2    0.526604    0.559885    0.760766    11.00000   -1.20000
AFIX   0
C4    1    0.876644    0.345518    0.567931    11.00000    0.03433    0.05248 =
         0.04738   -0.00880    0.01400    0.00589
AFIX  43
H4    2    0.859672    0.174695    0.558502    11.00000   -1.20000
AFIX   0
C25   1    0.846296    0.986031    0.421249    11.00000    0.03942    0.04442 =
         0.07709    0.00820    0.01456   -0.00680
AFIX  43
H25   2    0.888206    1.128651    0.431951    11.00000   -1.20000
AFIX   0
C28   1    0.724965    0.574351    0.390617    11.00000    0.05066    0.04023 =
         0.03734    0.00034    0.00961    0.00190
AFIX  43
H28   2    0.683402    0.431599    0.379495    11.00000   -1.20000
AFIX   0
C26   1    0.872828    0.815158    0.387158    11.00000    0.04077    0.05957 =
         0.06768    0.02439    0.02621    0.01424
AFIX  43
H26   2    0.932623    0.838947    0.374070    11.00000   -1.20000
AFIX   0
C27   1    0.812580    0.609701    0.372053    11.00000    0.06328    0.05640 =
         0.04646    0.00646    0.02647    0.02010
AFIX  43
H27   2    0.831039    0.489776    0.348546    11.00000   -1.20000
AFIX   0
C5    1    0.893508    0.501443    0.531678    11.00000    0.04221    0.09777 =
         0.04190   -0.00091    0.01342    0.00010
C17   1    0.330633    0.013695    0.728316    11.00000    0.04263    0.05485 =
         0.05786   -0.00232    0.02639   -0.00918
AFIX 137
H17A  2    0.295537    0.042954    0.692161    11.00000   -1.50000
H17B  2    0.281402    0.006028    0.751033    11.00000   -1.50000
H17C  2    0.367590   -0.146899    0.730438    11.00000   -1.50000
AFIX   0
H5A   2    0.911863    0.681056    0.539781    11.00000    0.05064
H5B   2    0.890716    0.438468    0.494351    11.00000    0.06732
HKLF 4


REM  p-ome_auto_a.res in I2
REM wR2 = 0.0971, GooF = S = 1.053, Restrained GooF = 1.052 for all data
REM R1 = 0.0393 for 3508 Fo > 4sig(Fo) and 0.0499 for all 4174 data
REM 262 parameters refined using 1 restraints

END

WGHT      0.0490      0.2187

REM Highest difference peak  0.403,  deepest hole -0.192,  1-sigma level  0.038
Q1    1   0.6531  0.2504  0.5599  11.00000  0.05    0.40
Q2    1   0.6220  0.4949  0.5605  11.00000  0.05    0.17
Q3    1   0.6601  0.9260  0.5779  11.00000  0.05    0.17
Q4    1   0.6928  0.5190  0.5603  11.00000  0.05    0.13
Q5    1   0.5603  0.4928  0.7807  11.00000  0.05    0.12
;
_shelx_res_checksum                93120
_shelx_hkl_file
;
   0  -6   0    2.77    3.43
   0  -6   0    4.94    3.40
   0  -6  -2    6.25    3.53
   0  -6   2    6.99    3.69
   0  -6   2    3.07    3.19
   0  -6  -2    3.22    3.35
   0  -6   4    8.52    3.71
   0  -6  -4    4.61    3.91
   0  -6  -4    7.09    3.68
   0  -6   4    4.26    3.22
   0  -6  -6    1.95    3.55
   0  -6  -8    5.62    3.77
   0  -6 -10   11.18    4.48
   0  -6 -12   -1.10    4.20
   0  -6 -14    3.99    4.06
   0  -6 -16    1.77    4.32
   0  -5  -1    1.61    3.18
   0  -5   1    1.52    2.74
   0  -5  -1    0.39    2.84
   0  -5   1   -1.13    2.88
   0  -5   3    4.75    3.10
   0  -5  -3    1.61    3.14
   0  -5  -3    0.83    1.86
   0  -5   5   16.88    3.50
   0  -5  -5   16.59    4.13
   0  -5  -7   47.22    5.75
   0  -5   7   55.48    5.42
   0  -5   9   61.79    5.94
   0  -5  -9   73.07    6.96
   0  -5 -11   97.80    9.00
   0  -5  11  115.49    8.28
   0  -5  13   48.67    5.23
   0  -5 -13   57.97    6.49
   0  -5 -15    0.52    3.80
   0  -5 -17    1.08    3.73
   0  -5 -19   15.32    4.60
   0  -5 -21    1.20    4.16
   0  -4   0   65.11    5.52
   0  -4   0   55.15    5.25
   0  -4   0   52.65    4.41
   0  -4   0   52.06    4.39
   0  -4   0   66.09    5.64
   0  -4   0   43.22    5.15
   0  -4   0   50.96    4.97
   0  -4   0   59.67    5.66
   0  -4  -2    8.01    3.46
   0  -4   2   15.45    3.37
   0  -4  -2   15.10    3.56
   0  -4  -2   11.83    2.10
   0  -4   2   14.96    2.73
   0  -4   2   21.43    3.65
   0  -4   2   10.38    3.07
   0  -4  -2   11.17    3.14
   0  -4   2   15.33    3.20
   0  -4  -2   13.24    3.32
   0  -4  -2    9.48    2.26
   0  -4   2   12.52    3.08
   0  -4  -2   12.51    2.99
   0  -4   4  402.79   21.95
   0  -4  -4  385.49   22.30
   0  -4   4  359.10   21.63
   0  -4  -4  397.17   22.31
   0  -4  -4  378.29   20.64
   0  -4   4  332.22   21.39
   0  -4   4  342.59   21.62
   0  -4   4  336.71   21.55
   0  -4  -4  368.04   22.03
   0  -4   4  374.38   21.94
   0  -4   6  352.12   18.47
   0  -4   6  237.76   17.75
   0  -4  -6  329.85   18.85
   0  -4   6  312.88   18.47
   0  -4  -6  316.48   17.01
   0  -4   6  256.41   17.94
   0  -4   6  291.59   18.23
   0  -4  -6  360.39   19.31
   0  -4   8   12.48    2.74
   0  -4   8    9.64    2.87
   0  -4  -8   19.12    3.57
   0  -4   8   11.82    3.29
   0  -4   8   12.65    2.50
   0  -4   8   11.88    2.87
   0  -4  10  108.13    7.50
   0  -4  10  131.83    7.99
   0  -4 -10  133.52    8.94
   0  -4  10   95.28    7.71
   0  -4  10   83.07    7.22
   0  -4  12    2.00    2.05
   0  -4 -12    5.48    1.42
   0  -4 -12    4.99    3.13
   0  -4  12    1.37    2.40
   0  -4 -14   45.61    5.23
   0  -4  14   45.37    4.08
   0  -4  16  124.45    9.34
   0  -4 -16  151.40   10.78
   0  -4 -18    8.25    3.78
   0  -4  18   12.74    3.35
   0  -4 -20   87.20    7.84
   0  -4  20   67.00    6.62
   0  -4 -22    1.65    3.96
   0  -4  22    1.16    3.18
   0  -4 -24    5.31    4.45
   0  -4 -24    8.08    4.12
   0  -4 -26   11.72    5.08
   0  -4 -26   20.75    5.42
   0  -3  -1  151.93   10.75
   0  -3   1  160.85   10.72
   0  -3  -1  177.83   11.02
   0  -3   1  165.26   10.69
   0  -3   1  169.27   10.67
   0  -3  -1  165.40   10.67
   0  -3  -1  156.03    9.94
   0  -3   1  162.03   10.50
   0  -3   1  174.48   10.62
   0  -3  -1  169.94   10.73
   0  -3  -3  661.00   37.83
   0  -3   3  657.54   37.66
   0  -3   3  697.20   37.66
   0  -3  -3  665.05   37.16
   0  -3  -3  670.79   37.97
   0  -3   3  669.15   37.48
   0  -3   3  634.44   37.57
   0  -3  -3  712.68   38.34
   0  -3   3  672.61   37.63
   0  -3  -3  684.19   37.96
   0  -3  -3  675.60   38.24
   0  -3   3  685.47   37.78
   0  -3  -5  223.15   13.39
   0  -3   5  216.01   12.89
   0  -3   5  193.88   12.75
   0  -3  -5  221.68   13.55
   0  -3   5  183.30   12.82
   0  -3  -5  218.47   12.06
   0  -3   5  203.93   12.74
   0  -3  -5  221.69   13.90
   0  -3   5  215.28   12.93
   0  -3  -5  228.09   13.86
   0  -3   5  201.83   12.97
   0  -3  -5  228.21   13.52
   0  -3  -7   13.46    3.34
   0  -3  -7    8.00    2.37
   0  -3   7   11.54    2.12
   0  -3  -7    8.70    2.90
   0  -3   7   14.41    2.33
   0  -3  -7   11.34    3.05
   0  -3   7   12.36    2.71
   0  -3  -7   10.54    3.09
   0  -3   7   10.59    2.17
   0  -3   7    8.03    2.33
   0  -3  -9  227.25   15.05
   0  -3   9  257.28   14.62
   0  -3   9  247.60   14.48
   0  -3  -9  242.99   15.38
   0  -3   9  232.51   15.15
   0  -3   9  227.31   14.32
   0  -3  -9  271.98   15.61
   0  -3 -11   21.59    3.43
   0  -3  11   19.60    2.79
   0  -3  11   20.12    2.88
   0  -3  11   23.58    3.69
   0  -3 -11   16.29    3.44
   0  -3 -11   21.90    2.07
   0  -3  11   22.34    3.00
   0  -3 -13  181.13    9.83
   0  -3  13  129.06    9.88
   0  -3 -13  190.50   11.38
   0  -3  13  161.29   10.33
   0  -3  13  152.17   10.57
   0  -3 -15  110.91    6.61
   0  -3 -15  112.19    8.02
   0  -3  15   97.32    7.02
   0  -3  15   90.69    5.91
   0  -3  15  104.13    7.76
   0  -3  17   15.33    3.70
   0  -3  17    5.88    2.50
   0  -3 -17   17.02    3.79
   0  -3 -17   11.91    2.52
   0  -3  17   12.12    3.03
   0  -3  17    8.63    1.79
   0  -3  19   13.87    3.30
   0  -3 -19   17.01    4.08
   0  -3 -19   17.78    3.00
   0  -3  19   17.38    4.03
   0  -3  19    8.08    2.35
   0  -3  21   27.98    5.11
   0  -3 -21   31.02    3.77
   0  -3  21   23.10    4.08
   0  -3 -23   15.19    4.26
   0  -3  23   11.51    3.86
   0  -3  23   16.09    4.81
   0  -3 -25   28.12    5.02
   0  -3  25   21.72    4.76
   0  -3  25   25.12    5.73
   0  -3  27    4.40    4.30
   0  -3  27   14.11    5.25
   0  -3 -27    2.80    3.99
   0  -3 -27    5.23    3.94
   0  -3  29    6.59    5.25
   0  -3 -29    0.59    4.10
   0  -3 -29    1.60    3.90
   0  -2   0  584.03   32.84
   0  -2   0  596.19   32.97
   0  -2   0  589.44   33.00
   0  -2   0  593.34   32.87
   0  -2   2   76.21    5.20
   0  -2   2   72.37    5.20
   0  -2  -2   84.73    5.63
   0  -2  -2   70.31    4.86
   0  -2   2   78.28    5.40
   0  -2  -2   75.31    5.41
   0  -2  -2   83.81    5.79
   0  -2   2   76.06    5.31
   0  -2  -2   81.58    5.80
   0  -2   2   76.85    5.31
   0  -2  -2   71.74    5.26
   0  -2  -4  226.84   13.33
   0  -2   4  211.39   12.96
   0  -2   4  227.38   13.05
   0  -2  -4  230.25   13.49
   0  -2  -4  237.42   13.53
   0  -2  -4  220.80   12.51
   0  -2   4  212.16   13.21
   0  -2  -4  242.54   13.88
   0  -2   4  214.30   12.91
   0  -2   4  227.13   12.64
   0  -2  -4  234.19   13.75
   0  -2   4  223.63   13.07
   0  -2   6  166.54   10.55
   0  -2   6  166.38   10.57
   0  -2  -6  190.00   11.35
   0  -2   6  189.99   10.55
   0  -2   6  187.20   11.19
   0  -2   6  173.45   10.52
   0  -2  -6  199.96   11.19
   0  -2   6  174.96   10.27
   0  -2  -8  930.31   51.80
   0  -2  -8  974.43   50.73
   0  -2   8  855.87   51.38
   0  -2  -8 1001.59   52.08
   0  -2   8  954.55   52.00
   0  -2   8  904.74   51.18
   0  -2   8  931.79   51.29
   0  -2  -8  914.86   52.21
   0  -2 -10  586.66   31.59
   0  -2  10  608.22   30.90
   0  -2 -10  383.31   31.23
   0  -2 -10  671.72   32.03
   0  -2  10  628.07   31.95
   0  -2  10  603.32   31.40
   0  -2 -10  370.54   31.27
   0  -2  10  628.20   31.10
   0  -2 -12   17.15    3.16
   0  -2  12   12.07    2.69
   0  -2  12   14.76    2.33
   0  -2  12   16.16    2.33
   0  -2 -12   17.75    2.29
   0  -2 -12   20.62    3.24
   0  -2 -12   15.01    3.28
   0  -2  12   14.32    3.04
   0  -2  12   13.56    1.64
   0  -2  14  101.45    7.79
   0  -2  14   95.82    6.24
   0  -2  14  104.29    8.06
   0  -2 -14  114.83    7.16
   0  -2 -14  109.36    8.29
   0  -2  14   97.39    7.11
   0  -2  14  104.41    7.04
   0  -2 -14  119.07    8.30
   0  -2  16   10.88    2.56
   0  -2  16    3.72    2.89
   0  -2  16    8.87    2.36
   0  -2 -16    6.31    3.31
   0  -2 -16   10.49    2.37
   0  -2 -16   10.04    3.38
   0  -2  16    4.80    1.54
   0  -2  18   46.64    4.73
   0  -2  18   43.02    4.35
   0  -2 -18   46.78    5.07
   0  -2 -18   47.59    4.58
   0  -2  18   43.12    5.45
   0  -2  20   92.22    7.89
   0  -2  20  104.32    7.64
   0  -2 -20  112.14    8.42
   0  -2 -20  101.04    7.79
   0  -2  20   98.75    8.88
   0  -2 -20  109.96    8.32
   0  -2  22   73.73    7.06
   0  -2 -22   81.53    7.00
   0  -2 -22   86.15    7.28
   0  -2  22   81.69    8.17
   0  -2 -22   89.73    7.58
   0  -2 -24    5.87    3.40
   0  -2  24    2.56    3.32
   0  -2  24    4.24    4.28
   0  -2 -24    9.68    3.41
   0  -2 -24    2.03    3.12
   0  -2 -26   62.24    6.62
   0  -2  26   50.15    6.40
   0  -2 -26   67.88    6.40
   0  -2  26   63.01    7.86
   0  -2 -28   73.20    7.84
   0  -2  28   76.69    8.03
   0  -2 -28   90.82    7.71
   0  -2  28   82.91    9.33
   0  -2 -30   52.53    6.93
   0  -2  30   59.45    8.39
   0  -2  30   56.97    7.31
   0  -2 -30   63.87    6.58
   0  -1   1 3355.44  174.81
   0  -1  -1 3367.84  174.93
   0  -1  -1 3106.19  174.64
   0  -1   1 3197.90  174.80
   0  -1  -1 3295.18  174.90
   0  -1   1 3204.11  174.79
   0  -1  -1 3277.74  174.98
   0  -1   1 3315.70  174.84
   0  -1  -1 3226.37  174.97
   0  -1   1 3242.77  174.78
   0  -1   3 4207.83  224.28
   0  -1   3 4194.22  224.28
   0  -1  -3 4428.68  224.58
   0  -1   3 4255.54  224.21
   0  -1   3 4173.96  224.10
   0  -1   3 4089.12  224.48
   0  -1  -3 3929.66  224.46
   0  -1   3 4050.68  224.18
   0  -1   3 3974.47  224.19
   0  -1  -3 4469.28  224.26
   0  -1   5 1423.60   77.68
   0  -1  -5 1557.04   77.80
   0  -1   5 1380.56   77.68
   0  -1  -5 1401.60   77.98
   0  -1  -5 1521.35   78.12
   0  -1   5 1459.78   77.95
   0  -1   5 1331.56   77.48
   0  -1   5 1468.84   77.55
   0  -1  -5 1438.36   77.20
   0  -1   7  609.99   32.75
   0  -1   7  553.81   32.35
   0  -1  -7  630.37   33.36
   0  -1   7  631.40   32.83
   0  -1  -7  629.16   33.25
   0  -1   7  584.24   33.10
   0  -1   7  595.81   33.09
   0  -1  -7  637.60   33.41
   0  -1  -9 1239.27   65.08
   0  -1   9 1109.50   63.96
   0  -1  -9 1219.78   64.54
   0  -1   9 1200.35   64.41
   0  -1   9 1214.33   64.94
   0  -1   9 1161.17   64.88
   0  -1  -9 1253.54   65.12
   0  -1   9 1220.68   64.54
   0  -1  11   16.40    2.85
   0  -1  11   17.66    2.95
   0  -1  11   17.71    2.35
   0  -1  11   18.27    2.50
   0  -1  11   19.40    1.88
   0  -1 -11   12.71    2.69
   0  -1 -11   18.62    2.67
   0  -1 -11   18.53    3.13
   0  -1 -11   18.54    2.40
   0  -1 -13 1940.17   95.51
   0  -1  13 1923.03   95.10
   0  -1 -13 1904.23   95.42
   0  -1  13 1138.60   95.07
   0  -1 -13 1256.13   95.06
   0  -1  13 1916.97   95.32
   0  -1  13 1822.93   94.56
   0  -1 -13 2068.19   95.85
   0  -1  13 1922.80   95.95
   0  -1  13 1902.86   95.96
   0  -1 -15  349.09   20.02
   0  -1  15  312.56   19.70
   0  -1 -15  353.44   20.00
   0  -1 -15  312.62   19.75
   0  -1  15  340.23   19.57
   0  -1  15  322.93   20.30
   0  -1  15  354.09   20.57
   0  -1 -15  356.37   20.13
   0  -1  17  297.41   18.24
   0  -1 -17  308.99   18.64
   0  -1 -17  328.95   18.50
   0  -1  17  299.81   18.59
   0  -1 -17  313.79   18.74
   0  -1 -17  317.05   18.77
   0  -1 -17  307.71   18.73
   0  -1  17  294.00   19.25
   0  -1 -17  310.96   18.85
   0  -1 -19   41.96    4.69
   0  -1  19   43.35    4.22
   0  -1 -19   27.28    3.91
   0  -1  19   30.60    4.65
   0  -1  19   30.43    4.22
   0  -1 -19   32.31    3.80
   0  -1 -19   31.54    4.20
   0  -1 -19   32.65    4.16
   0  -1 -21  116.31    8.43
   0  -1  21   92.31    8.40
   0  -1 -21  112.68    8.68
   0  -1 -21  113.60    8.08
   0  -1 -21  108.44    8.40
   0  -1 -21  117.04    8.82
   0  -1  21  106.12    9.37
   0  -1 -23  209.21   13.46
   0  -1 -23  225.18   14.48
   0  -1 -23  236.43   14.26
   0  -1  23  207.57   15.37
   0  -1 -23  186.73   13.73
   0  -1  23  202.55   14.29
   0  -1 -25  125.85    8.89
   0  -1  25  111.69    9.77
   0  -1  25  119.02   10.74
   0  -1 -25  123.46    9.48
   0  -1 -27   16.14    3.59
   0  -1 -27   25.26    4.41
   0  -1  27   18.24    5.71
   0  -1  27   25.42    5.09
   0  -1 -29    5.08    3.39
   0  -1  29    8.19    4.81
   0  -1 -29   -1.50    3.53
   0  -1  29    5.32    4.83
   0  -1  31   39.99    6.89
   0  -1  31   40.30    7.58
   0  -1 -31   48.39    6.32
   0   0   4 2483.80  135.43
   0   0  -4 2720.44  135.37
   0   0   4 2548.29  135.28
   0   0  -4 2546.20  135.27
   0   0  -4 2366.33  135.21
   0   0  -4 2485.69  135.31
   0   0  -6   48.12    3.93
   0   0   6   60.47    3.84
   0   0  -6   58.04    3.80
   0   0  -6   54.86    3.65
   0   0   6   56.63    3.66
   0   0  -6   53.16    3.50
   0   0   6   50.56    3.73
   0   0  -6   48.36    3.58
   0   0  -8  269.81   15.07
   0   0  -8  278.55   14.90
   0   0   8  265.44   14.91
   0   0   8  258.54   14.72
   0   0  -8  262.25   14.66
   0   0  -8  240.66   14.50
   0   0  -8  249.87   14.71
   0   0   8  260.44   14.78
   0   0 -10 3284.43  176.07
   0   0  10 3481.17  176.00
   0   0 -10 3458.54  175.86
   0   0 -10 3402.50  175.60
   0   0  10 3326.36  175.65
   0   0 -10 3023.86  175.38
   0   0  10 3311.98  175.74
   0   0 -10 2962.62  175.61
   0   0 -12  836.06   45.58
   0   0 -12  832.98   45.24
   0   0  12  811.04   45.38
   0   0  12  830.97   44.99
   0   0 -12  838.49   44.93
   0   0 -12  778.77   44.73
   0   0  12  808.45   45.11
   0   0 -12  817.69   45.09
   0   0 -14 1061.16   57.49
   0   0 -14 1058.40   57.11
   0   0  14 1040.22   57.31
   0   0 -14 1069.06   56.73
   0   0  14 1080.87   57.07
   0   0 -14  931.00   56.81
   0   0 -14 1023.64   56.55
   0   0 -16  132.25    8.89
   0   0  16  149.92    9.96
   0   0 -16  151.63   10.12
   0   0 -16  149.24    9.16
   0   0 -16  137.77    9.48
   0   0 -16  145.92    9.44
   0   0  16  150.38    9.58
   0   0 -18   20.75    3.20
   0   0  18   21.63    3.64
   0   0 -18   17.11    2.81
   0   0 -18   22.53    2.76
   0   0  18   21.80    3.37
   0   0 -18   26.33    3.80
   0   0 -18   20.97    2.82
   0   0 -20   10.48    2.36
   0   0 -20   13.47    2.91
   0   0 -20   16.00    3.56
   0   0  20   12.90    3.56
   0   0 -22  131.65    8.96
   0   0  22  122.68   10.22
   0   0 -22  154.20    9.95
   0   0  24   12.38    4.16
   0   0 -24    9.97    3.42
   0   0 -24    9.42    3.15
   0   0 -24   16.90    2.98
   0   0 -26   53.79    5.91
   0   0  26   56.27    6.97
   0   0 -26   55.62    5.06
   0   0 -28    6.77    3.69
   0   0  28    0.60    4.19
   0   0 -28    3.12    2.61
   0   0 -30    7.32    3.95
   0   0  30    2.64    4.67
   0   0 -32    4.21    3.85
   0   0  32   -1.44    5.08
   0   1   1 3378.94  177.35
   0   1   1 3335.94  177.36
   0   1  -1 3291.17  177.22
   0   1   1 3300.97  177.41
   0   1  -1 3217.96  177.25
   0   1   1 3303.77  177.41
   0   1  -1 3255.70  177.25
   0   1   3 4311.03  227.14
   0   1  -3 3942.17  226.89
   0   1  -3 4185.98  226.94
   0   1   3 4450.98  226.98
   0   1   3 4512.48  227.25
   0   1   3 4251.86  226.67
   0   1  -3 4146.59  226.73
   0   1   3 4379.95  226.84
   0   1   3 4399.28  226.85
   0   1  -3 3869.57  226.81
   0   1  -3 4208.75  226.85
   0   1  -5 1478.60   80.12
   0   1   5 1596.88   80.57
   0   1  -5 1486.01   79.90
   0   1   5 1387.21   80.32
   0   1  -5 1472.53   80.08
   0   1  -5 1489.68   80.24
   0   1   5 1499.35   80.21
   0   1   5 1469.25   80.21
   0   1   7  641.25   34.76
   0   1  -7  624.54   34.19
   0   1  -7  599.70   34.19
   0   1  -7  604.37   34.50
   0   1   7  641.92   34.48
   0   1   7  636.40   34.49
   0   1  -9 1211.55   67.64
   0   1  -9 1221.16   67.64
   0   1   9 1292.19   68.28
   0   1   9 1233.89   68.05
   0   1   9 1236.05   68.05
   0   1  -9 1229.79   68.14
   0   1   9 1264.91   67.13
   0   1 -11   17.93    2.38
   0   1  11   21.50    3.18
   0   1 -11   16.09    2.34
   0   1  11   23.51    3.08
   0   1  11   17.39    2.87
   0   1 -13 1972.58  106.82
   0   1  13 1988.35  107.52
   0   1  13 2010.32  107.20
   0   1  13 1974.53  107.46
   0   1  13 1953.47  107.56
   0   1 -13 1916.70  106.77
   0   1  15  341.50   20.67
   0   1  15  326.51   20.48
   0   1 -15  341.67   19.82
   0   1  15  347.18   20.46
   0   1  15  360.62   20.77
   0   1  15  359.82   20.34
   0   1 -15  318.19   19.75
   0   1  17  290.11   19.37
   0   1  17  298.33   19.34
   0   1 -17  319.73   18.52
   0   1  17  311.89   19.14
   0   1  17  349.38   19.19
   0   1 -17  301.21   18.45
   0   1  19   30.11    4.65
   0   1  19   27.18    4.46
   0   1 -19   30.44    3.65
   0   1 -19   22.15    3.47
   0   1  21  112.44    9.43
   0   1  21  104.28    9.18
   0   1 -21  115.64    8.35
   0   1  23  223.35   15.67
   0   1  23  216.42   15.33
   0   1 -23  213.36   14.10
   0   1  25  125.27   11.09
   0   1 -25  130.07    9.56
   0   1  25  116.39   10.60
   0   1 -27   21.33    4.32
   0   1  27   25.37    5.61
   0   1  27   20.70    5.85
   0   1 -29    2.33    3.40
   0   1  29    9.01    5.15
   0   1  29    5.98    4.93
   0   1 -31   47.42    6.10
   0   1  31   46.09    7.95
   0   1  31   39.73    7.26
   0   2   0  598.83   33.03
   0   2   0  555.24   32.96
   0   2   0  593.98   32.97
   0   2   0  616.39   32.95
   0   2   2   71.02    5.53
   0   2  -2   74.98    5.22
   0   2  -2   79.37    5.29
   0   2   2   76.65    5.62
   0   2   2   71.40    5.44
   0   2  -2   72.88    5.17
   0   2   4  240.95   14.10
   0   2  -4  229.65   13.66
   0   2   4  232.67   14.25
   0   2  -4  229.15   13.45
   0   2  -4  217.75   13.57
   0   2   4  246.33   13.17
   0   2  -6  194.05   11.46
   0   2   6  198.03   11.48
   0   2   6  194.63   11.22
   0   2   6  187.54   12.01
   0   2  -6  184.72   11.39
   0   2  -6  186.53   11.19
   0   2  -8  880.27   50.81
   0   2  -8  851.57   51.05
   0   2  -8  925.96   51.20
   0   2   8  950.09   51.39
   0   2   8 1023.89   52.12
   0   2   8  939.73   50.67
   0   2   8  972.73   51.23
   0   2   8 1005.55   51.76
   0   2  10  650.58   33.42
   0   2 -10  640.08   33.20
   0   2 -10  612.84   32.63
   0   2  10  654.44   34.29
   0   2  10  620.92   32.64
   0   2 -10  570.82   32.94
   0   2  10  639.86   34.14
   0   2 -12   12.84    2.40
   0   2 -12   16.02    2.50
   0   2  12   17.47    3.43
   0   2  12   18.43    3.48
   0   2  12   21.61    3.35
   0   2 -12   14.45    1.97
   0   2  12   21.70    2.88
   0   2 -14   96.61    7.06
   0   2  14  107.24    7.80
   0   2  14  112.05    8.46
   0   2 -14   98.19    6.40
   0   2  14  106.13    8.25
   0   2 -14   97.87    7.01
   0   2 -16   10.06    2.51
   0   2  16    6.16    3.06
   0   2 -16    8.57    1.81
   0   2 -16    9.48    2.44
   0   2  16    5.01    3.48
   0   2 -18   44.27    4.63
   0   2  18   51.15    5.62
   0   2 -18   44.48    3.78
   0   2 -18   40.64    4.41
   0   2  20   94.25    8.77
   0   2 -20  105.94    6.96
   0   2 -20  113.09    8.17
   0   2 -22   82.29    6.95
   0   2  22   76.36    8.26
   0   2  22   85.91    8.13
   0   2 -24    0.39    2.98
   0   2  24    2.48    4.40
   0   2  24    4.71    4.19
   0   2 -26   61.76    6.36
   0   2  26   47.68    7.38
   0   2  26   65.77    7.81
   0   2 -28   74.13    7.58
   0   2  28   78.69    9.09
   0   2  28   81.32    9.06
   0   2 -30   72.44    7.31
   0   2  30   48.68    8.10
   0   2  30   55.85    8.30
   0   3  -1  180.14   10.89
   0   3   1  166.39   11.04
   0   3  -1  161.67   10.59
   0   3   1  152.44   10.90
   0   3  -1  169.66   10.91
   0   3   1  164.35   10.87
   0   3   3  699.90   38.67
   0   3  -3  678.35   38.02
   0   3  -3  685.88   38.07
   0   3   3  702.33   38.52
   0   3  -3  635.29   37.99
   0   3   5  217.40   13.78
   0   3  -5  195.87   12.72
   0   3   5  225.82   13.55
   0   3  -5  204.08   12.80
   0   3  -7   12.59    2.56
   0   3   7    7.52    2.81
   0   3   7   12.79    3.49
   0   3  -7   11.38    2.28
   0   3  -9  236.63   14.77
   0   3   9  256.55   14.44
   0   3   9  245.89   14.88
   0   3   9  264.44   15.93
   0   3   9  233.00   15.83
   0   3  -9  232.74   14.40
   0   3  -9  236.93   14.77
   0   3 -11   17.71    2.94
   0   3  11   15.70    3.77
   0   3 -11   20.77    3.05
   0   3  11   20.94    3.23
   0   3  11   23.65    2.99
   0   3 -11   21.79    2.71
   0   3 -13  170.27   11.36
   0   3 -13  177.49   11.40
   0   3  13  186.87   11.89
   0   3  13  193.18   12.86
   0   3  13  183.98   12.97
   0   3 -13  158.25   10.60
   0   3  13  188.17   11.60
   0   3 -15  100.40    7.73
   0   3 -15  113.55    8.08
   0   3  15  120.41    8.50
   0   3  15  111.10    7.13
   0   3  15  101.24    9.03
   0   3  15  114.13    9.55
   0   3 -15   97.20    6.97
   0   3  15  110.70    8.25
   0   3 -17    7.09    3.01
   0   3  17    7.49    2.38
   0   3  17   15.34    3.56
   0   3 -17   10.61    2.84
   0   3  17    5.93    4.21
   0   3  17   11.12    4.37
   0   3 -17    8.33    2.18
   0   3  17    7.65    3.29
   0   3  19   18.64    4.32
   0   3  19   31.75    5.52
   0   3  19   20.24    4.16
   0   3 -19   22.06    3.87
   0   3  21   22.83    4.75
   0   3  21   35.71    6.09
   0   3  21   38.36    5.28
   0   3 -21   28.44    4.34
   0   3  23   17.24    4.55
   0   3  23    8.81    4.85
   0   3 -23   20.53    4.27
   0   3  23   13.68    4.42
   0   3  25   22.02    5.40
   0   3 -25   28.33    4.80
   0   3  25   20.98    5.24
   0   3  27   -0.65    4.50
   0   3  27    4.57    4.37
   0   3  29   -0.71    5.09
   0   3  29    4.25    4.85
   0   4  -2   15.96    3.20
   0   4   2   17.83    3.76
   0   4   2   15.13    3.67
   0   4  -2   12.83    3.29
   0   4   4  396.81   23.50
   0   4  -4  359.89   22.54
   0   4   4  403.98   23.34
   0   4  -4  368.97   22.51
   0   4   6  351.99   22.14
   0   4  -6  350.94   20.92
   0   4   6  351.36   21.83
   0   4  -6  346.01   20.97
   0   4  -8   12.75    3.07
   0   4   8   23.16    4.72
   0   4  -8   12.89    2.86
   0   4   8   12.16    3.72
   0   4  10  141.54   11.00
   0   4  10  135.48   10.54
   0   4 -10  133.95    9.35
   0   4 -10  118.40    8.79
   0   4 -12    5.51    2.68
   0   4  12    2.09    3.69
   0   4  12    6.72    4.70
   0   4 -12    1.98    2.91
   0   4  14   47.76    6.40
   0   4 -14   40.89    4.27
   0   4  14   44.94    5.29
   0   4 -14   45.70    5.03
   0   4 -16  118.70    9.20
   0   4  16  138.82   11.22
   0   4  16  119.50    9.56
   0   4  18   13.71    5.08
   0   4  18    6.85    3.55
   0   4 -18    8.81    3.38
   0   4 -20   84.09    7.53
   0   4  20   94.25    8.32
   0   4  20   82.82    9.45
   0   4  22   -2.21    4.07
   0   4  22    6.77    5.23
   0   4  24   15.70    4.93
   0   4  24   11.28    6.22
   0   4  26   13.11    5.08
   0   4  26   17.21    6.76
   0   5   5   10.80    4.37
   0   5  -5   18.76    3.90
   0   5   7   47.77    6.67
   0   5  -7   62.55    6.05
   0   5   9   66.53    7.39
   0   5  -9   57.22    5.93
   0   5  -9   63.18    6.22
   0   5 -11   96.92    8.12
   0   5  11  104.93    9.84
   0   5  13   49.32    7.21
   0   5 -13   48.54    5.57
   0   5  15    3.40    4.69
   0   5  17   10.12    5.32
   0   5  19   14.67    5.78
   0   5  21    0.82    5.36
   0   6   8   16.48    5.54
   0   6  10   11.15    5.43
   0   6  12    6.60    5.23
   0   6  14    5.47    5.36
   0   6  16    1.65    5.68
   1  -6 -15   12.71    4.92
   1  -6 -13   29.56    5.43
   1  -6 -11    3.55    3.94
   1  -6  -9   20.57    4.70
   1  -6  -7    8.45    3.79
   1  -6  -7   12.95    4.35
  -1  -6   5    3.25    3.42
   1  -6  -5   12.07    3.81
   1  -6  -5    4.90    4.08
   1  -6  -3   20.55    4.06
  -1  -6   3   16.48    4.16
   1  -6  -3   15.94    4.26
   1  -6  -1    2.89    3.21
  -1  -6   1    1.93    3.58
  -1  -6   1    5.51    3.43
   1  -6  -1    3.97    3.58
   1  -6   1    4.46    2.99
  -1  -6  -1    0.49    3.62
   1  -6   1    0.95    3.27
  -1  -6  -1    5.34    3.81
  -1  -6  -3    1.02    3.72
   1  -6   3    0.44    3.20
  -1  -6  -3   -0.48    3.47
  -1  -6  -5    4.12    3.61
   1  -6   5    3.03    3.18
   1  -6   7   10.60    3.65
  -1  -6  -7    3.71    3.73
  -1  -6  -9   13.74    4.25
  -1  -6 -11   10.31    4.58
  -1  -6 -13   10.67    4.63
  -1  -6 -15   29.27    6.02
   1  -5 -22    8.30    4.43
   1  -5 -22    1.94    4.61
   1  -5 -20   28.19    5.39
   1  -5 -18  104.36    9.33
   1  -5 -16   25.17    4.82
   1  -5 -14   27.69    4.91
  -1  -5  12   20.42    3.50
   1  -5 -12   29.11    4.74
   1  -5 -10  264.33   16.67
  -1  -5  10  238.92   15.41
  -1  -5   8   43.24    4.70
   1  -5  -8   49.73    5.53
   1  -5  -6  149.36   11.04
  -1  -5   6  162.92   10.72
   1  -5  -4  224.95   14.91
  -1  -5   4  234.06   14.76
  -1  -5   2  103.52    6.50
   1  -5  -2   83.59    6.58
   1  -5  -2   87.91    6.02
   1  -5   0    5.19    2.75
  -1  -5   0    4.16    3.26
  -1  -5   0    5.94    3.10
   1  -5   0    9.48    3.36
  -1  -5  -2   71.05    5.96
   1  -5   2   80.00    5.44
   1  -5   2   83.38    6.22
  -1  -5  -4   65.71    6.53
   1  -5   4   58.97    5.70
   1  -5   4   55.10    5.88
  -1  -5  -4   62.58    4.85
  -1  -5  -6  133.70   10.18
   1  -5   6  124.36    9.54
   1  -5   8   12.27    3.32
  -1  -5  -8   14.05    4.11
   1  -5  10   47.08    5.26
  -1  -5 -10   48.31    6.10
   1  -5  12    2.19    2.88
  -1  -5 -12    9.22    3.93
   1  -5  14   35.91    4.76
  -1  -5 -14   36.38    5.81
   1  -5  16   20.29    4.13
  -1  -5 -16   23.73    5.20
  -1  -5 -18    8.05    4.37
  -1  -5 -20    1.81    4.16
  -1  -5 -22   29.09    6.01
   1  -4 -27   44.80    6.83
   1  -4 -27   50.95    6.97
   1  -4 -25    4.71    4.52
   1  -4 -25    6.94    4.27
   1  -4 -23  119.33   10.82
   1  -4 -23  140.29   10.93
   1  -4 -21   11.32    4.06
  -1  -4  19   68.92    5.90
   1  -4 -19   62.51    6.80
  -1  -4  17    8.57    2.80
   1  -4 -17    9.51    3.79
  -1  -4  15   17.22    3.01
   1  -4 -15   18.67    4.19
   1  -4 -13  254.20   12.16
  -1  -4  13  228.78   10.42
  -1  -4  13  145.82    9.93
   1  -4 -11  129.63    7.97
  -1  -4  11  113.05    6.42
  -1  -4  11  109.65    6.80
   1  -4  -9  198.08   11.71
  -1  -4   9  168.58   11.49
  -1  -4   9  197.70   10.80
  -1  -4   9  180.91   10.95
  -1  -4   9  200.38   11.26
  -1  -4   7  195.41   12.43
   1  -4  -7  208.51   13.11
  -1  -4   7  182.30   12.53
  -1  -4   7  192.47   11.98
  -1  -4   7  193.14   12.17
  -1  -4   7  171.25   12.18
   1  -4  -7  200.39   12.72
   1  -4  -5  152.17   10.41
  -1  -4   5  158.26   10.04
  -1  -4   5  144.69   10.37
   1  -4  -5  175.53   10.14
   1  -4  -5  153.92   10.68
   1  -4  -5  153.29    8.73
  -1  -4   5  130.06   10.15
   1  -4  -5  149.38    8.73
  -1  -4   5  161.48   10.27
   1  -4  -5  169.14   11.13
  -1  -4   5  143.39   10.34
  -1  -4   3  144.05   10.50
  -1  -4   3  165.69   11.04
   1  -4  -3  165.12   11.05
   1  -4  -3  169.76   10.45
   1  -4  -3  158.71    9.55
  -1  -4   3  170.22   10.80
   1  -4  -3  174.00   11.35
   1  -4  -3  160.37   11.60
   1  -4  -3  162.48   10.82
   1  -4  -3  155.21   11.36
  -1  -4   3  161.08   11.14
   1  -4  -1  177.90   11.45
  -1  -4   1  167.76   10.88
  -1  -4   1  154.70   11.05
   1  -4  -1  178.16   11.02
  -1  -4   1  148.15   10.63
   1  -4  -1  155.28    9.82
  -1  -4   1  157.28    9.81
   1  -4  -1  172.46   10.47
   1  -4  -1  177.73   11.39
  -1  -4   1  160.00   11.08
   1  -4  -1  161.34   11.38
   1  -4  -1  157.11   10.65
   1  -4  -1  159.98   11.26
  -1  -4   1  163.64   11.35
   1  -4   1  277.52   17.45
  -1  -4  -1  308.54   18.17
   1  -4   1  289.79   18.07
  -1  -4  -1  281.18   18.35
  -1  -4  -1  293.15   18.23
   1  -4   1  313.19   18.22
   1  -4   1  326.13   18.29
  -1  -4  -1  302.50   18.23
   1  -4   1  261.62   17.40
  -1  -4  -1  285.30   16.66
   1  -4   1  284.63   17.02
   1  -4   1  296.06   18.04
  -1  -4  -1  301.52   17.91
  -1  -4  -3   52.93    5.23
   1  -4   3   45.85    4.84
   1  -4   3   45.09    4.79
  -1  -4  -3   44.45    4.89
  -1  -4  -3   46.01    5.36
   1  -4   3   41.46    4.40
   1  -4   3   54.07    4.52
   1  -4   3   43.88    5.03
   1  -4   3   51.41    5.08
   1  -4   5  105.94    7.59
   1  -4   5  100.48    7.10
  -1  -4  -5  105.44    7.89
  -1  -4  -5   95.70    6.45
   1  -4   5   92.19    7.21
   1  -4   5  115.87    8.01
   1  -4   5   99.98    7.42
   1  -4   5   82.39    7.17
  -1  -4  -5   92.05    7.70
   1  -4   7  173.89   10.86
   1  -4   7  166.22   10.94
   1  -4   7  159.03   10.84
   1  -4   7  157.61   11.27
   1  -4   7  179.45   11.69
   1  -4   7  184.69   11.54
  -1  -4  -7  182.02   12.03
  -1  -4  -9  253.04   16.95
   1  -4   9  265.50   16.66
   1  -4   9  272.61   16.63
   1  -4   9  256.67   15.70
   1  -4   9  263.54   15.72
   1  -4   9  268.91   16.39
  -1  -4 -11  477.83   19.73
   1  -4  11  483.01   18.68
  -1  -4 -13  143.85   10.57
   1  -4  13  127.70    9.30
   1  -4  13  144.13    9.77
  -1  -4 -15  228.25   14.59
   1  -4  15  180.87   13.14
   1  -4  15  214.74   13.53
   1  -4  17   25.88    4.36
  -1  -4 -17   35.07    5.24
   1  -4  17   28.32    4.38
   1  -4  19   43.23    5.43
  -1  -4 -19   35.80    5.76
   1  -4  19   51.69    5.57
   1  -4  21   39.56    5.57
  -1  -4 -21   33.50    5.47
   1  -4  21   33.50    4.95
   1  -4  23    2.15    3.96
  -1  -4 -23    1.75    4.02
   1  -4  23    5.32    3.61
   1  -4  25   41.52    6.57
   1  -3 -30    9.66    4.63
   1  -3 -30   12.84    4.64
   1  -3 -28    7.80    4.19
   1  -3 -26   17.70    4.60
  -1  -3  26   17.86    4.44
   1  -3 -24   47.87    5.83
  -1  -3  24   35.92    5.08
   1  -3 -22   55.37    6.05
   1  -3 -22   41.93    5.75
  -1  -3  22   38.94    4.81
  -1  -3  20    1.22    2.58
   1  -3 -20    2.19    2.95
   1  -3 -20    0.90    3.12
  -1  -3  20   -3.70    3.54
   1  -3 -18   67.29    6.37
  -1  -3  18   64.82    5.57
  -1  -3  18   62.57    6.42
  -1  -3  16   25.82    3.24
   1  -3 -16   19.92    3.92
  -1  -3  16   22.90    3.32
  -1  -3  16   20.24    2.52
  -1  -3  14   18.25    2.93
   1  -3 -14   11.08    3.12
  -1  -3  14   11.57    2.47
   1  -3 -14   15.64    1.96
  -1  -3  12   43.99    5.42
   1  -3 -12   59.94    3.92
  -1  -3  12   53.04    4.89
  -1  -3  12   55.98    4.60
   1  -3 -12   69.00    4.27
   1  -3 -12   58.00    5.35
  -1  -3  10  146.13    8.92
  -1  -3  10  129.16    9.10
   1  -3 -10  158.17   10.33
  -1  -3  10  125.60    9.69
   1  -3 -10  140.27    7.95
   1  -3 -10  136.18    9.60
   1  -3 -10  156.50   10.44
   1  -3  -8   84.13    6.79
  -1  -3   8   96.92    6.27
  -1  -3   8   86.35    6.50
   1  -3  -8   97.26    7.13
  -1  -3   8  102.12    7.18
   1  -3  -8   84.90    7.43
   1  -3  -8   95.70    7.50
  -1  -3   8   91.02    6.38
  -1  -3   8   79.39    6.27
   1  -3  -8  101.90    7.53
   1  -3  -6  619.15   33.61
  -1  -3   6  585.71   32.96
  -1  -3   6  585.61   33.36
   1  -3  -6  605.27   33.75
  -1  -3   6  565.81   33.10
   1  -3  -6  610.10   34.27
   1  -3  -6  633.46   34.09
  -1  -3   6  531.41   33.18
   1  -3  -6  647.33   34.26
  -1  -3   4  333.73   20.19
  -1  -3   4  338.72   20.56
   1  -3  -4  387.46   20.44
   1  -3  -4  381.63   20.90
   1  -3  -4  350.96   19.39
   1  -3  -4  387.85   21.18
  -1  -3   4  333.66   20.25
   1  -3  -4  363.03   21.26
   1  -3  -4  328.40   20.43
  -1  -3   4  326.26   20.50
   1  -3  -4  382.84   21.28
  -1  -3   2 1128.26   62.93
  -1  -3   2 1127.75   63.27
   1  -3  -2 1165.93   63.19
   1  -3  -2 1141.91   62.23
   1  -3  -2 1184.43   62.89
  -1  -3   2 1089.11   62.88
   1  -3  -2 1183.80   63.53
  -1  -3   2 1137.06   63.19
   1  -3  -2 1195.93   63.64
   1  -3  -2 1128.22   63.02
  -1  -3   2 1122.11   63.39
   1  -3  -2 1194.88   63.58
  -1  -3   0 1131.27   64.87
   1  -3   0 1213.67   64.61
   1  -3   0 1127.88   64.43
   1  -3   0 1185.19   64.07
  -1  -3   0 1113.36   63.79
   1  -3   0 1224.10   64.98
  -1  -3   0 1176.45   64.60
   1  -3   0 1252.75   65.01
  -1  -3   0 1156.74   64.88
  -1  -3   0 1196.79   65.10
   1  -3   0 1208.06   64.93
   1  -3   0 1220.96   64.96
   1  -3   2  537.83   31.01
  -1  -3  -2  530.05   31.27
   1  -3   2  543.04   30.67
  -1  -3  -2  515.93   30.06
   1  -3   2  560.93   30.59
   1  -3   2  560.89   31.16
   1  -3   2  565.38   31.06
  -1  -3  -2  562.28   31.43
  -1  -3  -2  570.03   31.06
  -1  -3  -2  539.82   31.46
   1  -3   2  554.99   31.00
  -1  -3  -4  226.80   14.65
   1  -3   4  234.86   13.93
   1  -3   4  250.75   14.00
  -1  -3  -4  241.26   14.80
   1  -3   4  233.08   14.18
  -1  -3  -4  237.87   14.41
   1  -3   4  231.50   14.02
   1  -3   4  233.49   13.66
  -1  -3  -4  243.59   14.62
   1  -3   4  230.99   13.91
  -1  -3  -4  237.19   13.39
  -1  -3  -4  239.66   14.27
   1  -3   4  205.85   12.86
  -1  -3  -6  188.95   12.17
   1  -3   6  197.00   11.75
   1  -3   6  179.23   11.18
  -1  -3  -6  200.49   12.52
   1  -3   6  176.29   11.74
  -1  -3  -6  191.39   10.99
   1  -3   6  177.35   10.89
   1  -3   6  185.19   11.32
  -1  -3  -6  200.13   12.67
  -1  -3  -6  191.66   12.10
  -1  -3  -6  184.27   12.58
   1  -3   6  184.88   11.36
  -1  -3  -8  226.87   14.23
   1  -3   8  246.58   13.85
   1  -3   8  205.16   13.08
  -1  -3  -8  224.56   14.41
   1  -3   8  223.14   14.03
   1  -3   8  204.73   13.15
  -1  -3  -8  234.04   14.75
   1  -3   8  226.55   13.03
   1  -3   8  217.91   13.07
  -1  -3  -8  256.19   14.40
  -1  -3 -10  253.14   14.67
  -1  -3 -10  228.23   14.67
   1  -3  10  219.09   14.33
  -1  -3 -10  219.13   12.57
  -1  -3 -10  246.67   14.62
   1  -3  10  251.13   14.00
   1  -3  10  211.67   13.22
   1  -3  10  210.79   13.57
  -1  -3 -12  414.89   23.38
   1  -3  12  416.29   22.70
   1  -3  12  372.22   21.93
   1  -3  12  357.40   22.53
   1  -3  14  217.06   13.75
   1  -3  14  194.83   11.86
   1  -3  14  226.62   12.86
   1  -3  14  214.71   13.46
   1  -3  16  109.34    5.98
  -1  -3 -16  130.95    7.54
   1  -3  16  131.06    8.12
   1  -3  16  122.99    8.52
   1  -3  18   13.14    3.23
   1  -3  18   12.43    3.73
  -1  -3 -18   12.52    2.77
   1  -3  20   82.24    7.15
  -1  -3 -20   85.64    6.82
   1  -3  20   79.02    7.79
  -1  -3 -22   25.44    3.87
   1  -3  22   30.70    5.37
   1  -3  22   19.95    4.30
   1  -3  24    8.46    4.72
   1  -3  24    3.59    3.43
  -1  -3 -24    8.45    4.01
   1  -3  26    9.88    4.90
  -1  -3 -26    6.38    4.09
  -1  -3 -26    7.28    4.01
   1  -3  26    9.44    4.29
   1  -3  28   -1.43    4.95
  -1  -3 -28   -3.77    4.13
   1  -3  28    6.53    4.54
  -1  -3 -28   -1.18    4.13
   1  -2 -31    8.62    4.60
  -1  -2  31    7.59    4.90
  -1  -2  29   28.92    6.58
   1  -2 -29   26.11    4.72
   1  -2 -29   37.47    5.62
  -1  -2  29   28.69    5.49
  -1  -2  27   14.94    5.21
   1  -2 -27   12.33    3.86
   1  -2 -27    8.98    3.85
  -1  -2  27   15.79    4.52
  -1  -2  25    4.33    4.43
   1  -2 -25    1.22    2.99
  -1  -2  25    0.43    3.41
   1  -2 -25    6.94    3.50
  -1  -2  23  197.56   14.91
  -1  -2  23  192.85   13.72
   1  -2 -23  222.54   14.02
   1  -2 -23  214.02   14.14
  -1  -2  21   54.26    5.62
   1  -2 -21   66.08    6.24
  -1  -2  21   71.56    7.10
  -1  -2  19   26.09    3.08
   1  -2 -19   33.39    4.39
  -1  -2  19   39.57    5.08
  -1  -2  19   28.13    3.91
  -1  -2  19   35.43    4.00
  -1  -2  17  129.78    9.37
   1  -2 -17  153.95    9.43
   1  -2 -17  145.39   10.57
  -1  -2  17  142.12   10.44
  -1  -2  17  144.76    9.49
  -1  -2  17  133.77    8.65
   1  -2 -17  157.41   10.19
   1  -2 -15   25.02    3.96
  -1  -2  15   21.50    2.84
   1  -2 -15   17.05    3.00
   1  -2 -15   21.06    2.64
  -1  -2  15   20.22    3.76
   1  -2 -15   16.63    3.78
  -1  -2  15   23.56    3.01
  -1  -2  15   16.49    3.33
   1  -2 -15   15.59    3.40
  -1  -2  15   16.49    2.15
   1  -2 -13    5.52    2.84
   1  -2 -13    6.85    2.28
  -1  -2  13    4.25    1.99
  -1  -2  13    5.63    1.81
  -1  -2  13    4.08    2.64
   1  -2 -13    2.87    1.52
   1  -2 -13   -1.68    2.71
  -1  -2  13    1.46    2.27
   1  -2 -13    4.49    2.55
  -1  -2  13    4.23    1.39
   1  -2 -11  189.20   13.31
  -1  -2  11  210.60   13.49
   1  -2 -11  229.64   12.32
   1  -2 -11  217.24   13.12
  -1  -2  11  217.69   12.74
  -1  -2  11  219.69   12.53
  -1  -2  11  210.78   13.12
   1  -2 -11  224.91   13.23
   1  -2  -9   82.82    5.91
  -1  -2   9   78.24    5.79
   1  -2  -9   84.99    5.81
   1  -2  -9   92.51    6.56
   1  -2  -9   79.66    4.96
  -1  -2   9   72.11    6.13
  -1  -2   9   74.29    5.58
  -1  -2   9   75.25    5.24
   1  -2  -9   88.62    6.63
   1  -2  -9   72.43    5.78
   1  -2  -9   86.12    5.13
  -1  -2   7  173.48   10.94
  -1  -2   7  195.66   11.41
   1  -2  -7  190.43   11.28
   1  -2  -7  202.12   11.23
   1  -2  -7  185.50   10.47
   1  -2  -7  185.86   11.54
   1  -2  -7  213.56   12.15
   1  -2  -5    4.46    2.34
   1  -2  -5    2.23    1.66
  -1  -2   5    3.11    1.61
   1  -2  -5    4.45    2.34
   1  -2  -5    3.73    2.36
  -1  -2   5    3.17    1.77
   1  -2  -5    3.19    1.71
   1  -2  -5    1.96    1.25
   1  -2  -5    2.96    1.26
  -1  -2   5    3.13    1.20
   1  -2  -3  735.54   41.62
  -1  -2   3  702.71   41.33
  -1  -2   3  709.12   41.70
   1  -2  -3  781.45   41.76
   1  -2  -3  797.79   41.64
   1  -2  -3  764.63   40.84
  -1  -2   3  717.29   41.39
   1  -2  -3  784.97   42.08
   1  -2  -3  819.98   42.18
   1  -2  -3  807.60   42.07
  -1  -2   3  738.22   41.74
   1  -2  -3  778.77   40.98
   1  -2  -3  735.51   40.98
  -1  -2   1  255.93   15.16
   1  -2  -1  260.61   14.92
   1  -2  -1  264.28   14.40
   1  -2  -1  253.20   15.20
  -1  -2   1  243.33   14.78
   1  -2  -1  269.68   15.25
  -1  -2   1  257.09   15.07
   1  -2  -1  258.35   14.82
   1  -2  -1  260.81   15.17
  -1  -2   1  252.90   15.19
   1  -2   1 1030.88   55.61
  -1  -2  -1  980.13   55.63
   1  -2   1 1077.16   55.27
  -1  -2  -1  969.47   54.77
   1  -2   1 1014.03   55.09
   1  -2   1 1065.55   55.67
   1  -2   1 1033.83   55.48
  -1  -2  -1 1027.20   55.71
  -1  -2  -1  977.66   55.34
  -1  -2  -1  994.41   55.79
   1  -2   1 1021.87   55.42
  -1  -2  -3   71.32    5.17
   1  -2   3   67.71    4.91
   1  -2   3   64.09    4.46
  -1  -2  -3   68.96    5.31
  -1  -2  -3   64.81    4.41
   1  -2   3   71.27    4.84
   1  -2   3   66.34    4.25
   1  -2   3   63.73    4.68
  -1  -2  -3   67.48    5.37
  -1  -2  -3   64.35    4.90
  -1  -2  -3   63.46    5.38
   1  -2   3   70.92    4.71
  -1  -2  -5  387.00   21.97
   1  -2   5  384.22   21.63
   1  -2   5  374.62   21.12
  -1  -2  -5  399.55   22.12
  -1  -2  -5  361.62   21.12
   1  -2   5  394.70   21.76
   1  -2   5  358.73   21.17
   1  -2   5  379.33   21.23
   1  -2   5  380.32   21.14
   1  -2   5  391.09   21.17
  -1  -2  -5  389.93   21.80
  -1  -2  -7  436.53   26.85
   1  -2   7  475.55   26.09
  -1  -2  -7  500.03   26.96
  -1  -2  -7  483.78   27.12
   1  -2   7  467.48   26.90
  -1  -2  -7  470.36   27.21
   1  -2   7  471.18   25.88
   1  -2   7  478.90   25.86
   1  -2   7  469.38   26.53
   1  -2   7  462.36   26.44
   1  -2   7  459.90   26.40
   1  -2   9  381.89   21.76
   1  -2   9  382.32   21.82
  -1  -2  -9  416.01   22.24
   1  -2   9  391.92   22.22
  -1  -2  -9  323.13   22.18
   1  -2   9  393.09   21.21
   1  -2   9  370.06   21.75
  -1  -2  -9  350.76   22.23
  -1  -2 -11   53.31    5.28
   1  -2  11   65.24    4.32
  -1  -2 -11   68.76    5.39
  -1  -2 -11   50.28    5.20
   1  -2  11   52.40    3.52
   1  -2  11   63.49    4.79
   1  -2  11   58.60    4.93
   1  -2  11   61.90    5.07
   1  -2  13  111.53    7.18
   1  -2  13  107.81    6.39
   1  -2  13  100.78    7.92
   1  -2  13  104.47    7.99
  -1  -2 -13  123.72    8.28
  -1  -2 -13  118.78    8.62
  -1  -2 -13  123.33    8.69
   1  -2  13  108.83    7.66
  -1  -2 -15   35.68    4.20
   1  -2  15   36.80    3.88
  -1  -2 -15   35.80    3.77
   1  -2  15   40.77    3.56
   1  -2  15   28.51    4.12
   1  -2  15   32.11    4.25
  -1  -2 -15   29.61    4.38
  -1  -2 -15   41.72    4.86
   1  -2  17    2.95    2.01
   1  -2  17    2.44    2.49
  -1  -2 -17    2.60    2.28
  -1  -2 -17    6.77    2.78
   1  -2  17   -2.80    3.01
   1  -2  17    2.28    3.06
   1  -2  19   57.86    5.52
   1  -2  19   49.25    5.94
  -1  -2 -19   56.89    5.45
  -1  -2 -19   52.05    5.57
   1  -2  19   52.86    4.92
   1  -2  21   41.20    5.80
   1  -2  21   43.20    5.11
  -1  -2 -21   45.35    5.11
  -1  -2 -21   44.64    5.36
  -1  -2 -23  102.73    8.33
   1  -2  23   91.32    8.20
  -1  -2 -23   96.40    8.17
   1  -2  23   97.54    9.28
  -1  -2 -23  105.98    8.65
   1  -2  25   -1.93    4.54
  -1  -2 -25    6.70    3.57
   1  -2  25    3.34    3.49
  -1  -2 -25   -3.36    3.43
  -1  -2 -25    2.25    3.27
   1  -2  27   25.69    6.13
  -1  -2 -27   31.70    5.01
   1  -2  27   26.93    5.39
  -1  -2 -27   22.89    4.52
  -1  -2 -27   28.05    4.89
  -1  -2 -29    8.21    4.35
   1  -2  29    2.32    5.05
  -1  -2 -29    3.56    3.77
   1  -2  29    2.33    4.27
  -1  -2 -31    8.76    4.44
   1  -2  31    4.16    6.02
  -1  -2 -31    7.29    3.86
   1  -2  31   12.09    5.22
  -1  -1  32   -4.22    5.45
  -1  -1  32    3.26    4.87
   1  -1 -32    2.24    3.98
   1  -1 -30    9.35    4.25
   1  -1 -30   13.68    3.87
  -1  -1  30   17.13    6.08
  -1  -1  30   13.12    4.97
   1  -1 -28   71.40    6.80
  -1  -1  28   67.85    8.60
  -1  -1  28   83.16    8.13
   1  -1 -28   91.92    7.91
   1  -1 -26  120.78    8.92
  -1  -1  26  116.96    9.92
   1  -1 -26  127.87    9.67
  -1  -1  26  114.56   10.89
   1  -1 -24  230.42   14.71
   1  -1 -24  229.98   15.26
  -1  -1  24  248.49   16.81
  -1  -1  24  224.10   15.58
  -1  -1  22  132.28   10.31
  -1  -1  22  153.59   11.68
   1  -1 -22  134.71    9.77
   1  -1 -22  140.65   10.35
   1  -1 -22  163.35   10.56
   1  -1 -20    8.95    2.61
  -1  -1  20    9.10    2.90
  -1  -1  20    7.26    3.67
   1  -1 -20   10.04    2.77
   1  -1 -20    8.87    3.23
   1  -1 -18   48.55    4.50
   1  -1 -18   47.08    5.28
  -1  -1  18   54.20    5.68
  -1  -1  18   37.47    4.42
   1  -1 -18   39.58    4.56
   1  -1 -18   42.77    4.47
  -1  -1  18   51.92    4.67
   1  -1 -18   43.56    4.58
   1  -1 -18   45.36    4.95
  -1  -1  16  485.30   26.47
   1  -1 -16  460.96   26.93
  -1  -1  16  438.67   26.95
   1  -1 -16  506.03   27.43
   1  -1 -16  502.64   27.26
  -1  -1  16  431.08   27.50
   1  -1 -16  429.92   27.05
  -1  -1  16  487.32   26.98
   1  -1 -16  516.63   28.01
  -1  -1  16  446.44   27.77
   1  -1 -16  480.56   27.39
   1  -1 -14   24.62    2.93
  -1  -1  14   22.73    2.35
  -1  -1  14   22.07    3.62
   1  -1 -14   22.71    3.54
   1  -1 -14   20.14    3.36
  -1  -1  14   22.15    2.87
   1  -1 -14   17.39    2.78
   1  -1 -14   21.84    3.34
   1  -1 -14   26.17    2.98
  -1  -1  14   26.72    3.58
   1  -1 -14   21.37    2.87
  -1  -1  14   20.69    2.88
   1  -1 -12  174.83   11.04
  -1  -1  12  168.89   10.49
   1  -1 -12  174.41   10.60
  -1  -1  12  173.32   11.25
   1  -1 -12  184.88   11.11
   1  -1 -12  172.19   11.17
   1  -1 -12  174.54   11.06
  -1  -1  12  176.65   11.28
   1  -1 -12  186.22   10.86
  -1  -1  12  169.89   10.09
  -1  -1  12  152.98   10.39
  -1  -1  10  168.01    9.93
   1  -1 -10  169.19   10.52
   1  -1 -10  169.14   10.00
   1  -1 -10  167.48   10.61
   1  -1 -10  178.55   10.58
   1  -1 -10  172.07   10.46
  -1  -1  10  180.57   10.74
  -1  -1  10  162.07    9.66
  -1  -1  10  149.09    9.93
  -1  -1   8 1443.62   78.81
   1  -1  -8 1356.39   79.33
  -1  -1   8 1407.92   78.68
   1  -1  -8 1509.63   78.88
  -1  -1   8 1448.66   79.00
   1  -1  -8 1504.03   79.27
  -1  -1   8 1428.59   79.34
   1  -1  -8 1513.84   79.38
   1  -1  -8 1544.33   79.54
   1  -1  -6 1060.27   58.37
   1  -1  -6 1086.60   58.33
  -1  -1   6 1026.40   58.35
   1  -1  -6 1071.48   57.92
   1  -1  -6 1013.47   58.29
  -1  -1   6 1073.10   58.27
  -1  -1   6 1022.76   57.94
   1  -1  -6 1093.34   58.68
   1  -1  -6 1173.80   57.98
  -1  -1   4  323.02   18.93
  -1  -1   4  339.55   19.34
   1  -1  -4  380.36   19.47
   1  -1  -4  348.78   19.32
   1  -1  -4  373.86   19.28
  -1  -1   2 2528.74  143.29
   1  -1  -2 3056.01  143.71
  -1  -1   2 2458.14  143.29
  -1  -1   2 2780.77  143.70
   1  -1  -2 2755.56  143.49
  -1  -1   2 2817.12  143.66
   1  -1   0   60.74    4.08
  -1  -1   0   52.58    4.08
   1  -1   0   60.71    3.69
   1  -1   0   59.78    3.61
   1  -1   0   60.76    4.15
   1  -1   0   62.73    3.93
  -1  -1   0   53.88    3.70
  -1  -1  -2 8925.77  495.02
   1  -1   2 9563.37  495.22
   1  -1   2 9230.84  494.91
  -1  -1  -2 9391.73  495.16
   1  -1   2 9159.85  494.83
   1  -1   4  368.87   20.50
   1  -1   4  357.06   20.06
  -1  -1  -4  364.96   20.80
  -1  -1  -4  394.18   20.62
  -1  -1  -6 2644.98  137.57
   1  -1   6 2667.96  137.39
   1  -1   6 2405.28  136.96
  -1  -1  -6 2570.79  137.72
   1  -1   6 2574.30  137.54
  -1  -1  -6 2560.67  137.70
   1  -1   8 1312.00   73.76
  -1  -1  -8 1433.61   74.93
  -1  -1  -8 1470.66   74.98
   1  -1   8 1352.01   74.18
   1  -1   8 1392.32   74.87
   1  -1   8 1399.48   74.86
   1  -1   8 1476.82   74.62
  -1  -1  -8 1368.05   74.73
  -1  -1 -10  912.21   48.56
  -1  -1 -10  913.09   48.54
   1  -1  10  837.29   47.22
   1  -1  10  873.82   47.79
   1  -1  10  889.97   48.59
   1  -1  10  914.26   48.62
   1  -1  10  916.86   48.24
  -1  -1 -10  876.58   48.32
  -1  -1 -12  673.88   36.13
  -1  -1 -12  676.96   36.07
   1  -1  12  606.21   34.68
   1  -1  12  660.84   35.83
  -1  -1 -12  655.08   35.89
   1  -1  12  640.05   35.37
   1  -1  12  638.94   36.22
   1  -1  12  652.16   36.23
  -1  -1 -14  407.15   24.12
  -1  -1 -14  437.84   24.16
  -1  -1 -14  429.74   24.11
  -1  -1 -14  379.39   23.87
   1  -1  14  420.47   23.97
  -1  -1 -14  403.84   23.94
   1  -1  14  415.32   23.56
   1  -1  14  416.08   24.54
   1  -1  14  420.77   24.49
  -1  -1 -16  173.39   11.59
   1  -1  16  170.45   11.35
  -1  -1 -16  183.21   11.51
  -1  -1 -16  169.53   11.36
   1  -1  16  179.98   12.00
   1  -1  16  167.22   11.88
  -1  -1 -16  178.25   11.35
   1  -1  16  170.11   10.92
  -1  -1 -16  171.53   11.38
  -1  -1 -18   13.24    3.35
   1  -1  18   14.67    2.97
  -1  -1 -18   14.15    2.91
   1  -1  18   11.32    3.46
   1  -1  18   11.47    3.29
   1  -1  18    9.19    2.89
  -1  -1 -18    7.55    2.45
  -1  -1 -18   12.06    3.05
  -1  -1 -18    9.86    2.93
  -1  -1 -20  353.89   20.12
   1  -1  20  348.21   19.76
  -1  -1 -20  330.13   19.60
   1  -1  20  307.08   20.09
  -1  -1 -20  332.40   20.28
  -1  -1 -20  335.48   20.15
   1  -1  20  305.44   20.76
   1  -1  20  287.87   20.45
  -1  -1 -22   57.60    5.38
   1  -1  22   59.56    7.00
   1  -1  22   60.68    6.24
  -1  -1 -22   61.11    5.96
  -1  -1 -22   55.19    6.12
   1  -1  24  149.91   11.82
  -1  -1 -24  177.00   12.08
  -1  -1 -24  154.24   11.38
  -1  -1 -24  159.17   10.83
   1  -1  24  156.48   12.70
   1  -1  26    0.67    4.10
  -1  -1 -26    2.66    3.25
   1  -1  26   -1.05    3.76
  -1  -1 -26    5.62    2.90
  -1  -1 -26   -3.64    3.65
   1  -1  28   11.84    5.51
  -1  -1 -28    9.70    3.24
   1  -1  28   11.54    4.58
  -1  -1 -28    4.80    3.70
   1  -1  30   15.89    5.34
   1  -1  30   13.04    6.24
  -1  -1 -30   24.40    4.89
   1  -1  32   24.30    6.60
   1  -1  32   26.21    6.87
  -1  -1 -32   25.59    5.48
   1   0 -33    1.11    3.84
  -1   0  33    2.20    5.07
   1   0 -31   25.18    4.88
  -1   0  31    6.07    5.04
   1   0 -29    5.21    2.82
   1   0 -29    1.89    3.40
  -1   0  29    3.70    4.19
   1   0 -27    2.02    2.52
   1   0 -27    4.79    3.34
  -1   0  27   -2.25    4.00
   1   0 -25   44.57    4.64
  -1   0  25   58.76    6.59
   1   0 -25   47.60    5.51
  -1   0  23   18.25    4.11
   1   0 -23   14.87    2.97
   1   0 -23   17.07    3.17
   1   0 -23   22.16    3.76
  -1   0  21    1.22    3.03
   1   0 -21    2.31    2.11
   1   0 -21    4.92    2.62
   1   0 -21    1.89    2.26
   1   0 -19  314.65   19.96
  -1   0  19  356.67   20.22
   1   0 -19  345.28   19.65
   1   0 -19  344.35   19.53
   1   0 -19  320.12   19.93
  -1   0  19  321.92   20.43
  -1   0  17  112.84    7.89
   1   0 -17  107.16    7.70
   1   0 -17  112.46    7.82
  -1   0  17  101.58    8.04
   1   0 -17  106.40    7.27
   1   0 -17  120.44    7.61
   1   0 -15   19.86    2.94
   1   0 -15   27.63    3.25
  -1   0  15   23.29    3.17
  -1   0  15   29.12    3.37
   1   0 -15   26.63    3.05
   1   0 -15   26.66    2.74
  -1   0  13  423.82   23.81
   1   0 -13  422.66   23.59
  -1   0  13  411.28   23.82
   1   0 -13  375.33   23.43
  -1   0  13  436.32   23.65
   1   0 -13  403.96   23.32
   1   0 -13  419.81   23.23
   1   0 -11    0.38    1.25
  -1   0  11   -0.17    1.67
  -1   0  11   -0.75    1.67
   1   0 -11    1.44    1.77
   1   0 -11    0.55    1.55
  -1   0  11    0.40    2.00
   1   0 -11    1.33    1.68
   1   0  -9  410.73   23.11
  -1   0   9  443.36   23.32
  -1   0   9  411.50   23.00
   1   0  -9  404.01   22.90
  -1   0   9  425.26   23.38
   1   0  -9  421.35   23.14
  -1   0   9  401.99   23.12
   1   0  -9  397.84   23.00
  -1   0   7   60.17    3.95
   1   0  -7   59.17    3.89
  -1   0   7   53.83    4.03
  -1   0   7   54.59    3.77
   1   0  -7   51.13    3.61
   1   0  -7   50.28    3.70
   1   0  -7   53.46    3.77
   1   0  -5   13.65    1.46
  -1   0   5   12.41    1.56
  -1   0   5   12.96    1.75
   1   0  -5   10.67    1.57
  -1   0   5   12.63    1.69
  -1   0  -3    8.42    1.06
   1   0   3    7.85    1.01
  -1   0  -3    8.68    0.99
   1   0   5 9999.00  513.75
  -1   0  -5 8893.64  513.70
   1   0   5 9656.69  513.76
  -1   0  -5 9777.07  513.71
   1   0   7 6878.23  373.01
  -1   0  -7 6728.17  372.99
   1   0   7 7114.83  373.03
  -1   0  -7 6947.99  373.14
  -1   0  -7 7038.49  372.95
   1   0   9  463.11   25.44
  -1   0  -9  452.62   25.59
  -1   0  -9  425.29   25.14
  -1   0  -9  453.86   25.34
   1   0   9  459.60   25.20
   1   0   9  458.77   25.22
   1   0  11   50.59    3.89
   1   0  11   41.88    3.88
  -1   0 -11   42.25    3.36
  -1   0 -11   38.53    3.49
  -1   0 -11   49.21    3.94
  -1   0 -11   42.25    4.08
   1   0  11   41.18    3.66
   1   0  13 2260.70  118.17
  -1   0 -13 2025.14  117.61
   1   0  13 2299.01  118.53
  -1   0 -13 2168.20  118.59
  -1   0 -13 2175.15  118.05
  -1   0 -13 2282.12  118.28
   1   0  13 2144.98  117.97
   1   0  15  587.45   30.47
  -1   0 -15  509.65   29.69
   1   0  15  501.00   30.55
  -1   0 -15  555.35   30.95
  -1   0 -15  534.98   30.19
   1   0  15  544.84   30.17
  -1   0 -15  533.09   30.33
  -1   0 -15  521.70   30.15
   1   0  17   97.83    7.27
  -1   0 -17   94.02    6.51
   1   0  17   94.04    7.52
  -1   0 -17   94.19    7.74
  -1   0 -17   99.93    7.10
   1   0  17  104.83    7.15
  -1   0 -17  103.28    7.29
  -1   0 -17   97.65    7.07
  -1   0 -19  735.37   39.84
  -1   0 -19  686.70   39.09
   1   0  19  705.28   40.47
  -1   0 -19  712.66   40.58
   1   0  19  688.41   39.59
  -1   0 -19  691.97   39.68
   1   0  19  723.04   40.00
  -1   0 -21   31.66    4.06
  -1   0 -21   29.21    4.01
   1   0  21   36.03    4.99
  -1   0 -21   37.75    4.98
  -1   0 -21   27.93    3.26
  -1   0 -23  119.62    8.16
   1   0  23  127.49   10.01
  -1   0 -23  125.95   10.03
  -1   0 -23  120.95    8.90
  -1   0 -23  111.31    8.85
   1   0  25    1.07    3.72
  -1   0 -25    4.43    2.45
  -1   0 -25    8.21    3.32
  -1   0 -25    6.52    3.85
  -1   0 -27   15.58    3.20
  -1   0 -27   16.28    4.03
   1   0  27   13.57    4.89
  -1   0 -29   29.88    4.82
   1   0  29   21.43    5.63
  -1   0 -31   36.71    5.83
   1   0  31   51.80    7.87
  -1   1  32    4.98    5.94
   1   1 -32    2.72    4.31
  -1   1  32   -3.78    4.85
  -1   1  30   20.69    6.00
   1   1 -30   21.17    4.65
  -1   1  30   16.22    5.63
   1   1 -28   87.03    7.98
  -1   1  28   89.98    9.48
  -1   1  28   87.11    9.31
  -1   1  26  110.84   10.47
  -1   1  26  119.79   10.83
   1   1 -26  124.05    9.46
  -1   1  24  222.39   16.67
  -1   1  24  242.17   17.15
   1   1 -24  256.48   15.84
  -1   1  22  149.24   11.63
   1   1 -22  158.45   10.73
  -1   1  22  149.05   11.86
   1   1 -20    5.71    2.58
   1   1 -20   10.03    2.88
  -1   1  20   12.38    3.83
  -1   1  20   11.11    3.89
   1   1 -18   34.74    3.83
  -1   1  18   40.24    4.87
   1   1 -18   35.08    3.90
   1   1 -18   34.17    4.89
  -1   1  18   48.29    5.25
  -1   1  16  482.04   27.74
   1   1 -16  485.77   27.60
  -1   1  16  515.91   27.75
  -1   1  16  497.76   27.16
   1   1 -16  452.11   25.60
   1   1 -16  432.59   26.44
   1   1 -16  466.47   26.76
   1   1 -14   21.58    2.66
  -1   1  14   23.64    3.40
   1   1 -14   21.88    1.85
  -1   1  14   23.64    2.36
  -1   1  14   24.90    3.57
   1   1 -14   19.19    3.32
   1   1 -14   13.02    2.51
   1   1 -14   20.64    2.72
  -1   1  12  188.49   11.60
  -1   1  12  189.06   10.36
   1   1 -12  165.53   10.80
   1   1 -12  186.38   10.64
   1   1 -12  167.12    9.90
  -1   1  12  194.88   11.57
   1   1 -12  167.43   11.32
   1   1 -12  174.93   11.23
  -1   1  10  182.46    9.53
   1   1 -10  169.91   10.02
  -1   1  10  169.26   10.47
   1   1 -10  164.08   10.21
   1   1 -10  158.90   10.32
   1   1 -10  153.87    9.06
   1   1 -10  161.44    9.68
   1   1  -8 1399.66   80.53
  -1   1   8 1562.30   81.18
   1   1  -8 1425.23   81.02
   1   1  -8 1438.06   80.93
  -1   1   8 1518.46   81.01
  -1   1   8 1619.90   80.51
   1   1  -8 1443.49   80.85
   1   1  -6 1059.76   56.69
   1   1  -6  979.91   56.26
  -1   1   6 1171.57   56.82
   1   1  -6  999.72   56.59
   1   1  -6  988.85   56.65
  -1   1   6 1134.92   56.88
  -1   1   6 1042.91   56.71
  -1   1   4  359.21   18.94
   1   1  -4  368.27   19.05
  -1   1   4  379.80   19.10
   1   1  -4  338.44   18.80
   1   1  -4  337.86   18.85
   1   1  -4  304.93   18.50
  -1   1   2 2821.55  150.59
  -1   1   2 2964.43  150.95
   1   1  -2 2717.02  150.54
   1   1  -2 2837.12  150.81
   1   1  -2 2714.12  150.74
  -1   1   0   63.02    3.54
   1   1   0   50.54    3.60
   1   1   0   56.06    3.94
   1   1   0   55.31    4.09
   1   1   0   58.75    4.03
   1   1   2 9026.94  490.66
  -1   1  -2 9200.32  490.34
  -1   1  -2 9193.34  490.75
  -1   1  -2 9073.49  490.64
   1   1   4  396.21   20.86
   1   1   4  371.41   20.47
  -1   1  -4  357.96   20.78
  -1   1  -4  352.82   20.60
  -1   1  -4  373.53   20.30
   1   1   6 2518.01  133.99
   1   1   6 2549.61  134.18
  -1   1  -6 2347.26  134.09
  -1   1  -6 2484.74  133.48
   1   1   6 2378.44  134.15
  -1   1  -6 2445.46  133.84
   1   1   6 2645.04  134.26
   1   1   8 1472.25   77.74
  -1   1  -8 1339.78   77.66
   1   1   8 1447.43   77.73
  -1   1  -8 1425.35   77.28
  -1   1  -8 1405.80   76.95
   1   1   8 1437.64   77.56
   1   1   8 1435.06   77.55
   1   1  10  960.90   50.43
   1   1  10  879.90   50.32
   1   1  10  918.72   50.43
   1   1  10  910.00   50.21
  -1   1 -10  944.59   50.00
  -1   1 -10  865.06   49.65
   1   1  12  628.04   36.74
   1   1  12  642.82   36.78
   1   1  12  697.56   36.86
   1   1  12  660.43   36.53
  -1   1 -12  668.00   36.32
  -1   1 -12  619.14   35.91
  -1   1 -14  400.78   22.50
  -1   1 -14  399.04   21.72
   1   1  14  416.73   23.42
   1   1  14  403.26   23.42
   1   1  14  413.43   23.26
   1   1  14  438.28   23.16
  -1   1 -16  161.83   10.54
   1   1  16  189.34   11.38
   1   1  16  163.64   11.48
   1   1  16  178.47   11.75
  -1   1 -16  148.48   11.38
  -1   1 -16  171.59   10.88
   1   1  16  181.87   11.51
  -1   1 -16  162.53    9.79
  -1   1 -18    8.62    2.35
  -1   1 -18   10.89    2.73
  -1   1 -18    9.64    1.71
   1   1  18   11.50    3.32
  -1   1 -18   12.32    3.35
   1   1  18   11.26    3.35
   1   1  18    5.17    3.36
   1   1  18    7.52    3.22
   1   1  20  309.83   20.13
   1   1  20  321.37   20.38
   1   1  20  328.84   20.29
  -1   1 -20  335.17   20.38
  -1   1 -20  309.33   17.99
   1   1  20  315.79   19.84
  -1   1 -20  314.51   19.00
   1   1  22   58.60    6.76
  -1   1 -22   57.44    4.53
   1   1  22   61.23    6.99
  -1   1 -22   56.53    6.60
  -1   1 -22   73.57    5.92
   1   1  24  166.94   12.76
  -1   1 -24  149.15   10.83
   1   1  24  155.63   12.21
   1   1  26    3.96    4.45
  -1   1 -26    1.98    2.98
   1   1  26    8.67    4.66
   1   1  28   16.01    5.64
  -1   1 -28    9.54    3.74
   1   1  28   10.13    4.98
   1   1  30   18.43    6.03
  -1   1 -30   24.26    4.84
   1   1  30   25.80    6.37
   1   1  32   24.05    6.58
  -1   1 -32   18.57    4.93
   1   1  32   15.93    6.83
   1   2 -31    8.63    4.61
  -1   2  31   13.71    6.08
  -1   2  29   30.29    6.41
   1   2 -29   25.53    5.05
  -1   2  29   27.70    6.61
  -1   2  27   19.17    5.45
   1   2 -27   14.39    4.18
  -1   2  27   20.78    5.70
  -1   2  25    6.02    4.70
   1   2 -25    0.43    3.03
  -1   2  25    7.03    4.48
   1   2 -23  198.40   13.54
  -1   2  23  198.32   14.48
  -1   2  23  204.16   14.96
   1   2 -21   74.44    6.58
  -1   2  21   77.63    7.73
  -1   2  21   78.53    7.50
   1   2 -21   64.98    6.02
  -1   2  19   28.03    4.83
   1   2 -19   28.40    3.65
  -1   2  19   37.71    4.95
   1   2 -19   27.93    3.99
   1   2 -17  164.55    9.76
   1   2 -17  142.32    9.93
   1   2 -17  155.86   10.51
  -1   2  17  157.52   11.08
   1   2 -15   17.77    2.65
   1   2 -15   19.54    3.01
   1   2 -15   19.60    2.58
  -1   2  15   25.59    3.69
  -1   2  15   23.14    3.57
   1   2 -15   20.87    3.49
   1   2 -13    3.58    1.86
   1   2 -13    0.83    2.37
  -1   2  13    2.29    2.21
   1   2 -13    4.74    2.06
  -1   2  13    7.25    2.46
  -1   2  13    5.02    2.31
   1   2 -13    2.69    1.66
  -1   2  11  181.14   12.34
   1   2 -11  184.94   11.77
   1   2 -11  197.84   12.28
  -1   2  11  222.50   12.76
  -1   2  11  207.77   13.06
  -1   2  11  228.62   12.60
   1   2 -11  193.44   12.43
   1   2 -11  194.57   11.85
  -1   2   9   85.22    6.08
   1   2  -9   63.94    5.09
   1   2  -9   82.21    5.76
  -1   2   9   86.11    5.97
  -1   2   9   79.73    4.76
  -1   2   9   82.70    6.43
   1   2  -9   74.70    4.60
   1   2  -9   79.32    5.69
   1   2  -9   72.81    5.42
  -1   2   9   81.16    5.63
   1   2  -9   73.61    5.30
   1   2  -7  173.15   10.72
   1   2  -7  185.98   11.21
   1   2  -7  188.09   11.01
   1   2  -7  171.89   10.45
  -1   2   7  205.50   11.97
  -1   2   7  207.65   11.37
  -1   2   7  195.32   11.38
   1   2  -7  167.39   10.82
   1   2  -7  180.55   10.78
   1   2  -5    1.81    1.72
   1   2  -5    3.24    1.51
   1   2  -5    1.68    1.70
  -1   2   5    2.62    2.03
  -1   2   5    5.48    2.28
  -1   2   5    2.94    1.92
   1   2  -5    2.99    1.25
   1   2  -5    3.41    1.25
  -1   2   3  794.61   39.16
   1   2  -3  717.32   38.69
   1   2  -3  724.47   38.50
   1   2  -3  712.11   38.75
   1   2  -3  702.98   37.81
   1   2  -3  647.28   37.80
   1   2  -1  259.42   14.88
   1   2  -1  240.21   14.93
   1   2  -1  244.85   14.89
  -1   2   1  280.94   15.19
   1   2  -1  245.33   14.59
   1   2   1 1020.46   55.82
   1   2   1  976.65   55.85
  -1   2  -1 1049.04   55.34
   1   2   1 1023.13   55.84
   1   2   1  988.97   55.50
   1   2   3   55.89    4.80
   1   2   3   71.98    5.25
   1   2   3   64.97    5.22
  -1   2  -3   67.13    4.57
   1   2   3   61.63    4.07
  -1   2  -3   64.57    4.42
  -1   2  -5  395.43   21.92
  -1   2  -5  365.48   21.45
   1   2   5  395.56   21.51
   1   2   5  377.58   21.43
   1   2   5  372.05   21.40
   1   2   5  397.73   22.46
   1   2   5  399.72   22.14
  -1   2  -5  382.49   21.37
  -1   2  -7  474.91   26.16
   1   2   7  495.41   27.01
   1   2   7  476.21   26.06
  -1   2  -7  455.34   26.48
   1   2   7  483.45   26.34
   1   2   7  466.94   26.33
  -1   2  -7  450.92   25.82
   1   2   9  406.74   21.50
   1   2   9  394.87   21.45
   1   2   9  408.12   22.17
   1   2   9  380.46   20.97
  -1   2  -9  394.10   21.12
   1   2   9  387.12   22.25
  -1   2  -9  363.15   20.52
  -1   2  -9  381.39   21.38
   1   2  11   62.13    5.13
   1   2  11   62.63    5.23
   1   2  11   67.22    5.80
   1   2  11   59.21    4.62
  -1   2 -11   68.92    4.84
   1   2  11   72.83    6.13
  -1   2 -11   62.18    4.01
  -1   2 -11   59.40    4.97
   1   2  13  108.43    8.10
   1   2  13  112.56    8.15
  -1   2 -13  120.83    7.66
   1   2  13  129.57    9.03
   1   2  13  109.44    7.52
   1   2  13  113.34    8.73
  -1   2 -13  112.19    6.72
  -1   2 -13  116.18    7.88
  -1   2 -15   29.02    3.83
   1   2  15   37.76    4.80
  -1   2 -15   41.73    3.80
   1   2  15   33.69    4.71
   1   2  15   37.76    4.40
   1   2  15   40.59    4.43
  -1   2 -15   36.66    2.71
  -1   2 -17    1.70    2.30
   1   2  17    5.01    3.27
   1   2  17    3.52    3.26
   1   2  17    1.17    2.94
   1   2  17    6.30    3.13
  -1   2 -17    2.33    2.25
  -1   2 -17    2.59    1.32
   1   2  19   54.92    6.34
   1   2  19   51.88    5.92
  -1   2 -19   50.24    3.68
  -1   2 -19   48.28    4.89
   1   2  21   49.55    6.06
  -1   2 -21   47.10    5.04
   1   2  21   43.42    6.01
  -1   2 -23   95.27    7.87
   1   2  23  101.03    9.20
   1   2  25    1.87    4.45
  -1   2 -25    5.48    3.31
   1   2  25    7.92    4.87
   1   2  27   29.12    6.24
  -1   2 -27   25.61    4.62
   1   2  27   25.04    6.10
   1   2  29   12.03    5.62
  -1   2 -29    2.78    3.58
   1   2  29    6.15    5.27
   1   2  31    7.44    5.76
   1   2  31    4.04    5.14
  -1   3  30    2.59    5.69
  -1   3  30   14.88    5.50
  -1   3  28   15.36    6.14
   1   3 -28   15.05    4.55
  -1   3  28   19.31    5.70
   1   3 -26   19.39    4.60
  -1   3  26   20.98    5.19
   1   3 -24   47.99    5.80
  -1   3  24   41.43    6.39
   1   3 -22   42.97    5.28
  -1   3  22   38.49    5.81
   1   3 -20    1.57    2.99
  -1   3  20    4.42    3.54
  -1   3  20    3.61    4.41
  -1   3  20    3.61    3.56
  -1   3  18   65.79    6.44
  -1   3  18   55.91    6.51
   1   3 -18   65.12    5.65
  -1   3  18   83.10    7.74
   1   3 -18   78.84    6.53
   1   3 -18   62.45    5.26
   1   3 -16   26.48    4.02
  -1   3  16   30.49    5.13
  -1   3  16   28.63    2.78
  -1   3  16   28.56    4.22
   1   3 -16   21.08    3.14
   1   3 -16   19.05    3.27
   1   3 -14   15.54    3.23
  -1   3  14   11.52    3.11
  -1   3  14   15.59    1.93
  -1   3  14   17.14    4.10
   1   3 -14    8.80    2.34
   1   3 -14   16.72    2.76
   1   3 -12   52.87    5.17
  -1   3  12   62.91    5.58
   1   3 -12   53.95    4.79
  -1   3  12   66.86    6.41
  -1   3  12   62.10    5.82
   1   3 -12   58.35    4.81
   1   3 -10  141.85    9.60
   1   3 -10  135.54    9.18
  -1   3  10  146.97   10.47
  -1   3  10  140.54    9.62
  -1   3  10  144.14    9.93
   1   3 -10  141.67    9.10
   1   3  -8   88.51    6.09
   1   3  -8   90.13    6.82
   1   3  -8   88.51    6.56
  -1   3   8   98.93    7.62
   1   3  -6  544.10   32.10
   1   3  -6  590.17   32.70
   1   3  -6  558.38   32.48
  -1   3   6  634.16   33.44
   1   3  -4  342.99   20.26
   1   3  -4  326.42   20.48
   1   3  -4  357.91   20.61
  -1   3   4  376.40   21.26
   1   3  -2 1122.24   64.42
   1   3  -2 1121.75   64.60
   1   3  -2 1179.74   64.64
  -1   3   2 1279.72   65.10
   1   3   0 1203.08   66.45
   1   3   0 1191.12   66.54
   1   3   0 1218.43   66.44
   1   3   0 1194.62   66.17
   1   3   2  551.64   32.22
   1   3   2  547.13   32.26
  -1   3  -2  556.51   31.51
   1   3   2  584.11   32.00
   1   3   4  234.83   14.67
   1   3   4  236.09   15.08
  -1   3  -4  239.69   14.19
   1   3   4  231.63   15.00
   1   3   4  233.16   13.16
  -1   3  -4  235.91   14.06
  -1   3  -6  192.02   11.58
  -1   3  -6  188.00   11.51
   1   3   6  192.88   12.79
   1   3   6  178.44   12.26
   1   3   6  205.48   12.87
   1   3   6  184.01   11.01
  -1   3  -8  231.25   13.74
   1   3   8  222.95   13.48
   1   3   8  230.43   13.78
   1   3   8  239.93   15.18
   1   3   8  247.87   15.00
  -1   3  -8  226.49   14.25
  -1   3  -8  218.31   13.45
   1   3  10  229.88   13.92
  -1   3 -10  225.62   14.07
   1   3  10  228.87   14.87
  -1   3 -10  219.70   13.17
   1   3  10  234.93   13.74
  -1   3 -10  222.11   13.66
   1   3  12  391.19   22.74
  -1   3 -12  403.42   22.59
   1   3  12  409.85   23.00
  -1   3 -12  391.10   22.91
  -1   3 -12  365.64   21.74
   1   3  12  408.24   24.00
   1   3  14  240.69   15.05
  -1   3 -14  246.13   14.66
   1   3  14  242.70   15.13
   1   3  14  252.41   14.25
  -1   3 -14  239.94   14.94
   1   3  14  240.06   16.37
  -1   3 -14  219.31   13.50
   1   3  14  250.23   16.23
   1   3  16  132.95    9.36
  -1   3 -16  109.60    8.73
  -1   3 -16  131.15    8.63
   1   3  16  124.89    9.24
   1   3  16  128.27    8.23
   1   3  16  134.78   10.43
  -1   3 -16  109.95    7.13
   1   3  16  128.38   10.33
   1   3  18   18.77    3.96
   1   3  18   17.83    4.88
  -1   3 -18   15.38    3.26
   1   3  18    7.90    4.49
   1   3  18   12.07    3.88
   1   3  20   83.66    8.90
   1   3  20   91.79    8.00
   1   3  20   82.48    8.47
  -1   3 -20   85.81    7.14
   1   3  22   31.59    6.04
  -1   3 -22   28.70    4.40
   1   3  24    2.13    4.36
  -1   3 -24    7.60    3.41
   1   3  24    1.76    4.14
   1   3  26   14.55    5.76
   1   3  26   12.14    5.27
   1   3  28   -0.69    4.87
  -1   4  27   54.57    8.86
  -1   4  27   52.05    7.61
  -1   4  25    9.10    5.64
  -1   4  25    9.00    4.97
   1   4 -23  119.97   10.01
  -1   4  23  119.62   10.55
  -1   4  23  125.61   11.85
  -1   4  21   15.23    4.58
  -1   4  21   22.47    6.09
   1   4 -21   15.93    4.26
  -1   4  19   78.63    7.66
  -1   4  19   82.00    8.85
   1   4 -19   64.31    6.89
  -1   4  17   10.99    3.83
  -1   4  17    8.20    4.80
   1   4 -17   21.28    4.12
   1   4 -15   14.70    3.02
   1   4 -15   17.17    3.87
  -1   4  15   22.41    5.28
   1   4 -13  225.22   14.73
  -1   4  13  244.70   16.10
   1   4 -13  216.32   14.06
   1   4 -11  124.13    9.31
  -1   4  11  145.71   10.67
   1   4 -11  115.08    8.72
   1   4  -9  181.61   12.38
   1   4  -9  165.97   11.94
   1   4  -7  196.14   13.15
   1   4  -7  181.62   13.12
   1   4  -5  154.35   10.86
   1   4  -5  150.92   11.13
   1   4  -5  168.55   11.36
   1   4  -3  163.15   11.22
   1   4  -3  150.53   11.26
  -1   4   3  189.17   12.10
   1   4  -3  159.92   11.30
   1   4  -1  183.02   12.30
   1   4  -1  173.65   12.17
   1   4  -1  177.09   12.06
   1   4   1  311.17   19.03
   1   4   1  277.53   18.86
   1   4   1  316.15   18.79
   1   4   3   57.63    6.00
  -1   4  -3   46.77    4.71
   1   4   3   56.50    5.92
   1   4   3   49.07    5.24
   1   4   5  105.03    8.51
  -1   4  -5  110.83    7.84
   1   4   5  106.66    9.03
   1   4   7  186.16   12.38
  -1   4  -7  155.64   11.05
   1   4   7  191.39   13.01
   1   4   9  306.10   18.68
   1   4   9  288.93   19.03
  -1   4  -9  270.79   17.16
   1   4  11  430.38   26.27
   1   4  11  483.81   28.50
   1   4  11  526.21   29.17
  -1   4 -11  465.48   26.81
   1   4  13  145.19   10.27
  -1   4 -13  147.12   10.61
   1   4  13  143.73    9.87
   1   4  13  162.87   11.92
  -1   4 -13  143.96   10.04
   1   4  15  192.70   13.41
   1   4  15  225.58   15.50
   1   4  15  206.98   13.91
  -1   4 -15  216.43   13.51
   1   4  17   32.58    4.81
   1   4  17   26.94    4.24
   1   4  17   24.87    5.85
   1   4  17   26.49    5.76
  -1   4 -17   34.56    4.35
   1   4  19   37.25    5.56
   1   4  19   44.06    6.92
   1   4  19   49.63    5.64
   1   4  19   53.90    7.68
   1   4  21   44.47    7.14
   1   4  21   54.55    6.16
   1   4  23    3.90    5.34
   1   4  23    0.53    4.06
   1   4  23    0.57    4.00
   1   4  25   35.87    7.30
   1   4  25   28.46    5.85
  -1   5  22    4.23    5.76
  -1   5  20   27.12    6.92
  -1   5  18  120.36   11.60
   1   5 -16   19.98    4.63
  -1   5  16   39.13    6.54
   1   5 -14   32.16    4.99
  -1   5  14   41.06    6.76
   1   5 -12   31.55    4.81
  -1   5  12   45.64    6.57
   1   5 -12   32.69    4.58
   1   5 -10  221.39   15.51
   1   5 -10  242.77   16.07
   1   5  -8   42.27    5.54
  -1   5   8   43.36    6.33
   1   5  -8   47.85    5.58
  -1   5   6  182.17   12.98
   1   5  -6  163.79   11.80
   1   5  -6  150.50   11.66
   1   5  -4  225.64   14.31
   1   5  -4  187.82   13.94
   1   5  -2   86.02    8.03
   1   5   0    5.61    3.89
   1   5   2   89.34    8.42
   1   5   4   67.00    6.81
   1   5   4   57.86    7.19
   1   5   6  124.86   10.00
  -1   5  -6  109.97    8.75
   1   5   6  128.81   10.75
   1   5   8   17.48    4.72
  -1   5  -8   14.03    3.30
   1   5   8   12.09    4.72
   1   5  10   60.68    7.09
  -1   5 -10   55.70    5.55
   1   5  10   53.07    7.52
   1   5  12    4.05    5.24
   1   5  12    1.22    4.24
   1   5  14   29.91    5.82
   1   5  16   19.53    5.73
   1   5  18   13.44    5.44
   1   5  20   -0.80    5.37
   1   5  22   25.41    7.09
  -1   6  15    9.77    5.68
  -1   6  13   19.26    6.44
  -1   6  11    3.66    5.36
  -1   6   9   25.79    6.18
   1   6  -7    8.29    3.92
   1   6   7    4.97    4.73
   1   6   9   -0.66    5.03
   1   6  11   16.78    5.81
   1   6  13   15.78    6.13
   1   6  15   18.03    6.37
   2  -6 -16   10.33    4.62
   2  -6 -14   10.30    4.60
   2  -6 -12   10.28    4.25
   2  -6 -10   23.28    4.52
   2  -6  -8    3.12    3.42
   2  -6  -8   10.12    4.48
   2  -6  -6    2.14    3.36
   2  -6  -6    6.34    4.13
   2  -6  -4   64.55    6.31
   2  -6  -4   65.62    7.23
  -2  -6   2    8.22    4.06
   2  -6  -2   11.12    3.27
   2  -6  -2    6.88    3.98
  -2  -6   0   16.22    4.63
   2  -6   0   24.04    4.72
  -2  -6  -2   23.56    4.97
   2  -6   2   25.94    4.85
  -2  -6  -2   20.38    4.55
  -2  -6  -4   21.42    4.93
  -2  -6  -4   23.33    4.62
  -2  -6  -6    3.35    3.97
   2  -6   6   -1.85    3.59
  -2  -6  -8    6.29    4.16
   2  -6   8   12.76    3.97
  -2  -6 -10   14.74    4.96
  -2  -6 -12    2.45    4.23
  -2  -6 -14   40.48    6.57
   2  -5 -23    5.89    4.37
   2  -5 -23    1.30    4.50
   2  -5 -21   17.32    4.85
   2  -5 -19   11.66    4.35
   2  -5 -17   14.47    4.30
   2  -5 -15   33.80    5.23
   2  -5 -13   17.20    3.96
   2  -5 -11   78.79    7.23
  -2  -5   9   38.66    4.04
   2  -5  -9   31.99    4.59
   2  -5  -7  180.21   12.55
  -2  -5   7  187.37   11.90
   2  -5  -5   49.90    6.05
  -2  -5   5   43.40    4.63
   2  -5  -5   42.43    4.88
   2  -5  -3  287.04   17.38
  -2  -5   3  265.10   17.17
   2  -5  -3  288.78   18.45
  -2  -5   1   -1.34    3.00
   2  -5  -1    0.44    3.13
   2  -5  -1    2.52    2.52
  -2  -5  -1   32.26    4.79
   2  -5   1   38.68    3.95
   2  -5   1   44.13    5.08
  -2  -5  -1   33.61    4.26
   2  -5   3  242.13   15.88
  -2  -5  -3  235.93   16.12
   2  -5   3  237.90   15.03
  -2  -5  -3  245.74   14.78
  -2  -5  -5   70.14    7.10
   2  -5   5   80.78    6.90
   2  -5   5   62.95    5.81
  -2  -5  -5   71.78    5.57
  -2  -5  -7   79.41    7.64
   2  -5   7   77.13    7.19
   2  -5   9   56.87    6.03
  -2  -5  -9   57.45    6.65
   2  -5  11   24.85    4.25
  -2  -5 -11   17.88    4.58
   2  -5  13    8.10    3.40
  -2  -5 -13    4.97    3.83
   2  -5  15    3.75    3.35
  -2  -5 -15    2.29    3.86
   2  -5  17   17.26    4.37
  -2  -5 -17    5.91    4.40
  -2  -5 -19    2.45    4.49
  -2  -5 -21    9.58    4.98
   2  -4 -26   39.86    6.22
   2  -4 -26   43.78    6.53
   2  -4 -24   26.20    5.35
   2  -4 -24   23.49    5.04
   2  -4 -22   40.97    5.97
   2  -4 -22   44.81    5.97
   2  -4 -20   58.50    6.32
   2  -4 -20   50.48    6.54
  -2  -4  18   -1.26    2.31
   2  -4 -18    9.07    3.50
  -2  -4  16   16.10    2.85
   2  -4 -16   25.75    4.12
   2  -4 -14  213.90   13.77
  -2  -4  14  197.21   12.44
   2  -4 -12  161.58   10.78
   2  -4 -12  165.99    9.73
  -2  -4  12  139.81    9.77
  -2  -4  12  136.51    9.39
  -2  -4  10  242.67   15.60
  -2  -4  10  270.14   16.40
   2  -4 -10  275.98   16.55
  -2  -4  10  264.22   15.47
  -2  -4   8  199.21   11.91
   2  -4  -8  207.67   13.15
  -2  -4   8  178.12   12.80
  -2  -4   8  192.58   12.72
  -2  -4   8  194.81   12.10
   2  -4  -8  198.51   12.73
  -2  -4   8  186.21   12.58
  -2  -4   6   37.11    4.62
  -2  -4   6   43.16    4.31
   2  -4  -6   40.98    4.31
  -2  -4   6   51.30    5.10
   2  -4  -6   44.52    4.85
  -2  -4   6   43.61    4.00
   2  -4  -6   55.43    4.83
   2  -4  -4   69.89    6.38
  -2  -4   4   66.50    6.14
  -2  -4   4   65.70    5.37
   2  -4  -4   58.83    5.40
   2  -4  -4   69.16    5.70
  -2  -4   4   65.13    6.03
   2  -4  -4   56.80    5.33
  -2  -4   4   65.07    5.30
   2  -4  -2   25.56    3.23
  -2  -4   2   14.30    3.83
   2  -4  -2   24.23    4.05
   2  -4  -2   28.08    4.16
  -2  -4   2   21.82    3.43
  -2  -4   2   25.75    4.11
   2  -4  -2   25.87    3.43
   2  -4  -2   25.72    3.46
  -2  -4   2   22.11    2.23
  -2  -4   2   28.77    3.45
   2  -4  -2   27.32    4.02
   2  -4  -2   25.76    4.05
   2  -4   0   46.77    4.52
  -2  -4   0   38.86    5.11
  -2  -4   0   39.81    4.62
   2  -4   0   54.86    5.39
   2  -4   0   44.71    4.93
   2  -4   0   53.13    5.24
   2  -4   0   56.66    5.24
   2  -4   0   51.43    4.49
   2  -4   2   38.10    3.89
  -2  -4  -2   43.53    5.01
   2  -4   2   47.93    4.74
   2  -4   2   46.25    4.86
  -2  -4  -2   36.38    4.20
   2  -4   2   32.66    3.87
   2  -4   2   43.92    4.78
   2  -4   2   48.95    4.91
   2  -4   4  114.90    8.24
   2  -4   4   96.30    7.30
  -2  -4  -4  124.00    8.32
  -2  -4  -4  109.39    7.42
   2  -4   4  128.09    8.65
  -2  -4  -4  130.54    9.01
   2  -4   4  122.49    8.14
  -2  -4  -6  155.27   11.40
   2  -4   6  164.74   11.05
   2  -4   6  157.31   10.08
  -2  -4  -6  169.43   11.14
  -2  -4  -6  164.15   10.11
   2  -4   6  173.14   10.75
   2  -4   6  151.52    9.45
   2  -4   6  166.93   11.31
   2  -4   6  160.09   10.52
   2  -4   8  141.68    9.43
   2  -4   8  150.49    9.66
   2  -4   8  160.03   10.78
   2  -4   8  141.74    9.30
   2  -4   8  149.42   10.53
  -2  -4  -8  166.19   11.32
   2  -4   8  160.66    9.91
  -2  -4 -10   19.90    4.20
   2  -4  10   17.32    2.61
   2  -4  10   10.59    2.70
   2  -4  10   18.28    3.59
   2  -4  12   81.69    6.30
  -2  -4 -12   66.00    6.66
  -2  -4 -14  375.58   22.59
   2  -4  14  324.46   21.19
   2  -4  14  380.79   21.88
  -2  -4 -16  171.96   12.45
   2  -4  16  175.37   11.57
   2  -4  16  141.11   11.08
   2  -4  18    2.12    3.47
  -2  -4 -18    5.28    3.93
   2  -4  18    8.87    3.67
   2  -4  20   33.02    5.42
  -2  -4 -20   32.12    5.74
   2  -4  22    5.10    3.97
   2  -4  22   -1.59    4.14
   2  -4  24    3.00    3.91
   2  -4  24   11.10    5.04
   2  -3 -29   13.61    4.41
   2  -3 -27   31.37    5.46
   2  -3 -27   21.80    4.70
   2  -3 -25   31.27    5.05
   2  -3 -25   24.38    4.80
  -2  -3  25   24.54    4.33
   2  -3 -23    7.54    3.43
   2  -3 -23   12.77    4.02
  -2  -3  23    7.17    3.34
   2  -3 -21   14.07    3.87
   2  -3 -21   16.35    4.14
  -2  -3  21   14.70    3.36
   2  -3 -19   67.96    6.37
   2  -3 -19   62.06    6.25
  -2  -3  19   57.33    5.23
  -2  -3  17  147.81    9.82
   2  -3 -17  176.07   11.68
   2  -3 -17  184.80   11.49
  -2  -3  17  152.67   10.20
   2  -3 -15  102.95    7.83
   2  -3 -15  112.99    8.10
  -2  -3  15   97.86    7.43
  -2  -3  15   97.44    6.88
   2  -3 -13  384.27   19.62
   2  -3 -13  333.25   20.33
  -2  -3  13  328.14   20.23
   2  -3 -13  345.07   20.63
  -2  -3  13  317.24   19.53
  -2  -3  11   41.30    4.18
  -2  -3  11   38.79    4.63
   2  -3 -11   42.27    3.94
   2  -3 -11   40.90    3.79
   2  -3 -11   39.76    3.49
  -2  -3  11   37.96    3.32
   2  -3 -11   38.21    4.13
   2  -3  -9   17.04    3.67
   2  -3  -9   18.80    2.84
  -2  -3   9   16.25    2.84
  -2  -3   9   16.40    2.10
   2  -3  -9   26.89    3.89
   2  -3  -9   20.63    3.75
   2  -3  -9   18.77    2.42
   2  -3  -9   17.96    2.58
  -2  -3   9   14.64    2.35
   2  -3  -7  201.27   13.52
  -2  -3   7  200.03   12.84
   2  -3  -7  230.90   13.86
  -2  -3   7  201.12   12.35
   2  -3  -7  216.34   12.98
  -2  -3   7  187.35   12.12
  -2  -3   7  184.97   12.90
   2  -3  -7  246.38   13.22
   2  -3  -7  215.44   12.30
   2  -3  -7  210.41   12.20
   2  -3  -7  249.26   13.98
   2  -3  -5    9.58    2.92
   2  -3  -5   12.50    2.29
  -2  -3   5    8.96    2.54
   2  -3  -5    8.91    3.06
  -2  -3   5    9.17    2.06
   2  -3  -5   10.74    3.06
   2  -3  -5   12.10    2.43
  -2  -3   5    6.87    2.49
   2  -3  -5   14.14    2.59
   2  -3  -5   10.12    1.58
   2  -3  -5    9.34    1.49
  -2  -3   5   10.11    1.83
   2  -3  -3  160.71    9.57
  -2  -3   3  130.35    9.22
  -2  -3   3  161.18   10.24
   2  -3  -3  163.07    9.84
   2  -3  -3  167.48    9.91
  -2  -3   3  132.04    9.28
   2  -3  -3  158.80   10.42
   2  -3  -3  161.47   10.38
  -2  -3   3  140.86   10.01
   2  -3  -3  144.45   10.04
   2  -3  -3  155.61    8.60
   2  -3  -1  519.23   28.45
   2  -3  -1  538.16   28.63
  -2  -3   1  512.18   29.22
  -2  -3   1  460.08   27.55
   2  -3  -1  564.34   29.40
  -2  -3   1  498.02   29.24
   2  -3  -1  547.39   29.13
   2  -3  -1  529.87   29.14
   2  -3  -1  534.90   29.33
  -2  -3   1  509.74   28.49
   2  -3   1  331.18   19.13
  -2  -3  -1  315.83   19.22
   2  -3   1  309.30   18.33
  -2  -3  -1  316.14   18.57
   2  -3   1  330.27   19.17
   2  -3   1  336.11   18.97
  -2  -3  -1  315.47   19.35
   2  -3   1  321.36   18.78
   2  -3   1  303.80   18.21
   2  -3   3  614.41   32.66
   2  -3   3  561.02   31.70
  -2  -3  -3  570.43   32.88
  -2  -3  -3  562.84   32.25
  -2  -3  -3  577.81   31.92
   2  -3   3  609.89   32.78
   2  -3   3  584.98   32.28
  -2  -3  -3  573.70   33.02
   2  -3   3  590.80   32.19
   2  -3   3  536.37   31.27
   2  -3   5  285.61   16.70
  -2  -3  -5  302.82   18.11
   2  -3   5  290.68   16.85
  -2  -3  -5  271.65   17.71
   2  -3   5  313.26   17.44
   2  -3   5  283.84   16.39
  -2  -3  -5  289.36   17.81
  -2  -3  -5  294.77   16.69
   2  -3   5  279.11   16.32
   2  -3   5  272.83   16.31
  -2  -3  -5  300.74   17.34
  -2  -3  -5  281.82   17.62
  -2  -3  -7   66.89    5.81
   2  -3   7   56.25    4.55
   2  -3   7   67.49    4.52
  -2  -3  -7   70.84    6.19
   2  -3   7   61.34    4.81
   2  -3   7   57.67    4.72
  -2  -3  -7   71.70    6.16
   2  -3   7   66.66    4.86
  -2  -3  -7   67.56    5.55
   2  -3   7   71.48    5.53
   2  -3   9   11.38    1.86
   2  -3   9    9.91    2.59
  -2  -3  -9    9.90    3.36
  -2  -3  -9   12.08    2.87
   2  -3   9   11.71    1.91
   2  -3   9    8.00    2.38
   2  -3   9   11.53    2.57
  -2  -3  -9   12.11    3.03
  -2  -3 -11  223.93   13.47
   2  -3  11  195.10   11.95
   2  -3  11  204.16   11.59
   2  -3  11  215.21   13.09
  -2  -3 -11  219.22   13.66
   2  -3  11  197.15   12.73
   2  -3  11  187.46   12.68
   2  -3  13 1028.26   42.84
   2  -3  13  939.81   42.57
   2  -3  13  916.43   42.54
   2  -3  13 1019.81   41.50
   2  -3  15  222.21   13.24
   2  -3  15  226.89   14.35
   2  -3  15  215.92   14.45
   2  -3  15  220.43   14.38
   2  -3  17  218.02    9.08
   2  -3  17  208.51    9.07
   2  -3  17  224.00    8.68
   2  -3  19   21.68    4.30
  -2  -3 -19   36.18    4.34
   2  -3  19   28.32    4.93
  -2  -3 -19   33.64    4.96
  -2  -3 -21    7.23    3.22
   2  -3  21    6.76    4.13
   2  -3  21   12.72    3.79
  -2  -3 -21    8.46    3.84
  -2  -3 -23   25.57    4.34
  -2  -3 -23   38.13    5.55
   2  -3  23   29.63    5.57
   2  -3  23   35.45    5.30
  -2  -3 -25    2.24    3.65
   2  -3  25    2.01    3.61
   2  -3  25    4.51    4.72
  -2  -3 -27    1.77    4.05
   2  -3  27    3.88    4.33
   2  -3  27    4.99    5.11
  -2  -3 -27    8.74    4.61
   2  -2 -32   13.38    4.40
   2  -2 -32   17.77    5.23
  -2  -2  30   -1.07    4.04
   2  -2 -30    2.30    3.81
   2  -2 -30   -0.55    3.91
  -2  -2  28   20.77    4.75
   2  -2 -28   34.00    4.86
   2  -2 -28   32.83    5.09
  -2  -2  26   52.80    6.14
   2  -2 -26   56.78    6.06
   2  -2 -26   66.19    6.70
   2  -2 -24   24.16    4.15
  -2  -2  24   29.52    4.39
   2  -2 -22    9.77    3.34
  -2  -2  22    5.73    2.99
   2  -2 -20   54.77    6.10
  -2  -2  20   46.52    4.16
   2  -2 -20   39.08    4.96
  -2  -2  20   51.49    4.87
   2  -2 -18   69.89    6.24
  -2  -2  18   70.36    5.19
  -2  -2  18   68.44    5.60
   2  -2 -18   69.04    6.14
  -2  -2  18   76.18    6.03
   2  -2 -18   69.11    6.69
   2  -2 -16  405.09   23.27
  -2  -2  16  369.74   22.05
  -2  -2  16  372.70   22.42
   2  -2 -16  427.10   23.84
  -2  -2  16  363.90   22.64
   2  -2 -16  415.94   23.24
   2  -2 -16  412.97   23.53
   2  -2 -16  408.77   23.28
  -2  -2  14  234.91   13.82
   2  -2 -14  254.04   14.92
  -2  -2  14  217.53   13.89
   2  -2 -14  267.70   15.41
  -2  -2  14  226.22   14.33
   2  -2 -14  237.44   14.69
  -2  -2  14  223.32   15.16
   2  -2 -14  246.62   14.99
   2  -2 -14  245.82   14.78
   2  -2 -14  252.33   15.40
  -2  -2  12  225.47   13.64
  -2  -2  12  224.76   14.11
   2  -2 -12  245.06   14.43
   2  -2 -12  234.54   14.99
  -2  -2  12  220.33   14.79
   2  -2 -12  253.83   14.45
   2  -2 -12  255.54   14.67
   2  -2 -10  120.32    9.62
   2  -2 -10  162.29    8.80
  -2  -2  10  141.23    8.54
   2  -2 -10  151.46    9.40
  -2  -2  10  122.22    9.05
   2  -2 -10  154.79    9.30
   2  -2 -10  151.56    9.39
   2  -2  -8 1192.19   65.78
  -2  -2   8 1159.83   65.79
   2  -2  -8 1256.64   65.64
   2  -2  -8 1232.51   65.71
   2  -2  -8 1373.66   65.53
  -2  -2   8 1091.46   65.01
   2  -2  -6   20.80    2.28
   2  -2  -6   23.23    2.43
  -2  -2   6   17.13    1.73
  -2  -2   6   20.38    2.69
   2  -2  -6   22.76    2.88
   2  -2  -6   22.41    3.24
  -2  -2   6   24.79    2.68
  -2  -2   6   14.78    1.94
  -2  -2   4  517.58   28.77
   2  -2  -4  508.11   28.36
   2  -2  -4  554.25   28.75
   2  -2  -4  572.87   29.15
  -2  -2   4  491.18   27.92
  -2  -2   4  501.12   28.65
   2  -2  -4  575.26   29.23
  -2  -2   4  468.77   27.94
  -2  -2   2  717.92   39.01
   2  -2  -2  732.58   38.54
   2  -2  -2  748.77   39.22
  -2  -2   2  704.04   38.96
   2  -2  -2  729.45   38.87
   2  -2  -2  724.62   39.02
  -2  -2   2  630.62   38.19
   2  -2  -2  689.78   38.36
   2  -2   0 1247.89   70.32
   2  -2   0 1347.38   71.14
   2  -2   0 1326.81   70.47
   2  -2   0 1369.77   71.26
   2  -2   0 1349.35   70.95
  -2  -2   0 1285.65   71.16
   2  -2   0 1295.71   70.77
  -2  -2   0 1333.48   71.22
  -2  -2   0 1225.29   70.47
  -2  -2  -2  183.20   11.54
  -2  -2  -2  177.70   12.17
   2  -2   2  198.21   11.54
   2  -2   2  194.02   11.67
   2  -2   2  215.01   12.16
  -2  -2  -2  200.28   12.23
   2  -2   2  202.11   11.22
   2  -2   4  819.19   43.34
  -2  -2  -4  812.00   44.56
  -2  -2  -4  758.09   43.78
   2  -2   4  810.78   43.56
  -2  -2  -4  701.49   44.24
   2  -2   4  820.48   44.27
  -2  -2  -4  829.08   44.02
   2  -2   6  104.61    6.22
  -2  -2  -6  106.60    7.77
   2  -2   6  101.36    6.18
   2  -2   6  107.28    7.16
  -2  -2  -6  108.06    7.18
  -2  -2  -8  216.29   12.87
   2  -2   8  197.93   11.80
  -2  -2  -8  187.65   13.08
   2  -2   8  207.04   12.75
   2  -2   8  227.86   12.83
  -2  -2  -8  228.19   13.52
  -2  -2 -10  601.46   30.43
   2  -2  10  551.42   29.27
  -2  -2 -10  438.18   30.30
   2  -2  10  517.28   28.84
   2  -2  10  580.10   30.32
   2  -2  10  581.89   30.35
   2  -2  10  585.72   30.24
  -2  -2 -10  406.90   30.16
  -2  -2 -12  792.33   46.08
   2  -2  12  769.99   45.93
   2  -2  12  795.76   45.92
  -2  -2 -12  857.00   45.99
   2  -2  12  825.16   44.90
  -2  -2 -12  827.36   46.32
   2  -2  12  818.08   45.82
  -2  -2 -12  866.21   46.45
   2  -2  14   50.72    5.03
   2  -2  14   45.52    4.97
  -2  -2 -14   56.08    5.07
  -2  -2 -14   50.21    4.92
   2  -2  14   46.28    3.87
  -2  -2 -14   48.02    5.31
   2  -2  14   42.41    4.51
   2  -2  16   26.77    3.74
   2  -2  16   22.48    4.06
   2  -2  16   24.91    4.15
   2  -2  16   19.66    2.84
  -2  -2 -16   25.31    3.78
   2  -2  18   22.55    3.88
  -2  -2 -18   21.66    3.73
  -2  -2 -18   25.00    4.01
   2  -2  18   19.65    2.77
   2  -2  18   17.60    4.19
   2  -2  18   24.55    4.42
  -2  -2 -20   20.05    3.80
   2  -2  20   27.54    5.01
   2  -2  20   25.18    4.87
   2  -2  20   21.47    4.07
  -2  -2 -20   24.15    4.25
   2  -2  20   11.47    2.69
   2  -2  22   18.95    4.33
  -2  -2 -22   26.27    4.46
   2  -2  22   27.64    5.51
  -2  -2 -22   30.31    4.48
  -2  -2 -24   52.46    5.99
   2  -2  24   50.96    6.18
   2  -2  24   46.77    6.87
  -2  -2 -24   39.60    5.58
  -2  -2 -26   10.05    4.15
   2  -2  26    9.56    4.42
  -2  -2 -26   12.68    4.21
   2  -2  26    6.80    4.84
  -2  -2 -26   15.67    3.94
  -2  -2 -28    3.80    3.95
   2  -2  28   12.28    4.96
  -2  -2 -28    6.99    4.10
   2  -2  28   18.71    5.69
  -2  -2 -28   13.34    4.06
  -2  -2 -30    6.42    4.37
   2  -2  30    7.02    5.22
   2  -2  30    0.82    5.44
  -2  -2 -30    3.62    3.73
  -2  -2 -30   10.88    4.76
  -2  -1  33   11.91    5.42
   2  -1 -33    5.80    4.38
   2  -1 -31   10.48    3.75
  -2  -1  31    7.26    4.73
   2  -1 -31   14.62    4.46
   2  -1 -29   42.64    5.21
  -2  -1  29   50.60    6.61
   2  -1 -29   52.17    6.08
  -2  -1  27    6.95    4.07
  -2  -1  27    7.47    4.86
   2  -1 -27    6.81    3.17
   2  -1 -27   17.10    3.91
  -2  -1  25   39.63    5.57
  -2  -1  25   51.35    6.77
   2  -1 -25   46.66    4.98
   2  -1 -25   47.04    5.49
  -2  -1  23   78.94    8.51
   2  -1 -23   76.08    8.33
   2  -1 -23   90.88    7.84
  -2  -1  23  107.42    8.19
   2  -1 -23   93.62    7.24
   2  -1 -23  102.20    7.89
   2  -1 -21   71.56    7.29
  -2  -1  21   61.85    7.07
   2  -1 -21   73.65    6.58
  -2  -1  21   66.12    6.35
   2  -1 -21   76.24    5.99
   2  -1 -21   74.06    6.42
  -2  -1  19  161.69   11.57
   2  -1 -19  137.90   11.11
  -2  -1  19  150.81   10.58
   2  -1 -19  162.16   10.82
   2  -1 -19  147.91   10.22
  -2  -1  19  161.01   10.07
  -2  -1  19  172.65   10.66
   2  -1 -19  158.06   10.64
  -2  -1  17  122.02    9.77
   2  -1 -17  139.58    9.93
   2  -1 -17  143.00    9.76
  -2  -1  17  113.07    8.84
   2  -1 -17  143.08    9.51
  -2  -1  17  132.67    9.75
  -2  -1  17  152.22    9.24
   2  -1 -17  134.18    9.46
   2  -1 -17  145.94    9.12
  -2  -1  17  126.39    8.55
   2  -1 -15   18.52    3.37
  -2  -1  15   10.66    3.02
   2  -1 -15   13.03    2.86
   2  -1 -15   14.26    3.11
  -2  -1  15   10.53    3.00
  -2  -1  15   16.41    2.63
   2  -1 -15   16.60    2.90
   2  -1 -15   17.33    2.64
  -2  -1  15   17.20    2.32
  -2  -1  15   14.60    2.62
  -2  -1  13  297.90   17.04
   2  -1 -13  314.63   17.64
  -2  -1  13  296.41   17.81
   2  -1 -13  312.82   17.78
   2  -1 -13  335.03   17.77
   2  -1 -13  285.75   17.48
  -2  -1  13  285.72   17.07
  -2  -1  13  296.10   16.72
   2  -1 -13  296.04   17.17
   2  -1 -11 1578.17   83.09
  -2  -1  11 1434.50   82.33
  -2  -1  11 1516.33   83.16
  -2  -1  11 1364.79   82.20
   2  -1 -11 1614.18   82.82
  -2  -1  11 1615.77   82.71
   2  -1 -11 1589.50   83.12
   2  -1 -11 1564.76   82.98
   2  -1 -11 1570.10   83.10
   2  -1  -9  194.27   12.30
  -2  -1   9  206.72   11.92
   2  -1  -9  200.07   11.92
   2  -1  -9  201.13   11.96
  -2  -1   9  202.38   11.58
   2  -1  -9  205.39   12.14
  -2  -1   9  194.09   11.48
   2  -1  -9  200.37   12.27
   2  -1  -7  410.08   25.18
  -2  -1   7  417.05   25.21
   2  -1  -7  518.66   25.10
   2  -1  -7  480.56   25.46
  -2  -1   7  442.00   24.75
   2  -1  -7  459.61   25.58
  -2  -1   5  179.75   11.50
   2  -1  -5  205.99   11.70
   2  -1  -5  215.32   11.39
   2  -1  -5  196.72   11.33
   2  -1  -5  185.59   11.72
  -2  -1   3  575.39   31.93
   2  -1  -3  590.25   31.82
   2  -1  -3  614.00   32.06
   2  -1  -3  556.54   31.58
   2  -1  -1  209.27   11.50
  -2  -1   1  204.95   11.46
   2  -1  -1  212.48   11.76
  -2  -1  -1 2000.36  109.43
   2  -1   1 2055.03  109.32
  -2  -1  -3 3507.02  194.78
  -2  -1  -3 3742.03  194.73
  -2  -1  -3 3328.07  195.03
  -2  -1  -3 3682.93  195.10
   2  -1   3 3792.92  194.92
   2  -1   5  501.63   28.02
  -2  -1  -5  524.15   28.96
  -2  -1  -5  522.99   28.69
   2  -1   5  552.98   28.80
  -2  -1  -5  552.51   29.02
  -2  -1  -5  484.44   28.82
   2  -1   7   11.32    1.44
  -2  -1  -7    8.02    1.99
   2  -1   7   12.48    1.96
  -2  -1  -7    9.10    2.41
  -2  -1  -7   13.48    2.12
  -2  -1  -9  112.33    7.24
   2  -1   9  102.63    6.54
  -2  -1  -9  106.50    7.22
   2  -1   9  109.21    7.10
  -2  -1  -9  104.24    7.35
   2  -1  11   46.50    3.35
   2  -1  11   50.83    3.77
   2  -1  11   47.94    4.79
   2  -1  11   51.13    4.25
  -2  -1 -11   44.62    4.19
  -2  -1 -11   51.80    4.67
  -2  -1 -13  481.89   26.58
   2  -1  13  448.80   25.91
   2  -1  13  444.22   25.49
   2  -1  13  472.87   27.03
   2  -1  13  474.21   27.08
   2  -1  13  444.98   26.47
  -2  -1 -13  499.42   26.79
  -2  -1 -15  272.48   16.56
   2  -1  15  274.43   16.66
   2  -1  15  264.41   17.06
   2  -1  15  299.48   17.41
   2  -1  15  257.14   15.44
   2  -1  15  280.04   16.09
  -2  -1 -15  275.04   16.73
  -2  -1 -17   29.39    3.74
   2  -1  17   36.75    3.70
   2  -1  17   37.26    4.81
   2  -1  17   32.11    4.64
   2  -1  17   32.63    3.93
  -2  -1 -17   30.15    4.15
   2  -1  17   30.06    2.88
  -2  -1 -17   31.76    4.16
   2  -1  19   62.63    6.74
   2  -1  19   67.65    6.87
  -2  -1 -19   77.28    6.51
  -2  -1 -19   60.46    6.13
  -2  -1 -19   67.65    6.02
   2  -1  19   63.86    6.20
   2  -1  19   67.05    5.73
  -2  -1 -21  117.04    9.13
  -2  -1 -21  126.12    9.46
   2  -1  21  114.57    9.57
  -2  -1 -21  129.75    9.85
  -2  -1 -21  135.03    9.03
   2  -1  21  117.38   10.16
   2  -1  21  126.92   10.32
   2  -1  23    6.40    4.33
  -2  -1 -23    8.51    3.07
   2  -1  23   12.67    4.20
  -2  -1 -23   12.06    3.94
  -2  -1 -23    3.58    3.15
   2  -1  25   -1.94    4.56
  -2  -1 -25   -0.33    2.67
   2  -1  25    5.21    4.25
  -2  -1 -25    3.67    3.48
  -2  -1 -25   -1.29    3.02
   2  -1  27   10.67    5.07
  -2  -1 -27   11.12    3.35
   2  -1  27   18.93    4.79
  -2  -1 -27   11.38    4.38
  -2  -1 -27   13.99    4.15
   2  -1  29   11.96    4.99
  -2  -1 -29   15.04    4.52
  -2  -1 -29   12.30    4.68
   2  -1  29   14.85    5.92
   2  -1  31    6.20    5.08
   2  -1  31   -0.85    5.17
  -2  -1 -31    6.48    4.19
  -2   0  32   13.75    5.61
   2   0 -32   16.38    4.60
  -2   0  30    5.06    4.47
   2   0 -30    6.95    3.02
   2   0 -30   -2.51    3.58
  -2   0  28    4.04    4.24
   2   0 -28   11.85    3.09
   2   0 -28    3.70    3.43
  -2   0  26   29.90    5.46
   2   0 -26   38.14    4.31
   2   0 -26   32.59    4.79
  -2   0  24    0.47    3.46
   2   0 -24    5.03    2.96
   2   0 -24    1.10    2.48
  -2   0  22   20.22    4.22
   2   0 -22   30.89    3.78
   2   0 -22   28.48    3.98
   2   0 -22   33.20    3.72
   2   0 -20   35.27    4.11
   2   0 -20   37.56    3.99
  -2   0  20   30.78    4.46
   2   0 -20   36.43    3.80
   2   0 -20   37.22    4.15
   2   0 -18   37.25    4.01
   2   0 -18   35.68    3.47
  -2   0  18   31.55    4.18
   2   0 -18   33.33    3.68
  -2   0  18   36.55    4.27
  -2   0  18   35.15    4.00
   2   0 -18   29.26    3.72
   2   0 -16  648.27   38.28
   2   0 -16  692.48   38.48
  -2   0  16  699.58   39.08
  -2   0  16  751.49   38.94
   2   0 -16  670.94   38.68
   2   0 -16  675.91   38.63
  -2   0  16  718.74   39.14
   2   0 -14  236.22   14.54
   2   0 -14  235.83   14.68
  -2   0  14  253.12   15.24
  -2   0  14  284.08   15.15
   2   0 -14  246.05   14.90
  -2   0  14  250.35   15.14
   2   0 -14  250.23   14.86
  -2   0  12  377.90   20.45
   2   0 -12  341.35   20.23
   2   0 -12  343.40   20.39
  -2   0  12  364.90   20.80
   2   0 -12  354.50   20.47
  -2   0  12  361.68   20.73
   2   0 -12  359.95   20.55
  -2   0  12  364.44   20.55
  -2   0  10  649.57   34.38
   2   0 -10  593.00   33.91
  -2   0  10  619.87   33.98
   2   0 -10  562.99   34.02
  -2   0  10  617.49   34.23
   2   0 -10  664.66   34.13
  -2   0   8   46.76    3.72
   2   0  -8   47.90    3.59
   2   0  -8   49.98    3.51
  -2   0   8   47.00    3.55
   2   0  -6  227.65   12.79
  -2   0   6  217.33   12.80
  -2   0   6  222.24   12.78
   2   0  -6  231.98   12.79
  -2   0   4 2374.25  124.97
  -2   0   4 2366.99  124.96
   2   0  -4 2324.14  124.92
  -2   0   4 2192.57  125.08
   2   0  -2 2466.62  137.26
  -2   0   2 2604.95  137.26
   2   0  -2 2617.23  137.22
   2   0  -2 2477.04  137.33
   2   0  -2 2571.54  137.25
   2   0   0  879.80   46.83
   2   0   0  928.68   46.81
   2   0   0  884.98   46.80
  -2   0   0  874.24   46.77
  -2   0   0  747.26   46.84
   2   0   2  689.58   39.70
  -2   0  -2  720.50   39.73
   2   0   2  774.06   39.82
  -2   0  -2  742.59   39.67
   2   0   2  739.40   39.70
   2   0   4  136.71    8.08
  -2   0  -4  144.26    8.05
   2   0   4  138.97    8.11
  -2   0  -4  136.44    8.06
  -2   0  -6  854.36   44.07
   2   0   6  804.38   44.07
  -2   0  -6  784.37   44.08
   2   0   6  790.86   44.12
   2   0   8  118.25    7.39
   2   0   8  119.48    7.41
  -2   0  -8  111.74    7.25
  -2   0  -8  123.63    7.28
  -2   0 -10  223.95   13.18
   2   0  10  237.39   13.41
   2   0  10  223.19   13.31
  -2   0 -10  226.44   13.51
  -2   0 -10  221.37   13.25
  -2   0 -12  224.69   14.20
  -2   0 -12  242.56   14.22
   2   0  12  247.56   14.74
   2   0  12  255.35   14.47
   2   0  12  237.25   14.37
  -2   0 -12  249.59   14.58
  -2   0 -14    7.81    2.07
  -2   0 -14    7.00    2.21
  -2   0 -14   12.86    2.74
   2   0  14   10.30    2.47
   2   0  14    4.28    2.24
   2   0  14    9.35    2.33
  -2   0 -14    6.56    2.08
  -2   0 -16   15.77    2.62
   2   0  16    7.89    2.63
  -2   0 -16    9.34    2.35
  -2   0 -16   13.04    2.85
   2   0  16   15.78    3.16
  -2   0 -16   13.95    2.14
  -2   0 -16   17.53    3.12
   2   0  16   10.18    2.60
  -2   0 -18  388.61   22.12
  -2   0 -18  355.99   21.40
   2   0  18  368.19   22.84
  -2   0 -18  386.44   23.01
   2   0  18  362.92   21.98
  -2   0 -18  379.29   21.96
   2   0  18  405.01   22.40
  -2   0 -20   10.33    2.86
  -2   0 -20    3.16    2.44
   2   0  20    2.11    3.20
   2   0  20    6.51    2.92
  -2   0 -20    1.36    3.08
  -2   0 -20    3.92    1.83
  -2   0 -22  141.82    8.94
   2   0  22  136.02   10.63
  -2   0 -22  130.46   10.60
   2   0  22  126.01    9.48
  -2   0 -22  136.56    9.74
  -2   0 -22  140.37    9.62
  -2   0 -24    5.73    2.39
  -2   0 -24    9.67    3.33
   2   0  24    7.36    3.92
  -2   0 -24    8.12    3.90
  -2   0 -26   13.45    3.67
   2   0  26    6.39    4.18
  -2   0 -26   17.11    4.62
  -2   0 -28    3.56    3.31
  -2   0 -28    1.92    4.28
  -2   0 -30    9.16    3.97
   2   0  30   -1.40    4.80
  -2   0 -32    3.62    4.09
   2   0  32    0.76    5.19
   2   1 -33   13.85    5.01
  -2   1  33   17.10    6.12
   2   1 -31    5.36    4.05
  -2   1  31   11.53    5.46
   2   1 -29   53.14    6.43
  -2   1  29   59.79    7.56
   2   1 -27   12.37    3.96
  -2   1  27   10.03    4.95
  -2   1  27    7.93    4.40
  -2   1  25   43.27    6.61
  -2   1  25   49.51    6.49
   2   1 -25   41.86    5.40
  -2   1  25   48.50    4.68
  -2   1  23   79.08    8.25
   2   1 -23  101.11    7.90
  -2   1  23   92.11    6.92
   2   1 -23   86.91    8.62
  -2   1  21   82.30    5.84
   2   1 -21   66.34    5.01
  -2   1  21   78.91    7.40
   2   1 -21   83.27    6.65
   2   1 -21   69.22    5.94
  -2   1  21   70.33    7.41
   2   1 -21   77.93    7.40
  -2   1  19  173.01   11.88
   2   1 -19  142.92   11.35
   2   1 -19  161.22    9.59
  -2   1  19  162.56   11.54
   2   1 -19  164.05   10.78
   2   1 -19  147.18   10.26
  -2   1  19  167.53   10.10
  -2   1  17  140.14   10.09
   2   1 -17  130.72    9.64
   2   1 -17  140.94    9.95
  -2   1  17  137.47    9.83
   2   1 -17  128.89    8.10
   2   1 -17  140.16    9.28
  -2   1  17  140.80    8.65
   2   1 -17  126.73    8.71
   2   1 -15   13.46    2.31
  -2   1  15   14.24    3.25
   2   1 -15   17.03    3.03
   2   1 -15   17.73    3.43
   2   1 -15   14.89    1.87
  -2   1  15   17.42    3.19
  -2   1  15   13.83    2.21
   2   1 -15   20.00    2.81
  -2   1  13  324.85   18.35
   2   1 -13  317.58   17.83
  -2   1  13  314.60   17.29
   2   1 -13  307.26   17.27
  -2   1  13  335.22   18.48
   2   1 -13  290.48   18.16
   2   1 -13  295.83   17.95
  -2   1  11 1580.33   84.10
  -2   1  11 1526.45   83.23
   2   1 -11 1602.01   83.65
  -2   1  11 1603.94   83.63
  -2   1  11 1647.08   83.15
   2   1 -11 1463.99   83.00
   2   1 -11 1425.31   83.75
   2   1 -11 1415.03   83.58
   2   1  -9  182.27   12.10
   2   1  -9  187.87   12.09
  -2   1   9  218.99   12.48
  -2   1   9  204.06   11.70
  -2   1   9  200.30   12.06
  -2   1   9  234.00   11.87
   2   1  -9  193.99   11.51
  -2   1   9  201.70   12.45
   2   1  -7  436.40   24.45
  -2   1   7  400.18   24.46
   2   1  -7  419.18   23.70
  -2   1   7  457.06   24.31
  -2   1   7  451.90   23.86
   2   1  -7  443.55   24.41
  -2   1   5  193.59   11.07
   2   1  -5  181.92   11.19
   2   1  -5  187.95   11.30
  -2   1   5  201.77   11.43
   2   1  -3  529.52   30.72
  -2   1   3  567.48   30.33
   2   1  -3  558.38   30.65
   2   1  -1  197.32   11.13
  -2   1   1  206.22   11.18
   2   1  -1  199.32   11.75
  -2   1  -1 2216.42  109.70
   2   1   1 1927.68  109.21
   2   1   3 3696.61  197.97
  -2   1  -3 3834.03  198.11
   2   1   3 3529.75  197.93
   2   1   5  548.55   29.14
   2   1   5  557.82   28.98
   2   1   5  505.08   28.70
  -2   1  -5  505.11   28.15
  -2   1  -5  558.20   28.89
   2   1   5  469.48   29.00
  -2   1  -7   13.45    1.40
  -2   1  -7   12.97    2.20
   2   1   7    7.52    1.88
  -2   1  -7   11.58    2.20
   2   1   7   12.83    2.64
   2   1   7   15.11    2.23
   2   1   7   11.32    2.26
   2   1   7   12.95    2.38
   2   1   9  113.45    7.41
   2   1   9  107.49    7.35
  -2   1  -9  108.67    7.60
  -2   1  -9  116.93    7.27
   2   1   9  105.73    7.54
  -2   1  -9   99.26    6.53
  -2   1 -11   46.34    3.56
  -2   1 -11   41.33    2.83
   2   1  11   54.99    4.67
  -2   1 -11   48.55    3.03
   2   1  11   55.33    4.72
   2   1  11   50.43    4.46
  -2   1 -11   54.51    4.30
   2   1  11   40.95    4.62
   2   1  13  465.32   26.08
   2   1  13  450.50   26.06
  -2   1 -13  429.04   24.17
  -2   1 -13  452.19   24.41
   2   1  13  485.88   26.06
   2   1  13  460.14   25.70
  -2   1 -13  429.10   25.37
  -2   1 -13  426.10   24.89
   2   1  15  273.42   16.89
   2   1  15  276.67   16.97
  -2   1 -15  240.89   14.78
  -2   1 -15  284.61   15.16
   2   1  15  268.02   16.62
   2   1  15  295.73   16.60
  -2   1 -15  260.57   15.66
  -2   1 -15  286.63   16.30
  -2   1 -17   26.88    2.52
  -2   1 -17   33.16    4.03
   2   1  17   30.15    4.19
   2   1  17   32.65    4.31
   2   1  17   36.23    4.67
   2   1  17   35.53    4.74
  -2   1 -17   35.06    3.51
  -2   1 -17   37.75    3.07
  -2   1 -19   54.44    4.20
   2   1  19   59.52    6.46
   2   1  19   66.65    6.74
   2   1  19   52.35    6.01
  -2   1 -19   72.11    6.72
  -2   1 -19   64.85    5.35
  -2   1 -19   66.60    4.70
   2   1  21   99.27    9.63
   2   1  21  132.28   10.20
   2   1  21  113.64    9.80
  -2   1 -21  131.65   10.10
  -2   1 -21  131.00    8.75
  -2   1 -21  116.51    7.47
   2   1  21  122.67    9.55
  -2   1 -23    7.26    2.86
  -2   1 -23    7.87    3.99
   2   1  23   10.00    3.87
   2   1  23    8.26    4.24
   2   1  23    4.57    4.00
  -2   1 -25    3.66    2.89
  -2   1 -25    3.67    4.12
   2   1  25    5.43    4.00
   2   1  25   -6.35    4.45
   2   1  27    7.00    4.89
   2   1  27    7.29    4.63
  -2   1 -27   10.50    3.66
   2   1  29    9.99    5.54
   2   1  29    7.24    5.03
  -2   1 -29   14.56    3.99
   2   1  31    2.52    5.19
  -2   1 -31    4.82    3.74
   2   1  31    0.78    5.32
   2   2 -32   10.99    4.80
  -2   2  32    9.46    5.27
  -2   2  32   20.61    6.47
   2   2 -30   -0.54    4.15
  -2   2  30    2.19    4.77
  -2   2  30    8.49    5.53
  -2   2  28   34.44    6.69
   2   2 -28   45.66    5.94
  -2   2  26   58.96    7.59
   2   2 -26   60.52    6.56
  -2   2  24   29.97    5.61
   2   2 -24   16.79    4.15
   2   2 -22    8.72    2.86
   2   2 -22   11.96    3.61
  -2   2  22   11.24    4.29
  -2   2  20   57.58    6.15
   2   2 -20   40.69    4.39
   2   2 -20   47.26    5.79
  -2   2  20   42.37    5.72
   2   2 -20   48.54    5.24
   2   2 -18   66.94    5.52
  -2   2  18   67.88    6.62
   2   2 -18   73.56    6.66
  -2   2  18   78.95    7.26
   2   2 -18   75.43    6.31
  -2   2  16  395.83   22.66
   2   2 -16  362.30   22.04
   2   2 -16  368.59   22.29
   2   2 -16  384.99   22.12
   2   2 -16  336.40   21.16
   2   2 -16  393.22   21.44
  -2   2  16  369.50   22.91
  -2   2  14  258.16   14.86
  -2   2  14  256.80   15.10
   2   2 -14  208.05   13.66
   2   2 -14  240.96   14.63
   2   2 -14  239.94   14.11
   2   2 -14  240.30   14.81
   2   2 -14  225.11   14.48
  -2   2  12  207.32   14.10
  -2   2  12  268.31   14.83
   2   2 -12  238.84   13.47
   2   2 -12  224.99   12.79
   2   2 -12  252.97   14.39
   2   2 -12  238.12   13.85
   2   2 -12  214.34   14.15
   2   2 -12  232.02   14.07
  -2   2  10  154.33    9.26
   2   2 -10  121.00    8.18
   2   2 -10  147.14    9.26
  -2   2  10  163.29    9.58
   2   2 -10  133.06    7.99
   2   2 -10  128.55    8.73
   2   2 -10  136.93    9.00
   2   2 -10  151.19    8.87
   2   2  -8 1010.61   61.23
   2   2  -8 1142.80   62.19
   2   2  -8 1127.55   61.88
   2   2  -8 1144.73   61.30
  -2   2   8 1202.08   62.73
   2   2  -8 1139.19   61.67
   2   2  -8 1068.15   61.72
  -2   2   8 1238.60   62.40
  -2   2   8 1276.54   62.17
  -2   2   6   22.60    3.19
   2   2  -6   20.10    2.93
  -2   2   6   22.26    2.76
   2   2  -6   19.58    2.32
   2   2  -6   24.98    2.45
   2   2  -6   22.13    2.75
   2   2  -4  511.67   29.46
   2   2  -4  478.61   29.10
  -2   2   4  589.70   30.07
   2   2  -4  542.70   29.66
  -2   2   4  561.44   29.23
   2   2  -4  504.99   28.74
   2   2  -2  685.00   38.43
  -2   2   2  754.41   38.98
   2   2  -2  669.71   37.94
   2   2  -2  698.22   38.72
   2   2  -2  689.03   38.65
   2   2   0 1150.53   66.30
   2   2   0 1220.40   66.85
   2   2   0 1260.86   67.08
   2   2   0 1308.68   67.11
  -2   2  -2  191.75   11.77
   2   2   2  194.82   11.91
   2   2   2  196.29   12.44
   2   2   2  205.76   12.54
   2   2   2  221.10   12.66
  -2   2  -2  202.62   11.49
  -2   2  -4  823.70   43.67
  -2   2  -4  792.96   44.30
   2   2   4  756.38   43.61
  -2   2  -4  882.89   44.66
   2   2   4  812.05   44.86
   2   2   4  791.01   44.42
  -2   2  -6   98.22    6.31
  -2   2  -6  109.83    7.30
   2   2   6  104.73    7.35
  -2   2  -6  110.67    7.29
   2   2   8  202.04   12.83
   2   2   8  214.73   13.39
   2   2   8  211.74   12.62
  -2   2  -8  223.79   13.38
  -2   2  -8  214.10   12.28
   2   2   8  222.94   13.69
  -2   2  -8  202.82   12.98
  -2   2 -10  599.23   32.68
  -2   2 -10  577.16   33.79
   2   2  10  586.28   32.96
   2   2  10  619.75   33.97
   2   2  10  559.19   33.34
   2   2  10  579.89   33.36
   2   2  10  633.97   34.25
  -2   2 -10  579.70   33.32
  -2   2 -12  862.49   46.50
   2   2  12  831.43   47.79
  -2   2 -12  841.06   47.75
   2   2  12  851.57   46.79
   2   2  12  815.28   47.27
   2   2  12  830.78   47.31
   2   2  12  822.17   47.88
  -2   2 -12  872.89   47.14
  -2   2 -14   55.57    4.75
   2   2  14   47.65    4.35
   2   2  14   44.57    4.83
   2   2  14   40.64    4.66
   2   2  14   39.83    5.11
  -2   2 -14   49.06    4.08
   2   2  14   49.01    5.45
  -2   2 -14   46.31    5.12
  -2   2 -16   19.20    3.47
   2   2  16   20.79    3.12
   2   2  16   26.43    4.43
  -2   2 -16   28.98    3.22
   2   2  16   22.02    4.38
  -2   2 -16   20.31    4.07
   2   2  16   17.78    3.71
   2   2  16   14.21    3.62
   2   2  18   22.94    4.56
  -2   2 -18   26.31    3.38
   2   2  18   21.83    4.56
  -2   2 -18   13.17    3.92
   2   2  18   11.40    3.94
   2   2  18   19.18    4.03
   2   2  20   19.36    4.84
  -2   2 -20   19.81    4.80
   2   2  20   19.49    4.76
   2   2  20   24.96    4.76
   2   2  20   25.44    4.65
  -2   2 -20   22.13    3.40
   2   2  22   41.06    5.90
  -2   2 -22   43.04    4.63
   2   2  24   58.08    7.28
  -2   2 -24   49.06    5.37
   2   2  24   54.43    6.95
  -2   2 -26    9.40    3.70
   2   2  26   -1.98    4.60
   2   2  28    5.09    4.76
   2   2  28   11.41    5.80
   2   2  30    5.57    5.11
   2   2  30    2.46    5.74
  -2   3  29    1.67    5.40
   2   3 -29    2.81    4.25
  -2   3  29    6.66    4.99
  -2   3  27   22.64    6.11
   2   3 -27   34.36    5.64
  -2   3  27   30.15    6.02
  -2   3  25   20.40    5.77
   2   3 -25   23.25    4.61
  -2   3  25   12.64    4.50
   2   3 -23    7.41    3.58
  -2   3  23   11.04    4.47
   2   3 -21    9.20    2.90
   2   3 -21   12.59    3.84
  -2   3  21   13.28    4.23
   2   3 -19   59.03    5.28
  -2   3  19   54.25    6.42
   2   3 -19   68.08    6.30
  -2   3  17  185.79   12.21
   2   3 -17  165.26   10.75
  -2   3  17  172.66   12.87
   2   3 -17  155.20   10.45
   2   3 -17  160.77   11.52
   2   3 -15  108.48    8.35
  -2   3  15  106.84    8.55
  -2   3  15  115.59    6.55
   2   3 -15  103.76    7.55
  -2   3  15  103.75    9.13
   2   3 -15   94.77    7.92
   2   3 -15  101.15    7.33
   2   3 -13  331.45   19.32
   2   3 -13  302.57   18.23
  -2   3  13  324.62   19.53
   2   3 -13  300.03   18.60
  -2   3  13  373.92   20.61
   2   3 -13  294.34   18.75
   2   3 -11   42.17    3.54
   2   3 -11   28.48    4.08
  -2   3  11   49.65    5.22
   2   3 -11   34.35    3.03
  -2   3  11   40.27    4.54
   2   3 -11   40.95    4.03
   2   3 -11   35.45    3.57
   2   3 -11   37.55    3.79
  -2   3   9   16.26    3.52
   2   3  -9   14.62    3.09
   2   3  -9   12.02    2.12
   2   3  -9   13.03    2.30
   2   3  -9   18.05    2.39
  -2   3   9   21.80    3.23
   2   3  -9   15.36    2.86
  -2   3   7  217.04   13.46
   2   3  -7  200.72   12.12
   2   3  -7  200.15   12.77
   2   3  -7  193.01   12.61
   2   3  -7  194.47   11.71
   2   3  -7  196.13   11.61
  -2   3   5    7.52    2.70
   2   3  -5    9.97    2.53
   2   3  -5   10.79    2.52
   2   3  -5    7.71    1.41
   2   3  -5    8.26    1.40
   2   3  -5   15.33    2.97
   2   3  -3  147.72    9.95
   2   3  -3  143.83    9.59
   2   3  -3  138.89    8.19
   2   3  -3  140.58    9.87
   2   3  -1  493.82   28.74
   2   3  -1  485.94   28.22
   2   3  -1  509.79   29.01
   2   3  -1  513.09   29.03
   2   3   1  334.67   19.62
   2   3   1  311.49   18.88
   2   3   1  319.65   19.62
   2   3   1  326.55   19.55
  -2   3  -3  564.84   30.94
   2   3   3  564.33   32.20
   2   3   3  548.35   31.53
   2   3   3  536.32   30.35
   2   3   3  597.34   32.34
  -2   3  -5  302.76   16.74
   2   3   5  282.74   17.57
   2   3   5  290.22   18.12
   2   3   5  274.82   16.41
   2   3   5  292.90   16.46
   2   3   5  296.54   18.22
   2   3   7   65.64    4.71
   2   3   7   61.43    4.62
   2   3   7   57.19    4.56
  -2   3  -7   62.24    5.49
   2   3   7   60.76    5.75
   2   3   7   55.04    5.94
  -2   3  -7   63.66    4.60
   2   3   9   13.54    2.37
   2   3   9    9.01    2.14
   2   3   9    7.46    2.17
   2   3   9    9.40    3.19
  -2   3  -9   11.98    2.96
  -2   3  -9   11.69    2.18
  -2   3 -11  206.76   12.69
  -2   3 -11  223.48   13.75
   2   3  11  215.35   13.16
   2   3  11  212.21   14.20
   2   3  11  208.28   13.16
   2   3  11  206.13   13.14
   2   3  13  972.44   55.82
   2   3  13  967.34   55.87
   2   3  13  963.10   55.82
   2   3  13 1006.41   57.01
  -2   3 -13 1058.25   56.30
   2   3  13 1061.47   57.47
  -2   3 -13 1025.58   55.36
   2   3  15  233.07   15.87
   2   3  15  250.97   16.38
   2   3  15  219.77   14.77
   2   3  15  226.52   14.71
   2   3  15  229.59   14.17
  -2   3 -15  231.24   14.09
   2   3  17  227.11   16.27
   2   3  17  250.94   14.75
   2   3  17  218.68   15.23
   2   3  17  218.04   15.24
   2   3  17  232.63   16.59
  -2   3 -17  251.55   14.64
   2   3  19   26.99    5.68
  -2   3 -19   42.09    4.44
   2   3  19   27.92    4.89
   2   3  19   38.95    6.14
   2   3  21   14.04    4.98
  -2   3 -21   12.01    3.22
   2   3  21    5.64    4.92
   2   3  21    8.57    4.20
   2   3  23   35.00    6.41
   2   3  23   35.97    6.43
   2   3  23   21.40    5.02
   2   3  25   -2.25    4.92
   2   3  25    5.62    4.57
   2   3  27    1.61    5.39
   2   3  27    8.30    5.30
  -2   4  26   32.77    6.46
  -2   4  26   29.80    7.15
   2   4 -24   35.32    5.92
  -2   4  24   36.21    6.23
  -2   4  24   47.92    7.83
   2   4 -22   39.25    5.62
  -2   4  22   37.71    6.09
  -2   4  22   43.50    7.26
   2   4 -20   48.87    6.11
  -2   4  20   52.26    6.43
  -2   4  20   48.59    7.48
   2   4 -18   -0.46    3.38
  -2   4  18   -1.98    4.63
  -2   4  18    1.99    3.57
   2   4 -16   24.20    3.68
  -2   4  16   17.23    5.14
   2   4 -16   16.97    4.32
   2   4 -14  194.43   13.33
   2   4 -14  213.57   14.17
  -2   4  14  226.98   15.48
   2   4 -12  141.36   10.15
  -2   4  12  152.75   11.68
   2   4 -12  143.48   10.63
   2   4 -10  244.10   15.58
   2   4 -10  263.29   16.49
  -2   4  10  299.82   18.09
   2   4 -10  266.26   16.84
   2   4  -8  187.47   12.33
   2   4  -8  191.49   12.99
   2   4  -8  192.76   13.22
  -2   4   8  223.88   14.40
   2   4  -6   51.26    5.38
   2   4  -6   42.71    4.65
   2   4  -6   36.03    4.96
  -2   4   6   54.45    6.04
   2   4  -4   63.14    6.05
   2   4  -4   59.74    5.74
   2   4  -4   58.80    6.01
  -2   4   4   68.40    6.65
   2   4  -2   29.40    4.28
   2   4  -2   21.23    3.91
   2   4  -2   29.06    4.41
   2   4   0   44.25    5.18
   2   4   0   52.02    4.96
   2   4   0   44.17    5.33
   2   4   0   49.08    5.56
   2   4   2   50.75    5.02
   2   4   2   36.94    5.15
   2   4   2   43.18    5.23
   2   4   4  122.46    9.57
   2   4   4  119.13    9.50
   2   4   4  106.06    8.69
  -2   4  -6  171.61   10.29
   2   4   6  156.47   11.96
   2   4   6  169.89   11.45
   2   4   6  168.00   12.03
   2   4   6  148.29    9.31
   2   4   8  153.49    9.91
   2   4   8  155.00   12.31
   2   4   8  164.29   11.86
  -2   4  -8  178.60   10.56
   2   4  10   14.43    2.82
   2   4  10   20.27    4.53
   2   4  10   18.84    4.99
  -2   4 -10   21.30    3.08
   2   4  12   66.50    5.78
  -2   4 -12   65.13    5.43
   2   4  12   71.59    7.42
   2   4  12   63.70    5.56
   2   4  14  366.57   22.28
   2   4  14  360.66   22.12
  -2   4 -14  382.54   21.85
   2   4  14  373.16   23.88
   2   4  16  161.06   13.53
   2   4  16  188.27   13.53
   2   4  16  169.50   11.79
   2   4  16  159.21   11.60
   2   4  18    5.22    4.69
   2   4  18    5.47    4.84
   2   4  18    4.71    3.47
   2   4  18    7.88    3.77
   2   4  20   33.68    6.39
   2   4  20   46.08    7.47
   2   4  20   39.30    5.63
   2   4  20   34.73    5.27
   2   4  22    6.90    4.12
   2   4  22    1.04    4.03
   2   4  22   -0.76    5.10
   2   4  22   -3.02    4.92
   2   4  24   10.53    6.07
  -2   5  23    2.62    5.79
  -2   5  21   16.55    6.32
  -2   5  19    9.42    5.40
   2   5 -17    8.12    4.08
  -2   5  17    9.66    5.38
   2   5 -15   41.27    5.91
  -2   5  15   50.61    7.39
   2   5 -13   22.97    4.86
   2   5 -13   26.21    4.33
  -2   5  13   19.22    5.75
   2   5 -11   83.91    7.74
   2   5 -11   76.90    7.23
  -2   5  11   88.13    8.98
   2   5  -9   34.32    5.12
  -2   5   9   38.10    6.10
   2   5  -9   35.66    5.06
   2   5  -7  175.30   13.17
  -2   5   7  218.59   14.82
   2   5  -7  187.48   13.55
   2   5  -5   49.54    5.66
   2   5  -5   43.54    5.81
   2   5  -5   50.16    5.94
   2   5  -3  264.80   17.43
   2   5  -3  262.02   17.32
   2   5  -3  255.52   17.09
   2   5  -1   -0.50    3.64
   2   5  -1    0.93    3.37
   2   5   1   37.82    5.84
   2   5   1   41.76    5.87
   2   5   3  247.52   16.33
   2   5   3  242.53   17.09
   2   5   3  238.56   16.83
   2   5   5   88.89    7.98
   2   5   5   72.21    8.15
   2   5   7   64.76    7.11
   2   5   7   64.63    7.73
   2   5   9   42.71    5.99
   2   5   9   38.64    6.72
   2   5  11   13.31    4.76
   2   5  11   14.73    5.40
   2   5  13    8.10    4.91
   2   5  13    7.06    5.28
   2   5  15   11.43    5.32
   2   5  15    5.19    5.25
   2   5  17   10.80    5.81
   2   5  19    4.08    5.54
   2   5  19    0.77    5.20
   2   5  21   12.37    5.90
  -2   6  16   32.89    7.36
  -2   6  14   19.39    6.46
  -2   6  12   18.47    6.15
   2   6 -10   39.33    5.88
  -2   6  10   40.42    7.24
   2   6  -8   11.76    4.32
   2   6  -8    6.69    4.34
   2   6  -6    0.53    3.72
   2   6  -6    1.62    4.05
   2   6  -4   54.61    7.03
   2   6   4   39.00    6.80
   2   6   6   -0.69    5.13
   2   6   6   -2.33    4.35
   2   6   8    6.51    5.56
   2   6   8   12.48    5.23
   2   6  10   18.00    5.67
   2   6  12    0.71    5.06
   2   6  14   45.51    7.73
   3  -6 -15   17.77    4.62
   3  -6 -15   13.86    5.38
   3  -6 -13   15.30    4.39
   3  -6 -11    5.85    3.77
   3  -6  -9    0.63    4.41
   3  -6  -9    8.48    3.55
   3  -6  -7    1.22    4.30
   3  -6  -7    0.40    3.06
   3  -6  -5  117.53   10.46
   3  -6  -3    4.49    3.97
   3  -6  -1    1.64    3.91
  -3  -6   1    4.99    4.25
   3  -6   1    3.12    3.62
  -3  -6  -1   -1.69    4.30
   3  -6   3   25.50    4.81
  -3  -6  -3   13.85    4.78
   3  -6   5   32.87    5.32
  -3  -6  -5   34.85    6.00
  -3  -6  -7   23.97    5.42
   3  -6   7   14.20    4.38
  -3  -6  -9   11.63    4.97
   3  -6   9   22.02    4.95
  -3  -6 -11   39.02    6.36
   3  -6  11   39.46    5.92
  -3  -6 -13   62.14    7.81
   3  -5 -22    3.34    4.02
   3  -5 -20   23.66    5.06
   3  -5 -20   29.22    5.92
   3  -5 -18   20.27    4.63
   3  -5 -18   20.54    5.21
   3  -5 -16   36.90    5.38
   3  -5 -16   37.51    6.25
   3  -5 -14   27.89    4.66
   3  -5 -12   29.68    4.48
   3  -5 -10  171.71   11.92
   3  -5  -8  177.07   12.10
   3  -5  -6    2.99    2.62
  -3  -5   6   10.81    2.66
   3  -5  -6    6.13    4.02
   3  -5  -4    9.39    2.85
   3  -5  -4    5.96    3.78
  -3  -5   4    9.16    2.83
  -3  -5   2  100.89    7.56
   3  -5  -2  101.38    8.82
   3  -5  -2   92.02    7.32
   3  -5   0    8.89    2.63
   3  -5   0   11.60    3.88
  -3  -5   0    9.10    3.05
  -3  -5  -2   35.77    4.17
   3  -5   2   32.96    3.79
  -3  -5  -2   37.52    5.52
   3  -5   2   25.87    4.76
  -3  -5  -4   15.33    3.20
  -3  -5  -4   13.69    4.04
   3  -5   4   14.56    2.88
   3  -5   4   21.86    4.09
  -3  -5  -6   19.76    4.49
  -3  -5  -6   20.38    3.24
   3  -5   6   12.93    3.81
   3  -5   8   20.09    4.16
  -3  -5  -8   12.86    4.25
   3  -5  10   36.42    5.24
  -3  -5 -10   49.27    6.23
   3  -5  12   -0.44    3.34
  -3  -5 -12    1.69    3.81
   3  -5  14    2.24    3.60
  -3  -5 -14    4.72    3.92
   3  -5  16   15.67    4.42
  -3  -5 -16   12.22    4.77
   3  -5  18    0.48    3.57
  -3  -5 -18    3.77    4.54
  -3  -5 -20    3.25    4.39
   3  -4 -27    1.75    4.03
   3  -4 -27    3.51    4.22
   3  -4 -25   19.16    4.91
   3  -4 -25   18.69    4.86
   3  -4 -23   26.25    5.09
   3  -4 -23   24.65    5.08
   3  -4 -21    3.87    3.31
   3  -4 -21    2.65    3.72
   3  -4 -19   40.83    5.34
   3  -4 -17   21.09    4.08
   3  -4 -15   36.09    5.06
   3  -4 -15   24.78    4.17
  -3  -4  15   24.85    2.94
  -3  -4  13  116.53    6.16
   3  -4 -13  126.46    7.93
  -3  -4  11   32.30    3.17
   3  -4 -11   34.96    4.33
   3  -4 -11   38.06    3.71
   3  -4  -9  236.33   13.39
   3  -4  -9  234.21   14.68
  -3  -4   9  223.35   14.48
  -3  -4   9  210.31   13.43
  -3  -4   9  227.19   13.27
   3  -4  -9  225.14   14.33
  -3  -4   7   30.28    3.01
   3  -4  -7   31.62    4.09
   3  -4  -7   31.17    4.00
  -3  -4   7   25.77    4.09
  -3  -4   7   30.45    3.22
   3  -4  -7   23.76    3.58
   3  -4  -7   27.87    2.66
   3  -4  -5   17.66    1.82
   3  -4  -5   19.71    3.35
   3  -4  -5   16.86    3.41
   3  -4  -5   20.86    3.06
  -3  -4   5   23.54    2.92
  -3  -4   5   22.93    2.78
  -3  -4   5   15.41    3.70
  -3  -4   3  115.10    8.15
   3  -4  -3  150.94    9.97
  -3  -4   3  119.08    8.24
   3  -4  -3  133.56    8.93
   3  -4  -3  114.37    8.18
   3  -4  -3  107.95    8.32
   3  -4  -3  142.64    9.39
   3  -4  -1   69.51    5.43
   3  -4  -1   68.07    6.03
   3  -4  -1   62.90    5.06
   3  -4  -1   68.14    6.27
   3  -4  -1   73.06    6.17
  -3  -4   1   48.99    5.10
   3  -4   1    9.57    2.97
   3  -4   1   13.68    2.43
   3  -4   1   16.20    3.51
  -3  -4  -1    8.63    2.82
   3  -4   1   19.71    2.82
   3  -4   1    9.81    1.09
   3  -4   1   11.01    1.12
   3  -4   1   20.97    3.67
   3  -4   3  247.01   14.18
   3  -4   3  211.90   12.51
  -3  -4  -3  188.77   12.91
  -3  -4  -3  218.40   13.01
   3  -4   3  215.89   13.25
   3  -4   3  234.43   13.54
   3  -4   3  191.26   11.68
   3  -4   3  203.23   11.70
  -3  -4  -3  210.65   14.04
   3  -4   3  210.02   12.48
   3  -4   5  366.24   20.18
   3  -4   5  314.50   18.45
  -3  -4  -5  350.45   19.65
  -3  -4  -5  343.85   19.13
   3  -4   5  344.81   19.22
   3  -4   5  271.20   19.05
   3  -4   5  309.61   18.16
   3  -4   5  308.38   18.17
  -3  -4  -5  324.67   20.27
   3  -4   5  338.21   18.63
   3  -4   7   96.17    7.47
   3  -4   7   83.12    5.78
  -3  -4  -7   90.93    7.15
  -3  -4  -7   85.96    6.44
   3  -4   7   92.36    6.71
  -3  -4  -7   93.09    7.90
   3  -4   7   85.46    5.95
   3  -4   7   76.07    5.82
   3  -4   7   86.98    6.31
  -3  -4  -9   28.35    4.89
   3  -4   9   28.61    4.24
   3  -4   9   24.23    3.19
   3  -4   9   24.61    3.18
   3  -4   9   27.10    3.46
   3  -4  11    4.13    2.54
   3  -4  11    6.80    2.61
   3  -4  11    9.08    3.37
  -3  -4 -11    9.11    3.64
   3  -4  13    2.36    2.81
   3  -4  13   -1.22    2.76
  -3  -4 -13    7.97    3.70
   3  -4  13    3.50    3.24
   3  -4  15  160.18   11.30
  -3  -4 -15  168.76   12.21
   3  -4  15  141.21   10.73
   3  -4  17   14.26    3.83
   3  -4  17   16.27    4.01
   3  -4  19   30.96    5.17
   3  -4  19   45.39    5.58
   3  -4  21   46.77    6.27
   3  -4  21   45.00    5.92
   3  -4  23    5.21    4.29
   3  -4  23   14.00    4.83
  -3  -4 -23    9.88    4.76
   3  -4  25   24.42    5.78
  -3  -4 -25   35.72    6.49
   3  -3 -30    7.49    4.32
   3  -3 -30   10.62    4.52
   3  -3 -28    2.57    3.91
   3  -3 -28    4.97    3.90
   3  -3 -26   25.65    4.80
   3  -3 -26   14.97    4.37
   3  -3 -24   36.40    5.43
   3  -3 -24   44.14    5.52
  -3  -3  22   27.42    3.92
   3  -3 -22   32.56    4.96
   3  -3 -22   30.70    4.77
   3  -3 -20  117.98    9.29
   3  -3 -20  116.16    9.24
   3  -3 -20  121.65    9.05
  -3  -3  20  103.19    7.84
   3  -3 -18   63.20    5.61
   3  -3 -18   70.51    5.85
   3  -3 -18   69.72    5.57
  -3  -3  18   60.01    4.18
   3  -3 -16  183.62   10.62
   3  -3 -16  177.18   10.36
  -3  -3  16  166.53    9.22
  -3  -3  14   20.32    2.58
  -3  -3  14   27.16    3.81
   3  -3 -14   26.36    3.65
   3  -3 -14   19.73    3.31
   3  -3 -14   29.58    3.70
   3  -3 -12   56.85    4.94
   3  -3 -12   60.97    4.85
   3  -3 -12   54.32    5.03
  -3  -3  12   51.24    5.06
  -3  -3  12   51.54    3.92
   3  -3 -12   60.35    4.59
   3  -3 -10   81.45    5.87
  -3  -3  10   69.54    5.97
   3  -3 -10   80.13    5.57
   3  -3 -10   75.33    5.43
  -3  -3  10   67.80    4.89
   3  -3 -10   81.68    6.64
  -3  -3  10   64.82    4.62
   3  -3  -8    4.62    2.91
   3  -3  -8    8.42    2.23
  -3  -3   8    9.02    1.46
  -3  -3   8    8.88    2.73
   3  -3  -8   12.44    2.85
   3  -3  -8   11.28    3.16
   3  -3  -8    7.10    3.28
  -3  -3   8    6.20    1.61
   3  -3  -8   10.79    1.95
   3  -3  -8   10.50    2.06
   3  -3  -6  684.82   37.97
  -3  -3   6  619.97   37.20
  -3  -3   6  671.90   38.52
   3  -3  -6  757.36   38.64
   3  -3  -6  787.51   39.31
  -3  -3   6  637.84   37.34
   3  -3  -6  720.54   38.95
   3  -3  -6  691.05   38.70
  -3  -3   6  649.35   38.31
   3  -3  -6  742.04   37.58
   3  -3  -4    9.24    1.94
   3  -3  -4    7.87    2.60
  -3  -3   4    8.87    2.80
   3  -3  -4    7.33    2.20
   3  -3  -4   11.64    2.59
   3  -3  -4    7.97    2.81
  -3  -3   4    7.78    2.66
   3  -3  -4   11.51    2.96
  -3  -3   4    5.83    1.72
  -3  -3   4    8.40    1.72
   3  -3  -2 1017.36   55.35
  -3  -3   2  940.54   54.99
   3  -3  -2 1005.23   54.33
   3  -3  -2 1117.43   55.47
  -3  -3   2  940.15   55.01
   3  -3  -2 1034.79   54.87
   3  -3  -2 1010.96   55.01
  -3  -3   2  940.09   53.99
   3  -3  -2  961.20   54.05
  -3  -3   0  144.20    9.97
   3  -3   0  145.88    8.82
  -3  -3   0  142.89   10.00
   3  -3   0  136.51    9.28
   3  -3   0  135.81    9.43
   3  -3   0  160.09   10.10
   3  -3   0  135.70    8.59
   3  -3   0  147.68    9.91
  -3  -3   0  134.94    8.85
   3  -3   2   26.43    3.14
   3  -3   2   23.72    2.32
   3  -3   2   24.37    3.64
  -3  -3  -2   29.99    3.95
   3  -3   2   22.71    2.45
  -3  -3  -2   22.55    2.91
   3  -3   2   26.53    3.41
   3  -3   2   16.84    3.06
  -3  -3  -2   25.92    3.91
   3  -3   4   15.94    3.13
  -3  -3  -4   15.79    3.42
   3  -3   4   18.59    2.04
  -3  -3  -4   16.94    2.68
  -3  -3  -4   19.57    2.74
   3  -3   4   20.73    2.90
   3  -3   4   17.62    2.55
  -3  -3  -4   18.56    3.88
   3  -3   4   20.43    3.12
   3  -3   6  120.62    7.34
  -3  -3  -6  135.23    8.59
  -3  -3  -6  116.29    9.13
  -3  -3  -6  123.40    8.19
   3  -3   6  117.48    8.07
   3  -3   6  138.91    8.93
   3  -3   6  124.92    7.80
  -3  -3  -6  112.72    8.94
   3  -3   8  207.94   11.93
  -3  -3  -8  195.66   13.65
  -3  -3  -8  219.96   13.36
   3  -3   8  206.61   11.98
   3  -3   8  218.79   13.52
   3  -3   8  213.80   12.50
   3  -3   8  205.72   12.86
   3  -3  10   -0.33    1.25
   3  -3  10    3.15    2.59
  -3  -3 -10    0.90    2.53
   3  -3  10    3.75    2.43
   3  -3  10    1.58    2.36
   3  -3  10    1.02    0.69
   3  -3  10    0.14    1.51
   3  -3  12   89.83    7.58
   3  -3  12  106.97    7.73
   3  -3  12   94.68    6.11
   3  -3  12  111.30    7.95
   3  -3  12  103.52    6.39
   3  -3  14  313.16   18.65
   3  -3  14  311.59   17.21
   3  -3  14  279.20   18.43
   3  -3  14  280.05   18.50
   3  -3  16  108.13    8.70
   3  -3  16  103.90    8.63
   3  -3  16  111.33    8.59
  -3  -3 -16  106.33    9.03
   3  -3  18  193.23   13.67
   3  -3  18  194.88   13.82
   3  -3  18  209.01   13.72
  -3  -3 -18  194.71   13.87
   3  -3  20   56.60    6.14
   3  -3  20   48.80    6.22
  -3  -3 -20   51.57    6.38
  -3  -3 -20   50.93    5.45
   3  -3  22   28.24    5.12
  -3  -3 -22   30.45    4.80
  -3  -3 -22   32.33    5.30
   3  -3  22   33.10    5.64
   3  -3  24   11.86    5.14
  -3  -3 -24   15.43    4.04
  -3  -3 -24    9.56    4.47
   3  -3  24   13.91    4.72
   3  -3  26   28.01    5.74
  -3  -3 -26   36.00    6.10
   3  -3  28    7.96    4.69
  -3  -3 -28    6.73    4.46
  -3  -3 -28   14.27    5.20
   3  -3  28    9.04    5.61
   3  -2 -31   17.18    4.75
   3  -2 -31   18.51    4.55
  -3  -2  29    3.42    3.97
   3  -2 -29    6.92    3.95
   3  -2 -29   16.80    4.12
  -3  -2  27    9.21    3.69
   3  -2 -27   14.24    3.91
  -3  -2  25   21.40    4.02
   3  -2 -25   15.05    3.68
   3  -2 -25   23.90    5.30
  -3  -2  23   51.85    5.52
   3  -2 -23   67.07    6.86
   3  -2 -23   60.42    6.05
   3  -2 -21  141.10    9.33
  -3  -2  21  146.41    8.11
   3  -2 -21  158.77    9.00
   3  -2 -21  146.56    8.63
  -3  -2  19   28.20    3.56
   3  -2 -19   35.03    4.15
   3  -2 -19   27.52    4.51
  -3  -2  19   17.37    2.74
   3  -2 -19   27.57    3.96
   3  -2 -17  244.82   15.57
   3  -2 -17  252.76   15.43
   3  -2 -17  249.60   15.29
  -3  -2  17  235.69   14.34
  -3  -2  17  221.69   14.35
   3  -2 -17  249.72   15.26
  -3  -2  17  249.45   15.05
   3  -2 -15  418.92   23.33
   3  -2 -15  413.51   23.11
   3  -2 -15  410.95   23.13
  -3  -2  15  355.74   22.08
   3  -2 -15  424.26   23.74
   3  -2 -15  434.74   23.73
  -3  -2  15  357.98   22.05
   3  -2 -15  385.33   22.90
  -3  -2  15  383.04   22.70
   3  -2 -13   97.80    6.98
   3  -2 -13   97.11    6.83
  -3  -2  13   94.13    6.14
   3  -2 -13   77.71    6.66
   3  -2 -13   93.44    7.38
  -3  -2  13   86.04    6.59
   3  -2 -13   96.09    6.69
  -3  -2  13   80.09    5.76
   3  -2 -13   94.54    7.34
   3  -2 -11  385.10   21.86
  -3  -2  11  380.70   21.90
   3  -2 -11  375.18   21.80
   3  -2 -11  386.70   22.51
   3  -2 -11  436.36   21.49
  -3  -2  11  343.56   20.86
   3  -2 -11  359.25   22.33
  -3  -2   9 1171.67   65.95
  -3  -2   9 1075.75   64.84
   3  -2  -9 1416.68   65.73
   3  -2  -9 1240.19   66.17
   3  -2  -9 1224.87   65.82
   3  -2  -9 1351.32   65.97
  -3  -2   7  284.33   15.94
   3  -2  -7  303.28   16.87
  -3  -2   7  326.10   17.39
   3  -2  -7  340.75   17.56
   3  -2  -7  329.08   16.96
  -3  -2   7  261.25   16.02
   3  -2  -7  309.88   17.28
   3  -2  -5 1164.01   60.78
  -3  -2   5 1160.31   61.38
  -3  -2   5 1055.55   60.11
   3  -2  -5 1373.60   61.67
  -3  -2   5 1178.87   61.25
   3  -2  -5 1266.51   61.30
  -3  -2   5 1055.29   60.06
  -3  -2   3  302.87   18.14
   3  -2  -3  341.50   18.05
  -3  -2   3  348.31   19.26
   3  -2  -3  350.61   19.59
   3  -2  -3  336.39   18.46
  -3  -2   3  316.42   19.24
  -3  -2   1  300.80   17.64
   3  -2  -1  301.49   16.68
  -3  -2   1  290.10   17.56
   3  -2  -1  323.46   17.85
   3  -2  -1  327.14   17.74
   3  -2  -1  290.41   16.51
  -3  -2   1  280.34   16.58
   3  -2   1  317.61   16.96
  -3  -2  -1  292.48   17.23
   3  -2   1  292.66   16.81
   3  -2   1  320.67   18.07
   3  -2   1  334.75   18.32
   3  -2   3  460.34   24.69
   3  -2   3  464.93   25.03
  -3  -2  -3  466.47   25.70
   3  -2   3  426.36   24.67
   3  -2   3  455.71   25.18
   3  -2   3  494.17   26.02
  -3  -2  -3  467.34   25.47
   3  -2   5  715.69   40.12
  -3  -2  -5  735.41   41.07
   3  -2   5  701.11   39.99
  -3  -2  -5  761.14   41.05
  -3  -2  -5  786.19   41.79
   3  -2   5  810.71   40.34
   3  -2   5  822.29   41.49
   3  -2   7  913.68   44.94
  -3  -2  -7  882.87   44.65
   3  -2   7  829.50   43.45
  -3  -2  -7  620.74   44.72
  -3  -2  -7  683.84   44.86
  -3  -2  -9  466.71   29.06
  -3  -2  -9  522.76   29.11
   3  -2   9  523.07   27.60
   3  -2   9  539.15   28.89
  -3  -2  -9  536.27   28.77
  -3  -2 -11  944.32   51.45
  -3  -2 -11  910.83   51.29
  -3  -2 -11  879.07   51.07
   3  -2  11  894.21   49.72
   3  -2  11  935.55   50.92
  -3  -2 -11  929.89   50.83
   3  -2  11  919.55   51.06
  -3  -2 -13  216.38   14.14
  -3  -2 -13  218.77   13.60
  -3  -2 -13  227.17   14.16
   3  -2  13  210.37   12.48
   3  -2  13  214.27   13.86
   3  -2  13  211.82   13.86
   3  -2  13  210.86   13.59
  -3  -2 -13  200.70   13.72
  -3  -2 -15  101.97    7.86
   3  -2  15   78.93    4.99
   3  -2  15   93.23    7.58
   3  -2  15   96.41    7.55
   3  -2  15   87.42    7.10
   3  -2  15  100.05    6.13
  -3  -2 -15   88.29    7.11
   3  -2  17   27.57    4.27
   3  -2  17   23.60    3.20
  -3  -2 -17   30.88    4.38
   3  -2  17   29.53    4.83
   3  -2  17   20.26    4.22
   3  -2  19   16.49    3.81
   3  -2  19   17.12    4.47
   3  -2  19   20.00    4.61
  -3  -2 -19   16.96    3.67
   3  -2  21   15.46    4.08
  -3  -2 -21   16.82    3.86
   3  -2  21    3.23    4.02
  -3  -2 -21   13.79    3.70
   3  -2  23   33.34    5.30
  -3  -2 -23   32.19    5.06
  -3  -2 -23   34.54    5.03
   3  -2  23   27.39    5.73
   3  -2  25    8.57    4.96
  -3  -2 -25   26.26    4.83
   3  -2  25   18.75    4.79
  -3  -2 -25   24.36    4.85
  -3  -2 -25   17.39    4.27
   3  -2  27    2.18    5.01
  -3  -2 -27    4.27    3.91
   3  -2  27    7.05    4.75
  -3  -2 -27    6.15    4.29
  -3  -2 -27   -0.90    3.57
   3  -2  29   21.76    5.70
  -3  -2 -29   16.36    4.85
  -3  -2 -29   16.71    5.15
   3  -2  29    4.75    5.27
   3  -1 -32   37.18    5.89
   3  -1 -32   39.28    5.29
  -3  -1  32   22.17    6.05
   3  -1 -30   18.33    4.77
   3  -1 -30   19.78    4.13
  -3  -1  30   18.02    4.97
   3  -1 -28  123.27    9.71
   3  -1 -28  117.33    8.97
  -3  -1  28  104.83    9.76
   3  -1 -26    4.02    3.36
  -3  -1  26    2.29    3.60
   3  -1 -26    4.66    3.04
   3  -1 -26   -1.18    4.32
   3  -1 -24  151.35   10.93
   3  -1 -24  158.59   10.58
   3  -1 -24  149.16   11.85
  -3  -1  24  136.89   10.79
  -3  -1  22   79.96    7.38
   3  -1 -22   92.30    7.68
   3  -1 -22   97.40    8.45
   3  -1 -22   87.77    7.12
  -3  -1  22   94.57    6.99
   3  -1 -22   83.76    7.40
   3  -1 -20  133.63   10.49
  -3  -1  20  123.61    9.59
   3  -1 -20  145.89    9.70
  -3  -1  20  144.60    9.38
   3  -1 -20  149.97   10.16
  -3  -1  18   45.74    5.23
   3  -1 -18   49.41    5.01
   3  -1 -18   43.93    4.77
  -3  -1  18   49.36    4.63
   3  -1 -18   42.46    4.27
  -3  -1  18   42.88    4.02
   3  -1 -18   42.98    5.18
   3  -1 -18   48.80    5.02
  -3  -1  18   49.57    4.68
  -3  -1  16   87.07    6.10
   3  -1 -16   86.72    6.35
  -3  -1  16   83.57    7.06
  -3  -1  16   74.69    6.17
   3  -1 -16   86.68    6.78
   3  -1 -16   94.38    7.06
   3  -1 -16   94.84    7.25
  -3  -1  16   84.03    6.46
   3  -1 -16   95.85    6.99
   3  -1 -14  135.09    8.48
  -3  -1  14  141.20    8.19
  -3  -1  14  101.42    8.63
   3  -1 -14  123.71    8.53
  -3  -1  14  121.58    8.39
   3  -1 -14  135.24    8.95
   3  -1 -14  124.88    8.66
  -3  -1  14  117.69    8.08
   3  -1 -14  132.88    8.91
   3  -1 -14  133.92    9.09
   3  -1 -12  905.86   47.87
   3  -1 -12  889.15   47.47
  -3  -1  12  818.72   47.06
   3  -1 -12  862.08   47.48
  -3  -1  12  878.34   47.52
   3  -1 -12  901.01   47.91
  -3  -1  12  795.60   46.98
   3  -1 -12  884.71   47.89
   3  -1 -10  435.18   23.02
  -3  -1  10  374.86   22.01
   3  -1 -10  399.14   22.50
  -3  -1  10  392.51   22.56
   3  -1 -10  417.83   22.94
   3  -1 -10  379.01   22.50
  -3  -1  10  404.48   22.28
   3  -1  -8  523.89   26.78
   3  -1  -8  508.56   26.90
  -3  -1   8  442.20   25.84
   3  -1  -8  451.62   26.33
  -3  -1   8  439.27   26.48
   3  -1  -8  529.87   26.40
   3  -1  -6  980.37   53.67
   3  -1  -6  940.07   53.09
   3  -1  -6 1012.12   53.22
   3  -1  -4 1087.43   57.35
   3  -1  -4 1092.16   57.74
   3  -1  -4 1090.05   57.13
  -3  -1   4  981.91   57.05
   3  -1  -2   28.71    2.88
  -3  -1   2   26.96    1.87
   3  -1  -2   33.14    2.35
   3  -1  -2   30.14    2.09
   3  -1  -2   34.26    2.46
   3  -1  -2   28.41    3.19
   3  -1   0 1343.95   70.33
  -3  -1   0 1304.42   70.25
  -3  -1   0 1208.02   70.89
  -3  -1  -2 4406.97  235.02
  -3  -1  -2 4303.39  235.40
  -3  -1  -2 4130.78  234.80
  -3  -1  -2 4357.64  235.51
  -3  -1  -2 4518.56  235.60
   3  -1   2 4527.26  234.72
  -3  -1  -4 1883.68  103.50
  -3  -1  -4 1950.98  103.89
  -3  -1  -4 1865.99  103.76
  -3  -1  -4 1973.87  103.99
  -3  -1  -6    4.17    2.23
  -3  -1  -6    4.68    2.27
  -3  -1  -6    5.32    1.75
   3  -1   6    8.82    1.18
   3  -1   6    7.95    1.91
  -3  -1  -6    7.22    1.78
   3  -1   8 1224.29   62.73
  -3  -1  -8 1215.41   62.59
  -3  -1  -8 1163.81   62.76
   3  -1   8 1080.12   61.81
  -3  -1  -8 1103.43   62.65
   3  -1  10  131.12    8.06
  -3  -1 -10  126.57    8.73
  -3  -1 -10  136.04    9.00
   3  -1  10  134.55    8.80
  -3  -1 -10  135.02    8.76
  -3  -1 -12  350.58   21.24
   3  -1  12  367.19   20.63
   3  -1  12  361.62   21.35
  -3  -1 -12  381.01   21.33
  -3  -1 -12  352.94   21.33
   3  -1  14   34.51    3.22
   3  -1  14   32.67    4.61
  -3  -1 -14   40.75    4.14
   3  -1  14   32.67    3.99
   3  -1  14   35.68    3.41
  -3  -1 -14   34.68    3.85
  -3  -1 -14   36.06    4.20
   3  -1  16   40.53    3.62
   3  -1  16   40.75    5.07
   3  -1  16   36.73    5.02
   3  -1  16   43.65    4.78
   3  -1  16   44.12    4.10
  -3  -1 -16   43.26    4.43
  -3  -1 -16   41.07    4.62
   3  -1  18   20.91    2.79
   3  -1  18   12.20    3.89
   3  -1  18   19.25    4.39
   3  -1  18   13.81    3.48
  -3  -1 -18   24.26    4.09
  -3  -1 -18   33.85    3.99
   3  -1  18   19.47    3.21
  -3  -1 -18   24.00    4.01
  -3  -1 -20   45.09    5.30
  -3  -1 -20   42.71    5.50
   3  -1  20   44.65    6.06
   3  -1  20   44.28    6.06
   3  -1  20   37.20    5.26
   3  -1  20   50.21    4.88
  -3  -1 -20   46.48    5.08
   3  -1  20   47.60    4.17
  -3  -1 -22  111.53    8.41
   3  -1  22  121.62    9.71
  -3  -1 -22  129.78    9.84
   3  -1  22   97.48    9.85
  -3  -1 -22  118.75    8.97
   3  -1  24   54.29    6.95
  -3  -1 -24   66.11    6.29
   3  -1  24   43.66    6.30
  -3  -1 -24   55.30    5.42
  -3  -1 -24   52.89    6.52
   3  -1  26    6.21    4.55
  -3  -1 -26    4.09    3.43
   3  -1  26   12.05    4.46
  -3  -1 -26    7.64    2.95
  -3  -1 -26    3.48    3.99
   3  -1  28   20.15    5.25
  -3  -1 -28   13.19    4.32
  -3  -1 -28   11.83    4.85
   3  -1  28    7.57    5.39
   3  -1  30   10.31    5.74
  -3  -1 -30    1.04    3.93
  -3  -1 -30    4.01    4.58
   3  -1  30    0.83    5.32
  -3   0  33   27.19    6.16
   3   0 -33   25.47    5.54
   3   0 -31   10.91    3.48
   3   0 -31   14.48    4.42
  -3   0  31    8.99    4.86
   3   0 -29   12.59    3.39
   3   0 -29   16.82    4.39
  -3   0  29   18.82    5.22
   3   0 -27    6.04    2.94
   3   0 -27    0.90    3.29
  -3   0  27    3.24    3.87
  -3   0  25  216.40   15.82
   3   0 -25  226.38   14.56
   3   0 -25  258.95   15.66
  -3   0  23   66.98    6.85
   3   0 -23   71.01    5.81
   3   0 -23   62.35    5.83
   3   0 -23   71.71    6.44
   3   0 -21  106.78    7.57
  -3   0  21  102.62    8.31
   3   0 -21   94.65    7.57
   3   0 -21  100.55    7.31
   3   0 -21  100.82    7.87
   3   0 -19    8.33    2.52
   3   0 -19    3.41    2.25
  -3   0  19    3.51    2.62
  -3   0  19   11.84    3.07
   3   0 -19    7.14    2.30
   3   0 -19    2.47    2.39
  -3   0  17  190.75   10.88
   3   0 -17  158.90   10.35
   3   0 -17  155.39   10.49
  -3   0  17  156.51   10.97
   3   0 -17  157.40   10.74
  -3   0  17  179.13   10.96
  -3   0  17  158.74   10.99
   3   0 -17  168.57   10.61
  -3   0  15  104.63    6.99
   3   0 -15  114.41    6.90
   3   0 -15   85.57    6.75
  -3   0  15   91.68    6.99
   3   0 -15   93.68    6.97
   3   0 -15  106.23    6.98
  -3   0  15   99.99    7.27
  -3   0  15   93.28    7.18
  -3   0  13  788.15   41.56
   3   0 -13  721.48   41.38
   3   0 -13  743.66   41.52
  -3   0  13  768.42   41.79
  -3   0  13  725.01   41.83
  -3   0  11  137.24    8.21
   3   0 -11  123.30    8.03
  -3   0  11  115.77    8.20
   3   0 -11  139.85    8.20
  -3   0   9  366.47   19.90
   3   0  -9  362.69   19.87
   3   0  -9  326.62   19.79
  -3   0   9  352.73   20.00
   3   0  -7  301.74   17.03
  -3   0   7  293.54   17.36
  -3   0   7  298.11   17.11
  -3   0   7  296.20   17.08
   3   0  -7  304.37   17.06
  -3   0   7  314.15   17.12
  -3   0   5   96.73    6.33
  -3   0   5   99.67    6.17
   3   0  -5   93.41    6.18
  -3   0   5   94.87    6.19
  -3   0   5  102.65    6.14
   3   0  -5  101.42    6.12
   3   0  -5  102.49    6.35
  -3   0   3  190.47   10.82
   3   0  -3  180.40   10.95
   3   0  -3  195.27   10.87
   3   0  -3  195.19   10.77
   3   0  -3  183.25   10.87
  -3   0   3  185.25   10.81
   3   0  -1  173.67   10.54
  -3   0   1  159.62   10.55
  -3   0   1  191.21   10.56
   3   0  -1  196.72   10.54
   3   0  -1  187.35   10.55
  -3   0   1  194.46   10.52
  -3   0   1  182.48   10.68
   3   0   1  873.99   48.12
  -3   0  -1  888.62   48.09
  -3   0  -1  899.61   48.16
   3   0   1  905.28   48.17
   3   0   1  935.85   48.17
  -3   0  -1  798.32   48.27
  -3   0  -3 8192.71  437.63
   3   0   3 8102.36  437.70
  -3   0  -3 7996.65  437.72
   3   0   3 8323.04  437.85
  -3   0  -3 8153.69  437.81
  -3   0  -5   39.67    3.23
  -3   0  -5   38.02    3.07
   3   0   5   39.89    3.35
   3   0   5   39.55    3.11
  -3   0  -5   45.97    3.08
  -3   0  -7   -0.22    1.36
   3   0   7    0.14    1.49
  -3   0  -7   -0.89    1.39
   3   0   7    0.12    1.37
  -3   0  -9  285.28   15.77
   3   0   9  287.23   15.98
  -3   0  -9  254.55   15.76
   3   0  11   -0.39    1.91
  -3   0 -11    0.31    1.61
   3   0  11    0.58    1.87
  -3   0 -11    0.70    1.52
   3   0  13   68.55    5.33
  -3   0 -13   70.32    5.11
   3   0  13   69.75    5.38
  -3   0 -13   66.93    5.16
  -3   0 -13   64.87    5.34
  -3   0 -15  162.36   10.97
  -3   0 -15  183.81   10.98
   3   0  15  169.71   11.73
  -3   0 -15  182.22   11.99
  -3   0 -15  190.05   11.56
   3   0  15  171.60   11.24
   3   0  15  174.83   11.29
  -3   0 -17    4.93    2.29
  -3   0 -17    2.34    1.87
  -3   0 -17    2.43    2.71
  -3   0 -17    2.70    2.22
   3   0  17    7.06    3.06
   3   0  17    4.94    2.56
   3   0  17    4.62    2.53
  -3   0 -19   17.62    2.63
  -3   0 -19   21.57    3.24
  -3   0 -19   24.32    3.37
   3   0  19   15.06    3.81
   3   0  19   16.67    3.61
  -3   0 -19   14.86    3.94
   3   0  19   15.59    3.29
  -3   0 -21   21.64    3.61
   3   0  21   27.10    4.88
  -3   0 -21   22.42    2.91
   3   0  21   22.26    3.81
  -3   0 -21   23.44    4.70
  -3   0 -21   24.13    3.76
  -3   0 -23   62.94    5.02
   3   0  23   55.66    6.73
  -3   0 -23   69.45    6.08
   3   0  23   55.25    5.95
  -3   0 -23   68.58    7.12
  -3   0 -25   11.87    4.52
   3   0  25   16.63    4.77
  -3   0 -25   23.69    4.13
   3   0  25   13.30    3.79
  -3   0 -27   12.82    4.98
   3   0  27   15.15    5.11
  -3   0 -27   10.19    3.58
  -3   0 -29   42.17    6.84
   3   0  29   40.05    7.06
  -3   0 -29   42.92    5.73
  -3   0 -31    5.18    4.90
   3   0  31   13.54    5.61
  -3   0 -31   12.45    4.30
  -3   1  32   32.66    6.84
   3   1 -32   33.16    5.85
  -3   1  30   24.01    5.80
   3   1 -30   14.33    4.49
   3   1 -28  119.76    9.59
  -3   1  28   94.74    9.95
  -3   1  26    7.15    3.07
   3   1 -26    0.45    3.14
  -3   1  26    3.47    4.27
   3   1 -26    3.52    3.83
   3   1 -24  143.69   10.66
  -3   1  24  137.70   11.32
   3   1 -24  150.27   11.80
  -3   1  24  144.01    9.83
  -3   1  22   97.13    7.07
   3   1 -22   94.31    8.38
   3   1 -22  111.02    8.02
   3   1 -22   83.75    6.93
  -3   1  22   79.01    8.08
   3   1 -20  139.78    8.62
  -3   1  20  135.22   10.35
   3   1 -20  140.47   10.47
   3   1 -20  132.87    9.79
   3   1 -20  123.02    8.94
  -3   1  20  144.01    9.14
   3   1 -18   49.32    4.82
  -3   1  18   56.07    4.44
   3   1 -18   46.91    5.25
   3   1 -18   45.27    4.98
  -3   1  18   58.19    5.56
   3   1 -18   42.10    3.78
   3   1 -18   42.69    4.07
  -3   1  16   91.04    6.09
  -3   1  16   78.73    6.17
  -3   1  16   82.78    6.97
   3   1 -16   80.01    6.86
   3   1 -16   78.11    6.67
   3   1 -16   85.53    6.58
  -3   1  16   93.25    6.71
   3   1 -16   81.36    5.82
  -3   1  14  139.92    8.28
  -3   1  14  136.14    9.22
  -3   1  14  134.39    8.35
   3   1 -14  119.58    7.90
   3   1 -14  104.89    8.46
   3   1 -14  114.74    8.87
  -3   1  14  133.81    8.63
   3   1 -14  133.75    8.74
  -3   1  12  911.48   48.93
   3   1 -12  838.54   48.93
  -3   1  12  920.22   49.46
  -3   1  12  897.00   48.58
  -3   1  12  927.61   48.63
   3   1 -12  856.39   49.07
  -3   1  12  893.64   49.38
   3   1 -12  846.17   48.20
  -3   1  10  409.28   23.11
   3   1 -10  383.54   23.25
  -3   1  10  416.13   23.59
  -3   1  10  415.05   22.77
   3   1 -10  398.67   23.33
   3   1 -10  385.50   22.40
  -3   1  10  438.42   23.00
  -3   1  10  421.40   23.62
  -3   1   8  483.60   25.96
   3   1  -8  446.56   26.18
  -3   1   8  482.97   26.43
   3   1  -8  437.56   25.22
   3   1  -8  446.62   26.07
  -3   1   8  493.22   26.48
  -3   1   8  509.15   26.01
  -3   1   6  913.87   50.30
  -3   1   6  928.61   50.87
  -3   1   6  978.39   50.57
  -3   1   6  968.84   50.89
   3   1  -6  831.92   50.59
  -3   1   4 1108.98   61.06
   3   1  -4 1091.23   61.50
  -3   1   4 1127.37   61.33
  -3   1   4 1155.74   60.91
   3   1  -2   28.54    2.04
  -3   1   2   30.63    2.17
  -3   1   2   27.95    2.52
  -3   1   0 1346.19   70.87
   3   1   0 1280.13   70.79
   3   1   2 4039.89  230.87
   3   1   2 4351.41  230.42
   3   1   2 4209.06  230.87
  -3   1  -2 4348.55  230.04
  -3   1  -4 1839.91  100.41
   3   1   4 1955.14  101.25
   3   1   4 1883.16  101.28
   3   1   4 1783.21  101.52
  -3   1  -4 1976.27  101.41
  -3   1  -6    7.81    1.05
  -3   1  -6    9.32    2.06
   3   1   6    5.66    1.88
   3   1   6    7.59    1.96
   3   1   6    6.24    1.95
   3   1   6    6.11    2.12
   3   1   8 1116.39   60.11
   3   1   8 1140.45   60.24
   3   1   8 1152.71   60.10
   3   1   8 1090.10   59.82
  -3   1  -8 1099.98   59.07
  -3   1  -8 1175.88   59.99
   3   1   8 1044.93   58.75
   3   1  10  133.51    8.94
   3   1  10  125.23    8.96
   3   1  10  141.18    9.04
  -3   1 -10  129.42    9.05
  -3   1 -10  129.09    7.92
  -3   1 -10  135.16    8.75
   3   1  10  129.76    8.81
  -3   1 -12  352.62   18.81
  -3   1 -12  309.67   17.94
   3   1  12  357.74   19.97
  -3   1 -12  349.78   18.07
   3   1  12  351.40   19.97
   3   1  12  358.78   19.72
  -3   1 -12  283.22   19.19
  -3   1 -14   28.56    2.22
  -3   1 -14   31.09    3.10
  -3   1 -14   34.99    3.87
   3   1  14   40.99    4.39
   3   1  14   29.79    4.01
   3   1  14   29.28    4.37
  -3   1 -14   35.57    2.48
   3   1  14   42.36    4.26
   3   1  16   46.64    4.75
   3   1  16   38.84    4.76
   3   1  16   30.97    4.58
   3   1  16   37.57    4.69
  -3   1 -16   34.38    3.46
  -3   1 -16   32.79    2.55
  -3   1 -16   40.07    2.89
   3   1  18   22.16    4.29
   3   1  18   17.61    4.23
   3   1  18   21.09    4.05
  -3   1 -18   17.34    2.85
  -3   1 -18   15.89    1.81
  -3   1 -18   17.91    2.26
   3   1  20   50.04    6.12
   3   1  20   36.32    5.63
   3   1  20   37.13    5.35
  -3   1 -20   53.42    6.19
  -3   1 -20   41.11    3.22
  -3   1 -20   45.45    4.49
  -3   1 -22  114.33   10.28
   3   1  22  121.03    9.82
   3   1  22  137.36   10.77
  -3   1 -22  121.47    8.81
   3   1  24   60.07    7.48
   3   1  24   58.67    6.69
  -3   1 -24   65.12    7.49
  -3   1 -24   71.18    6.02
   3   1  24   54.65    7.38
   3   1  26    5.43    4.77
   3   1  26   13.72    4.95
   3   1  26    2.93    4.16
  -3   1 -26    7.50    3.38
  -3   1 -26    0.66    3.84
  -3   1 -28   13.51    5.30
   3   1  28   17.11    5.62
   3   1  28   19.37    5.73
  -3   1 -28   12.78    3.82
   3   1  30   13.17    5.89
  -3   1 -30   13.97    4.23
   3   1  30    4.90    5.45
  -3   2  31   23.00    6.30
   3   2 -31   17.44    5.44
  -3   2  31   26.17    6.68
  -3   2  29    7.82    4.90
   3   2 -29   10.88    4.36
  -3   2  29   13.25    5.38
  -3   2  27   13.77    4.90
   3   2 -27   14.21    4.28
  -3   2  27    4.79    5.01
  -3   2  25   19.64    5.30
   3   2 -25   25.00    4.63
  -3   2  25   24.72    5.17
   3   2 -25   16.89    5.14
  -3   2  23   55.57    7.13
   3   2 -23   66.86    6.56
  -3   2  23   59.07    6.91
   3   2 -23   63.79    7.16
  -3   2  21  152.19   11.32
   3   2 -21  145.40   11.07
   3   2 -21  123.12    9.28
   3   2 -21  161.24   10.80
  -3   2  21  162.14   11.73
   3   2 -19   30.96    3.50
  -3   2  19   37.12    4.95
   3   2 -19   25.18    4.67
   3   2 -19   29.12    4.35
  -3   2  19   42.83    5.56
   3   2 -17  241.39   14.44
  -3   2  17  242.49   14.92
  -3   2  17  250.66   15.41
   3   2 -17  208.29   13.10
   3   2 -17  237.35   14.57
   3   2 -17  216.92   14.19
   3   2 -17  211.09   12.27
  -3   2  15  447.92   23.79
  -3   2  15  418.07   24.14
   3   2 -15  345.81   22.32
  -3   2  15  426.23   24.50
   3   2 -15  434.03   23.81
   3   2 -15  374.54   23.53
   3   2 -15  393.56   23.40
   3   2 -15  426.71   23.21
  -3   2  13  104.44    6.92
   3   2 -13  102.89    7.08
  -3   2  13  106.32    7.38
   3   2 -13   83.75    6.67
   3   2 -13   81.89    6.46
  -3   2  13   92.38    7.53
   3   2 -13   71.36    5.50
   3   2 -13   91.45    6.45
   3   2 -11  332.98   19.13
  -3   2  11  419.30   21.04
   3   2 -11  376.73   20.23
   3   2 -11  379.72   20.60
   3   2 -11  350.07   20.08
   3   2  -9 1100.50   63.56
   3   2  -9 1245.17   65.05
  -3   2   9 1319.72   64.70
   3   2  -9 1202.19   64.65
   3   2  -9 1109.09   64.36
  -3   2   9 1306.16   65.25
   3   2  -7  303.12   17.57
  -3   2   7  319.50   17.14
   3   2  -7  277.24   17.24
   3   2  -7  276.81   16.85
   3   2  -5 1151.15   66.25
  -3   2   5 1241.56   66.77
  -3   2   5 1310.59   65.91
   3   2  -5 1096.68   66.34
   3   2  -3  328.90   19.69
   3   2  -3  306.45   18.60
  -3   2   3  371.32   20.16
  -3   2   3  345.18   18.50
  -3   2   3  363.17   19.06
   3   2  -3  335.63   19.80
  -3   2   1  304.12   16.20
   3   2  -1  266.31   16.20
   3   2  -1  284.84   16.96
   3   2  -1  288.85   17.25
   3   2  -1  306.21   17.31
  -3   2  -1  306.84   16.77
   3   2   1  278.99   17.51
   3   2   1  308.63   17.51
   3   2   1  276.15   17.54
   3   2   1  288.27   16.75
  -3   2  -3  504.43   26.38
  -3   2  -3  446.02   25.73
   3   2   3  469.01   26.41
   3   2   3  426.71   25.72
  -3   2  -5  782.68   42.34
  -3   2  -5  816.27   43.75
  -3   2  -5  768.10   43.45
   3   2   5  763.68   43.45
   3   2   7  848.63   48.32
   3   2   7  855.77   47.89
  -3   2  -7  877.97   48.42
  -3   2  -7  868.77   47.11
   3   2   7  854.78   48.73
  -3   2  -7  902.06   48.37
   3   2   9  511.79   30.27
   3   2   9  536.46   29.77
  -3   2  -9  507.78   30.29
  -3   2  -9  540.53   29.02
   3   2   9  518.63   30.76
   3   2   9  542.76   30.71
  -3   2  -9  506.36   29.94
  -3   2 -11  996.01   50.46
   3   2  11  870.54   51.01
  -3   2 -11  910.85   51.84
   3   2  11  890.04   51.76
   3   2  11  902.14   51.52
   3   2  11  873.19   52.03
  -3   2 -11  933.05   51.40
  -3   2 -13  210.91   12.30
  -3   2 -13  219.92   13.99
   3   2  13  211.04   12.99
   3   2  13  214.50   13.91
   3   2  13  198.14   13.44
   3   2  13  200.19   13.45
   3   2  13  214.13   14.07
  -3   2 -13  191.30   13.07
   3   2  15   95.56    8.27
  -3   2 -15   95.06    8.27
   3   2  15  100.96    7.45
  -3   2 -15   97.65    6.78
   3   2  15  104.31    8.72
   3   2  15   99.46    8.04
   3   2  15  106.32    8.21
   3   2  17   26.16    3.81
   3   2  17   29.40    4.89
  -3   2 -17   24.69    3.17
   3   2  17   28.46    4.99
  -3   2 -17   25.04    4.64
   3   2  17   19.69    4.35
   3   2  17   23.55    4.27
   3   2  19   21.45    4.95
  -3   2 -19   21.89    3.30
   3   2  19   21.31    4.70
  -3   2 -19   17.46    4.41
   3   2  19   19.96    4.27
   3   2  19   20.35    4.55
   3   2  21   11.53    4.73
  -3   2 -21   22.18    3.37
   3   2  21   12.68    4.60
  -3   2 -21   13.90    4.51
   3   2  21   10.47    4.31
   3   2  23   33.47    6.02
   3   2  23   39.47    6.15
   3   2  23   36.46    5.92
  -3   2 -23   39.60    4.62
   3   2  25   17.29    5.40
   3   2  25    9.62    4.80
  -3   2 -25   20.03    3.90
   3   2  27    1.87    4.99
   3   2  27    7.75    5.54
   3   2  29   13.87    5.84
  -3   3  30    6.89    5.72
   3   3 -30    4.24    4.56
  -3   3  30    6.22    5.25
  -3   3  28    7.27    5.66
   3   3 -28    3.42    4.29
  -3   3  28    0.72    4.80
  -3   3  26   14.38    5.68
   3   3 -26   19.92    4.81
  -3   3  26   14.74    5.14
  -3   3  24   44.51    6.88
  -3   3  24   46.46    6.54
   3   3 -24   32.99    5.41
  -3   3  22   33.56    6.12
   3   3 -22   28.42    4.08
   3   3 -22   29.06    4.83
  -3   3  22   21.10    5.08
   3   3 -20  112.25    9.37
  -3   3  20  136.54   10.30
   3   3 -20  105.18    9.18
   3   3 -20  117.22    8.55
   3   3 -18   57.58    5.53
   3   3 -18   58.62    6.10
   3   3 -18   62.04    6.31
  -3   3  18   77.20    7.01
   3   3 -16  193.85   12.37
   3   3 -16  162.91   10.65
  -3   3  16  183.27   12.54
  -3   3  16  177.97    9.91
   3   3 -16  165.95   11.42
   3   3 -16  159.92   11.45
   3   3 -16  171.55   11.73
   3   3 -14   19.22    3.33
   3   3 -14   23.74    3.65
   3   3 -14   23.07    4.00
  -3   3  14   34.06    4.37
   3   3 -14   24.58    2.33
   3   3 -14   25.72    3.67
  -3   3  14   19.63    4.57
   3   3 -14   23.57    2.78
  -3   3  12   58.74    5.40
  -3   3  12   64.28    6.23
   3   3 -12   56.17    5.30
   3   3 -12   56.88    5.03
   3   3 -12   53.51    3.98
   3   3 -12   45.68    3.89
   3   3 -12   40.66    4.34
   3   3 -12   52.69    4.71
   3   3 -10   64.97    5.76
   3   3 -10   67.62    5.00
  -3   3  10   70.82    6.54
   3   3 -10   64.46    5.14
   3   3 -10   60.25    4.99
  -3   3  10   78.02    5.98
   3   3 -10   70.58    6.14
  -3   3   8    2.48    2.89
   3   3  -8    6.46    2.64
   3   3  -8    6.82    1.85
   3   3  -8    6.41    1.78
   3   3  -8    6.61    2.08
   3   3  -8   11.00    2.69
  -3   3   8    5.85    2.38
   3   3  -6  634.19   36.55
   3   3  -6  613.76   35.84
   3   3  -6  700.99   37.43
   3   3  -6  636.94   37.08
   3   3  -4    9.30    2.97
   3   3  -4   10.66    1.62
   3   3  -4    6.22    2.55
  -3   3   4    9.67    3.11
   3   3  -4    7.24    2.74
   3   3  -2  960.11   53.68
   3   3  -2  976.00   52.93
   3   3  -2  940.62   53.92
   3   3  -2  962.33   53.97
   3   3   0  141.07    9.59
   3   3   0  123.09    8.66
   3   3   0  136.34    9.72
   3   3   0  152.02    9.92
   3   3   2   24.78    3.85
   3   3   2   19.85    2.93
   3   3   2   23.80    3.45
   3   3   2   23.50    3.77
   3   3   4   12.17    2.69
   3   3   4   14.71    3.59
   3   3   4    8.36    3.03
   3   3   6  114.72    7.43
   3   3   6  112.04    8.59
   3   3   6  116.77    9.31
  -3   3  -6  128.34    8.97
  -3   3  -6  130.06    7.48
  -3   3  -8  230.15   13.64
  -3   3  -8  206.16   12.00
   3   3   8  192.25   12.25
  -3   3  -8  219.00   13.45
   3   3   8  195.85   12.59
   3   3   8  217.33   13.66
   3   3  10    1.36    3.00
  -3   3 -10    1.76    1.53
   3   3  10    0.88    1.80
   3   3  10   -1.56    2.23
   3   3  10   -2.30    2.38
   3   3  10    0.77    2.77
  -3   3 -10   -1.47    2.48
  -3   3 -10   -1.32    2.55
   3   3  12  115.23    8.86
   3   3  12  102.26    7.76
   3   3  12   85.27    7.59
  -3   3 -12  110.71    8.52
  -3   3 -12  107.01    6.91
   3   3  12  108.26    9.32
   3   3  14  305.74   19.61
   3   3  14  285.74   18.48
   3   3  14  276.92   18.45
   3   3  14  317.12   18.22
  -3   3 -14  313.27   17.62
   3   3  14  299.97   19.89
   3   3  16   97.77    9.31
   3   3  16  109.72    8.74
   3   3  16   94.52    8.51
   3   3  16  117.35    8.24
  -3   3 -16  116.61    7.65
   3   3  16  111.39    9.85
   3   3  18  199.28   14.22
   3   3  18  189.36   14.16
   3   3  18  203.39   15.18
  -3   3 -18  237.07   13.31
   3   3  18  207.41   15.39
   3   3  20   50.24    6.09
   3   3  20   42.15    6.84
   3   3  20   53.28    7.00
   3   3  22   16.86    4.75
   3   3  22   28.94    6.01
   3   3  22   29.02    6.19
   3   3  24   19.97    5.39
   3   3  24   13.88    5.61
   3   3  24   27.73    6.34
   3   3  26   34.01    6.46
   3   3  26   45.03    7.64
   3   3  26   38.66    7.44
   3   3  28    7.64    6.13
   3   3  28    4.39    5.24
   3   4 -27   -1.81    4.51
  -3   4  27    5.11    4.96
   3   4 -25   20.73    5.27
  -3   4  25   21.76    5.73
  -3   4  23   28.05    7.02
   3   4 -23   18.68    5.11
  -3   4  23   20.29    5.27
  -3   4  21    8.77    5.17
   3   4 -21    1.58    3.91
  -3   4  21   11.68    4.43
   3   4 -19   45.30    5.91
  -3   4  19   34.27    6.50
   3   4 -17   15.99    3.76
   3   4 -17   16.38    4.33
  -3   4  17   21.28    5.20
   3   4 -15   18.74    3.91
  -3   4  15   18.90    5.06
   3   4 -15   28.23    4.70
   3   4 -13  108.61    7.63
   3   4 -13  117.18    8.94
  -3   4  13  139.18   10.77
   3   4 -13  121.77    9.52
   3   4 -11   29.25    4.76
   3   4 -11   30.93    3.44
   3   4 -11   27.68    3.50
   3   4 -11   28.58    4.36
  -3   4  11   41.19    5.71
   3   4  -9  205.17   13.30
   3   4  -9  224.20   14.53
   3   4  -9  200.73   12.64
   3   4  -9  211.94   14.18
   3   4  -7   33.01    3.87
   3   4  -7   22.70    4.14
   3   4  -7   21.50    2.47
   3   4  -7   24.52    4.13
  -3   4   7   37.24    5.17
   3   4  -5   24.16    4.15
   3   4  -5   14.80    1.73
   3   4  -5   27.67    4.33
   3   4  -5   14.40    3.30
   3   4  -3  106.80    8.81
   3   4  -3  126.76    9.48
   3   4  -3  121.57    9.35
   3   4  -1   63.84    6.19
   3   4  -1   63.49    6.44
   3   4  -1   64.91    6.52
   3   4  -1   59.10    5.39
   3   4   1   15.42    3.81
   3   4   1   13.59    3.71
   3   4   1   19.56    3.25
   3   4   1   12.55    4.01
   3   4   1    8.91    1.01
   3   4   1    9.75    1.05
   3   4   3  227.58   14.54
   3   4   3  206.43   13.41
   3   4   3  198.61   11.66
   3   4   3  206.54   11.66
   3   4   3  221.49   14.54
   3   4   5  358.38   20.79
   3   4   5  338.73   19.71
   3   4   5  301.98   17.76
   3   4   5  303.63   17.75
   3   4   5  347.24   20.67
   3   4   7   94.94    8.35
   3   4   7   83.52    7.55
   3   4   7   85.89    5.90
   3   4   7   79.85    5.86
   3   4   7   98.91    8.70
   3   4   9   24.72    4.95
   3   4   9   22.88    4.44
  -3   4  -9   30.85    3.09
   3   4   9   27.20    3.23
   3   4   9   19.73    3.01
   3   4  11    7.63    2.62
  -3   4 -11   10.06    2.38
   3   4  11    4.93    3.73
   3   4  11    4.55    2.53
   3   4  11    4.19    2.40
   3   4  13    1.61    3.85
   3   4  13    5.09    2.86
   3   4  13    2.34    2.48
   3   4  15  180.69   13.30
   3   4  15  173.74   12.62
   3   4  15  137.60   10.45
   3   4  15  142.54   10.61
   3   4  17   22.64    5.53
   3   4  17   11.51    5.25
   3   4  17   18.45    3.78
   3   4  17   13.22    3.81
   3   4  19   42.70    6.69
   3   4  19   35.75    7.05
   3   4  19   37.88    5.27
   3   4  19   38.47    5.62
   3   4  21   45.34    7.49
   3   4  21   62.53    8.33
   3   4  21   45.81    6.23
   3   4  23    3.93    5.27
   3   4  23   12.63    5.90
   3   4  25   31.35    7.58
   3   4  25   33.69    7.28
  -3   5  22    0.86    5.62
   3   5 -20   26.52    5.52
  -3   5  20   21.31    6.56
   3   5 -18   18.45    5.11
  -3   5  18   26.57    6.35
   3   5 -16   21.69    5.08
  -3   5  16   37.63    6.97
   3   5 -14   21.09    4.84
   3   5 -14   19.00    4.28
  -3   5  14   23.58    6.10
   3   5 -12   38.17    5.70
   3   5 -12   30.13    5.03
   3   5 -10  167.07   12.55
  -3   5  10  196.32   14.25
   3   5 -10  168.46   12.79
   3   5  -8  154.46   11.64
   3   5  -8  165.21   12.35
  -3   5   8  197.42   14.00
   3   5  -8  179.78   12.84
   3   5  -6    4.33    3.46
   3   5  -6    9.28    4.04
   3   5  -6    9.64    4.02
   3   5  -4    2.14    3.44
   3   5  -4    9.98    4.17
   3   5  -4    3.05    3.60
   3   5  -2   95.70    8.56
   3   5  -2  104.67    9.20
   3   5  -2   96.59    8.80
   3   5   0   10.85    4.28
   3   5   0   10.25    4.39
   3   5   2   33.65    5.60
   3   5   2   41.39    5.20
   3   5   2   35.37    6.08
   3   5   4   21.80    5.14
   3   5   4   15.87    4.06
   3   5   4   19.35    5.19
   3   5   6   14.24    5.21
   3   5   6   12.41    4.09
   3   5   6   14.05    4.85
   3   5   8   20.71    5.82
   3   5   8   11.74    4.47
   3   5  10   40.47    6.87
   3   5  10   47.37    6.38
   3   5  12    3.60    4.65
   3   5  12    5.60    4.99
   3   5  14    7.11    4.95
   3   5  14   -0.74    5.16
   3   5  16   16.73    5.44
   3   5  18    0.75    5.21
   3   5  18    3.25    5.82
   3   5  20   -0.85    5.58
   3   5  20    7.22    5.62
  -3   6  15   20.24    6.67
  -3   6  13    3.22    5.34
   3   6 -11   14.89    5.08
   3   6  -9    7.56    4.48
   3   6  -9   11.70    4.73
   3   6  -7   -1.12    3.93
   3   6  -7    5.81    4.48
   3   6  -5  113.51    9.68
   3   6  -5  113.22   10.32
   3   6  -5  107.92    9.96
   3   6  -3    4.24    4.50
   3   6  -3    1.61    4.26
   3   6  -1    3.78    4.84
   3   6  -1   10.34    4.96
   3   6   1    0.61    4.60
   3   6   3   19.49    5.55
   3   6   5   39.79    6.83
   3   6   7   17.34    6.01
   3   6   7   17.58    5.30
   3   6   9   29.54    6.67
   3   6   9   13.86    5.45
   3   6  11   32.43    6.47
   3   6  11   25.43    6.75
   3   6  13   52.60    7.84
   3   6  13   68.15    9.19
   4  -6 -14   10.32    4.79
   4  -6 -14   15.96    4.40
   4  -6 -12    5.27    4.49
   4  -6 -12    3.09    3.57
   4  -6 -10   10.58    4.41
   4  -6 -10    5.28    4.81
   4  -6  -8    2.11    3.98
   4  -6  -8    7.68    4.72
   4  -6  -6   22.45    4.90
   4  -6  -6   22.01    5.42
   4  -6  -4   17.82    5.00
   4  -6  -2   95.84    9.22
   4  -6   0   68.42    7.57
  -4  -6   0   59.02    7.32
   4  -6   2   11.16    4.30
  -4  -6  -2   15.15    4.91
   4  -6   4    3.71    3.69
  -4  -6  -4    1.86    4.14
  -4  -6  -6   -2.53    4.53
   4  -6   6    4.72    3.81
  -4  -6  -8   -2.56    4.56
   4  -6   8   -2.63    3.90
  -4  -6 -10   -1.31    4.61
   4  -6  10    2.64    3.94
  -4  -6 -12    6.70    4.80
   4  -6  12   15.43    4.59
   4  -5 -21    0.52    3.83
   4  -5 -21    8.41    4.63
   4  -5 -19    4.44    3.94
   4  -5 -19    1.17    3.97
   4  -5 -17   24.97    4.85
   4  -5 -17   28.62    5.58
   4  -5 -15   12.53    4.52
   4  -5 -15   25.87    4.59
   4  -5 -13  112.23    9.75
   4  -5 -13  113.57    9.01
   4  -5 -11   56.81    6.93
   4  -5 -11   69.73    6.34
   4  -5  -9   36.05    4.49
   4  -5  -7    5.99    2.71
   4  -5  -7   -0.54    4.00
   4  -5  -5   73.65    6.12
   4  -5  -5   69.67    7.49
   4  -5  -3   48.27    4.78
   4  -5  -3   63.58    6.62
  -4  -5   3   49.51    4.78
   4  -5  -1  125.73    8.40
   4  -5  -1  136.59   10.43
  -4  -5   1  111.98    8.59
   4  -5   1   43.86    5.67
   4  -5   1   39.64    4.00
  -4  -5  -1   43.86    4.94
  -4  -5  -3  160.67   13.01
  -4  -5  -3  171.20   11.80
   4  -5   5   35.50    5.27
  -4  -5  -5   42.67    5.89
  -4  -5  -5   31.80    4.27
   4  -5   7    9.19    3.81
  -4  -5  -7   11.21    4.46
   4  -5   9   46.80    5.92
  -4  -5  -9   50.14    6.65
   4  -5  11    6.15    3.75
  -4  -5 -11    4.11    4.06
   4  -5  13    9.61    3.93
  -4  -5 -13    7.25    4.26
   4  -5  15   35.53    5.48
  -4  -5 -15   27.10    5.98
   4  -5  17    5.11    4.15
  -4  -5 -17    1.95    4.28
   4  -5  19    2.66    3.92
  -4  -5 -19    1.33    4.64
   4  -4 -26   10.83    4.71
   4  -4 -26    8.35    4.37
   4  -4 -24    0.55    3.91
   4  -4 -24    1.04    3.65
   4  -4 -22   32.80    5.63
   4  -4 -22   37.42    5.42
   4  -4 -20   14.06    3.88
   4  -4 -18   76.61    7.30
   4  -4 -18   62.57    6.41
   4  -4 -18   62.25    6.40
   4  -4 -16   42.68    5.54
   4  -4 -16   39.64    4.80
   4  -4 -16   30.20    4.27
   4  -4 -14    0.28    2.69
   4  -4 -14   -1.09    2.61
   4  -4 -14    3.16    3.58
   4  -4 -12   47.63    4.85
   4  -4 -12   50.34    4.42
   4  -4 -12   59.38    5.77
  -4  -4  12   44.84    3.17
   4  -4 -10   51.20    4.94
   4  -4 -10   49.97    4.31
   4  -4 -10   49.74    4.18
   4  -4 -10   44.92    5.47
  -4  -4  10   45.37    3.44
   4  -4  -8   83.35    6.58
  -4  -4   8   73.87    5.41
  -4  -4   8   85.71    5.35
   4  -4  -8   83.72    6.42
   4  -4  -8   82.35    5.68
   4  -4  -8   78.90    5.58
   4  -4  -6   17.55    2.16
   4  -4  -6    8.35    2.65
   4  -4  -6   24.17    3.84
  -4  -4   6   15.43    2.20
  -4  -4   6   17.06    2.40
   4  -4  -6   13.03    2.71
   4  -4  -4  118.10    8.84
  -4  -4   4   92.81    6.78
  -4  -4   4   92.12    6.81
   4  -4  -4   92.35    7.37
   4  -4  -4  109.55    8.20
   4  -4  -4  110.62    6.46
   4  -4  -4  101.86    7.12
   4  -4  -4  121.19    8.32
   4  -4  -2    5.87    2.43
  -4  -4   2    6.23    2.34
   4  -4  -2    4.92    1.99
   4  -4  -2    6.25    3.40
   4  -4  -2    7.07    3.24
   4  -4   0   98.96    7.18
  -4  -4   0  109.17    7.47
   4  -4   0  105.13    8.08
   4  -4   0  106.41    8.21
   4  -4   0  115.47    8.84
   4  -4   0  108.32    7.07
   4  -4   2  151.01    8.86
  -4  -4  -2  162.25    9.92
   4  -4   2  172.05   10.37
   4  -4   2  185.12   10.94
   4  -4   2  162.53    8.84
   4  -4   4  379.26   21.25
  -4  -4  -4  354.61   22.12
  -4  -4  -4  420.39   22.55
   4  -4   4  417.67   22.33
   4  -4   4  339.62   22.24
   4  -4   4  358.56   21.24
  -4  -4  -4  384.61   23.53
   4  -4   4  411.73   23.34
  -4  -4  -6  174.29   12.09
   4  -4   6  176.52    9.68
   4  -4   6  179.92    9.55
   4  -4   6  180.81   10.10
  -4  -4  -6  191.98   11.21
  -4  -4  -6  193.97   11.07
   4  -4   6  194.17   10.53
   4  -4   6  193.65   11.98
   4  -4   6  185.39   10.27
   4  -4   8   76.26    6.32
   4  -4   8   89.95    6.48
   4  -4   8   89.46    6.69
   4  -4   8   81.47    5.71
   4  -4   8   88.52    5.66
  -4  -4  -8   97.66    8.28
   4  -4  10   19.72    3.29
   4  -4  10   22.28    3.40
   4  -4  10   27.70    4.29
  -4  -4 -10   18.13    4.55
   4  -4  12   47.63    5.03
   4  -4  12   54.33    5.19
   4  -4  12   40.18    5.51
  -4  -4 -12   49.47    6.08
   4  -4  14   22.52    4.42
   4  -4  14   19.84    3.93
   4  -4  16   16.80    4.15
   4  -4  16   12.37    3.91
   4  -4  18   59.90    6.48
   4  -4  18   42.03    5.78
   4  -4  20    3.04    3.83
   4  -4  20    4.55    3.80
  -4  -4 -20    6.00    4.33
   4  -4  22   20.24    4.97
  -4  -4 -22   14.98    4.98
   4  -4  22   16.17    4.99
  -4  -4 -24    4.57    4.81
   4  -4  24    1.73    4.30
   4  -3 -29   21.61    5.14
   4  -3 -29   31.21    5.45
   4  -3 -27    9.00    3.92
   4  -3 -27    6.55    4.02
   4  -3 -25   13.31    4.16
   4  -3 -25   11.18    4.25
   4  -3 -25   10.58    3.83
   4  -3 -23   16.00    4.07
   4  -3 -23   27.23    4.90
   4  -3 -23   21.17    4.46
   4  -3 -21   68.53    7.06
  -4  -3  21   61.71    5.71
   4  -3 -21   82.08    7.22
   4  -3 -19  261.34   12.75
   4  -3 -19  280.44   12.91
   4  -3 -19  266.52   12.50
   4  -3 -17   48.35    4.80
   4  -3 -17   44.56    4.87
   4  -3 -17   49.15    4.94
  -4  -3  17   30.50    3.74
  -4  -3  17   31.50    3.31
   4  -3 -15   56.34    5.16
   4  -3 -15   59.84    5.30
   4  -3 -15   69.70    5.48
  -4  -3  15   50.05    3.82
  -4  -3  13    7.56    1.50
   4  -3 -13    5.24    2.33
   4  -3 -13    5.83    2.46
   4  -3 -13   11.31    3.15
  -4  -3  13    5.87    1.62
   4  -3 -13    7.78    2.36
   4  -3 -13   11.82    2.82
   4  -3 -11   24.65    3.24
  -4  -3  11   21.56    3.60
  -4  -3  11   18.16    2.00
   4  -3 -11   22.40    3.68
   4  -3 -11   27.74    3.27
   4  -3 -11   30.38    3.32
  -4  -3  11   24.33    1.94
  -4  -3   9   16.29    1.55
   4  -3  -9   25.41    3.03
   4  -3  -9   19.40    2.74
  -4  -3   9   23.19    3.64
   4  -3  -9   24.93    3.56
  -4  -3   9   19.16    1.76
   4  -3  -9   25.27    3.42
   4  -3  -7   90.21    5.88
  -4  -3   7   96.16    6.80
   4  -3  -7   95.57    7.22
   4  -3  -7   95.47    7.35
  -4  -3   7   71.78    4.88
   4  -3  -7   87.94    6.02
  -4  -3   7   86.79    6.82
   4  -3  -7  100.30    6.98
  -4  -3   7   75.91    4.99
   4  -3  -7  101.28    6.82
  -4  -3   5  476.92   28.30
   4  -3  -5  545.13   29.00
  -4  -3   5  485.54   29.84
   4  -3  -5  557.78   29.68
   4  -3  -5  593.79   30.14
   4  -3  -5  570.21   30.48
   4  -3  -5  557.40   30.20
  -4  -3   5  502.56   29.77
  -4  -3   5  500.06   28.33
   4  -3  -3   15.14    2.80
   4  -3  -3   15.94    2.09
  -4  -3   3   15.56    3.29
   4  -3  -3   13.36    3.16
  -4  -3   3   18.04    2.07
  -4  -3   3   19.00    3.55
   4  -3  -3   12.38    2.27
   4  -3  -3   16.20    1.62
   4  -3  -3   15.50    2.55
   4  -3  -3   20.33    3.61
   4  -3  -3   13.87    3.28
   4  -3  -1  145.39    9.45
  -4  -3   1  133.51    9.94
   4  -3  -1  153.22    9.75
   4  -3  -1  146.32   10.07
  -4  -3   1  123.54    9.83
   4  -3  -1  147.36    8.81
  -4  -3   1  140.29    8.68
   4  -3  -1  151.96   10.24
   4  -3  -1  146.32    9.13
   4  -3  -1  135.59    8.48
   4  -3   1  554.55   32.85
   4  -3   1  656.97   34.78
   4  -3   1  622.72   33.07
  -4  -3  -1  579.81   34.60
  -4  -3  -1  595.27   33.42
   4  -3   1  651.26   34.86
   4  -3   1  626.19   34.13
   4  -3   1  630.33   33.56
  -4  -3  -1  529.49   34.46
   4  -3   1  619.36   33.81
   4  -3   3  319.09   18.68
   4  -3   3  299.13   16.83
  -4  -3  -3  304.76   18.88
  -4  -3  -3  304.87   17.70
  -4  -3  -3  306.27   18.11
   4  -3   3  292.24   16.77
   4  -3   3  314.49   18.73
   4  -3   3  306.16   17.34
   4  -3   3  314.15   17.69
   4  -3   5  124.68    7.76
   4  -3   5  117.09    6.97
  -4  -3  -5  118.73    9.24
  -4  -3  -5  125.68    8.28
  -4  -3  -5  131.34    8.57
   4  -3   5  120.71    7.04
   4  -3   5  137.12    9.11
   4  -3   5  124.94    7.47
   4  -3   7   10.50    2.71
  -4  -3  -7    5.87    2.33
   4  -3   7    6.75    1.60
   4  -3   7    6.65    1.24
  -4  -3  -7    4.34    2.44
   4  -3   7    5.21    1.00
   4  -3   9   33.72    4.11
  -4  -3  -9   34.88    4.09
   4  -3   9   31.92    2.40
   4  -3   9   37.73    3.38
   4  -3  11    7.60    3.10
   4  -3  11   18.76    3.54
   4  -3  11   16.56    1.80
   4  -3  11   11.64    2.20
   4  -3  13   86.93    5.56
  -4  -3 -13   98.92    7.95
   4  -3  13   80.58    7.28
   4  -3  13   84.33    5.50
   4  -3  13   79.18    7.10
   4  -3  13   80.75    7.11
  -4  -3 -15  183.98   13.51
   4  -3  15  200.88   13.35
   4  -3  15  201.93   13.45
   4  -3  15  186.83   13.27
   4  -3  17   25.72    4.82
   4  -3  17   28.66    4.80
   4  -3  17   36.20    4.97
  -4  -3 -17   38.14    5.37
   4  -3  19   23.57    4.92
   4  -3  19   25.96    4.52
  -4  -3 -19   20.36    4.70
   4  -3  21   28.59    5.34
   4  -3  21   24.13    4.95
  -4  -3 -21   29.86    5.33
  -4  -3 -23   15.68    4.25
   4  -3  23   14.41    4.61
   4  -3  23    1.82    4.30
  -4  -3 -23   14.64    4.59
   4  -3  25    5.14    4.57
   4  -3  25    1.34    4.71
  -4  -3 -25    6.53    4.29
   4  -3  27    2.47    4.62
   4  -3  27    5.14    5.11
  -4  -3 -27   11.18    4.91
   4  -2 -32   12.44    4.27
   4  -2 -30    2.36    3.75
   4  -2 -28   24.54    6.00
   4  -2 -28   38.19    5.20
  -4  -2  26   11.42    3.85
   4  -2 -26   11.10    3.80
   4  -2 -26    8.81    4.76
   4  -2 -26   15.69    4.18
  -4  -2  24    0.35    2.92
   4  -2 -24    4.03    3.13
   4  -2 -24   -1.75    3.05
   4  -2 -24    1.60    3.74
   4  -2 -22  121.79    8.11
  -4  -2  22  116.83    6.49
   4  -2 -22  120.14    7.25
   4  -2 -22  113.96    6.93
   4  -2 -20   22.14    4.52
  -4  -2  20   23.45    3.38
   4  -2 -20   23.87    4.00
   4  -2 -20   27.80    4.06
  -4  -2  20   23.42    3.49
   4  -2 -18   10.48    3.50
  -4  -2  18   13.75    2.71
   4  -2 -18   17.01    3.20
   4  -2 -18   12.30    2.96
  -4  -2  18    5.99    2.30
   4  -2 -16    8.34    2.84
   4  -2 -16    8.26    3.09
  -4  -2  16   12.95    2.17
  -4  -2  16    6.65    2.63
   4  -2 -16   12.57    2.73
  -4  -2  16    9.79    2.35
   4  -2 -16    4.06    2.34
  -4  -2  14  215.24   13.42
   4  -2 -14  245.16   14.80
  -4  -2  14  217.52   12.96
   4  -2 -14  239.84   14.21
   4  -2 -14  228.36   14.63
   4  -2 -14  239.27   14.01
  -4  -2  14  202.54   13.81
   4  -2 -12  106.54    8.41
  -4  -2  12  106.34    6.78
   4  -2 -12  129.12    8.21
   4  -2 -12  131.36    7.68
   4  -2 -12  111.83    8.47
   4  -2 -12  115.81    7.82
  -4  -2  12  109.15    7.98
   4  -2 -10   42.11    3.55
   4  -2 -10   39.52    3.40
  -4  -2  10   36.13    3.84
  -4  -2  10   27.97    2.20
   4  -2 -10   33.41    3.60
   4  -2 -10   35.55    3.59
   4  -2 -10   36.53    4.15
   4  -2 -10   32.26    3.96
   4  -2  -8   16.10    3.01
  -4  -2   8   11.71    2.65
   4  -2  -8   10.13    1.98
   4  -2  -8    8.98    2.63
   4  -2  -8   12.08    2.48
   4  -2  -8   10.98    2.39
  -4  -2   6   82.24    5.50
   4  -2  -6  104.60    6.92
   4  -2  -6   93.46    6.28
   4  -2  -6   90.52    5.90
  -4  -2   6   86.15    6.63
   4  -2  -4 1078.72   57.43
  -4  -2   4 1044.42   57.77
   4  -2  -4 1073.55   57.00
  -4  -2   4  958.61   57.76
   4  -2  -2   56.03    4.18
   4  -2  -2   67.20    4.00
  -4  -2   2   50.20    3.60
  -4  -2   2   59.37    4.98
   4  -2  -2   59.54    3.76
   4  -2   0  210.95   11.54
  -4  -2   0  192.42   11.85
   4  -2   0  222.42   11.71
   4  -2   0  207.83   13.20
   4  -2   0  217.29   13.10
   4  -2   0  192.64   12.02
   4  -2   2   30.24    2.52
   4  -2   2   33.69    3.59
  -4  -2  -2   32.88    3.48
  -4  -2  -2   32.19    2.84
  -4  -2  -4 1013.80   55.62
  -4  -2  -4 1000.46   56.06
   4  -2   4 1137.13   56.46
   4  -2   4 1047.02   54.98
  -4  -2  -4  986.83   56.42
   4  -2   4  991.14   55.16
  -4  -2  -4  901.10   56.32
  -4  -2  -6  837.40   52.30
  -4  -2  -6 1007.40   52.13
   4  -2   6 1122.38   52.50
  -4  -2  -6  674.06   51.85
   4  -2   6 1009.82   50.75
  -4  -2  -6 1026.56   51.82
  -4  -2  -6  871.01   50.72
  -4  -2  -6 1025.88   52.60
   4  -2   8  247.19   14.09
  -4  -2  -8  270.89   16.05
   4  -2   8  264.82   15.75
  -4  -2  -8  257.84   16.00
  -4  -2  -8  257.83   16.12
  -4  -2  -8  273.23   15.48
  -4  -2 -10  736.25   44.18
   4  -2  10  786.44   42.60
   4  -2  10  789.72   44.12
  -4  -2 -10  792.65   44.47
  -4  -2 -10  804.63   44.60
  -4  -2 -10  779.67   43.80
   4  -2  12  175.61   10.34
  -4  -2 -12  183.56   11.92
   4  -2  12  193.11   11.88
  -4  -2 -12  164.86   11.99
  -4  -2 -12  169.71   12.05
  -4  -2 -12  168.19   11.41
   4  -2  14  137.62   10.32
   4  -2  14  149.60   10.78
  -4  -2 -14  149.64   10.86
  -4  -2 -14  153.31   10.62
   4  -2  14  149.34    9.12
   4  -2  16  348.86   21.36
   4  -2  16  336.75   21.34
   4  -2  16  362.21   19.67
  -4  -2 -16  352.39   21.03
   4  -2  16  352.88   20.98
   4  -2  16  317.84   18.96
   4  -2  18  204.49   12.75
   4  -2  18  245.73   15.76
   4  -2  18  247.33   15.86
   4  -2  18  233.92   15.18
   4  -2  18  248.89   13.94
  -4  -2 -18  259.31   15.41
   4  -2  20   14.11    3.92
  -4  -2 -20   15.53    4.07
   4  -2  20   16.29    4.70
   4  -2  22   17.82    4.66
  -4  -2 -22   23.95    4.55
  -4  -2 -22   25.64    4.82
   4  -2  22   20.76    5.36
   4  -2  24   13.45    4.71
  -4  -2 -24    1.51    3.54
   4  -2  24    7.11    4.80
  -4  -2 -24    6.90    4.05
   4  -2  26   53.32    6.93
  -4  -2 -26   48.85    6.59
   4  -2  26   41.74    7.26
  -4  -2 -26   51.19    6.51
   4  -2  28    5.17    4.93
   4  -2  28    6.98    5.53
  -4  -2 -28    3.35    3.84
  -4  -2 -28   12.38    4.78
   4  -1 -33   58.60    7.64
   4  -1 -33   70.21    7.01
  -4  -1  31    4.54    4.28
   4  -1 -31    7.22    3.58
   4  -1 -31    7.68    4.05
  -4  -1  29   37.47    5.93
   4  -1 -29   37.24    5.06
   4  -1 -29   43.73    5.81
   4  -1 -29   42.75    7.12
  -4  -1  27   69.71    7.60
   4  -1 -27   84.21    7.20
   4  -1 -27   86.04    7.71
   4  -1 -27   78.65    8.66
  -4  -1  25    5.49    3.58
   4  -1 -25   -1.08    2.90
   4  -1 -25   -1.30    3.09
   4  -1 -25   -2.23    4.41
  -4  -1  23  266.46   18.39
   4  -1 -23  328.54   18.53
   4  -1 -23  296.52   19.57
  -4  -1  21  309.26   19.65
   4  -1 -21  352.73   20.13
   4  -1 -21  337.56   21.07
  -4  -1  21  315.67   20.05
   4  -1 -21  351.84   20.52
   4  -1 -19   42.30    5.29
  -4  -1  19   30.47    4.05
   4  -1 -19   46.54    4.52
  -4  -1  19   39.24    4.06
   4  -1 -19   52.16    5.11
  -4  -1  17   83.39    6.21
   4  -1 -17   82.59    6.64
  -4  -1  17   75.51    6.81
  -4  -1  17   80.93    6.42
   4  -1 -17   76.83    6.41
   4  -1 -17   74.69    6.73
   4  -1 -17   84.25    7.03
   4  -1 -17   89.96    6.92
  -4  -1  17   80.72    6.06
   4  -1 -17   84.37    6.31
   4  -1 -15  558.80   30.95
  -4  -1  15  545.33   30.64
   4  -1 -15  540.05   31.00
  -4  -1  15  528.50   30.94
   4  -1 -15  580.31   31.52
  -4  -1  15  513.72   30.55
   4  -1 -15  533.83   31.25
   4  -1 -15  575.31   31.41
   4  -1 -13 1089.81   56.47
   4  -1 -13 1030.15   55.89
  -4  -1  13 1063.95   55.68
  -4  -1  13  978.76   55.87
   4  -1 -13 1012.90   55.91
   4  -1 -13 1058.36   56.34
  -4  -1  13  920.67   55.36
   4  -1 -11  121.56    8.02
  -4  -1  11  117.85    7.37
   4  -1 -11  106.80    7.39
  -4  -1  11  102.64    7.53
   4  -1 -11  125.51    7.57
  -4  -1  11  101.84    6.89
   4  -1 -11  120.80    7.97
   4  -1  -9  709.31   37.61
   4  -1  -9  766.58   37.18
   4  -1  -9  713.27   37.11
  -4  -1   7 1134.10   64.11
  -4  -1   7 1099.19   63.42
   4  -1  -7 1306.61   64.78
   4  -1  -7 1327.32   64.34
   4  -1  -7 1170.62   64.24
   4  -1  -7 1267.83   64.16
  -4  -1   5   62.94    4.66
   4  -1  -5   75.28    5.14
   4  -1  -5   73.70    4.94
   4  -1  -5   76.06    4.73
   4  -1  -5   70.59    5.36
  -4  -1   3  828.63   44.80
   4  -1  -3  872.54   44.42
  -4  -1   3  732.36   43.80
   4  -1  -3  911.20   45.01
   4  -1  -3  851.47   44.13
   4  -1  -3  910.87   45.09
   4  -1  -1 3344.55  175.61
  -4  -1   1 3287.98  176.05
   4  -1  -1 3281.17  175.19
  -4  -1   1 3092.67  175.23
   4  -1  -1 3502.55  176.13
  -4  -1   1 3080.03  175.89
   4  -1  -1 3369.07  175.47
   4  -1   1 1399.83   75.08
  -4  -1  -1 1396.89   75.43
  -4  -1  -1 1347.87   74.79
  -4  -1  -1 1414.69   75.35
   4  -1   1 1338.98   75.29
  -4  -1  -1 1385.73   74.77
  -4  -1  -1 1406.74   75.46
  -4  -1  -3 1439.95   75.99
  -4  -1  -3 1329.64   75.19
  -4  -1  -3 1399.51   75.90
  -4  -1  -3 1486.34   76.08
  -4  -1  -3 1381.14   75.42
  -4  -1  -5 1524.33   84.31
  -4  -1  -5 1548.13   84.41
  -4  -1  -5 1541.15   84.27
   4  -1   5 1542.54   83.26
  -4  -1  -5 1562.11   83.92
  -4  -1  -7  500.20   26.83
   4  -1   7  460.01   25.70
  -4  -1  -7  474.60   26.91
  -4  -1  -7  496.15   26.77
   4  -1   7  454.33   25.45
  -4  -1  -7  487.62   26.48
  -4  -1  -9 1530.72   83.07
   4  -1   9 1493.17   82.14
  -4  -1  -9 1535.89   83.23
  -4  -1  -9 1570.71   83.10
  -4  -1  -9 1564.01   82.93
   4  -1   9 1433.89   83.01
   4  -1  11  776.84   43.18
  -4  -1 -11  756.96   43.97
  -4  -1 -11  746.86   44.08
  -4  -1 -11  815.44   44.07
   4  -1  11  789.90   44.13
  -4  -1 -11  835.39   43.97
  -4  -1 -13   55.00    4.96
   4  -1  13   58.31    4.39
   4  -1  13   55.07    5.12
  -4  -1 -13   55.78    4.92
  -4  -1 -13   47.68    5.00
  -4  -1 -15   77.53    6.31
   4  -1  15   70.21    5.32
  -4  -1 -15   69.08    5.94
   4  -1  15   72.05    6.90
   4  -1  15   71.48    6.30
   4  -1  15   67.30    5.36
  -4  -1 -17   81.47    6.57
   4  -1  17   73.09    7.34
   4  -1  17   85.97    7.71
   4  -1  17   73.20    5.74
   4  -1  17   80.27    6.90
   4  -1  17   59.40    5.59
  -4  -1 -17   96.49    6.98
  -4  -1 -19  278.16   16.80
   4  -1  19  253.82   17.61
   4  -1  19  256.82   17.77
   4  -1  19  253.11   17.02
   4  -1  19  262.37   15.75
   4  -1  19  248.70   16.05
  -4  -1 -19  289.42   16.84
   4  -1  21   19.52    4.96
  -4  -1 -21   26.76    4.76
   4  -1  21   21.85    3.31
  -4  -1 -21   22.14    4.03
  -4  -1 -21   21.25    4.15
   4  -1  21   20.64    4.45
   4  -1  23   -1.05    3.72
  -4  -1 -23    5.83    3.35
  -4  -1 -23    2.16    3.71
   4  -1  23    7.51    4.70
   4  -1  25   16.29    5.25
  -4  -1 -25   16.91    4.13
   4  -1  25    9.20    4.54
  -4  -1 -25   14.15    4.68
  -4  -1 -25   11.77    3.33
   4  -1  27    2.52    4.53
  -4  -1 -27    7.15    3.82
  -4  -1 -27    3.83    4.62
   4  -1  27    8.88    5.15
   4  -1  29   -0.69    4.86
  -4  -1 -29    1.53    3.82
  -4  -1 -29    8.17    5.05
   4  -1  29    7.28    5.80
  -4   0  32    3.30    4.83
   4   0 -32    1.72    4.18
   4   0 -30    2.25    3.02
   4   0 -30   -0.53    3.64
  -4   0  30    1.21    4.32
   4   0 -28   72.55    6.56
   4   0 -28   81.32    7.58
  -4   0  28   57.67    7.46
   4   0 -26   95.18    8.23
   4   0 -26   86.44    7.29
  -4   0  26  104.07    8.83
   4   0 -24  440.30   27.05
   4   0 -24  479.58   26.47
  -4   0  24  423.25   27.24
   4   0 -22  587.23   33.92
  -4   0  22  564.05   34.64
   4   0 -22  592.81   34.48
   4   0 -22  624.66   33.95
   4   0 -20    0.27    2.29
  -4   0  20    1.83    2.89
   4   0 -20    0.53    2.17
   4   0 -20    5.10    2.52
  -4   0  20    3.00    3.10
   4   0 -20    4.86    2.76
  -4   0  18   29.78    4.02
   4   0 -18   32.38    3.60
   4   0 -18   34.68    3.85
  -4   0  18   32.83    4.20
   4   0 -18   31.09    3.72
   4   0 -18   29.18    3.49
  -4   0  18   27.72    3.77
  -4   0  16   55.59    5.23
  -4   0  16   64.41    5.05
   4   0 -16   54.65    4.65
   4   0 -16   54.83    4.72
  -4   0  16   60.84    5.26
  -4   0  14  394.74   21.92
   4   0 -14  384.58   21.78
   4   0 -14  369.29   21.78
  -4   0  14  366.11   22.04
  -4   0  12  378.68   21.21
   4   0 -12  383.76   21.18
  -4   0  12  353.94   21.28
  -4   0  12  360.39   21.26
   4   0 -12  367.99   21.11
  -4   0  10   30.45    3.55
   4   0 -10   34.20    3.08
  -4   0  10   29.97    3.21
   4   0 -10   31.46    3.25
  -4   0  10   34.75    3.38
  -4   0  10   38.80    3.33
   4   0 -10   33.10    3.10
   4   0  -8  694.29   39.16
  -4   0   8  701.48   39.60
  -4   0   8  706.40   39.30
   4   0  -8  724.69   39.43
  -4   0   8  725.76   39.41
  -4   0   8  706.98   39.27
   4   0  -8  727.77   39.28
   4   0  -6  493.43   25.87
  -4   0   6  453.25   25.90
   4   0  -6  444.90   25.69
  -4   0   6  399.10   25.59
  -4   0   6  471.44   25.63
  -4   0   6  502.24   25.66
   4   0  -6  458.66   25.54
  -4   0   4 5595.18  301.33
   4   0  -4 5584.92  301.54
   4   0  -4 5572.00  301.33
   4   0  -4 5771.18  301.29
   4   0  -4 5459.83  301.42
  -4   0   4 5610.33  301.34
  -4   0   2 3393.32  192.60
   4   0  -2 3573.13  192.52
  -4   0   2 3550.93  192.43
   4   0  -2 3555.80  192.52
  -4   0   2 3762.42  192.51
   4   0  -2 3550.45  192.40
  -4   0   2 3630.64  192.70
   4   0   0 4786.40  262.20
  -4   0   0 4913.93  262.19
   4   0   0 5043.12  262.21
   4   0   0 4858.84  262.19
  -4   0   0 4897.42  262.11
   4   0   0 4640.48  262.35
  -4   0   0 4959.14  262.47
   4   0   2  908.44   50.60
  -4   0  -2  904.09   50.53
   4   0   2  939.31   50.64
  -4   0  -2  929.56   50.68
   4   0   2  962.84   50.71
  -4   0  -4  321.39   18.66
  -4   0  -4  341.00   18.56
   4   0   4  330.57   18.65
  -4   0  -4  312.20   18.57
  -4   0  -4  332.14   18.81
   4   0   4  348.76   18.88
  -4   0  -6  314.14   18.78
  -4   0  -6  326.28   18.68
   4   0   6  338.65   19.01
  -4   0  -6  334.67   18.94
   4   0   6  323.95   18.70
  -4   0  -6  341.87   18.60
  -4   0  -8  298.11   16.92
   4   0   8  282.49   17.25
  -4   0  -8  304.67   17.24
   4   0   8  287.64   16.89
  -4   0  -8  296.67   16.76
  -4   0 -10    2.44    1.57
   4   0  10   -0.19    1.85
  -4   0 -10    0.15    1.68
   4   0  10    1.64    1.66
  -4   0 -12  110.93    7.64
  -4   0 -12  121.92    7.58
   4   0  12  121.50    8.03
   4   0  12  111.78    7.83
   4   0  14   -2.28    2.25
  -4   0 -14    1.81    1.86
  -4   0 -14    1.69    1.89
   4   0  14   -0.52    2.26
  -4   0 -16  727.72   40.57
   4   0  16  711.09   40.82
  -4   0 -16  722.05   40.28
   4   0  16  729.50   40.80
   4   0  18  219.30   14.47
   4   0  18  222.28   15.11
  -4   0 -18  255.80   15.73
   4   0  18  214.77   14.41
  -4   0 -18  239.40   14.02
  -4   0 -18  220.77   14.17
  -4   0 -20   10.08    2.41
  -4   0 -20    5.26    2.62
   4   0  20    7.32    3.17
  -4   0 -20   12.55    3.94
   4   0  20   10.71    3.97
  -4   0 -22   48.76    4.48
  -4   0 -22   57.29    5.47
   4   0  22   51.74    5.66
  -4   0 -22   68.27    6.92
   4   0  22   53.92    6.59
  -4   0 -24    1.87    2.93
   4   0  24    1.10    3.15
  -4   0 -24    4.22    4.06
   4   0  24    1.71    4.26
  -4   0 -26   13.00    3.79
  -4   0 -26   11.72    4.74
   4   0  26   11.31    5.03
  -4   0 -28   10.16    3.79
  -4   0 -28    5.58    4.65
   4   0  28   12.33    5.55
  -4   0 -30   20.07    4.88
  -4   0 -30   23.89    6.17
   4   0  30   19.46    6.25
  -4   1  33   66.78    9.12
  -4   1  33   66.52    8.84
   4   1 -33   69.49    8.18
  -4   1  31    4.54    5.24
  -4   1  31    9.15    5.24
   4   1 -31   13.06    4.64
   4   1 -29   40.79    5.88
   4   1 -29   31.23    6.16
  -4   1  29   39.16    6.74
  -4   1  27   77.89    6.71
   4   1 -27   69.03    7.35
   4   1 -27   77.00    8.62
  -4   1  27   77.06    8.19
  -4   1  25    3.46    2.78
   4   1 -25    0.45    3.18
  -4   1  25    1.66    3.93
   4   1 -25   -0.56    3.08
   4   1 -23  289.80   19.49
   4   1 -23  322.77   19.02
  -4   1  23  298.61   19.42
   4   1 -23  281.94   17.79
  -4   1  23  293.33   18.01
  -4   1  21  344.21   19.72
   4   1 -21  347.45   20.44
  -4   1  21  344.55   21.09
  -4   1  21  336.46   21.16
   4   1 -21  317.45   19.09
   4   1 -21  324.30   20.94
   4   1 -21  310.04   19.32
   4   1 -19   44.04    4.78
   4   1 -19   43.51    3.99
  -4   1  19   44.13    4.54
  -4   1  19   39.35    5.16
   4   1 -19   44.85    4.01
   4   1 -19   43.71    5.36
  -4   1  19   48.11    4.47
  -4   1  19   53.65    5.46
   4   1 -17   79.31    6.40
  -4   1  17   69.99    6.64
   4   1 -17   72.94    6.56
   4   1 -17   76.14    6.64
  -4   1  17   77.16    6.05
  -4   1  17   77.18    5.87
   4   1 -17   70.29    5.44
  -4   1  17   89.32    6.54
   4   1 -15  525.38   31.32
  -4   1  15  543.16   31.85
   4   1 -15  532.91   31.54
  -4   1  15  576.30   31.07
  -4   1  15  559.20   30.96
   4   1 -15  521.95   30.41
  -4   1  15  587.56   31.40
   4   1 -13 1057.34   51.18
   4   1 -13  978.03   49.98
  -4   1  13 1044.10   50.57
  -4   1  13 1104.47   51.62
  -4   1  13 1073.66   50.75
   4   1 -11  105.90    6.75
   4   1 -11  107.16    7.82
   4   1 -11  115.55    7.88
  -4   1  11  124.32    7.70
  -4   1  11  117.45    7.60
  -4   1  11  113.42    8.07
  -4   1   9  672.04   37.56
   4   1  -9  648.40   36.21
   4   1  -9  609.78   37.26
  -4   1   9  689.31   37.02
  -4   1   9  752.34   37.28
  -4   1   7 1350.75   68.28
  -4   1   7 1277.15   68.63
   4   1  -7 1205.65   67.21
  -4   1   7 1320.56   68.00
   4   1  -5   71.90    5.40
  -4   1   5   85.33    5.74
  -4   1   5   73.27    5.14
  -4   1   5   71.92    4.87
  -4   1   3  887.33   46.32
  -4   1   3  859.97   46.10
  -4   1   3  868.26   46.42
   4   1  -3  799.90   46.12
   4   1  -3  846.83   45.80
   4   1  -1 3133.73  173.99
  -4   1   1 3266.93  174.85
   4   1  -1 3189.27  174.88
  -4   1   1 3276.66  173.88
  -4   1   1 3316.29  174.25
   4   1   1 1415.28   77.70
   4   1   1 1424.09   77.65
   4   1   1 1432.88   76.99
  -4   1  -1 1415.23   76.84
   4   1   3 1387.69   77.85
   4   1   3 1437.11   77.72
   4   1   3 1445.60   77.90
   4   1   3 1423.01   77.37
  -4   1  -3 1424.94   76.82
  -4   1  -5 1560.82   81.19
   4   1   5 1518.20   82.20
  -4   1  -5 1471.93   81.08
  -4   1  -5 1479.94   81.06
   4   1   5 1492.15   82.33
   4   1   5 1591.23   82.08
   4   1   7  455.70   24.15
  -4   1  -7  413.85   23.85
   4   1   7  480.61   25.29
   4   1   7  459.13   25.25
  -4   1  -7  454.08   24.15
  -4   1  -7  479.36   25.33
   4   1   7  468.51   25.49
   4   1   9 1509.53   77.28
   4   1   9 1524.94   77.44
   4   1   9 1500.13   77.20
   4   1   9 1432.41   77.00
  -4   1  -9 1444.58   76.01
   4   1   9 1426.01   75.81
  -4   1 -11  702.23   37.21
  -4   1 -11  627.26   36.42
   4   1  11  800.56   38.67
   4   1  11  711.24   38.20
   4   1  11  780.35   38.70
   4   1  11  804.55   38.55
  -4   1 -11  737.25   38.23
  -4   1 -13   45.67    2.92
  -4   1 -13   49.11    3.03
   4   1  13   49.02    5.10
   4   1  13   50.80    5.00
  -4   1 -13   39.75    4.85
  -4   1 -13   53.70    4.85
  -4   1 -13   51.52    3.83
   4   1  13   49.31    4.80
   4   1  15   78.34    6.90
   4   1  15   73.27    6.47
   4   1  15   68.13    6.02
   4   1  15   65.95    6.35
  -4   1 -15   66.43    4.14
  -4   1 -15   69.40    5.06
  -4   1 -15   63.69    4.01
   4   1  17   81.22    7.20
  -4   1 -17   72.88    4.68
   4   1  17  100.31    7.54
  -4   1 -17   75.11    4.85
  -4   1 -17   79.00    5.82
   4   1  17   82.14    7.51
   4   1  17   80.13    7.49
   4   1  19  251.98   15.59
   4   1  19  247.47   16.03
   4   1  19  244.46   16.13
  -4   1 -19  252.58   14.29
  -4   1 -19  214.39   12.87
  -4   1 -21   19.98    3.43
   4   1  21   19.77    4.86
   4   1  21   24.14    4.44
  -4   1 -21   26.65    4.97
  -4   1 -23    2.55    2.70
   4   1  23    0.62    4.39
   4   1  23    6.11    3.88
  -4   1 -23    7.99    4.21
  -4   1 -25   14.41    3.62
   4   1  25    6.96    4.24
  -4   1 -25   21.19    5.31
   4   1  25   14.69    5.41
  -4   1 -27   11.18    3.58
   4   1  27    7.05    4.74
   4   1  27    2.91    4.85
  -4   1 -27    9.26    4.82
   4   1  29    3.82    5.47
  -4   1 -29   12.25    5.72
   4   1  29   -2.39    5.19
   4   2 -32   15.04    5.06
  -4   2  32   26.63    6.55
  -4   2  32   13.97    6.17
   4   2 -30   10.01    4.43
  -4   2  30    3.07    5.40
  -4   2  30    3.76    4.74
   4   2 -28   43.55    6.65
   4   2 -28   43.60    6.12
  -4   2  28   43.00    7.31
  -4   2  28   34.81    6.44
   4   2 -26   11.64    4.64
   4   2 -26   10.31    4.16
  -4   2  26    8.37    4.53
  -4   2  26   -0.67    4.62
   4   2 -24    0.96    3.42
  -4   2  24    0.62    3.96
  -4   2  24    2.96    3.66
  -4   2  22  142.20   11.16
   4   2 -22  121.68   10.32
  -4   2  22  136.37   11.05
   4   2 -22  131.69   10.25
   4   2 -20   19.60    4.03
   4   2 -20   17.70    4.13
  -4   2  20   22.77    4.46
   4   2 -20   18.44    2.77
  -4   2  20   21.11    4.55
   4   2 -18   11.29    3.26
   4   2 -18   19.23    3.74
  -4   2  18   13.38    3.90
   4   2 -18    8.63    2.15
  -4   2  18   17.02    4.25
   4   2 -16   12.39    3.25
  -4   2  16   13.42    3.52
   4   2 -16    8.27    2.90
   4   2 -16    6.83    2.77
   4   2 -16    8.98    1.79
  -4   2  16    7.15    3.54
   4   2 -14  207.20   14.26
   4   2 -14  231.33   14.17
  -4   2  14  242.77   15.11
   4   2 -14  239.83   14.26
  -4   2  14  256.56   15.05
   4   2 -14  201.95   12.79
  -4   2  14  255.83   14.38
   4   2 -12  112.90    8.10
   4   2 -12  117.30    7.87
  -4   2  12  108.83    8.45
  -4   2  12  124.76    8.47
  -4   2  12  113.05    7.68
   4   2 -12   97.73    6.36
   4   2 -12  116.09    7.81
  -4   2  10   24.95    4.00
   4   2 -10   33.62    3.80
  -4   2  10   31.65    2.32
  -4   2  10   38.36    3.64
   4   2 -10   30.80    3.53
   4   2 -10   28.29    3.46
   4   2 -10   31.69    2.14
  -4   2   8   10.63    2.30
   4   2  -8   11.02    2.45
  -4   2   8    9.93    1.12
   4   2  -8    8.71    2.60
   4   2  -6   83.29    6.68
   4   2  -6   85.50    6.59
  -4   2   6   90.71    5.97
   4   2  -4 1014.73   57.60
  -4   2   4 1050.16   56.58
   4   2  -4 1031.43   57.45
   4   2  -2   54.20    5.07
   4   2  -2   59.07    5.02
  -4   2   2   62.43    3.94
   4   2  -2   51.33    3.70
   4   2   0  193.29   11.29
   4   2   2   32.32    3.21
   4   2   2   30.88    3.86
  -4   2  -2   41.61    4.18
  -4   2  -4 1123.59   56.74
   4   2   4  947.26   56.59
   4   2   4  997.23   56.76
   4   2   4 1012.48   56.03
  -4   2  -6 1045.55   52.50
   4   2   6  999.80   52.93
   4   2   6  990.79   52.30
   4   2   8  257.15   16.10
   4   2   8  283.15   15.97
  -4   2  -8  282.01   16.37
  -4   2  -8  260.67   16.12
   4   2   8  248.21   16.58
  -4   2  -8  262.73   14.58
   4   2   8  248.49   16.53
   4   2  10  757.26   44.61
  -4   2 -10  746.29   44.68
   4   2  10  764.66   44.15
  -4   2 -10  785.63   44.43
   4   2  10  754.75   45.07
  -4   2 -10  846.27   43.10
   4   2  10  749.82   44.96
   4   2  12  201.92   12.61
   4   2  12  146.36   12.11
  -4   2 -12  182.51   11.96
   4   2  12  176.63   12.61
  -4   2 -12  179.43   10.65
   4   2  12  185.76   11.76
  -4   2 -12  205.43   12.70
   4   2  14  116.94   10.25
  -4   2 -14  162.17    8.97
   4   2  14  135.01   10.78
  -4   2 -14  128.79   10.49
   4   2  14  155.83   10.05
   4   2  14  131.64   10.32
   4   2  16  332.33   22.00
  -4   2 -16  365.63   20.30
   4   2  16  361.59   22.34
  -4   2 -16  345.24   22.27
   4   2  16  357.28   21.32
   4   2  16  344.95   21.85
   4   2  16  338.35   21.87
   4   2  18  233.46   16.94
  -4   2 -18  257.39   17.31
  -4   2 -18  254.07   15.22
   4   2  18  259.26   17.01
   4   2  18  257.84   17.07
   4   2  18  259.32   17.28
   4   2  20   14.95    4.67
  -4   2 -20   13.27    4.38
   4   2  20   22.58    4.90
   4   2  20    8.98    4.22
  -4   2 -20   16.34    2.99
  -4   2 -22   22.56    5.32
   4   2  22   23.62    5.32
   4   2  22   22.89    5.49
   4   2  22   10.38    4.50
  -4   2 -22   23.98    3.58
   4   2  24    4.05    4.63
   4   2  24   10.14    4.93
   4   2  24    1.26    4.24
   4   2  26   39.78    7.24
   4   2  26   52.29    7.53
   4   2  26   53.48    7.31
   4   2  28    0.75    5.25
   4   2  28    0.66    4.93
  -4   3  29   19.08    6.05
  -4   3  29   26.63    7.06
   4   3 -29   26.44    5.77
  -4   3  27    5.69    4.77
  -4   3  27   10.16    5.69
   4   3 -27    3.50    4.19
   4   3 -25   -0.55    3.64
   4   3 -25    9.44    4.40
  -4   3  25    4.40    4.75
  -4   3  23   14.68    4.77
   4   3 -23   25.45    4.93
  -4   3  23   19.84    5.84
   4   3 -23   11.52    4.50
   4   3 -23   15.06    3.59
  -4   3  21   56.50    7.20
   4   3 -21   79.82    7.45
  -4   3  21   85.07    8.78
   4   3 -21   55.42    6.74
   4   3 -21   76.54    6.58
   4   3 -19  260.29   16.51
  -4   3  19  268.66   18.31
   4   3 -19  263.45   17.34
   4   3 -19  242.45   16.78
  -4   3  19  284.61   17.95
  -4   3  17   46.58    5.69
   4   3 -17   35.71    4.48
   4   3 -17   33.34    2.81
   4   3 -17   33.98    4.48
   4   3 -17   30.93    4.48
   4   3 -17   31.77    4.93
   4   3 -15   46.25    5.68
  -4   3  15   62.84    6.20
   4   3 -15   53.72    4.07
   4   3 -15   50.34    5.15
   4   3 -15   53.11    5.38
   4   3 -15   66.33    5.72
   4   3 -15   49.38    3.94
   4   3 -13    5.20    2.47
   4   3 -13    4.14    2.58
   4   3 -13    5.64    3.01
   4   3 -13    3.93    1.94
  -4   3  13   14.84    3.42
   4   3 -13    8.84    2.99
  -4   3  11   15.81    4.19
   4   3 -11   24.30    3.21
   4   3 -11   21.82    3.77
   4   3 -11   27.30    3.08
  -4   3  11   24.47    3.68
   4   3 -11   30.77    3.96
  -4   3   9   24.52    4.32
   4   3  -9   20.77    3.68
   4   3  -9   17.99    2.76
   4   3  -9   18.92    2.88
   4   3  -9   21.78    3.60
  -4   3   9   30.09    3.47
   4   3  -7   87.25    6.17
  -4   3   7  109.33    8.11
   4   3  -7   80.65    6.57
   4   3  -7   86.28    7.24
   4   3  -7   96.45    7.54
  -4   3   7   93.67    6.70
   4   3  -5  503.81   29.04
   4   3  -5  490.88   28.45
   4   3  -5  488.02   28.99
   4   3  -3   17.65    3.31
   4   3  -3   13.81    3.03
   4   3  -3   17.28    3.52
   4   3  -3   14.10    2.10
   4   3  -1  131.47    8.50
   4   3  -1  128.21    9.48
   4   3  -1  147.99    9.97
   4   3  -1  133.28    9.76
  -4   3  -1  602.34   32.39
   4   3   1  552.73   32.44
   4   3   1  543.53   33.40
   4   3   1  620.65   33.88
   4   3   1  575.34   33.77
  -4   3  -3  309.00   17.61
   4   3   3  273.17   17.57
   4   3   3  290.02   18.61
   4   3   3  317.23   18.78
   4   3   3  297.02   18.70
   4   3   5  117.16    7.18
  -4   3  -5  133.56    8.63
   4   3   5  123.58    9.43
  -4   3  -5  130.82    9.24
   4   3   5  113.99    8.50
   4   3   7    7.17    2.79
   4   3   7    4.34    3.42
  -4   3  -7    3.18    2.39
   4   3   7    7.49    1.73
  -4   3  -7    6.30    3.01
   4   3   9   31.17    4.36
   4   3   9   42.70    5.34
  -4   3  -9   33.88    2.63
  -4   3  -9   39.44    4.43
  -4   3 -11   17.39    2.01
   4   3  11   14.56    4.14
   4   3  11   18.09    3.77
   4   3  11    7.37    3.01
   4   3  11    8.86    4.18
  -4   3 -11   11.80    3.46
   4   3  13   84.71    7.99
   4   3  13   92.76    8.54
   4   3  13   73.34    7.04
   4   3  13   83.94    7.22
  -4   3 -13   98.25    8.03
  -4   3 -13   85.37    5.72
   4   3  15  177.98   13.47
   4   3  15  184.27   12.34
  -4   3 -15  188.11   13.52
  -4   3 -15  196.01   11.36
   4   3  15  170.22   12.70
   4   3  15  191.03   13.02
   4   3  15  193.26   14.15
   4   3  17   36.91    5.86
   4   3  17   28.32    4.93
   4   3  17   33.08    5.10
  -4   3 -17   37.81    5.64
   4   3  17   32.99    5.96
   4   3  19   23.83    5.28
   4   3  19   18.47    4.35
  -4   3 -19   27.48    5.24
   4   3  19   14.86    5.62
   4   3  21   36.56    6.27
   4   3  21   27.18    5.17
   4   3  21   31.39    6.21
   4   3  23   11.79    4.72
   4   3  23   15.22    5.69
   4   3  25   10.88    5.45
   4   3  25   -3.90    4.73
   4   3  25    7.28    5.44
   4   3  27    8.31    6.05
   4   3  27   12.93    6.09
   4   3  27    4.27    4.93
   4   4 -26    6.87    5.02
  -4   4  26   15.99    5.63
   4   4 -24    1.20    4.06
  -4   4  24   -0.67    4.55
   4   4 -22   43.60    6.30
   4   4 -20   14.33    4.53
  -4   4  20    3.59    4.98
   4   4 -18   57.03    6.79
   4   4 -18   62.80    6.17
  -4   4  18   74.79    8.16
   4   4 -16   44.65    5.85
  -4   4  16   42.55    6.65
   4   4 -16   36.74    5.03
   4   4 -16   38.64    4.74
   4   4 -14    1.48    3.50
   4   4 -14   -0.20    2.16
  -4   4  14    4.97    4.09
   4   4 -14    1.60    3.17
   4   4 -14    1.97    2.64
   4   4 -12   57.42    6.05
   4   4 -12   40.21    4.37
  -4   4  12   63.74    6.95
   4   4 -12   48.54    5.59
   4   4 -12   38.02    4.23
   4   4 -10   53.43    5.99
  -4   4  10   50.52    6.36
   4   4 -10   47.75    4.74
   4   4 -10   41.87    4.13
   4   4 -10   43.03    5.35
   4   4  -8   77.61    6.31
   4   4  -8   76.75    7.21
   4   4  -8   83.48    7.05
   4   4  -8   66.94    5.16
   4   4  -8   62.66    5.02
   4   4  -6   11.45    1.94
   4   4  -6   20.08    4.15
   4   4  -6   11.15    3.75
   4   4  -6   13.55    3.45
   4   4  -4  102.29    8.21
   4   4  -4  114.80    8.87
   4   4  -4   99.67    8.41
   4   4  -4   95.72    6.22
   4   4  -2    8.48    3.56
   4   4  -2    4.99    3.62
   4   4  -2    7.94    3.42
   4   4   0   99.26    8.64
   4   4   0  102.52    7.57
   4   4   0  113.82    9.03
   4   4   0  101.40    8.74
   4   4   2  154.80   11.78
   4   4   2  151.11   10.71
   4   4   2  161.28   12.12
   4   4   2  179.97   12.21
   4   4   4  378.55   24.18
   4   4   4  376.33   24.13
   4   4   4  397.53   23.18
   4   4   6  193.32   12.65
   4   4   6  185.29   13.60
   4   4   6  179.88   13.46
   4   4   6  175.24   11.12
   4   4   8   88.61    7.88
   4   4   8   92.56    6.61
   4   4   8   81.36    6.48
   4   4  10   22.27    2.89
   4   4  10   17.33    5.14
   4   4  10   17.70    3.25
   4   4  10   22.06    3.25
   4   4  10   21.14    4.51
   4   4  12   50.63    4.62
   4   4  12   43.24    4.88
   4   4  12   56.51    6.43
   4   4  14   27.05    4.13
   4   4  14   15.07    4.88
   4   4  16   13.34    3.67
   4   4  16    9.43    5.06
   4   4  16    9.15    4.59
   4   4  18   34.05    5.33
   4   4  18   52.58    7.77
   4   4  18   49.85    6.92
   4   4  20    1.49    3.65
   4   4  20    6.75    5.49
   4   4  20    5.03    5.12
   4   4  22   15.41    4.84
   4   4  22   16.55    6.10
   4   4  22   17.82    6.14
   4   4  24   -0.83    6.00
   4   4  24   -1.66    5.56
   4   5 -21    6.28    4.68
  -4   5  21   12.92    5.92
   4   5 -19    1.83    4.39
  -4   5  19    4.14    5.49
   4   5 -17   31.46    6.06
  -4   5  17   26.08    6.60
   4   5 -15   15.00    4.82
   4   5 -15   16.76    4.56
  -4   5  15   17.95    5.72
   4   5 -13  100.05    9.18
   4   5 -13   89.91    8.54
  -4   5  13  105.34   10.32
   4   5 -11   66.39    7.23
  -4   5  11   71.31    8.15
   4   5 -11   48.29    6.45
   4   5  -9   28.13    4.40
   4   5  -9   37.05    5.76
   4   5  -9   24.42    4.91
   4   5  -7   13.10    3.89
   4   5  -7    3.86    3.96
   4   5  -7    1.02    3.76
   4   5  -5   64.34    6.70
   4   5  -5   63.43    7.30
   4   5  -5   58.00    6.86
   4   5  -3   48.94    6.31
   4   5  -3   54.13    6.78
   4   5  -3   60.00    6.78
   4   5  -1  124.14   10.14
   4   5  -1  127.84   10.60
   4   5  -1  114.14   10.27
   4   5   1   26.55    5.49
   4   5   1   32.92    4.60
   4   5   1   34.70    5.75
   4   5   3  142.02   12.34
   4   5   3  175.78   13.12
   4   5   3  167.89   11.77
   4   5   5   43.01    6.41
   4   5   5   46.38    6.64
   4   5   5   34.49    5.36
   4   5   7    7.14    4.81
   4   5   7   11.04    4.29
   4   5   7   12.56    5.13
   4   5   9   47.12    6.19
   4   5   9   25.78    6.06
   4   5  11   11.84    5.18
   4   5  11    6.30    4.24
   4   5  13    3.67    4.95
   4   5  13    4.96    4.32
   4   5  15   24.22    6.02
   4   5  17    4.36    5.46
   4   5  19    4.24    5.81
   4   5  19    5.47    5.60
  -4   6  14   16.02    6.43
   4   6 -14   16.19    5.39
   4   6 -12    5.13    4.57
   4   6 -10   11.41    4.88
   4   6 -10    5.77    4.74
   4   6  -8    5.89    4.81
   4   6  -8    2.52    4.46
   4   6  -6   18.87    5.57
   4   6  -6   25.68    5.60
   4   6  -4   13.48    4.63
   4   6  -4   11.94    4.95
   4   6  -4   15.73    5.27
   4   6  -2   82.46    8.77
   4   6  -2   93.57    9.36
   4   6   0   65.65    7.96
   4   6   0   56.44    7.68
   4   6   2   13.00    5.20
   4   6   2    9.74    4.95
   4   6   4   -0.69    4.95
   4   6   6   -2.89    4.99
   4   6   8   -5.31    5.56
   4   6  10    0.80    5.58
   4   6  12   14.16    6.06
   5  -6 -13    1.15    4.26
   5  -6 -13    6.44    5.38
   5  -6 -11    2.75    4.14
   5  -6 -11    7.63    4.79
   5  -6  -9    1.05    3.98
   5  -6  -9   -2.69    4.71
   5  -6  -7    3.48    3.96
   5  -6  -7    5.77    4.50
   5  -6  -5    2.34    3.54
   5  -6  -5    3.76    4.33
   5  -6  -3   15.29    4.05
   5  -6  -3   21.35    5.28
  -5  -6   1   15.71    5.34
   5  -6  -1   32.35    5.79
  -5  -6  -1   19.71    5.53
   5  -6   1   30.95    5.62
  -5  -6  -3   10.37    4.97
   5  -6   3   14.03    4.73
  -5  -6  -5   26.43    5.88
   5  -6   5   21.83    5.34
  -5  -6  -7   19.58    5.80
   5  -6   7   16.71    4.91
  -5  -6  -9    6.14    5.07
   5  -6   9    6.72    4.44
  -5  -6 -11   25.00    6.02
   5  -6  11   17.56    5.25
   5  -5 -22   28.20    5.60
   5  -5 -22   21.99    5.15
   5  -5 -20   12.69    4.47
   5  -5 -20   12.74    4.27
   5  -5 -18   53.53    6.60
   5  -5 -18   43.57    5.89
   5  -5 -16   11.76    4.47
   5  -5 -16   18.43    4.18
   5  -5 -14   26.14    5.22
   5  -5 -14   26.70    4.48
   5  -5 -12   20.04    4.66
   5  -5 -12   25.74    4.04
   5  -5 -10    2.33    3.57
   5  -5 -10    4.71    2.90
   5  -5  -8   29.22    3.84
   5  -5  -8   20.11    5.29
   5  -5  -8   28.76    4.80
   5  -5  -6   18.58    3.17
   5  -5  -6   17.33    4.61
   5  -5  -6   15.76    3.92
   5  -5  -4   21.00    3.11
   5  -5  -4   20.84    4.11
   5  -5  -4   27.33    5.18
   5  -5  -2   21.74    3.81
   5  -5  -2   28.41    5.24
   5  -5   0   69.00    6.32
   5  -5   0   88.72    7.92
  -5  -5  -2   48.87    6.38
   5  -5   2   53.46    5.07
   5  -5   2   52.72    6.19
  -5  -5  -2   49.78    5.59
  -5  -5  -4    2.29    3.96
   5  -5   4    1.74    2.34
  -5  -5  -4    9.68    3.32
   5  -5   4   10.30    3.99
  -5  -5  -6   54.70    7.10
  -5  -5  -6   64.60    6.04
   5  -5   6   58.37    6.79
   5  -5   8   70.52    7.21
  -5  -5  -8   63.68    7.62
   5  -5  10    3.02    3.61
  -5  -5 -10    2.46    4.04
   5  -5  12   35.46    5.61
  -5  -5 -12   19.38    5.33
   5  -5  14   18.28    4.72
  -5  -5 -14   12.24    4.78
   5  -5  16    3.23    4.17
  -5  -5 -16    3.34    4.58
   5  -5  18    3.36    4.35
   5  -4 -27   74.65    8.16
   5  -4 -27   71.44    7.92
   5  -4 -25   11.12    4.45
   5  -4 -25    9.03    4.20
   5  -4 -23   47.09    6.32
   5  -4 -23   39.67    5.77
   5  -4 -21   21.19    4.45
   5  -4 -21   21.23    4.48
   5  -4 -19  102.54    9.04
   5  -4 -19  130.37    9.97
   5  -4 -19  122.73    9.41
   5  -4 -17  125.59    9.33
   5  -4 -17  119.59    9.51
   5  -4 -17  125.11    9.99
   5  -4 -15   30.69    4.33
   5  -4 -15   32.31    4.36
   5  -4 -15   38.89    5.22
   5  -4 -13   72.26    6.27
   5  -4 -13   85.28    6.78
   5  -4 -13   87.06    7.47
   5  -4 -11  107.38    7.45
   5  -4 -11   98.58    7.64
   5  -4 -11  103.52    8.51
   5  -4  -9   38.62    4.63
   5  -4  -9   41.18    3.53
  -5  -4   9   31.77    2.41
   5  -4  -9   35.79    3.97
   5  -4  -9   40.67    3.92
   5  -4  -7  298.22   15.48
  -5  -4   7  244.32   14.04
   5  -4  -7  302.95   15.04
  -5  -4   7  242.54   14.00
   5  -4  -7  297.93   17.26
   5  -4  -7  309.48   16.42
  -5  -4   5   57.46    4.09
   5  -4  -5   62.00    5.26
   5  -4  -5   62.82    6.35
  -5  -4   5   54.25    4.12
   5  -4  -5   55.51    4.64
   5  -4  -5   60.45    5.62
  -5  -4   3  132.28    8.23
   5  -4  -3  131.92    8.77
   5  -4  -3  123.47    7.74
   5  -4  -3  142.49    9.76
   5  -4  -3  126.51    8.39
  -5  -4   3  133.54    8.39
   5  -4  -3  143.43   10.33
   5  -4  -3  148.05    9.44
   5  -4  -1   61.49    5.82
   5  -4  -1   59.84    4.55
   5  -4  -1   60.54    4.89
  -5  -4   1   63.58    4.85
   5  -4  -1   59.92    5.29
   5  -4  -1   75.39    6.85
   5  -4   1  124.48    7.11
   5  -4   1  125.27    7.31
  -5  -4  -1  122.05    7.76
  -5  -4  -1  122.70    8.66
   5  -4   1  126.61    8.93
   5  -4   1  130.23    8.04
   5  -4   1  140.33    9.70
   5  -4   3  208.86   10.98
   5  -4   3  202.60   11.03
  -5  -4  -3  233.68   13.11
   5  -4   3  222.66   12.46
   5  -4   3  223.29   12.99
   5  -4   3  218.49   13.60
   5  -4   3  236.10   12.04
   5  -4   5  151.15    8.94
  -5  -4  -5  126.77    9.51
  -5  -4  -5  148.73   10.11
   5  -4   5  164.23    9.60
  -5  -4  -5  143.59   11.06
   5  -4   5  138.15    8.05
   5  -4   5  177.39   11.13
   5  -4   5  114.99    9.45
   5  -4   7  143.74    6.49
  -5  -4  -7  144.88    8.17
  -5  -4  -7  166.07    8.74
  -5  -4  -7  144.98    9.59
   5  -4   7  156.85    9.47
  -5  -4  -9    5.78    4.08
   5  -4   9    9.13    3.58
   5  -4   9    2.29    2.62
   5  -4  11   71.21    7.21
   5  -4  11   74.11    6.30
   5  -4  11   66.60    6.18
   5  -4  13    8.28    3.85
   5  -4  13    3.32    3.03
   5  -4  15   63.20    6.83
   5  -4  15   58.28    6.26
  -5  -4 -17   38.35    5.97
   5  -4  17   33.24    5.55
   5  -4  17   30.90    5.10
  -5  -4 -19    6.16    4.76
   5  -4  19   15.40    4.54
   5  -4  19   12.47    4.34
  -5  -4 -21    8.88    4.81
   5  -4  21    3.92    4.38
   5  -4  21    8.86    4.59
  -5  -4 -23    0.66    4.51
   5  -4  23   -2.97    4.70
   5  -3 -30    4.36    4.16
   5  -3 -30    5.88    4.10
   5  -3 -28    9.93    4.31
   5  -3 -28    4.93    4.00
   5  -3 -26   17.45    4.36
   5  -3 -26   12.75    4.76
   5  -3 -26    9.17    3.94
   5  -3 -24   64.32    6.64
   5  -3 -24   56.51    6.84
   5  -3 -24   58.93    6.49
   5  -3 -22   17.99    3.99
   5  -3 -22   11.76    3.76
   5  -3 -22   17.30    4.69
   5  -3 -20  182.18   13.36
   5  -3 -20  194.73   13.37
   5  -3 -20  198.56   13.18
   5  -3 -18  112.62    8.17
   5  -3 -18  112.67    8.46
  -5  -3  18   91.43    6.46
   5  -3 -16   27.02    4.03
   5  -3 -16   31.35    4.23
   5  -3 -16   28.01    3.91
   5  -3 -16   16.03    3.75
  -5  -3  16   22.73    2.32
  -5  -3  14   10.93    1.18
   5  -3 -14   18.53    3.42
  -5  -3  14    8.30    1.15
   5  -3 -14   20.80    3.62
   5  -3 -14   19.57    3.18
   5  -3 -14   24.45    3.30
   5  -3 -12    6.02    2.62
   5  -3 -12    6.05    2.71
   5  -3 -12    6.30    2.58
   5  -3 -12   11.84    2.67
   5  -3 -10   98.40    7.91
   5  -3 -10  110.59    7.60
   5  -3 -10  102.44    7.55
   5  -3 -10  118.93    7.97
   5  -3 -10  114.95    8.49
  -5  -3   8   84.88    7.29
   5  -3  -8  104.11    7.61
  -5  -3   8   85.71    5.73
   5  -3  -8  103.54    7.12
   5  -3  -8   92.56    6.46
  -5  -3   6   66.05    5.98
   5  -3  -6   55.48    5.75
   5  -3  -6   67.54    5.84
   5  -3  -6   69.68    6.38
   5  -3  -6   58.72    4.65
  -5  -3   6   50.69    5.49
   5  -3  -6   75.40    5.50
   5  -3  -4  225.47   12.39
  -5  -3   4  233.59   13.97
  -5  -3   4  196.51   11.78
  -5  -3   4  229.71   13.80
   5  -3  -4  245.82   14.31
   5  -3  -4  239.26   13.13
  -5  -3   4  184.58   11.86
   5  -3  -4  254.09   14.33
   5  -3  -2    1.95    1.18
  -5  -3   2    4.68    2.68
   5  -3  -2    3.17    1.65
   5  -3  -2    5.09    1.54
  -5  -3   2    3.81    1.25
  -5  -3   2    2.99    2.65
   5  -3  -2    5.71    1.90
   5  -3  -2    7.82    3.15
   5  -3  -2    7.25    2.85
   5  -3   0   66.31    5.65
   5  -3   0   50.96    3.44
   5  -3   0   53.02    3.68
  -5  -3   0   48.73    5.37
  -5  -3   0   47.51    5.31
   5  -3   0   58.51    4.73
  -5  -3   0   45.76    3.85
   5  -3   0   56.21    4.24
   5  -3   0   56.83    5.58
   5  -3   2   82.38    4.91
   5  -3   2   79.09    4.98
  -5  -3  -2   81.14    7.31
  -5  -3  -2   84.77    5.92
  -5  -3  -2   92.95    6.84
   5  -3   2   94.05    6.25
   5  -3   2   92.79    7.40
   5  -3   2  102.45    5.89
   5  -3   2  104.91    7.32
  -5  -3  -4   86.74    6.52
  -5  -3  -4   93.76    7.20
   5  -3   4   92.75    6.37
   5  -3   4   94.89    6.02
  -5  -3  -6  189.90   11.86
  -5  -3  -6  193.55   12.34
   5  -3   6  198.46   11.16
   5  -3   6  189.32   10.77
   5  -3   6  219.55   12.96
  -5  -3  -6  171.18   10.81
   5  -3   8   37.43    2.55
  -5  -3  -8   31.22    4.94
   5  -3   8   36.64    4.62
  -5  -3  -8   43.01    4.29
  -5  -3 -10  169.70   12.20
   5  -3  10  169.14   11.88
   5  -3  12   28.41    2.17
  -5  -3 -12   30.06    4.93
   5  -3  12   28.79    4.47
   5  -3  12   29.34    4.38
  -5  -3 -14   14.37    4.01
   5  -3  14   20.02    4.33
  -5  -3 -16  380.82   23.42
   5  -3  16  374.59   23.10
   5  -3  16  353.46   22.97
   5  -3  16  370.15   23.07
   5  -3  18    2.86    3.39
   5  -3  18   -0.51    3.69
  -5  -3 -18    2.62    3.89
   5  -3  20   77.03    8.52
   5  -3  20   88.48    8.27
  -5  -3 -20  101.04    8.99
   5  -3  22    5.45    4.59
   5  -3  22    2.74    3.97
  -5  -3 -22    6.24    3.98
   5  -3  24    1.98    4.42
  -5  -3 -24    9.12    4.27
   5  -3  24    3.55    4.40
  -5  -3 -24    8.33    4.45
   5  -3  26   14.47    5.47
   5  -3  26   24.43    6.19
  -5  -3 -26   25.01    5.82
   5  -2 -31    3.98    3.95
   5  -2 -29    3.76    3.91
   5  -2 -29    4.26    3.58
   5  -2 -27    7.31    4.37
   5  -2 -27    9.97    3.95
   5  -2 -27   14.30    4.07
   5  -2 -25   19.03    3.99
  -5  -2  25   25.91    4.16
   5  -2 -25   25.69    5.27
   5  -2 -25   29.43    4.58
   5  -2 -23   18.01    3.78
  -5  -2  23   19.20    3.62
   5  -2 -23   18.86    4.58
   5  -2 -23   19.42    3.94
   5  -2 -21   27.89    4.26
  -5  -2  21   20.84    3.45
   5  -2 -21   25.34    4.60
   5  -2 -21   24.73    4.04
   5  -2 -19   27.83    3.89
  -5  -2  19   19.37    3.45
  -5  -2  19   28.36    3.30
   5  -2 -19   25.31    4.41
   5  -2 -19   24.23    3.88
  -5  -2  17   28.16    3.60
   5  -2 -17   37.38    4.18
  -5  -2  17   27.64    3.17
   5  -2 -17   40.19    4.30
   5  -2 -17   34.73    4.56
  -5  -2  15  129.93    8.66
   5  -2 -15  148.23    9.16
  -5  -2  15  116.89    7.85
   5  -2 -15  146.56    9.51
   5  -2 -13  382.58   20.56
  -5  -2  13  343.32   20.35
   5  -2 -13  354.46   20.07
   5  -2 -13  426.88   20.17
   5  -2 -13  366.23   20.99
  -5  -2  13  289.46   18.72
   5  -2 -13  387.22   21.07
   5  -2 -11   80.77    5.89
  -5  -2  11   60.41    5.98
   5  -2 -11   82.72    6.55
   5  -2 -11   77.63    6.16
   5  -2 -11   80.19    5.81
   5  -2 -11   86.11    6.18
   5  -2 -11   87.79    6.83
  -5  -2   9  134.53    9.46
   5  -2  -9  172.85   10.06
  -5  -2   9  125.19    8.61
   5  -2  -9  135.49    8.78
   5  -2  -9  114.88    9.50
   5  -2  -9  155.51    9.21
   5  -2  -9  149.18    9.21
  -5  -2   7  129.40    9.74
  -5  -2   7  137.02    8.87
   5  -2  -7  179.03   10.42
   5  -2  -7  165.03    9.64
   5  -2  -7  143.10   10.13
   5  -2  -7  152.22    9.14
   5  -2  -7  150.97    9.67
   5  -2  -5  460.64   24.19
   5  -2  -5  483.07   25.01
   5  -2  -5  447.33   23.72
   5  -2  -5  451.66   24.95
   5  -2  -3  160.43    8.76
  -5  -2   3  130.33    8.14
  -5  -2   3  145.55    9.83
   5  -2  -3  163.16    8.58
   5  -2  -3  149.79    9.03
   5  -2  -1   83.31    5.27
  -5  -2   1   72.36    4.76
   5  -2  -1   75.36    4.56
   5  -2  -1   74.71    5.10
   5  -2   1  142.31    7.84
  -5  -2  -1  134.55    8.86
  -5  -2  -1  121.55    8.73
  -5  -2  -1  132.54    7.83
   5  -2   3  830.97   41.90
  -5  -2  -3  819.28   43.19
  -5  -2  -3  754.49   42.02
  -5  -2  -3  699.36   43.06
  -5  -2  -3  805.67   42.35
  -5  -2  -5  452.42   23.77
  -5  -2  -5  394.55   22.31
   5  -2   5  484.54   24.04
  -5  -2  -5  439.07   23.06
  -5  -2  -5  364.75   23.68
  -5  -2  -5  310.37   23.35
  -5  -2  -7   23.33    3.03
   5  -2   7   26.52    3.46
  -5  -2  -7   18.71    3.63
  -5  -2  -7   25.09    3.79
  -5  -2  -7   27.42    3.88
  -5  -2  -9   10.61    2.58
   5  -2   9    9.52    2.66
  -5  -2  -9   13.14    3.07
  -5  -2  -9    6.84    3.02
  -5  -2  -9   11.86    3.36
  -5  -2 -11  282.16   17.70
  -5  -2 -11  276.26   17.56
   5  -2  11  279.46   15.67
   5  -2  11  286.79   17.46
  -5  -2 -11  272.26   16.93
   5  -2  13  215.37   12.83
  -5  -2 -13  218.11   14.51
   5  -2  13  243.24   14.75
   5  -2  15  257.62   15.63
  -5  -2 -15  278.37   17.37
   5  -2  15  291.63   17.89
   5  -2  15  269.75   17.27
   5  -2  17  198.62   13.93
  -5  -2 -17  215.76   13.71
   5  -2  17  203.69   13.51
   5  -2  17  179.37   11.46
   5  -2  19   55.42    6.42
   5  -2  19   51.29    6.84
  -5  -2 -19   64.04    6.48
   5  -2  21   80.92    8.26
  -5  -2 -21   95.86    8.30
   5  -2  21   86.06    8.93
   5  -2  23   17.02    4.82
  -5  -2 -23   18.14    4.71
  -5  -2 -23   16.15    4.40
   5  -2  23    9.78    5.12
   5  -2  25   11.97    4.75
  -5  -2 -25    8.86    4.24
  -5  -2 -25    7.97    4.18
   5  -2  25   14.07    5.31
   5  -2  27    5.21    5.05
  -5  -2 -27    5.60    4.10
   5  -2  27    2.28    4.79
  -5  -2 -27   -4.44    4.73
   5  -1 -32    4.48    3.69
   5  -1 -32    8.70    4.46
  -5  -1  30   13.79    4.78
   5  -1 -30   23.16    5.02
   5  -1 -30   19.21    4.17
  -5  -1  28   31.75    5.19
   5  -1 -28   36.27    6.24
   5  -1 -28   28.78    5.15
   5  -1 -28   33.68    4.75
   5  -1 -26   88.12    7.26
   5  -1 -26   69.62    8.16
  -5  -1  26   77.39    7.52
   5  -1 -24  110.70    9.64
  -5  -1  24   96.48    8.51
   5  -1 -24  121.47    8.69
   5  -1 -22  317.85   19.62
   5  -1 -22  323.60   18.57
  -5  -1  22  263.57   18.18
  -5  -1  20  428.21   26.74
   5  -1 -20  464.13   27.88
  -5  -1  20  455.16   26.70
   5  -1 -20  468.97   26.99
   5  -1 -20  487.28   27.27
   5  -1 -20  471.57   27.41
   5  -1 -18    4.82    2.85
  -5  -1  18    6.11    2.51
   5  -1 -18    5.44    3.00
   5  -1 -18    6.18    2.56
  -5  -1  18    5.38    2.50
   5  -1 -18    6.04    2.45
   5  -1 -16   14.93    3.42
  -5  -1  16   22.40    3.10
   5  -1 -16   16.68    3.31
  -5  -1  16   14.78    2.55
  -5  -1  16   19.31    3.26
   5  -1 -16   14.55    2.88
   5  -1 -14    5.05    2.69
   5  -1 -14    9.70    2.68
  -5  -1  14    4.72    1.76
   5  -1 -14    4.81    2.02
  -5  -1  14   10.39    2.58
  -5  -1  14    5.25    2.14
   5  -1 -14    2.99    2.03
  -5  -1  12  450.08   25.85
   5  -1 -12  488.76   26.12
  -5  -1  12  428.96   25.39
  -5  -1  12  464.39   26.33
   5  -1 -12  472.91   26.45
  -5  -1  10  795.61   44.22
   5  -1 -10  864.52   44.34
  -5  -1  10  743.66   43.55
  -5  -1  10  806.41   44.46
   5  -1 -10  874.81   44.86
  -5  -1   8 1610.16   89.06
  -5  -1   8 1400.27   89.07
   5  -1  -8 1735.98   89.61
   5  -1  -8 1633.21   89.07
   5  -1  -8 1692.49   88.94
   5  -1  -8 1780.31   89.19
  -5  -1   6  505.99   29.69
   5  -1  -6  535.11   29.95
   5  -1  -6  537.81   29.47
   5  -1  -6  541.83   29.62
   5  -1  -6  516.77   29.25
   5  -1  -4 1209.35   63.30
  -5  -1   4 1118.92   63.61
   5  -1  -4 1235.71   63.97
   5  -1  -4 1254.14   63.88
  -5  -1   4 1095.19   62.69
   5  -1  -4 1180.74   63.05
   5  -1  -2  823.38   43.29
   5  -1  -2  826.46   43.44
  -5  -1   2  735.94   42.89
   5  -1  -2  861.54   43.96
  -5  -1   2  761.25   43.73
   5  -1  -2  829.17   43.02
  -5  -1   2  734.19   43.34
   5  -1   0  831.30   45.10
   5  -1   0  849.89   45.40
  -5  -1   0  823.26   44.68
  -5  -1   0  875.44   45.41
  -5  -1   0  798.30   45.38
   5  -1   0  816.47   44.43
  -5  -1   0  765.78   44.86
   5  -1   2 1263.54   67.98
   5  -1   2 1250.01   68.86
  -5  -1  -2 1220.72   69.17
  -5  -1  -2 1288.18   68.54
   5  -1   2 1388.44   69.21
  -5  -1  -2 1269.00   69.03
  -5  -1  -2 1262.70   69.17
  -5  -1  -2 1177.98   68.48
  -5  -1  -4  601.42   34.93
   5  -1   4  657.35   34.22
   5  -1   4  617.54   35.02
  -5  -1  -4  601.52   34.55
  -5  -1  -4  624.91   35.17
  -5  -1  -4  615.17   35.16
  -5  -1  -6  620.63   34.41
  -5  -1  -6  640.63   34.94
  -5  -1  -6  629.66   34.84
  -5  -1  -6  602.98   34.64
   5  -1   6  606.50   33.70
  -5  -1  -8 1821.80   96.54
  -5  -1  -8 1943.36   97.13
  -5  -1  -8 1792.93   96.83
   5  -1   8 1676.26   95.52
  -5  -1  -8 1853.11   96.75
  -5  -1 -10  215.24   12.70
  -5  -1 -10  199.46   13.00
  -5  -1 -10  212.71   12.81
  -5  -1 -10  182.78   12.64
   5  -1  12   43.39    3.80
  -5  -1 -12   51.87    4.99
  -5  -1 -12   43.25    4.48
  -5  -1 -12   51.19    4.64
   5  -1  12   44.18    4.68
  -5  -1 -12   46.27    4.65
  -5  -1 -14   85.18    6.69
   5  -1  14   80.56    5.95
   5  -1  14   86.54    7.08
  -5  -1 -14   80.91    6.62
  -5  -1 -14   78.65    6.88
   5  -1  16  229.57   13.50
   5  -1  16  204.27   13.30
   5  -1  16  216.37   14.50
  -5  -1 -16  220.63   14.01
  -5  -1 -16  214.85   14.00
  -5  -1 -18  432.45   20.07
   5  -1  18  398.58   21.14
   5  -1  18  384.27   18.92
   5  -1  18  381.52   20.31
  -5  -1 -18  396.88   19.66
   5  -1  20  144.62   11.05
   5  -1  20  126.60   11.25
  -5  -1 -20  158.17   10.51
   5  -1  20  132.87    9.39
  -5  -1 -22   -0.55    3.42
  -5  -1 -22   -0.41    3.09
   5  -1  22    3.81    4.38
   5  -1  22    2.61    3.72
   5  -1  24   72.96    8.26
  -5  -1 -24   80.74    7.40
   5  -1  24   74.12    8.67
  -5  -1 -24   83.44    8.37
   5  -1  26   25.93    5.97
   5  -1  26   34.73    6.63
  -5  -1 -26   31.86    5.08
  -5  -1 -26   31.78    6.21
   5  -1  28   26.23    6.53
   5  -1  28   31.73    7.08
  -5  -1 -28   30.97    5.39
  -5  -1 -28   21.72    5.88
  -5   0  33   30.99    6.61
   5   0 -33   51.40    6.84
  -5   0  31   13.74    5.21
  -5   0  31   12.51    4.27
   5   0 -31   15.34    4.85
   5   0 -29   32.60    5.40
  -5   0  29   31.68    5.97
   5   0 -29   45.77    5.17
   5   0 -27  164.71   11.48
   5   0 -27  163.85   12.09
  -5   0  27  163.87   12.58
   5   0 -25   79.16    7.06
  -5   0  25   64.67    6.85
   5   0 -25   58.43    5.86
   5   0 -23  877.61   47.71
   5   0 -23  868.92   47.73
   5   0 -23  843.98   48.26
  -5   0  23  783.76   48.28
   5   0 -21  543.44   28.89
  -5   0  21  480.76   29.39
   5   0 -21  493.78   28.70
   5   0 -21  456.97   29.09
   5   0 -21  501.34   28.85
  -5   0  19  486.81   26.09
   5   0 -19  451.42   25.70
   5   0 -19  431.05   25.63
  -5   0  19  423.73   26.06
  -5   0  19  418.22   26.19
  -5   0  17  676.88   38.27
  -5   0  17  670.91   38.13
  -5   0  17  643.30   38.56
  -5   0  17  683.68   37.88
   5   0 -17  652.35   37.68
   5   0 -17  687.99   37.72
   5   0 -15  396.11   23.01
  -5   0  15  401.50   23.79
  -5   0  15  374.13   23.23
  -5   0  15  394.13   23.25
  -5   0  15  421.84   23.24
   5   0 -15  407.32   23.12
  -5   0  13   20.41    3.13
   5   0 -13   15.91    2.55
  -5   0  13   20.02    2.79
   5   0 -13   21.48    2.72
  -5   0  13   14.11    2.62
   5   0 -13   17.31    2.76
  -5   0  13   23.68    2.98
   5   0 -11  164.63   10.11
  -5   0  11  162.47   10.73
  -5   0  11  156.60   10.30
  -5   0  11  152.26   10.13
   5   0 -11  166.21   10.19
  -5   0  11  170.77   10.25
   5   0 -11  157.72   10.31
  -5   0  11  168.69   10.33
   5   0  -9 2501.72  137.72
  -5   0   9 2511.17  138.24
  -5   0   9 2614.52  137.90
  -5   0   9 2597.59  137.90
   5   0  -9 2544.75  138.01
  -5   0   9 2507.45  138.02
  -5   0   7 2737.99  149.38
  -5   0   7 2893.18  149.45
   5   0  -7 2704.80  149.33
   5   0  -7 2768.55  149.64
   5   0  -7 2722.44  149.54
  -5   0   5 7131.23  375.35
   5   0  -5 6954.88  375.58
   5   0  -5 6766.31  375.28
   5   0  -5 7003.72  375.37
   5   0  -5 6959.26  375.48
  -5   0   5 7069.62  375.34
  -5   0   3  117.47    7.20
   5   0  -3   96.05    7.11
   5   0  -3  121.64    7.36
  -5   0   3  109.72    7.39
   5   0  -3  115.92    7.10
  -5   0   3  126.54    7.35
  -5   0   1   60.75    4.43
  -5   0   1   53.07    3.95
   5   0  -1   50.92    3.82
   5   0  -1   51.40    3.88
  -5   0   1   53.75    3.86
   5   0  -1   42.78    3.82
   5   0   1   92.36    6.07
  -5   0  -1   79.98    5.92
  -5   0  -1   86.01    5.71
   5   0   1   83.14    5.60
   5   0   1   78.60    5.57
  -5   0  -1   80.03    5.51
   5   0   1   85.73    5.72
   5   0   1   87.67    5.73
   5   0   3  947.40   50.56
  -5   0  -3  938.52   50.52
  -5   0  -3  938.80   50.34
   5   0   3  882.02   50.36
   5   0   3  894.80   50.41
  -5   0  -5    4.01    1.85
  -5   0  -5    6.47    2.07
   5   0   5    7.01    1.89
  -5   0  -5    6.20    1.67
   5   0   5    8.37    1.92
  -5   0  -5    7.94    1.86
   5   0   7   71.17    5.07
  -5   0  -7   68.51    4.80
   5   0   7   74.38    5.43
  -5   0  -7   74.00    5.41
  -5   0  -7   64.97    5.13
  -5   0  -7   60.92    4.81
   5   0   9   11.71    2.30
  -5   0  -9   13.38    2.53
  -5   0  -9   19.92    2.84
   5   0   9   12.84    2.52
  -5   0  -9   18.20    2.33
  -5   0  -9   15.44    2.22
  -5   0 -11   88.30    6.42
  -5   0 -11   87.32    6.46
  -5   0 -11   84.47    6.03
   5   0  11   79.39    5.99
  -5   0 -11   90.90    5.87
   5   0  11   78.92    6.60
  -5   0 -13  500.51   29.87
  -5   0 -13  546.87   29.72
   5   0  13  500.44   30.28
   5   0  13  568.09   30.28
  -5   0 -15  449.72   26.32
  -5   0 -15  482.11   26.08
   5   0  15  423.95   26.63
   5   0  15  466.79   26.58
  -5   0 -17  203.49   12.77
   5   0  17  186.67   13.05
  -5   0 -17  201.73   12.41
   5   0  17  207.78   13.11
  -5   0 -19  254.44   15.81
   5   0  19  205.28   14.34
  -5   0 -19  218.25   14.02
   5   0  21  242.28   17.04
  -5   0 -21  247.25   17.27
   5   0  21  241.00   16.13
  -5   0 -21  278.30   16.02
  -5   0 -21  244.37   14.96
   5   0  23    7.98    4.32
   5   0  23    0.39    3.28
  -5   0 -23    3.65    4.04
  -5   0 -23    7.93    3.26
   5   0  25   -0.63    4.39
  -5   0 -25    0.66    4.23
  -5   0 -25    3.13    3.18
   5   0  27   12.29    5.18
  -5   0 -27    0.71    4.54
  -5   0 -27    8.08    3.62
   5   0  29    4.46    4.91
  -5   0 -29   12.13    5.52
  -5   0 -29    8.25    4.15
   5   1 -32    7.30    4.59
  -5   1  32    5.87    5.07
   5   1 -30   17.06    4.92
  -5   1  30   21.06    5.46
  -5   1  28   18.24    5.28
   5   1 -28   17.74    5.45
   5   1 -28   31.29    5.38
  -5   1  28   23.14    4.29
  -5   1  26   85.86    8.37
   5   1 -26   72.24    8.00
   5   1 -26   68.59    7.26
  -5   1  26   69.96    6.49
  -5   1  24  113.94    9.85
   5   1 -24  106.52    9.67
  -5   1  24  125.46    8.83
   5   1 -24  103.83    9.15
   5   1 -22  301.26   18.27
  -5   1  22  292.63   17.74
  -5   1  22  280.03   18.55
   5   1 -22  282.32   18.72
  -5   1  22  292.07   17.50
   5   1 -22  257.86   16.74
   5   1 -20  480.45   27.33
  -5   1  20  488.15   27.89
   5   1 -20  450.61   27.58
  -5   1  20  471.96   26.85
   5   1 -20  415.24   25.91
  -5   1  20  471.08   26.69
   5   1 -18    4.88    2.03
  -5   1  18    3.60    2.47
  -5   1  18   10.21    3.45
  -5   1  18    3.74    2.47
   5   1 -18    5.40    2.85
   5   1 -16   13.99    3.01
   5   1 -16   15.96    2.24
   5   1 -16   16.97    3.55
  -5   1  16   21.72    3.06
  -5   1  16   23.67    3.99
  -5   1  16   16.41    2.90
  -5   1  16   15.49    3.05
   5   1 -14    3.39    2.34
   5   1 -14    6.23    1.50
  -5   1  14    5.70    2.57
   5   1 -14    6.31    2.81
  -5   1  14    6.18    2.65
  -5   1  14    8.49    2.35
  -5   1  14    5.21    2.29
  -5   1  12  493.32   25.03
   5   1 -12  441.33   23.33
  -5   1  12  518.20   24.56
  -5   1  12  398.86   24.06
  -5   1  10  881.57   46.95
   5   1 -10  777.14   45.38
  -5   1  10  903.40   46.30
  -5   1  10  907.03   46.60
   5   1  -8 1571.46   85.36
  -5   1   8 1719.72   86.17
  -5   1   8 1695.97   86.45
   5   1  -8 1467.92   85.37
  -5   1   8 1828.35   87.10
  -5   1   6  514.44   26.32
  -5   1   6  551.53   27.36
   5   1  -6  444.60   25.68
   5   1  -6  459.00   25.62
  -5   1   6  512.35   26.65
   5   1  -4 1123.39   64.04
  -5   1   4 1238.36   63.53
   5   1  -4 1131.53   63.33
   5   1  -4 1108.55   62.83
  -5   1   4 1229.31   63.57
  -5   1   4 1231.18   63.24
  -5   1   2  800.70   43.45
  -5   1   2  804.31   44.00
   5   1  -2  730.84   44.41
   5   1  -2  798.90   43.46
  -5   1   2  839.85   43.86
   5   1   0  821.79   45.07
  -5   1   0  871.46   45.96
   5   1   0  804.41   45.88
   5   1   0  782.02   45.83
  -5   1   0  825.11   44.68
  -5   1   0  843.51   45.11
   5   1   2 1277.44   70.06
   5   1   2 1250.21   70.69
  -5   1  -2 1364.27   70.71
   5   1   2 1263.81   70.67
  -5   1  -2 1274.58   69.36
  -5   1  -2 1315.84   69.73
  -5   1  -4  606.21   32.17
   5   1   4  558.89   33.45
   5   1   4  609.99   33.46
  -5   1  -4  597.07   32.34
   5   1   4  594.77   33.52
   5   1   4  616.84   33.05
  -5   1  -4  574.54   32.11
  -5   1  -6  607.89   32.74
  -5   1  -6  580.72   32.56
   5   1   6  606.57   33.85
   5   1   6  597.08   33.95
  -5   1  -6  585.92   32.57
   5   1   6  622.87   32.87
   5   1   6  630.65   33.67
   5   1   8 1783.20   91.78
  -5   1  -8 1818.13   90.82
   5   1   8 1787.62   91.98
  -5   1  -8 1737.53   90.56
   5   1   8 1739.49   90.60
  -5   1 -10  206.93   11.54
   5   1  10  207.55   12.89
   5   1  10  198.21   12.77
   5   1  10  164.51   12.42
  -5   1 -10  202.54   12.68
   5   1  10  207.30   13.03
   5   1  10  199.89   11.42
  -5   1 -12   49.77    4.71
   5   1  12   45.34    4.60
   5   1  12   50.06    4.97
   5   1  12   36.01    4.77
  -5   1 -12   44.18    3.51
   5   1  12   46.31    4.71
   5   1  14   74.55    6.59
   5   1  14   74.06    6.43
  -5   1 -14   61.14    3.96
  -5   1 -14   80.94    5.07
   5   1  16  195.43   13.12
   5   1  16  219.79   13.51
  -5   1 -16  217.80   11.75
  -5   1 -16  176.30   10.47
   5   1  18  390.58   22.46
   5   1  18  405.46   22.08
   5   1  18  389.72   22.30
  -5   1 -18  404.32   20.43
   5   1  20  140.11   11.54
   5   1  20  144.31   11.03
   5   1  20  125.07   10.99
  -5   1 -20  149.77    9.65
   5   1  22    0.98    3.88
  -5   1 -22    3.11    4.09
  -5   1 -22    4.17    2.65
   5   1  22    1.25    4.32
   5   1  24   74.33    8.43
  -5   1 -24   68.09    6.22
   5   1  24   58.39    7.18
  -5   1 -24   84.82    8.73
   5   1  26   32.76    6.65
   5   1  26   33.51    5.94
  -5   1 -26   25.93    6.23
   5   1  28   32.02    6.90
  -5   1 -28   30.82    6.65
  -5   2  31   14.48    5.84
  -5   2  31    3.97    5.48
   5   2 -31   17.68    5.20
   5   2 -29   -1.78    4.18
  -5   2  29    2.23    5.01
  -5   2  29    6.74    5.09
   5   2 -27   10.91    4.58
   5   2 -27   11.15    4.27
  -5   2  27    9.70    5.03
  -5   2  27    6.26    4.60
   5   2 -25   21.65    5.29
   5   2 -25   18.80    4.68
  -5   2  25   28.36    5.69
  -5   2  25   19.93    5.21
   5   2 -23   10.64    4.29
   5   2 -23   18.62    4.37
  -5   2  23   21.54    5.24
  -5   2  23   24.90    5.12
   5   2 -21   24.28    4.58
   5   2 -21   21.11    4.12
  -5   2  21   17.20    4.49
  -5   2  21   20.74    4.64
  -5   2  19   28.07    4.98
   5   2 -19   35.76    4.72
   5   2 -19   19.81    4.24
  -5   2  19   29.77    4.97
   5   2 -19   26.08    2.88
   5   2 -17   34.79    4.58
  -5   2  17   44.65    5.28
   5   2 -17   36.07    4.55
  -5   2  17   41.42    5.39
   5   2 -17   32.36    2.97
   5   2 -15  144.65   10.10
   5   2 -15  139.02    9.65
  -5   2  15  155.27   10.76
  -5   2  15  140.00    8.63
  -5   2  15  157.86   10.68
  -5   2  15  149.80    9.74
   5   2 -15  139.87    9.80
   5   2 -15  124.00    8.10
   5   2 -13  363.46   20.43
   5   2 -13  363.05   20.16
  -5   2  13  380.44   20.98
  -5   2  13  365.30   20.75
  -5   2  13  351.66   18.77
   5   2 -13  292.45   18.15
   5   2 -13  328.42   19.87
  -5   2  13  387.43   19.97
   5   2 -11   75.52    6.22
  -5   2  11   75.45    6.72
  -5   2  11   78.14    5.88
   5   2 -11   73.49    6.00
   5   2 -11   70.38    6.28
  -5   2   9  149.05    8.45
  -5   2   9  155.21   10.49
   5   2  -9  140.40   10.00
  -5   2   9  138.86    9.24
   5   2  -9  135.41    9.75
  -5   2   7  158.28   10.72
   5   2  -7  142.21   10.17
  -5   2   7  159.07    9.51
   5   2  -7  143.18   10.32
   5   2  -5  416.40   25.45
  -5   2   5  451.94   24.39
   5   2  -5  418.29   25.44
  -5   2   3  147.04    8.31
   5   2  -3  154.51    9.76
   5   2  -3  130.17    7.92
  -5   2   1   80.97    4.56
   5   2  -1   62.81    4.73
  -5   2  -1  114.84    8.87
   5   2   1  134.39    8.04
   5   2   3  806.79   43.57
  -5   2  -3  766.90   44.25
   5   2   3  818.52   44.63
   5   2   3  743.97   44.41
   5   2   5  455.32   27.20
  -5   2  -5  488.64   27.04
   5   2   5  446.42   26.39
  -5   2  -7   28.52    3.83
   5   2   7   24.99    3.40
   5   2   7   26.41    3.95
   5   2   9    6.07    2.80
  -5   2  -9    7.98    1.03
  -5   2  -9    7.65    2.63
   5   2   9    6.26    2.58
   5   2   9    5.34    2.57
  -5   2  -9    6.11    2.54
   5   2   9    7.03    3.14
  -5   2 -11  273.69   17.83
   5   2  11  285.87   17.34
  -5   2 -11  297.48   15.86
   5   2  11  252.74   17.91
   5   2  11  277.84   17.71
   5   2  11  263.44   17.85
  -5   2 -13  242.45   14.98
   5   2  13  211.34   13.91
   5   2  13  200.17   14.45
   5   2  13  203.48   14.34
  -5   2 -13  220.97   12.56
   5   2  13  217.99   15.00
   5   2  15  261.10   17.41
   5   2  15  245.64   17.29
  -5   2 -15  283.70   15.48
  -5   2 -15  264.05   17.60
   5   2  15  241.97   17.51
   5   2  17  214.18   15.21
  -5   2 -17  224.78   15.61
   5   2  17  210.59   15.36
   5   2  17  213.03   15.49
  -5   2 -17  231.50   13.37
  -5   2 -19   67.12    5.44
   5   2  19   69.45    7.48
   5   2  19   61.08    7.28
  -5   2 -19   64.83    7.36
   5   2  19   74.10    7.66
   5   2  21   93.95    9.46
  -5   2 -21  114.95    9.91
   5   2  21   88.48    9.24
   5   2  21   92.87    9.30
   5   2  23   10.68    4.74
   5   2  23   14.61    5.04
   5   2  23   13.84    5.18
  -5   2 -23   17.70    5.33
   5   2  25   10.96    5.21
   5   2  25   11.38    5.29
   5   2  27   -0.79    5.22
   5   2  27    3.98    5.15
   5   2  27    5.19    5.20
  -5   3  30   12.02    6.35
  -5   3  30    7.24    5.33
   5   3 -30   17.87    5.73
  -5   3  28    9.71    5.55
  -5   3  28    9.79    5.32
   5   3 -28   -0.63    4.38
  -5   3  26   21.05    6.02
   5   3 -26    5.95    4.44
  -5   3  26   11.42    5.58
   5   3 -26   19.07    5.26
  -5   3  24   72.79    8.14
   5   3 -24   63.71    7.23
  -5   3  24   62.91    8.19
   5   3 -24   64.05    6.41
   5   3 -24   48.43    6.80
  -5   3  22   14.07    4.68
   5   3 -22   15.49    4.65
  -5   3  22   16.73    5.42
   5   3 -22    7.79    3.69
   5   3 -22   15.32    4.39
   5   3 -20  147.85   12.37
  -5   3  20  197.06   14.23
  -5   3  20  195.40   13.76
   5   3 -20  187.54   13.31
   5   3 -20  182.40   12.43
   5   3 -18   97.22    8.44
  -5   3  18  106.27    9.38
  -5   3  18  123.36   10.25
   5   3 -18  108.95    9.25
   5   3 -18  108.75    8.61
   5   3 -16   31.02    4.91
   5   3 -16   27.13    3.03
   5   3 -16   19.87    3.99
  -5   3  16   30.52    5.33
   5   3 -16   24.67    3.99
   5   3 -16   28.52    4.11
   5   3 -14   10.65    3.40
   5   3 -14   19.14    4.12
   5   3 -14   12.77    3.04
   5   3 -12    6.00    2.55
  -5   3  12    5.28    2.81
   5   3 -12    9.05    3.52
   5   3 -12    6.93    3.16
   5   3 -10   90.29    6.99
   5   3 -10  104.17    8.20
   5   3 -10   92.85    7.85
  -5   3  10  105.76    7.41
   5   3  -8   81.41    6.76
   5   3  -8   90.75    7.69
   5   3  -8   90.78    7.48
  -5   3   8  104.87    6.93
  -5   3   6   72.31    5.37
   5   3  -6   66.36    5.81
   5   3  -6   73.41    6.49
   5   3  -6   60.33    6.21
   5   3  -4  207.27   14.07
   5   3  -4  218.46   14.68
   5   3  -4  224.81   14.73
  -5   3   4  227.09   12.63
   5   3  -2    4.47    2.83
   5   3  -2    1.65    2.70
  -5   3   2    3.89    1.51
   5   3  -2    2.86    1.57
   5   3  -2    3.92    2.89
  -5   3   0   56.75    4.31
   5   3   0   51.31    4.23
   5   3   0   45.99    5.30
   5   3   0   51.96    5.68
   5   3   0   50.49    5.63
  -5   3  -2   93.01    6.33
   5   3   2   89.01    7.53
   5   3   2   82.35    7.33
   5   3   2   82.30    7.53
   5   3   2   78.35    6.12
   5   3   4   89.99    6.33
  -5   3  -4   93.28    6.31
   5   3   4   96.84    7.48
  -5   3  -4   95.35    7.26
  -5   3  -6  196.99   12.35
   5   3   6  200.45   13.41
   5   3   6  186.69   13.16
   5   3   6  166.89   12.05
   5   3   8   46.50    5.14
  -5   3  -8   50.54    5.15
   5   3   8   39.09    5.54
  -5   3 -10  157.35   10.97
   5   3  10  150.28   11.65
   5   3  10  142.66   10.89
   5   3  12   34.28    5.59
  -5   3 -12   29.43    4.64
   5   3  12   17.48    4.25
   5   3  12   22.84    4.97
  -5   3 -12   28.14    2.10
   5   3  12   21.43    4.09
   5   3  14   14.39    4.25
   5   3  14   20.63    4.19
  -5   3 -14   27.40    4.64
   5   3  14   24.88    5.42
  -5   3 -16  403.89   23.44
   5   3  16  336.47   22.22
   5   3  16  336.28   22.34
   5   3  16  369.45   23.72
   5   3  16  365.48   23.19
   5   3  18    1.90    4.43
  -5   3 -18    2.38    3.78
   5   3  18    1.49    3.78
   5   3  18   -1.80    4.12
   5   3  20   88.16    9.39
  -5   3 -20  101.52    9.48
   5   3  20   76.41    8.21
   5   3  20   87.14    9.24
  -5   3 -22    7.67    4.78
   5   3  22    6.23    4.74
   5   3  22    0.59    4.22
   5   3  22   -2.84    5.02
   5   3  24    4.37    5.30
   5   3  24    7.04    4.76
   5   3  24    3.84    5.50
   5   3  26   20.64    6.65
   5   3  26   27.22    6.25
   5   3  26   28.91    7.17
   5   4 -27   72.60    8.40
  -5   4  27   52.92    9.04
   5   4 -25    3.23    4.46
  -5   4  25    2.51    5.46
   5   4 -23   36.08    6.48
   5   4 -21   17.91    5.15
   5   4 -19   98.21    8.70
   5   4 -19  109.19    9.61
   5   4 -19   99.50    8.51
   5   4 -17  112.35    9.10
   5   4 -17  121.90   10.00
   5   4 -17   93.77    8.21
   5   4 -15   19.34    4.92
   5   4 -15   19.51    3.65
   5   4 -15   23.38    4.74
  -5   4  15   29.02    6.09
   5   4 -13   69.37    7.19
   5   4 -13   56.86    5.44
   5   4 -13   56.90    5.36
   5   4 -13   60.31    6.59
   5   4 -11   90.36    7.25
   5   4 -11  101.27    8.77
   5   4 -11   95.40    8.31
   5   4 -11   85.87    6.87
   5   4  -9   31.82    4.41
   5   4  -9   33.58    5.29
   5   4  -9   39.60    5.59
   5   4  -7  252.87   16.62
   5   4  -7  276.52   17.49
   5   4  -7  277.56   17.68
   5   4  -7  255.03   15.41
   5   4  -5   62.07    6.58
   5   4  -5   55.79    6.35
   5   4  -5   51.23    5.90
   5   4  -3  118.06    9.61
   5   4  -3  132.31   10.35
   5   4  -3  129.24   10.26
   5   4  -1   56.87    6.58
   5   4  -1   58.57    5.11
   5   4  -1   75.28    7.14
   5   4  -1   57.26    6.37
   5   4   1  125.20    8.95
   5   4   1  150.54   10.86
   5   4   1  124.16   10.46
   5   4   1  125.12   10.29
   5   4   3  203.48   13.31
   5   4   3  224.98   14.93
   5   4   3  203.61   14.76
   5   4   3  194.53   14.50
   5   4   5  149.22   11.85
   5   4   5  153.69   11.92
   5   4   5  146.33   10.60
   5   4   7  162.04   12.42
   5   4   7  149.40   11.10
   5   4   9   10.36    2.95
   5   4   9    8.80    4.58
   5   4   9    9.82    3.72
   5   4  11   60.03    5.85
   5   4  11   79.13    7.49
   5   4  11   60.31    7.54
   5   4  13   10.34    4.41
   5   4  13    3.25    3.04
   5   4  15   58.68    6.14
   5   4  15   67.79    7.55
   5   4  15   59.52    7.87
   5   4  17   33.82    5.27
   5   4  17   45.84    6.73
   5   4  17   31.52    6.61
   5   4  19    7.33    4.03
   5   4  19    0.70    4.66
   5   4  19   11.24    5.45
   5   4  21    7.56    5.35
   5   4  21    7.09    6.01
   5   4  23    6.51    5.74
   5   4  23   -0.83    5.71
  -5   5  22   19.12    6.59
   5   5 -22   17.64    5.75
  -5   5  20   10.39    6.18
   5   5 -20    9.89    5.01
  -5   5  18   33.62    7.46
   5   5 -18   46.99    6.79
  -5   5  16   16.48    5.90
   5   5 -16   18.18    5.05
   5   5 -16    8.09    4.05
  -5   5  14   32.30    6.37
   5   5 -14   26.28    5.60
   5   5 -14   24.27    5.23
  -5   5  12   30.27    6.68
   5   5 -12   22.17    5.21
   5   5 -12   22.08    5.21
   5   5 -10    6.36    3.41
   5   5 -10   -0.59    3.96
   5   5 -10    4.30    3.94
   5   5  -8   26.44    4.89
   5   5  -8   33.28    5.83
   5   5  -8   32.80    5.77
   5   5  -6   17.46    4.32
   5   5  -6   13.04    4.62
   5   5  -6    7.80    4.21
   5   5  -4   28.35    5.26
   5   5  -4   20.81    5.05
   5   5  -4   17.72    4.94
   5   5  -2   25.17    5.11
   5   5  -2   26.61    5.18
   5   5  -2   15.85    4.73
   5   5   0   67.55    7.27
   5   5   0   67.38    7.50
   5   5   0   56.46    7.51
   5   5   2   43.93    6.56
   5   5   2   51.36    6.70
   5   5   2   47.76    5.56
   5   5   4    3.20    4.25
   5   5   4    1.83    4.33
   5   5   4    4.09    3.25
   5   5   6   59.68    7.52
   5   5   6   48.48    6.10
   5   5   6   54.34    7.33
   5   5   8   50.38    7.54
   5   5   8   56.11    6.67
   5   5   8   60.61    7.94
   5   5  10   -0.55    4.23
   5   5  10   -0.70    4.78
   5   5  12   36.42    6.07
   5   5  12   14.74    5.91
   5   5  14    9.74    5.28
   5   5  14   11.57    5.97
   5   5  16    2.11    4.94
   5   5  18   13.69    5.88
   5   5  18    5.09    5.96
   5   6 -13   -0.69    4.76
   5   6 -11    7.90    4.86
   5   6 -11   16.48    5.58
   5   6  -9   -3.74    4.56
   5   6  -9    2.74    4.81
   5   6  -7    6.39    4.93
   5   6  -7    4.04    4.83
   5   6  -5    3.80    4.13
   5   6  -5   -0.66    4.63
   5   6  -5   -4.02    4.41
   5   6  -3   16.27    5.24
   5   6  -3   10.79    5.32
   5   6  -1   30.21    5.90
   5   6  -1   35.39    6.63
   5   6   1   26.74    6.21
   5   6   1   14.30    5.54
   5   6   3   13.76    5.67
   5   6   3   16.24    5.71
   5   6   5   17.38    6.02
   5   6   5   32.76    7.11
   5   6   7   23.56    6.85
   5   6   9    2.39    5.87
   5   6  11   11.69    6.18
   6  -6 -12    3.65    5.16
   6  -6 -12    9.26    4.39
   6  -6 -10    4.19    4.93
   6  -6 -10    0.52    3.83
   6  -6  -8    3.37    5.01
   6  -6  -8   10.24    4.23
   6  -6  -6   -4.62    4.86
   6  -6  -6    1.37    3.33
   6  -6  -4    6.42    4.50
   6  -6  -4    3.41    3.51
   6  -6  -2   27.27    5.71
   6  -6   0   37.40    6.31
  -6  -6   0   43.61    6.99
   6  -6   2    7.10    4.61
  -6  -6  -2    8.14    5.01
  -6  -6  -4    0.69    4.69
   6  -6   4    1.18    4.48
  -6  -6  -6    0.70    4.72
   6  -6   6    7.06    4.39
  -6  -6  -8   15.79    5.66
   6  -6   8   14.77    5.05
   6  -5 -21    1.17    3.91
   6  -5 -21   -1.49    3.75
   6  -5 -19   46.49    6.45
   6  -5 -19   51.25    6.28
   6  -5 -17   10.19    4.14
   6  -5 -17    8.55    3.62
   6  -5 -15   35.87    5.77
   6  -5 -15   50.06    5.45
   6  -5 -13   12.69    4.15
   6  -5 -13   16.98    3.74
   6  -5 -11   82.55    7.93
   6  -5 -11   84.99    7.03
   6  -5 -11   89.32    9.12
   6  -5  -9    1.75    3.24
   6  -5  -9    2.98    2.66
   6  -5  -9    3.66    4.21
   6  -5  -7  157.46   12.52
   6  -5  -7  164.32   10.44
   6  -5  -7  146.87   11.33
   6  -5  -5   57.86    5.74
   6  -5  -5   47.11    6.68
   6  -5  -3    6.62    3.07
   6  -5  -3   13.94    4.84
   6  -5  -1  130.24    9.78
   6  -5  -1  166.63   11.95
  -6  -5  -1   11.03    3.61
   6  -5   1   11.23    2.95
   6  -5   1   13.46    4.48
   6  -5   3   40.55    5.84
  -6  -5  -3   36.84    6.03
  -6  -5  -3   44.11    5.37
  -6  -5  -5  124.26   10.58
  -6  -5  -5  105.13    8.93
   6  -5   5  125.42   10.20
   6  -5   7   11.03    4.47
  -6  -5  -7   11.32    4.76
   6  -5   9    6.93    3.80
  -6  -5  -9    3.21    4.38
   6  -5  11    8.17    4.34
  -6  -5 -11    7.17    4.42
   6  -5  13    3.87    4.21
  -6  -5 -13    3.33    4.57
   6  -5  15    7.96    4.56
   6  -5  17    2.94    4.40
   6  -4 -26   29.46    5.61
   6  -4 -26   26.32    5.57
   6  -4 -24   14.72    4.54
   6  -4 -22   49.05    5.98
   6  -4 -20   61.84    6.62
   6  -4 -20   58.57    6.31
   6  -4 -20   47.04    6.05
   6  -4 -18   41.35    5.46
   6  -4 -18   32.62    4.68
   6  -4 -18   30.44    4.74
   6  -4 -16   63.66    6.47
   6  -4 -16   51.93    5.61
   6  -4 -16   57.48    5.77
   6  -4 -14  183.01   12.25
   6  -4 -14  186.78   13.00
   6  -4 -14  189.58   12.44
   6  -4 -12   45.63    4.75
   6  -4 -12   42.99    5.31
   6  -4 -10  667.90   36.95
   6  -4 -10  615.49   36.00
   6  -4  -8  436.68   17.54
   6  -4  -8  453.48   15.95
   6  -4  -8  421.31   14.35
   6  -4  -6  155.81   10.43
   6  -4  -6  163.54    9.19
   6  -4  -6  137.12    8.23
   6  -4  -6  133.84    7.86
  -6  -4   4   74.07    5.47
   6  -4  -4   89.23    5.96
   6  -4  -4   88.16    6.74
   6  -4  -4   86.52    6.30
   6  -4  -2  268.83   15.74
  -6  -4   2  240.31   15.40
   6  -4  -2  278.59   15.49
   6  -4  -2  269.57   16.86
   6  -4  -2  305.30   18.23
   6  -4  -2  297.43   16.53
  -6  -4   0   28.70    2.98
   6  -4   0   28.86    3.07
  -6  -4   0   27.00    4.34
   6  -4   0   24.68    4.65
   6  -4   0   21.55    3.56
   6  -4   0   22.79    2.29
   6  -4   0   25.32    3.30
   6  -4   2  414.97   19.08
  -6  -4  -2  369.60   18.93
  -6  -4  -2  423.70   20.64
   6  -4   2  454.99   21.46
  -6  -4  -4   17.67    3.67
   6  -4   4   18.89    2.38
   6  -4   4    0.33    1.93
   6  -4   4   18.45    4.11
  -6  -4  -4    0.99    1.62
  -6  -4  -6   33.04    4.20
  -6  -4  -6   75.65    6.13
   6  -4   6   85.62    6.97
  -6  -4  -6   66.49    4.19
   6  -4   6   69.61    4.10
   6  -4   6   25.34    3.95
   6  -4   8  108.01    9.20
   6  -4  10    4.28    3.70
   6  -4  12   65.41    6.83
  -6  -4 -12   52.55    7.14
   6  -4  14   50.86    5.93
   6  -4  14   46.04    6.26
  -6  -4 -14   60.92    7.16
   6  -4  16    1.41    3.45
   6  -4  16    6.87    4.16
  -6  -4 -16    9.84    4.44
   6  -4  18    8.71    4.39
   6  -4  18   11.65    4.70
  -6  -4 -18    8.92    4.53
   6  -4  20    6.11    4.31
  -6  -4 -20   -1.30    4.63
   6  -4  20   11.09    4.75
  -6  -4 -22   38.20    6.85
   6  -4  22   54.27    7.17
   6  -3 -29   13.11    4.79
   6  -3 -29   14.62    4.78
   6  -3 -27   -3.02    4.54
   6  -3 -27    4.24    3.96
   6  -3 -27   -0.52    3.75
   6  -3 -25   30.03    5.68
   6  -3 -25   36.51    5.43
   6  -3 -25   34.41    5.20
   6  -3 -23   98.54    8.33
   6  -3 -23   82.01    8.45
   6  -3 -23   97.32    8.32
   6  -3 -21   35.66    5.24
   6  -3 -21   38.87    5.04
   6  -3 -21   25.68    4.67
   6  -3 -19    7.25    3.20
   6  -3 -19    2.94    3.42
   6  -3 -17   95.50    7.84
   6  -3 -17  104.79    8.29
   6  -3 -17  108.57    8.46
   6  -3 -15  381.01   22.73
   6  -3 -15  383.33   22.92
   6  -3 -15  366.08   23.01
   6  -3 -15  394.31   22.58
  -6  -3  13    3.28    2.17
   6  -3 -13    4.69    2.93
   6  -3 -13    5.18    2.80
   6  -3 -13    2.53    2.44
   6  -3 -13    1.66    2.67
  -6  -3  11  481.35   29.75
   6  -3 -11  570.68   30.96
   6  -3 -11  507.86   30.48
   6  -3 -11  526.42   30.35
   6  -3  -9   42.13    3.80
   6  -3  -9   45.16    4.57
   6  -3  -9   41.72    4.20
  -6  -3   9   28.90    2.94
   6  -3  -7  309.99   18.93
   6  -3  -7  322.98   18.39
   6  -3  -5  244.91   14.88
   6  -3  -5  240.06   14.24
   6  -3  -5  259.18   15.85
   6  -3  -3   45.27    3.60
   6  -3  -3   42.08    3.29
   6  -3  -3   50.77    3.62
   6  -3  -3   54.08    4.21
  -6  -3   3   39.80    3.04
   6  -3  -1   94.04    5.96
   6  -3  -1  108.50    8.09
  -6  -3   1   85.74    6.02
   6  -3  -1  103.90    6.71
   6  -3  -1   96.19    5.78
   6  -3  -1  106.90    6.56
   6  -3   1  115.08    8.38
  -6  -3  -1  100.78    6.81
   6  -3   1  117.04    7.02
  -6  -3  -3   76.44    6.76
   6  -3   3   90.41    5.61
   6  -3   3   91.67    7.33
  -6  -3  -3   75.74    5.85
   6  -3   3   84.73    5.98
  -6  -3  -5   15.74    2.17
   6  -3   5   12.69    2.24
   6  -3   5   14.78    1.79
  -6  -3  -5   16.33    3.41
  -6  -3  -5   14.76    2.58
  -6  -3  -7   25.32    4.12
   6  -3   7   28.82    2.50
  -6  -3  -7   33.66    4.75
  -6  -3  -7   22.28    3.40
   6  -3   7   35.61    4.59
   6  -3   9  319.26   19.08
  -6  -3  -9  273.20   17.88
  -6  -3  -9  316.91   19.42
  -6  -3 -11   18.58    4.35
   6  -3  11   19.81    4.10
  -6  -3 -13   86.62    8.51
   6  -3  13  111.15    8.72
  -6  -3 -15  209.58   14.24
   6  -3  15  174.02   13.57
   6  -3  15  206.36   14.00
  -6  -3 -17   69.64    7.28
   6  -3  17   55.87    6.95
   6  -3  17   68.69    7.18
  -6  -3 -19   37.31    5.65
   6  -3  19   23.44    5.40
   6  -3  19   25.38    5.46
  -6  -3 -21    7.48    4.16
   6  -3  21    1.85    4.26
   6  -3  21    1.13    4.00
  -6  -3 -23   20.97    5.29
   6  -3  23   11.95    5.16
   6  -3  23   29.82    5.95
  -6  -3 -25   -3.76    4.53
   6  -3  25   -5.20    4.95
   6  -3  25   -2.14    5.05
   6  -2 -32    8.79    4.32
   6  -2 -32    9.61    4.36
   6  -2 -30   -0.99    3.85
   6  -2 -30   -3.93    4.08
   6  -2 -28   32.68    5.06
   6  -2 -28   15.95    5.40
   6  -2 -28   23.99    4.95
   6  -2 -26    7.17    3.68
   6  -2 -26    8.24    4.49
   6  -2 -26    4.84    3.59
   6  -2 -24    7.60    3.33
   6  -2 -24   11.83    4.54
   6  -2 -24    9.38    3.41
   6  -2 -22   85.01    7.66
   6  -2 -22   71.74    6.80
  -6  -2  22   64.38    5.83
   6  -2 -22   86.73    7.11
   6  -2 -20   26.16    4.68
  -6  -2  20   37.05    3.70
   6  -2 -20   31.05    4.47
  -6  -2  18   -0.34    1.81
   6  -2 -18    4.07    2.38
   6  -2 -18   -1.40    2.94
  -6  -2  16   51.47    3.83
  -6  -2  16   50.80    4.94
   6  -2 -16   54.72    5.01
  -6  -2  14  127.68    8.46
  -6  -2  14  104.77    6.71
   6  -2 -14  151.28    9.12
   6  -2 -14  145.34    8.54
  -6  -2  14  117.39    8.15
  -6  -2  12   50.27    5.10
  -6  -2  12   48.39    4.61
   6  -2 -12   51.56    5.35
   6  -2 -12   55.31    4.63
   6  -2 -12   53.48    5.56
   6  -2 -12   63.18    5.02
   6  -2 -12   55.09    4.88
  -6  -2  10   46.83    4.89
  -6  -2  10   43.70    4.13
   6  -2 -10   61.70    5.44
   6  -2 -10   53.59    4.66
   6  -2 -10   60.70    5.56
   6  -2 -10   54.99    4.70
   6  -2 -10   46.31    4.16
  -6  -2   8  191.32   12.90
   6  -2  -8  261.49   14.56
   6  -2  -8  220.56   13.71
   6  -2  -8  228.47   14.36
   6  -2  -8  231.49   13.21
   6  -2  -8  228.09   13.56
   6  -2  -6   83.35    6.61
   6  -2  -6   81.35    5.78
   6  -2  -6   75.08    5.29
   6  -2  -6   79.15    6.58
   6  -2  -6   80.21    6.69
   6  -2  -4   46.07    3.65
   6  -2  -4   31.59    4.44
   6  -2  -4   42.82    3.01
   6  -2  -4   51.73    4.57
  -6  -2   4   33.24    2.39
  -6  -2   2  135.55   10.61
   6  -2  -2  184.79   10.07
   6  -2  -2  163.19    9.94
   6  -2  -2  138.96   10.77
  -6  -2   2  151.59    9.31
   6  -2  -2  174.85   11.02
   6  -2  -2  175.99    9.39
   6  -2   0  599.13   31.41
  -6  -2   0  578.45   32.51
   6  -2   0  602.87   31.77
  -6  -2   0  609.01   32.72
   6  -2   0  584.55   30.65
  -6  -2   0  525.53   31.14
   6  -2   2  266.14   14.16
  -6  -2  -2  252.91   15.41
   6  -2   2  263.81   14.82
  -6  -2  -2  235.55   14.27
  -6  -2  -2  218.39   14.22
  -6  -2  -2  250.38   15.38
  -6  -2  -2  245.95   15.51
  -6  -2  -4  108.76    7.60
  -6  -2  -4   97.29    6.51
  -6  -2  -4   82.16    6.11
  -6  -2  -4   98.11    7.36
  -6  -2  -4  110.50    7.87
  -6  -2  -6  236.00   14.68
  -6  -2  -6  223.61   13.89
  -6  -2  -6  232.39   14.74
  -6  -2  -6  246.05   15.02
  -6  -2  -6  218.22   14.80
   6  -2   8   39.68    4.55
  -6  -2  -8   42.27    4.11
  -6  -2  -8   36.50    4.67
  -6  -2  -8   37.50    4.80
  -6  -2  -8   40.50    4.85
  -6  -2 -10  148.32   10.49
   6  -2  10  146.20   10.19
  -6  -2 -10  141.42    9.63
  -6  -2 -10  131.76   10.26
  -6  -2 -12   78.61    7.02
   6  -2  12   82.87    7.05
   6  -2  14   76.39    7.13
  -6  -2 -14   75.90    7.07
   6  -2  16   75.64    7.34
  -6  -2 -16   78.72    7.28
   6  -2  18  160.78   12.44
  -6  -2 -18  181.16   12.56
   6  -2  20  104.48    9.42
  -6  -2 -20  105.62    9.08
   6  -2  20  109.87   10.12
   6  -2  22   34.52    5.97
  -6  -2 -22   40.38    5.64
   6  -2  22   35.81    6.50
  -6  -2 -24   -2.45    4.33
   6  -2  24   -0.71    4.92
   6  -2  24    2.43    4.22
  -6  -2 -24    5.88    4.19
   6  -2  26    4.58    4.92
   6  -2  26   11.82    5.48
  -6  -2 -26   12.86    4.60
  -6  -2 -26   12.43    4.92
   6  -1 -33    5.27    3.89
   6  -1 -33   22.22    5.60
   6  -1 -31   77.98    7.56
   6  -1 -29    7.32    3.61
  -6  -1  29    6.37    4.04
   6  -1 -27   15.98    5.04
   6  -1 -27   21.66    4.23
  -6  -1  27   18.18    4.41
   6  -1 -25  124.74   10.62
   6  -1 -25  123.68    9.72
  -6  -1  25  107.76    9.22
   6  -1 -25  128.82    9.36
   6  -1 -23   37.02    5.58
   6  -1 -23   42.62    4.98
   6  -1 -23   33.11    4.52
  -6  -1  23   27.86    4.49
   6  -1 -21  192.85   13.67
   6  -1 -21  193.57   12.97
   6  -1 -21  200.69   12.77
  -6  -1  21  178.91   12.43
   6  -1 -19  190.41   12.27
   6  -1 -19  194.08   12.20
  -6  -1  19  167.18   11.68
   6  -1 -17  158.74   10.51
  -6  -1  17  138.36    9.52
  -6  -1  17  137.47   10.39
   6  -1 -17  155.06   10.19
  -6  -1  17  157.75   10.00
   6  -1 -17  141.00    9.91
   6  -1 -15  132.79    9.19
  -6  -1  15  108.97    8.08
   6  -1 -15  140.89    9.51
  -6  -1  15  138.76    9.28
   6  -1 -15  131.05    8.80
  -6  -1  15  127.63    8.62
   6  -1 -15  126.80    8.75
   6  -1 -13   96.66    7.25
  -6  -1  13   85.94    6.92
   6  -1 -13  108.47    6.91
  -6  -1  13   91.88    6.68
  -6  -1  13   84.82    6.04
  -6  -1  11   53.91    4.79
   6  -1 -11   39.59    4.71
  -6  -1  11   49.11    4.72
   6  -1 -11   70.53    4.79
  -6  -1  11   63.82    4.78
  -6  -1  11   53.89    3.99
   6  -1 -11   62.68    5.16
   6  -1  -9  188.32   16.08
  -6  -1   9  266.94   16.17
   6  -1  -9  319.69   16.85
   6  -1  -9  334.43   16.53
   6  -1  -9  300.31   16.12
  -6  -1   9  222.10   16.03
   6  -1  -9  308.23   16.24
   6  -1  -7  587.90   32.33
  -6  -1   7  561.09   32.71
   6  -1  -7  613.90   33.18
   6  -1  -7  594.70   32.93
   6  -1  -7  568.06   32.93
   6  -1  -7  553.59   32.41
   6  -1  -7  591.10   32.65
  -6  -1   5 1441.04   80.21
   6  -1  -5 1455.27   79.64
   6  -1  -5 1531.95   80.41
   6  -1  -5 1524.80   80.57
   6  -1  -5 1487.52   79.88
  -6  -1   5 1386.06   80.00
   6  -1  -3  121.25    8.39
   6  -1  -3  128.55    8.27
  -6  -1   3  111.39    7.23
   6  -1  -3  127.72    7.43
  -6  -1   3  121.86    8.20
  -6  -1   3  115.87    7.81
   6  -1  -1  187.54   11.33
  -6  -1   1  177.37   11.18
   6  -1  -1  189.82   11.59
  -6  -1   1  185.46   10.82
   6  -1  -1  190.88   10.73
  -6  -1   1  173.47   11.53
   6  -1   1  405.21   23.18
  -6  -1  -1  384.14   22.88
  -6  -1  -1  419.56   23.34
   6  -1   1  439.07   23.52
  -6  -1  -1  391.30   22.72
  -6  -1  -1  408.94   23.45
   6  -1   1  404.46   22.36
  -6  -1  -3  700.95   39.51
  -6  -1  -3  693.98   39.67
   6  -1   3  722.17   39.68
  -6  -1  -3  719.81   39.12
   6  -1   3  706.37   39.49
  -6  -1  -3  688.96   39.82
   6  -1   5  683.50   37.30
  -6  -1  -5  670.90   38.05
  -6  -1  -5  685.19   38.27
   6  -1   5  667.37   38.15
  -6  -1  -5  671.35   37.75
   6  -1   5  689.76   38.27
  -6  -1  -7  108.93    7.77
  -6  -1  -7  107.97    7.88
   6  -1   7  106.19    6.70
  -6  -1  -7  122.02    7.76
   6  -1   7  100.47    7.65
  -6  -1  -7  103.87    7.34
  -6  -1  -9  501.94   28.22
  -6  -1  -9  533.33   28.48
   6  -1   9  469.08   26.85
  -6  -1  -9  462.69   27.87
  -6  -1  -9  501.11   27.89
  -6  -1 -11   83.24    6.48
  -6  -1 -11   72.30    6.64
  -6  -1 -11   76.40    6.35
  -6  -1 -11   85.37    6.35
  -6  -1 -13   68.69    5.90
  -6  -1 -13   59.09    6.03
  -6  -1 -13   65.03    5.73
  -6  -1 -15  434.77   26.15
   6  -1  15  428.08   26.74
  -6  -1 -15  477.10   26.51
  -6  -1 -17  165.46    9.36
   6  -1  17  147.11    9.94
   6  -1  17  159.06    8.91
  -6  -1 -17  169.19    9.61
   6  -1  19  132.95   10.94
  -6  -1 -19  155.38   10.48
   6  -1  19  133.26    9.69
   6  -1  21   75.53    7.70
  -6  -1 -21   70.29    6.88
   6  -1  21   68.57    8.30
  -6  -1 -23   53.75    7.20
   6  -1  23   60.64    7.78
  -6  -1 -23   56.62    6.10
   6  -1  23   44.19    6.51
   6  -1  25    3.73    5.19
  -6  -1 -25   14.43    4.27
  -6  -1 -25   10.62    4.97
   6  -1  25   22.30    5.68
   6  -1  27    0.80    5.60
   6  -1  27    2.08    5.03
  -6  -1 -27    1.47    3.85
  -6  -1 -27    3.55    4.60
  -6   0  32    3.88    4.93
   6   0 -32    4.24    4.25
  -6   0  32    6.28    5.54
  -6   0  32    4.85    4.24
  -6   0  30    8.37    4.89
   6   0 -30   10.73    4.54
  -6   0  30    5.82    4.73
  -6   0  30   14.76    4.45
  -6   0  28   49.24    6.57
   6   0 -28   41.55    5.91
  -6   0  28   54.09    5.89
  -6   0  28   38.26    6.56
  -6   0  26  225.24   15.98
  -6   0  26  253.03   17.07
   6   0 -26  233.79   16.01
  -6   0  26  229.61   15.48
  -6   0  24  226.97   16.92
   6   0 -24  263.14   16.49
   6   0 -24  262.02   17.21
   6   0 -22   17.85    3.59
  -6   0  22    8.67    3.55
   6   0 -22   11.62    3.28
   6   0 -22   11.56    3.66
  -6   0  22   20.63    4.62
  -6   0  20  288.96   18.73
  -6   0  20  262.93   17.98
   6   0 -20  276.15   17.38
   6   0 -20  324.89   17.89
  -6   0  18 1298.20   73.55
  -6   0  18 1320.76   74.27
  -6   0  18 1295.39   73.66
   6   0 -18 1388.29   73.50
   6   0 -18 1341.04   73.22
   6   0 -16  103.53    7.69
  -6   0  16  118.95    8.78
  -6   0  16  111.66    8.16
  -6   0  16   91.56    7.88
   6   0 -16  112.02    8.23
  -6   0  16  131.40    8.35
   6   0 -16  115.53    7.94
  -6   0  16  116.87    8.02
  -6   0  14    9.05    2.83
  -6   0  14   11.33    2.59
   6   0 -14   11.63    2.40
  -6   0  14   12.72    2.63
  -6   0  14   17.85    2.87
  -6   0  14    6.71    2.35
   6   0 -14   10.13    2.69
  -6   0  12    4.98    2.46
  -6   0  12    2.07    2.18
   6   0 -12    0.80    1.92
  -6   0  12    2.52    2.02
  -6   0  12    3.24    2.03
   6   0 -12   -0.79    1.91
  -6   0  12   -0.47    1.74
   6   0 -10 1576.48   85.26
  -6   0  10 1516.75   85.87
  -6   0  10 1569.14   85.41
  -6   0  10 1500.98   85.55
  -6   0  10 1610.14   85.43
   6   0 -10 1601.38   85.63
   6   0  -8 1161.75   62.53
   6   0  -8 1118.92   62.39
   6   0  -8 1134.76   62.13
  -6   0   8 1161.98   62.21
   6   0  -8 1102.01   62.04
  -6   0   6  208.59   11.94
   6   0  -6  191.96   12.17
   6   0  -6  209.61   11.96
   6   0  -6  178.86   11.74
  -6   0   6  207.81   11.91
   6   0  -6  186.89   12.00
  -6   0   4  954.08   50.88
   6   0  -4  961.83   51.03
  -6   0   4  879.45   51.14
   6   0  -4  918.17   50.98
  -6   0   4  948.15   50.82
   6   0  -4  892.24   50.72
   6   0  -2 1093.89   59.91
   6   0  -2 1103.22   59.81
  -6   0   2 1115.51   59.93
   6   0  -2 1028.51   59.88
  -6   0   2 1114.78   59.77
  -6   0   2 1106.91   60.25
  -6   0   0  222.65   14.17
  -6   0   0  233.92   13.80
   6   0   0  244.49   13.81
   6   0   0  237.34   13.83
   6   0   0  218.90   13.75
  -6   0   0  230.32   13.66
   6   0   0  247.18   14.00
   6   0   2  276.72   16.80
   6   0   2  302.21   17.29
  -6   0  -2  284.31   17.30
   6   0   2  286.19   16.84
   6   0   2  292.43   16.92
  -6   0  -2  295.18   16.73
  -6   0  -2  282.25   16.92
   6   0   2  300.46   16.92
  -6   0  -4  477.57   26.81
   6   0   4  510.63   26.94
   6   0   4  484.03   26.74
   6   0   4  427.36   26.53
  -6   0  -4  474.10   26.57
  -6   0  -6    0.89    1.97
   6   0   6    0.95    1.78
   6   0   6   -0.40    1.82
  -6   0  -6   -0.18    1.64
  -6   0  -6    5.33    2.01
   6   0   8  240.30   14.43
  -6   0  -8  244.71   14.13
  -6   0  -8  234.59   14.22
  -6   0  -8  244.50   14.51
  -6   0  -8  249.01   14.73
   6   0   8  228.69   14.74
   6   0  10  210.31   13.95
  -6   0 -10  224.83   13.01
   6   0  10  207.24   13.27
   6   0  10  208.92   13.83
  -6   0 -10  228.67   13.74
  -6   0 -10  220.19   13.52
  -6   0 -10  225.66   13.27
   6   0  12   31.02    4.04
  -6   0 -12   27.10    3.62
  -6   0 -12   28.52    3.13
   6   0  12   28.01    3.33
  -6   0 -12   32.41    3.41
  -6   0 -14  246.25   15.10
   6   0  14  228.26   15.58
  -6   0 -14  242.07   14.34
  -6   0 -14  241.68   14.68
  -6   0 -16    6.20    3.19
   6   0  16    1.68    3.09
   6   0  16    2.43    3.21
  -6   0 -16   -0.81    2.17
  -6   0 -16    2.72    2.41
  -6   0 -18  704.18   38.74
   6   0  18  654.66   39.20
  -6   0 -20    8.61    4.26
  -6   0 -20    4.19    2.77
   6   0  20    4.80    3.68
  -6   0 -22    4.96    4.12
   6   0  22    4.99    3.64
  -6   0 -22    6.28    3.00
  -6   0 -24   35.53    6.25
   6   0  24   31.31    6.18
  -6   0 -24   29.94    4.60
  -6   0 -26    1.44    4.47
   6   0  26    6.16    4.80
  -6   0 -26    6.54    3.33
  -6   0 -28   34.92    6.75
   6   0  28   27.46    6.57
  -6   1  33   11.35    5.86
   6   1 -33   10.39    4.88
  -6   1  31   92.52    9.47
   6   1 -31   56.76    7.58
   6   1 -29    6.83    4.07
  -6   1  29    5.02    3.63
  -6   1  27   23.12    5.65
   6   1 -27   22.07    5.27
   6   1 -27   10.63    4.24
  -6   1  27   22.63    4.35
  -6   1  25  110.71    9.95
   6   1 -25  127.82    9.63
  -6   1  25  113.09    8.65
  -6   1  23   33.59    5.68
   6   1 -23   30.78    5.32
   6   1 -23   33.79    4.96
  -6   1  23   38.91    4.72
   6   1 -21  167.85   11.59
  -6   1  21  211.29   12.87
  -6   1  21  177.35   13.35
   6   1 -21  190.11   13.52
   6   1 -21  212.45   13.47
  -6   1  21  190.06   12.58
   6   1 -19  170.97   11.01
  -6   1  19  180.08   12.69
  -6   1  19  182.11   11.94
   6   1 -19  187.51   12.50
  -6   1  19  182.96   11.94
   6   1 -17  120.40    8.14
  -6   1  17  127.02    8.96
  -6   1  17  144.41    9.41
  -6   1  17  146.11   10.02
   6   1 -17  124.20    9.45
   6   1 -15  122.41    8.11
  -6   1  15  143.95    9.82
   6   1 -15  120.74    9.47
  -6   1  15  138.30    9.39
  -6   1  15  140.79    9.22
  -6   1  15  141.87    9.39
  -6   1  13  108.59    7.68
  -6   1  13   91.40    6.83
   6   1 -13   87.50    5.93
  -6   1  13  103.48    7.26
  -6   1  11   68.39    5.55
  -6   1  11   60.84    5.65
   6   1 -11   63.37    4.22
  -6   1  11   61.81    5.26
  -6   1  11   66.24    5.09
   6   1  -9  273.82   16.61
  -6   1   9  305.88   16.07
  -6   1   9  320.17   17.06
   6   1  -9  267.33   15.20
  -6   1   9  252.29   16.04
   6   1  -9  258.55   15.18
   6   1  -7  502.95   28.89
   6   1  -7  554.52   30.46
   6   1  -7  505.84   28.99
  -6   1   7  586.43   29.64
  -6   1   7  592.98   29.99
  -6   1   5 1535.09   76.11
   6   1  -5 1365.34   76.22
  -6   1   5 1464.03   76.43
   6   1  -5 1385.45   75.65
   6   1  -5 1279.19   75.76
  -6   1   5 1500.27   76.44
   6   1  -5 1378.17   76.98
  -6   1   3  113.30    7.01
  -6   1   3  121.38    7.68
   6   1  -3  110.45    7.33
   6   1  -3  111.14    8.02
   6   1  -3  112.30    6.89
  -6   1   3  126.63    7.50
  -6   1   1  205.84   12.13
   6   1  -1  188.10   11.01
   6   1  -1  200.25   12.11
   6   1  -1  174.94   11.90
  -6   1   1  182.21   10.76
  -6   1   1  196.21   11.23
   6   1   1  410.05   23.48
  -6   1  -1  456.18   24.41
   6   1   1  402.99   24.29
  -6   1  -1  407.11   22.94
   6   1   1  420.58   24.34
  -6   1  -1  435.35   23.35
  -6   1  -3  695.53   37.93
   6   1   3  673.81   39.30
  -6   1  -3  695.56   38.22
   6   1   3  693.28   39.36
   6   1   3  693.96   38.76
  -6   1  -3  751.70   39.39
  -6   1  -5  704.29   35.32
  -6   1  -5  666.90   33.91
   6   1   5  690.46   35.49
  -6   1  -5  660.95   33.98
   6   1   5  674.59   34.31
  -6   1  -5  640.54   33.84
   6   1   5  667.21   34.93
   6   1   5  640.81   35.36
  -6   1  -7  107.05    6.43
   6   1   7  104.82    7.72
   6   1   7   85.76    7.35
   6   1   7   95.50    7.26
  -6   1  -7  101.00    6.20
  -6   1  -7  102.76    6.17
   6   1   7  118.17    6.66
  -6   1  -9  473.88   25.91
  -6   1  -9  496.23   26.24
   6   1   9  457.11   27.21
   6   1   9  436.27   27.08
   6   1   9  454.18   25.99
   6   1   9  481.22   27.39
  -6   1 -11   77.49    5.15
   6   1  11   73.40    6.43
  -6   1 -11   78.90    5.52
   6   1  11   92.68    6.77
   6   1  11   78.39    6.89
   6   1  11   72.44    5.10
   6   1  11   74.63    6.47
   6   1  13   56.46    5.84
   6   1  13   62.12    5.85
   6   1  13   54.32    5.54
   6   1  13   54.95    4.09
  -6   1 -13   54.26    4.25
  -6   1 -13   58.75    4.70
  -6   1 -15  357.44   20.89
   6   1  15  410.81   23.68
  -6   1 -15  432.20   21.98
   6   1  15  425.87   23.79
   6   1  17  153.94   11.96
  -6   1 -17  166.90   10.30
   6   1  17  155.97   11.89
   6   1  19  150.63   11.35
  -6   1 -19  134.73    9.17
   6   1  19  127.08   10.62
   6   1  21   59.57    7.46
   6   1  21   78.96    8.42
  -6   1 -21   65.66    5.76
   6   1  21   73.18    7.64
   6   1  23   56.73    6.94
  -6   1 -23   68.64    8.10
   6   1  23   67.15    7.70
  -6   1 -23   58.75    5.68
   6   1  23   58.92    7.76
   6   1  25   17.96    5.81
   6   1  25    9.90    4.86
  -6   1 -25   18.38    5.68
   6   1  25   12.50    5.75
  -6   1 -27    3.13    4.74
   6   1  27   -2.36    5.80
   6   2 -32    5.39    4.73
  -6   2  32    5.07    5.56
  -6   2  32    6.53    5.72
   6   2 -30   -1.27    4.29
  -6   2  30    0.77    5.25
  -6   2  30   -1.58    4.83
  -6   2  28   30.21    6.34
   6   2 -28   29.38    5.56
  -6   2  28   16.51    5.90
   6   2 -28   27.34    5.67
  -6   2  26    0.68    4.15
   6   2 -26    2.26    3.94
  -6   2  26    4.03    4.56
   6   2 -26    2.34    4.32
  -6   2  24    6.99    4.55
   6   2 -24   12.79    4.39
  -6   2  24    9.40    4.65
   6   2 -24   10.73    4.39
  -6   2  22   81.85    8.28
   6   2 -22   66.77    7.34
   6   2 -22   68.62    7.53
  -6   2  20   38.61    5.54
   6   2 -20   31.06    5.08
   6   2 -20   37.34    5.24
  -6   2  20   44.99    6.04
   6   2 -18    2.23    3.15
  -6   2  18    7.60    3.63
   6   2 -18    1.60    1.43
  -6   2  18    1.10    2.03
  -6   2  18    3.03    3.89
  -6   2  16   64.79    6.59
   6   2 -16   56.98    6.00
  -6   2  16   65.42    6.48
  -6   2  16   63.85    4.68
   6   2 -16   50.53    3.73
   6   2 -16   59.25    5.77
   6   2 -14  121.79    9.05
   6   2 -14  119.78    8.64
  -6   2  14  128.95    7.55
  -6   2  14  133.56    9.61
  -6   2  14  147.33    8.67
   6   2 -14  105.08    6.51
   6   2 -14  125.24    8.88
   6   2 -12   40.81    4.95
   6   2 -12   44.62    5.01
  -6   2  12   52.64    5.73
  -6   2  12   59.33    4.78
   6   2 -10   46.20    5.15
  -6   2  10   56.09    3.88
   6   2 -10   47.84    5.06
  -6   2  10   58.48    5.73
  -6   2  10   52.79    4.53
  -6   2   8  242.96   13.53
  -6   2   8  223.25   13.88
  -6   2   8  241.61   15.34
   6   2  -8  226.95   14.84
   6   2  -6   72.74    6.33
  -6   2   6   75.94    5.28
   6   2  -4   37.69    4.35
   6   2  -4   33.09    2.34
  -6   2   4   37.36    2.98
   6   2  -2  149.64    9.50
  -6   2   2  181.01    9.49
   6   2  -2  160.34    9.31
   6   2   0  501.42   28.30
  -6   2   0  510.96   27.58
   6   2   0  505.82   29.72
   6   2   2  243.18   15.61
   6   2   2  231.69   15.54
   6   2   2  248.15   14.41
   6   2   4   98.36    7.61
   6   2   4   85.82    6.50
  -6   2  -4   98.96    7.47
   6   2   4   91.31    7.54
   6   2   6  209.28   14.05
   6   2   6  238.29   15.12
  -6   2  -6  246.47   14.83
   6   2   8   39.30    4.36
   6   2   8   33.08    4.74
   6   2   8   44.95    5.12
  -6   2 -10  131.53    5.20
   6   2  10  137.32    8.84
   6   2  10  125.17    8.51
   6   2  10  143.82    8.23
  -6   2 -12   85.40    5.55
  -6   2 -12   99.58    7.96
   6   2  12   85.54    7.48
   6   2  12   84.26    7.99
   6   2  12   80.87    7.78
  -6   2 -12   90.13    5.43
   6   2  14   93.12    7.92
  -6   2 -14   83.48    7.76
  -6   2 -14   81.53    5.42
   6   2  14   80.71    7.51
   6   2  14   79.35    7.97
   6   2  16   70.43    7.67
  -6   2 -16   83.04    5.68
   6   2  16   91.49    8.41
  -6   2 -16   85.84    8.25
   6   2  18  154.53   12.70
  -6   2 -18  183.98   13.08
   6   2  18  154.57   12.48
  -6   2 -20  123.16   10.49
   6   2  20  108.51   10.20
   6   2  20  119.08   10.38
   6   2  20   96.78    9.96
   6   2  22   41.02    6.72
   6   2  22   34.27    6.32
   6   2  22   32.87    6.23
  -6   2 -22   38.65    6.47
   6   2  24   -1.43    4.95
   6   2  24    0.70    4.76
   6   2  24   -6.47    5.05
  -6   2 -24   -0.74    4.57
   6   2  26    8.58    5.94
   6   2  26    6.04    4.91
  -6   2 -26    4.74    5.42
   6   2  26    0.74    4.99
   6   3 -29   11.43    5.01
  -6   3  29   16.70    6.49
  -6   3  29    3.21    5.34
  -6   3  27    7.09    5.23
  -6   3  27   -1.50    4.86
   6   3 -27   -0.64    4.38
   6   3 -27   -3.02    4.77
   6   3 -25   26.81    5.74
  -6   3  25   40.07    6.99
  -6   3  25   32.39    6.41
   6   3 -25   37.57    5.32
   6   3 -25   32.27    5.92
   6   3 -23   85.98    8.57
  -6   3  23   83.16    9.04
  -6   3  23   94.92    9.25
   6   3 -23   88.20    7.70
   6   3 -23   58.12    7.44
   6   3 -21   31.55    5.56
  -6   3  21   26.43    5.74
  -6   3  21   41.62    6.19
   6   3 -21   24.17    4.85
   6   3 -21   30.31    4.74
  -6   3  19    4.36    4.28
   6   3 -19    3.78    3.31
   6   3 -19    5.88    3.59
   6   3 -19    6.33    3.97
   6   3 -17   83.53    7.67
   6   3 -17   79.91    7.39
   6   3 -17   91.69    8.43
   6   3 -15  328.23   20.96
   6   3 -15  306.30   21.13
   6   3 -15  332.43   20.44
  -6   3  13    0.32    2.76
   6   3 -13    1.22    3.12
   6   3 -13    0.31    2.63
  -6   3  13    0.54    3.94
   6   3 -13   -3.31    3.46
   6   3 -11  463.94   29.32
   6   3 -11  512.18   30.65
   6   3 -11  493.97   30.29
  -6   3  11  584.91   29.76
   6   3  -9   40.46    5.10
  -6   3   9   49.33    4.39
  -6   3   7  311.05   17.06
  -6   3   7  325.85   18.27
   6   3  -7  269.25   19.23
   6   3  -7  312.62   19.56
  -6   3   5  242.57   13.79
   6   3  -5  220.99   15.77
  -6   3   5  257.19   14.39
   6   3  -5  228.51   15.80
  -6   3   3   47.04    3.52
   6   3  -3   35.45    3.06
   6   3  -3   39.26    5.10
   6   3  -3   49.38    5.29
  -6   3   1   94.36    6.26
   6   3  -1   89.88    6.06
   6   3  -1   81.02    7.28
   6   3  -1   85.59    7.63
   6   3  -1   89.43    7.79
  -6   3  -1  117.77    7.55
   6   3   1  111.82    8.67
   6   3   1   95.82    7.17
  -6   3  -3   86.80    6.59
   6   3   3   79.74    6.34
   6   3   3   91.62    7.69
   6   3   5   16.93    3.27
   6   3   5   19.13    4.18
  -6   3  -5   14.74    3.22
   6   3   5   22.73    4.34
   6   3   7   28.49    4.24
   6   3   7   29.09    5.16
  -6   3  -7   37.50    4.51
  -6   3  -9  332.68   19.44
   6   3   9  293.65   19.09
   6   3   9  287.29   19.79
   6   3  11   16.61    4.21
   6   3  11   24.95    4.99
   6   3  11   14.88    4.93
  -6   3 -11   24.65    4.52
   6   3  13   99.98    9.65
  -6   3 -13  122.62    9.48
   6   3  13   95.55    8.96
   6   3  13  107.64    9.69
  -6   3 -15  210.63   14.30
   6   3  15  169.41   13.14
   6   3  15  183.55   14.33
   6   3  15  199.31   14.05
   6   3  17   63.99    7.03
   6   3  17   61.18    7.46
   6   3  17   63.02    8.03
  -6   3 -17   77.78    7.85
   6   3  19   37.81    5.94
   6   3  19   35.44    6.50
   6   3  19   37.24    6.77
  -6   3 -19   42.72    6.57
   6   3  21   -2.40    4.32
   6   3  21    1.40    4.92
   6   3  21    5.66    5.52
  -6   3 -21    5.59    4.64
   6   3  23   29.05    5.98
   6   3  23   29.58    7.04
   6   3  23   19.12    6.39
  -6   3 -23   25.57    6.09
   6   3  25    1.39    5.05
  -6   3 -25    1.61    5.25
   6   3  25    5.38    6.10
   6   3  25    1.64    5.77
  -6   4  26   27.88    6.83
   6   4 -26   26.35    6.34
  -6   4  24    8.32    5.50
   6   4 -24   14.07    5.26
  -6   4  22   44.46    7.54
   6   4 -22   47.10    6.96
   6   4 -20   44.82    6.73
   6   4 -20   53.43    6.41
   6   4 -18   31.22    5.98
   6   4 -18   34.74    4.92
   6   4 -18   33.47    5.39
   6   4 -16   45.42    6.37
   6   4 -16   46.89    5.19
   6   4 -16   41.17    5.90
   6   4 -14  157.41   10.49
   6   4 -14  152.16   11.74
   6   4 -14  181.11   12.68
   6   4 -14  139.68   10.55
   6   4 -12   30.06    4.32
   6   4 -12   41.93    5.66
  -6   4  12   43.82    6.44
   6   4 -12   26.00    5.35
   6   4 -10  561.63   33.52
   6   4 -10  540.47   32.41
   6   4 -10  584.70   33.91
   6   4  -8  369.87   23.72
   6   4  -8  376.53   22.91
   6   4  -8  384.23   23.94
   6   4  -6  113.55    9.19
   6   4  -6  122.45    9.98
   6   4  -6  122.64   10.07
   6   4  -4   87.92    8.01
   6   4  -4   86.11    8.45
   6   4  -4   99.19    8.59
   6   4  -2  264.29   17.22
   6   4  -2  263.48   17.55
   6   4  -2  280.53   17.82
   6   4  -2  245.51   15.25
   6   4   0   27.88    3.49
   6   4   0   26.69    5.06
   6   4   0   22.77    4.77
   6   4   0   23.18    5.05
   6   4   2  377.79   23.99
   6   4   2  362.71   22.34
   6   4   2  391.47   24.31
   6   4   2  400.55   24.30
   6   4   4   15.11    3.50
   6   4   4    9.66    4.31
   6   4   4   10.87    4.77
  -6   4  -4   19.62    3.41
   6   4   6   68.00    6.69
  -6   4  -6   85.72    6.81
   6   4   6   62.97    7.70
  -6   4  -8  111.80    8.79
   6   4   8  103.54    9.91
   6   4   8  100.15    9.81
   6   4   8   99.33    8.57
   6   4  10    5.70    4.86
  -6   4 -10    7.44    3.62
   6   4  10    5.25    3.85
   6   4  10    6.29    4.61
  -6   4 -12   75.44    7.38
   6   4  12   59.57    7.75
   6   4  12   67.23    7.41
   6   4  14   46.10    5.74
   6   4  14   53.03    6.88
  -6   4 -14   57.89    6.71
   6   4  14   52.98    7.42
   6   4  16    1.84    3.49
   6   4  16    6.93    4.62
   6   4  16    2.92    5.01
   6   4  18   17.07    4.52
   6   4  18    8.89    4.96
   6   4  18    2.29    5.25
   6   4  20    8.14    5.16
   6   4  20    5.55    5.82
   6   4  22   53.40    8.15
   6   4  22   43.92    8.38
  -6   5  21    4.46    5.77
   6   5 -21   -1.42    5.09
  -6   5  19   40.29    7.95
   6   5 -19   50.55    7.41
  -6   5  17   13.99    6.21
   6   5 -17    9.48    5.05
   6   5 -17    7.71    4.62
  -6   5  15   46.49    7.43
   6   5 -15   29.00    5.78
   6   5 -15   45.57    6.91
   6   5 -13    9.60    4.70
   6   5 -13   12.28    5.37
   6   5 -11   68.27    7.91
   6   5 -11   71.89    8.20
   6   5  -9    2.15    3.55
   6   5  -9    3.17    4.34
   6   5  -9    4.09    4.30
   6   5  -7  136.75   11.60
   6   5  -7  137.21   11.60
   6   5  -7  134.13   10.74
   6   5  -5   46.73    6.26
   6   5  -5   56.32    7.23
   6   5  -5   53.67    7.27
   6   5  -3    7.93    4.39
   6   5  -3    8.85    4.59
   6   5  -3   10.46    4.74
   6   5  -1  124.59   10.79
   6   5  -1  115.07   10.87
   6   5  -1  119.21   10.38
   6   5   1   13.00    4.98
   6   5   1    5.16    4.54
   6   5   1    7.02    4.36
   6   5   3   37.73    6.94
   6   5   3   41.06    6.48
   6   5   5  113.23   10.78
   6   5   5  122.15   11.12
   6   5   5  114.00    9.27
   6   5   7   13.75    5.68
   6   5   7   14.97    4.40
   6   5   7   21.85    5.98
   6   5   9   17.99    5.85
   6   5   9    0.52    3.86
   6   5  11    5.26    5.58
   6   5  11    5.72    4.34
   6   5  13    8.61    5.58
   6   5  13    8.78    4.55
   6   5  15    4.10    4.83
   6   5  17   10.21    5.97
   6   5  17    2.95    5.14
   6   6 -12    3.89    4.81
   6   6 -12    2.93    4.98
   6   6 -10    0.66    4.65
   6   6 -10    1.46    4.93
   6   6  -8    2.71    4.85
   6   6  -8    1.45    4.73
   6   6  -6   -0.69    5.11
   6   6  -6   -1.43    4.84
   6   6  -4    7.68    5.09
   6   6  -4    4.22    4.79
   6   6  -4    6.44    5.24
   6   6  -2   27.59    5.91
   6   6  -2   20.91    6.32
   6   6  -2   26.51    6.19
   6   6   0   31.13    6.40
   6   6   0   30.35    6.91
   6   6   2   14.65    5.80
   6   6   2   10.64    5.67
   6   6   4    0.73    4.82
   6   6   4   -3.13    5.56
   6   6   6    4.60    5.76
   6   6   6   -2.42    5.34
   6   6   8   23.26    6.84
   7  -6 -11   -3.64    5.13
   7  -6 -11    0.52    3.92
   7  -6  -9   47.31    7.35
   7  -6  -9   38.59    5.96
   7  -6  -7    4.85    4.94
   7  -6  -7    3.21    3.85
   7  -6  -5    8.77    5.06
   7  -6  -3   16.17    5.21
   7  -6  -1   11.24    4.82
  -7  -6  -1    4.99    4.87
   7  -6   1   14.92    5.08
  -7  -6  -3    0.72    5.11
   7  -6   3    0.62    4.27
  -7  -6  -5   18.29    5.98
   7  -6   5   30.31    6.24
   7  -5 -20   27.61    4.97
   7  -5 -20   18.19    5.30
   7  -5 -18    4.33    3.54
   7  -5 -18   -0.54    3.95
   7  -5 -16    2.79    3.15
   7  -5 -16   -2.58    4.03
   7  -5 -14   30.57    6.10
   7  -5 -14   29.11    4.53
   7  -5 -14   27.06    4.99
   7  -5 -12    0.66    4.52
   7  -5 -12    0.33    2.81
   7  -5 -10   48.06    7.03
   7  -5 -10   44.86    5.70
   7  -5  -8  114.26   10.39
   7  -5  -8  114.47    9.17
   7  -5  -6   -1.80    4.08
   7  -5  -6    0.38    3.08
   7  -5  -4   15.84    4.98
   7  -5  -4   21.01    3.81
   7  -5  -2   18.19    4.76
   7  -5  -2   13.37    3.11
   7  -5   0   32.30    5.68
   7  -5   0   34.18    3.94
  -7  -5   0   29.15    4.99
   7  -5   2   14.28    4.68
  -7  -5  -2   16.04    4.12
   7  -5   4   27.67    5.49
  -7  -5  -4   12.53    4.12
  -7  -5  -4   19.28    5.34
  -7  -5  -6   85.86    8.90
  -7  -5  -6   73.40    7.68
  -7  -5  -8   -1.34    4.29
   7  -5   8    2.25    3.90
  -7  -5 -10   11.65    5.40
   7  -5  10   15.49    4.62
   7  -5  12   26.89    5.62
   7  -5  14    7.75    4.86
   7  -4 -25   -3.67    3.90
   7  -4 -23   16.59    4.39
   7  -4 -21    9.47    3.90
   7  -4 -21   22.64    4.77
   7  -4 -19   66.29    6.44
   7  -4 -19   70.24    6.96
   7  -4 -19   57.35    6.38
   7  -4 -17  143.27    9.99
   7  -4 -17  141.42   10.43
   7  -4 -17  116.19    9.75
   7  -4 -15   26.53    4.00
   7  -4 -15   28.44    4.74
   7  -4 -13   43.74    4.67
   7  -4 -13   37.05    5.13
   7  -4 -11    3.87    2.58
   7  -4 -11    9.67    3.47
   7  -4  -9  375.85   22.51
   7  -4  -9  404.20   23.46
   7  -4  -7   59.14    4.90
   7  -4  -7   66.71    5.89
   7  -4  -7   61.69    6.84
   7  -4  -5  137.72    8.70
   7  -4  -5  138.61    9.62
   7  -4  -5  131.24   10.93
   7  -4  -3   78.53    5.23
   7  -4  -3   78.15    6.22
   7  -4  -3   68.91    7.37
   7  -4  -1   79.15    4.80
   7  -4  -1   86.95    6.88
   7  -4   1  145.38   10.64
   7  -4   1  132.71    8.74
  -7  -4  -1  120.32    9.94
   7  -4   3   78.94    7.71
  -7  -4  -3   75.98    7.24
   7  -4   3   83.88    5.87
  -7  -4  -5  217.00   14.10
  -7  -4  -5  240.97   15.86
   7  -4   5  253.07   14.03
   7  -4   5  275.82   16.77
   7  -4   7   84.83    7.89
  -7  -4  -7   72.42    7.06
   7  -4   9   92.59    8.36
  -7  -4  -9   83.14    8.57
  -7  -4 -11  123.28   10.88
   7  -4  11  132.18   10.73
   7  -4  13   23.39    5.21
  -7  -4 -13   25.20    5.42
   7  -4  15   18.45    4.65
   7  -4  15    9.37    4.38
  -7  -4 -15   11.96    4.78
   7  -4  17   -0.53    3.89
   7  -4  17   -0.58    4.15
  -7  -4 -17    2.61    4.30
   7  -4  19   11.97    4.83
  -7  -4 -19   12.76    5.31
   7  -4  19   12.78    4.99
   7  -3 -28    1.62    4.06
   7  -3 -28    5.53    4.16
   7  -3 -26    2.35    4.12
   7  -3 -26    3.60    3.94
   7  -3 -26    4.63    3.84
   7  -3 -24   36.84    5.91
   7  -3 -24   42.98    5.82
   7  -3 -24   42.89    5.77
   7  -3 -22    6.94    3.75
   7  -3 -22   16.69    4.03
   7  -3 -20   20.62    4.47
   7  -3 -20   19.74    4.05
  -7  -3  20   26.28    4.64
   7  -3 -18  247.33   15.93
   7  -3 -18  251.88   15.61
  -7  -3  18  223.97   15.32
   7  -3 -16    9.00    3.45
   7  -3 -16   12.28    3.20
  -7  -3  16    7.37    2.84
   7  -3 -14   25.01    4.13
   7  -3 -14   35.53    4.44
  -7  -3  14   21.92    3.37
   7  -3 -14   29.50    3.79
   7  -3 -12  112.02    7.91
  -7  -3  12   96.76    7.32
   7  -3 -10  223.92   14.52
   7  -3 -10  233.18   14.03
   7  -3  -8  403.60   23.21
   7  -3  -8  406.88   23.86
   7  -3  -8  409.84   24.98
   7  -3  -6  364.92   21.00
   7  -3  -6  348.71   20.20
   7  -3  -4  241.58   12.39
   7  -3  -4  265.40   13.42
   7  -3  -2  343.47   17.95
   7  -3  -2  344.75   18.19
   7  -3  -2  310.33   17.13
   7  -3  -2  312.18   17.29
   7  -3   0   10.76    2.26
  -7  -3   0    6.99    1.81
   7  -3   0    8.49    2.27
  -7  -3  -2   11.98    3.39
   7  -3   2    9.29    2.28
   7  -3   2    8.72    1.92
  -7  -3  -2    7.25    2.24
  -7  -3  -2    9.48    2.12
   7  -3   2    5.63    3.10
  -7  -3  -4    6.87    2.00
  -7  -3  -4    1.91    1.76
   7  -3   4    4.08    2.99
  -7  -3  -4    4.26    2.88
  -7  -3  -6   43.34    5.30
  -7  -3  -6   43.25    4.35
   7  -3   6   52.51    5.61
  -7  -3  -6   38.93    5.45
   7  -3   6   50.72    3.60
  -7  -3  -6   36.36    3.48
  -7  -3  -8  104.01    8.92
   7  -3   8  119.09    8.75
  -7  -3 -10   91.74    8.61
   7  -3  10  105.82    8.60
   7  -3  12   87.61    7.57
  -7  -3 -12   61.91    7.21
  -7  -3 -14   92.47    8.55
   7  -3  14   84.71    8.16
  -7  -3 -16   54.28    6.83
   7  -3  16   55.00    6.74
   7  -3  18   31.41    6.05
  -7  -3 -18   42.59    6.24
   7  -3  18   47.92    6.48
   7  -3  20   15.16    5.25
  -7  -3 -20   14.72    5.08
   7  -3  20   14.59    4.54
   7  -3  22   -2.03    4.95
  -7  -3 -22   -2.43    4.29
   7  -3  22    1.87    4.75
   7  -3  24   10.14    5.40
   7  -3  24   10.02    5.14
  -7  -3 -24    9.46    4.80
  -7  -2  31    5.89    5.27
   7  -2 -31   17.56    4.56
   7  -2 -31   11.21    4.81
   7  -2 -29   45.07    6.08
   7  -2 -29   58.76    6.68
   7  -2 -27   15.11    4.37
   7  -2 -27   14.26    4.41
   7  -2 -27   24.17    5.69
   7  -2 -25    0.90    3.25
   7  -2 -25    0.47    3.67
   7  -2 -25   -1.14    4.34
  -7  -2  23   26.64    4.92
   7  -2 -23   35.71    4.81
   7  -2 -23   27.34    4.55
   7  -2 -23   27.35    5.14
  -7  -2  21    8.28    3.68
   7  -2 -21    5.98    3.29
   7  -2 -19  152.93    9.91
   7  -2 -19  134.80    9.75
  -7  -2  19  127.50    9.84
  -7  -2  19  122.88    8.19
   7  -2 -17  119.54    7.79
  -7  -2  17  108.65    7.84
   7  -2 -15   57.70    5.29
   7  -2 -15   51.23    5.28
  -7  -2  15   63.44    5.59
  -7  -2  13   46.99    5.04
   7  -2 -13   65.59    5.35
   7  -2 -13   58.32    5.42
   7  -2 -11  148.20    9.94
   7  -2 -11  128.17    8.41
   7  -2 -11  131.22    8.85
   7  -2 -11  145.55    9.02
   7  -2  -9  213.85   14.17
   7  -2  -9  221.06   13.03
   7  -2  -9  212.71   14.18
   7  -2  -9  213.33   13.56
   7  -2  -9  213.32   13.38
   7  -2  -7   17.15    2.43
  -7  -2   7   19.38    3.48
   7  -2  -7   22.20    3.83
   7  -2  -7   21.44    3.87
   7  -2  -7   31.29    3.28
   7  -2  -7   21.74    3.33
   7  -2  -7   26.41    3.67
  -7  -2   5   97.35    8.21
   7  -2  -5  118.23    8.73
   7  -2  -5  118.68    7.62
   7  -2  -5  114.84    7.12
   7  -2  -5  107.20    8.39
   7  -2  -3  117.74    7.36
   7  -2  -3   99.88    8.39
  -7  -2   3   99.42    6.54
   7  -2  -3  119.41    8.43
  -7  -2   3  118.83    8.43
   7  -2  -3  117.87    6.80
   7  -2  -1  157.77    8.97
  -7  -2   1  149.41   10.69
  -7  -2   1  148.10    9.88
  -7  -2   1  158.80   10.82
   7  -2  -1  161.22    9.95
  -7  -2   1  157.19   10.67
   7  -2  -1  162.67   11.10
   7  -2  -1  169.39    9.74
   7  -2  -1  161.83   10.75
  -7  -2   1  146.68    9.26
  -7  -2  -1  352.00   21.88
   7  -2   1  401.50   21.29
   7  -2   1  373.14   21.91
  -7  -2  -1  343.84   20.54
  -7  -2  -1  369.25   21.79
  -7  -2  -1  378.94   22.05
  -7  -2  -1  350.72   20.82
  -7  -2  -3   13.34    3.06
   7  -2   3   14.36    2.74
  -7  -2  -3    9.80    2.09
  -7  -2  -3   10.92    3.01
  -7  -2  -3   10.77    3.28
  -7  -2  -3    9.26    2.07
  -7  -2  -5   19.90    3.91
  -7  -2  -5   27.92    3.20
  -7  -2  -5   29.62    4.30
  -7  -2  -5   35.35    4.36
  -7  -2  -7  135.46    9.22
  -7  -2  -7  142.55   10.17
   7  -2   7  143.62    8.26
  -7  -2  -7  126.57   10.02
  -7  -2  -9   30.94    3.91
  -7  -2  -9   39.86    4.94
   7  -2  11   63.92    6.25
  -7  -2 -11   57.14    6.11
  -7  -2 -13  188.53   13.24
   7  -2  13  192.22   13.32
   7  -2  15    8.83    3.83
  -7  -2 -15    3.18    3.29
   7  -2  17   37.27    5.40
  -7  -2 -17   37.84    5.53
   7  -2  19  158.27   12.71
  -7  -2 -19  178.92   12.74
   7  -2  21   16.80    5.49
  -7  -2 -21   12.71    4.32
   7  -2  21   17.41    4.86
   7  -2  23   11.60    5.35
   7  -2  23   12.48    5.09
  -7  -2 -23   13.88    4.37
   7  -2  25   10.06    5.71
   7  -2  25    5.98    5.16
  -7  -2 -25    4.07    4.80
  -7  -2 -25    3.37    4.20
  -7  -1  32   20.28    6.13
   7  -1 -32   18.10    4.60
   7  -1 -30   14.35    4.23
  -7  -1  30   20.90    5.95
  -7  -1  28   42.52    6.77
   7  -1 -28   53.68    7.40
   7  -1 -28   46.73    5.65
   7  -1 -28   41.68    5.96
  -7  -1  26   30.47    5.58
   7  -1 -26   32.84    5.98
   7  -1 -26   35.85    4.91
   7  -1 -26   30.85    4.89
  -7  -1  26   26.95    4.69
  -7  -1  24  142.79   11.66
  -7  -1  24  123.57   10.22
   7  -1 -24  149.36   11.85
   7  -1 -24  148.56   10.98
   7  -1 -24  169.80   10.91
  -7  -1  22    9.12    3.24
   7  -1 -22   17.27    3.61
  -7  -1  22    9.62    4.04
   7  -1 -22   21.55    4.17
  -7  -1  20  234.29   15.14
  -7  -1  20  196.59   13.67
   7  -1 -20  211.09   14.31
   7  -1 -20  245.19   14.43
  -7  -1  18   50.87    4.75
   7  -1 -18   53.64    5.66
   7  -1 -18   57.06    5.30
   7  -1 -18   59.86    5.53
  -7  -1  18   50.89    5.80
   7  -1 -16  159.36   10.22
  -7  -1  16  129.81    8.93
  -7  -1  16  133.27   10.04
   7  -1 -16  144.72    9.80
   7  -1 -16  142.61    9.68
   7  -1 -14  345.29   20.49
  -7  -1  14  331.82   20.39
  -7  -1  14  315.61   19.25
  -7  -1  14  351.15   20.02
   7  -1 -14  357.87   20.23
   7  -1 -12   89.56    7.02
  -7  -1  12   75.35    6.49
   7  -1 -12   92.15    6.90
  -7  -1  12   83.02    6.32
  -7  -1  12   84.94    6.55
   7  -1 -12   80.35    6.29
   7  -1 -10  171.16   11.45
   7  -1 -10  181.32   11.08
   7  -1 -10  161.40   11.24
  -7  -1  10  159.84   10.79
   7  -1 -10  174.91   10.87
   7  -1 -10  169.00   10.79
  -7  -1  10  177.61   11.12
  -7  -1   8  177.86   12.30
   7  -1  -8  208.04   12.47
   7  -1  -8  221.10   13.02
   7  -1  -8  221.81   12.81
   7  -1  -8  200.96   12.74
   7  -1  -8  189.16   12.13
   7  -1  -8  201.72   12.11
  -7  -1   8  176.40   12.27
   7  -1  -6  231.79   14.62
   7  -1  -6  281.78   14.03
   7  -1  -6  268.04   14.86
   7  -1  -6  287.24   14.76
  -7  -1   6  249.22   14.30
   7  -1  -4  737.04   41.61
  -7  -1   4  774.19   42.30
   7  -1  -4  812.63   42.71
   7  -1  -4  831.21   42.53
  -7  -1   4  730.71   41.41
  -7  -1   4  709.12   41.98
  -7  -1   2   72.96    5.90
   7  -1  -2   69.50    5.97
  -7  -1   2   79.43    6.26
   7  -1  -2   95.01    5.58
  -7  -1   2   78.45    5.43
   7  -1  -2   92.81    6.40
   7  -1   0   11.18    2.52
  -7  -1   0    5.22    2.18
  -7  -1   0    9.57    2.01
   7  -1   0   10.36    2.35
  -7  -1   0    6.90    2.50
   7  -1   0    6.99    1.60
   7  -1   2  411.17   22.48
  -7  -1  -2  377.03   21.72
   7  -1   2  398.65   22.30
  -7  -1  -2  382.25   22.31
   7  -1   2  363.66   21.23
  -7  -1  -4  348.78   22.37
   7  -1   4  376.63   22.08
  -7  -1  -4  383.14   21.69
   7  -1   4  394.76   22.31
   7  -1   4  378.43   21.39
  -7  -1  -4  370.43   21.97
  -7  -1  -4  375.95   22.17
   7  -1   6  346.63   20.46
  -7  -1  -6  333.99   19.96
   7  -1   6  345.23   20.50
  -7  -1  -6  340.73   20.20
   7  -1   6  338.66   19.49
  -7  -1  -6  346.34   20.49
  -7  -1  -6  348.05   20.50
   7  -1   8   40.75    4.45
  -7  -1  -8   42.83    4.51
   7  -1   8   42.45    3.48
  -7  -1  -8   31.65    4.05
  -7  -1  -8   35.60    3.94
   7  -1   8   38.67    4.46
  -7  -1  -8   41.32    4.35
  -7  -1 -10   16.66    3.07
   7  -1  10   24.01    3.82
  -7  -1 -10   20.44    3.31
   7  -1  10   16.75    2.22
  -7  -1 -10   17.89    3.22
  -7  -1 -10   19.09    3.60
  -7  -1 -12  170.30   11.31
   7  -1  12  163.48    9.79
  -7  -1 -12  159.91   10.97
  -7  -1 -12  175.46   11.72
  -7  -1 -14   60.32    5.46
  -7  -1 -14   52.39    5.49
  -7  -1 -16  209.02   13.69
  -7  -1 -16  213.00   14.00
   7  -1  18   72.04    7.56
   7  -1  18   71.86    6.50
  -7  -1 -18   79.85    6.92
   7  -1  20   30.39    5.55
  -7  -1 -20   42.48    5.09
   7  -1  20   33.16    4.61
   7  -1  22   52.06    7.69
  -7  -1 -22   60.38    6.29
   7  -1  22   54.09    7.15
  -7  -1 -24   22.56    5.63
   7  -1  24   19.77    6.18
   7  -1  24   17.35    5.53
  -7  -1 -24   14.34    4.30
   7  -1  26    4.06    5.65
   7  -1  26    3.51    5.00
  -7  -1 -26    6.82    4.03
  -7  -1 -26    8.76    5.38
  -7   0  33   21.93    5.29
   7   0 -33   20.02    5.48
  -7   0  33   30.65    6.77
  -7   0  31    3.69    4.95
  -7   0  31    4.02    4.29
   7   0 -31    6.04    4.45
  -7   0  31    5.40    5.12
  -7   0  29   18.19    4.92
  -7   0  29   19.09    4.53
   7   0 -29   12.42    4.30
  -7   0  29    2.86    4.87
  -7   0  27   19.46    4.40
  -7   0  27   12.01    4.61
  -7   0  25   21.26    5.07
  -7   0  25   14.31    4.16
  -7   0  25   17.09    4.30
  -7   0  23  322.46   19.96
  -7   0  23  296.92   19.50
  -7   0  23  320.25   20.75
  -7   0  21  882.88   48.49
  -7   0  21  840.85   47.40
  -7   0  21  841.95   47.49
   7   0 -21  757.57   47.36
   7   0 -21  849.18   46.81
   7   0 -19   34.56    4.17
  -7   0  19   42.03    4.89
  -7   0  19   41.91    4.97
   7   0 -19   42.32    5.03
  -7   0  19   30.19    4.97
  -7   0  17   24.41    4.33
  -7   0  17   24.23    3.87
   7   0 -17   19.20    3.26
  -7   0  17   13.29    3.26
   7   0 -17   17.09    3.34
   7   0 -15  138.23    9.73
   7   0 -15  134.58    9.15
  -7   0  15  139.14   10.09
  -7   0  15  132.75    9.65
  -7   0  15  134.56    9.50
  -7   0  15  143.37    9.57
  -7   0  15  143.41    9.50
   7   0 -13  122.49    8.73
   7   0 -13  127.84    8.31
  -7   0  13  113.85    8.90
  -7   0  13  125.07    8.58
  -7   0  13  122.53    8.46
  -7   0  13  127.23    8.79
  -7   0  13  120.27    8.45
   7   0 -11  970.95   53.34
  -7   0  11  894.78   53.69
  -7   0  11 1001.34   53.55
  -7   0  11  973.23   53.48
   7   0 -11  984.84   53.79
   7   0  -9   37.62    3.74
   7   0  -9   39.28    4.08
   7   0  -9   32.75    3.54
  -7   0   9   38.21    3.86
  -7   0   9   34.37    3.58
   7   0  -9   36.02    3.56
   7   0  -7  245.35   14.63
   7   0  -7  256.01   14.90
   7   0  -7  253.65   14.36
   7   0  -7  252.96   14.46
  -7   0   7  258.38   14.45
   7   0  -5 1993.68  109.76
  -7   0   5 2077.33  109.58
   7   0  -5 1998.47  109.94
  -7   0   5 2043.84  109.54
   7   0  -5 2101.56  109.80
  -7   0   5 1929.74  109.95
   7   0  -5 1997.31  109.69
   7   0  -5 1986.65  109.42
   7   0  -3    2.35    1.97
  -7   0   3    0.26    2.14
  -7   0   3   -0.81    1.98
   7   0  -3    4.62    2.33
   7   0  -3   -0.90    1.67
  -7   0   3    0.72    2.01
   7   0  -1  266.76   15.93
   7   0  -1  268.43   15.85
  -7   0   1  300.59   16.10
  -7   0   1  258.37   16.30
  -7   0   1  263.97   15.70
   7   0  -1  260.09   15.89
  -7   0  -1    1.41    1.86
   7   0   1    2.05    2.01
  -7   0  -1   -0.28    2.26
   7   0   1   -1.54    2.38
   7   0   1    1.03    1.71
  -7   0  -1    3.29    2.00
   7   0   1    4.03    2.23
   7   0   1   -0.60    2.05
   7   0   3   23.40    3.27
   7   0   3   23.38    2.83
  -7   0  -3   19.16    2.87
   7   0   3   19.23    2.91
  -7   0  -3   23.34    2.78
   7   0   3   22.64    2.81
   7   0   3   23.40    2.98
   7   0   5   43.13    4.53
   7   0   5   40.66    4.09
   7   0   5   46.29    4.15
  -7   0  -5   39.08    3.85
  -7   0  -5   52.56    4.40
   7   0   7    9.03    2.56
  -7   0  -7    9.91    2.51
   7   0   7    9.67    2.40
  -7   0  -7    9.66    2.51
  -7   0  -7    8.44    2.22
   7   0   9  407.12   23.85
  -7   0  -9  427.00   23.74
  -7   0  -9  423.78   23.92
   7   0   9  378.03   24.19
  -7   0  -9  421.88   24.19
  -7   0 -11    6.83    2.31
  -7   0 -11    3.81    2.50
   7   0  11    9.56    2.57
  -7   0 -11    7.79    2.20
   7   0  11    8.74    2.90
  -7   0 -13   12.48    2.69
  -7   0 -13    3.64    2.74
   7   0  13   10.42    2.74
   7   0  13    7.81    3.14
  -7   0 -13    9.82    2.42
   7   0  15    6.03    3.22
  -7   0 -15    8.91    3.19
  -7   0 -15    8.78    2.65
  -7   0 -15    8.90    2.70
  -7   0 -17   59.62    5.64
   7   0  17   44.55    5.52
  -7   0 -17   50.08    4.86
   7   0  17   34.31    5.57
   7   0  19   75.09    8.20
   7   0  19   78.52    7.72
  -7   0 -21   84.63    6.96
   7   0  21   76.65    7.65
  -7   0 -23   41.78    6.73
  -7   0 -23   40.07    4.87
  -7   0 -25   -1.59    3.41
  -7   0 -25    5.14    4.75
  -7   0 -27    3.15    5.17
   7   0  27   -2.23    5.63
  -7   1  32   22.52    6.60
   7   1 -32   22.23    5.71
  -7   1  32   18.13    6.40
  -7   1  30    4.67    4.72
  -7   1  30    7.45    5.04
  -7   1  30    9.76    4.34
   7   1 -30    4.92    4.16
  -7   1  28   47.03    7.32
  -7   1  28   46.68    6.72
   7   1 -28   38.76    6.61
  -7   1  28   40.78    5.61
   7   1 -28   35.21    5.99
  -7   1  26   30.84    5.96
   7   1 -26   36.98    6.22
  -7   1  26   19.91    5.41
  -7   1  26   23.68    4.47
   7   1 -26   22.17    4.94
   7   1 -24  146.47   11.02
  -7   1  24  161.18   12.17
  -7   1  24  143.37   10.47
  -7   1  24  148.75   11.45
  -7   1  22   13.17    4.37
  -7   1  22   10.88    3.45
  -7   1  22   14.05    4.40
   7   1 -22    6.63    3.63
  -7   1  22   10.38    3.70
  -7   1  20  198.94   13.13
  -7   1  20  204.15   14.33
  -7   1  20  211.63   13.45
  -7   1  20  215.08   14.12
   7   1 -20  193.97   13.75
   7   1 -20  183.53   12.03
  -7   1  18   42.67    5.68
  -7   1  18   51.64    5.26
  -7   1  18   45.10    5.47
   7   1 -18   44.89    3.89
  -7   1  16  154.53   10.82
  -7   1  16  154.63   10.34
   7   1 -16  136.73    8.87
  -7   1  16  146.37   10.90
  -7   1  14  359.25   21.37
  -7   1  14  374.37   21.26
  -7   1  14  357.36   20.36
  -7   1  14  357.16   20.79
   7   1 -14  315.28   19.28
   7   1 -12   80.54    6.57
  -7   1  12   82.74    6.02
  -7   1  12   87.12    6.91
   7   1 -12   76.95    5.12
   7   1 -12   71.26    5.09
  -7   1  12   84.02    6.32
   7   1 -10  156.78   11.05
  -7   1  10  164.12   10.33
  -7   1  10  179.64   11.35
   7   1 -10  161.99    9.62
  -7   1  10  181.93   10.79
   7   1 -10  158.28    9.57
   7   1  -8  182.55   10.34
   7   1  -8  200.29   12.09
   7   1  -8  182.34   10.48
  -7   1   8  204.08   11.11
  -7   1   6  293.76   15.82
   7   1  -6  256.13   16.62
   7   1  -6  274.90   16.04
  -7   1   6  284.44   16.24
   7   1  -6  245.54   15.44
   7   1  -6  271.65   15.32
  -7   1   6  296.91   16.21
  -7   1   4  797.06   41.83
  -7   1   4  778.26   42.44
   7   1  -4  730.86   42.14
   7   1  -4  748.99   41.63
   7   1  -4  703.44   42.84
  -7   1   4  816.14   42.27
   7   1  -4  730.99   42.83
  -7   1   2   84.73    5.45
  -7   1   2   91.61    6.41
   7   1  -2   83.49    6.62
   7   1  -2   75.54    6.49
   7   1  -2   83.19    5.56
  -7   1   2   90.86    6.70
  -7   1   2   86.14    5.88
   7   1   0    7.59    2.58
  -7   1   0    9.32    1.97
  -7   1   0   10.26    1.53
   7   1   0   12.22    2.92
  -7   1   0   10.88    2.84
   7   1   0   11.04    1.92
  -7   1  -2  410.70   21.98
  -7   1  -2  393.62   21.60
   7   1   2  377.04   22.97
   7   1   2  355.17   22.20
  -7   1  -2  425.05   23.11
   7   1   2  377.29   23.02
  -7   1  -4  407.62   22.07
  -7   1  -4  367.08   20.56
   7   1   4  375.17   22.04
  -7   1  -4  359.58   20.58
   7   1   4  382.25   22.19
   7   1   4  357.45   21.44
  -7   1  -4  376.81   20.78
  -7   1  -6  351.56   18.98
   7   1   6  321.71   19.96
   7   1   6  377.81   20.64
  -7   1  -6  380.10   20.48
   7   1   6  339.16   20.42
   7   1   6  324.63   19.25
  -7   1  -6  330.40   18.85
  -7   1  -6  326.68   18.93
  -7   1  -8   36.23    2.90
  -7   1  -8   40.16    3.16
   7   1   8   33.68    4.22
   7   1   8   39.40    4.14
  -7   1  -8   45.18    4.41
   7   1   8   38.43    3.30
   7   1   8   34.51    4.18
  -7   1  -8   37.07    2.85
   7   1  10   17.27    2.33
   7   1  10   18.51    3.45
  -7   1 -10   15.39    2.35
  -7   1 -10   16.74    2.06
   7   1  10   14.68    3.15
   7   1  12  158.77   11.80
  -7   1 -12  184.49   10.86
   7   1  12  170.40   10.40
   7   1  12  175.49   11.88
  -7   1 -12  171.99   10.40
   7   1  14   41.58    5.70
   7   1  14   46.33    5.70
  -7   1 -14   57.50    4.31
   7   1  14   48.91    5.52
   7   1  14   50.33    4.04
  -7   1 -14   57.39    4.80
   7   1  16  184.27   13.55
   7   1  16  182.99   13.58
  -7   1 -16  196.07   11.76
   7   1  18   68.50    7.53
   7   1  18   72.85    7.61
  -7   1 -18   77.63    5.84
   7   1  20   38.07    5.95
   7   1  20   33.96    5.88
  -7   1 -20   40.39    4.21
   7   1  22   53.91    7.19
   7   1  22   44.47    7.40
   7   1  22   45.84    6.60
   7   1  24   17.95    5.56
   7   1  24   14.26    5.72
   7   1  24   18.36    5.19
  -7   1 -24   20.03    5.83
   7   1  26   11.99    5.67
  -7   1 -26   -1.60    5.53
   7   1  26    4.01    5.49
   7   2 -31    9.53    5.07
  -7   2  31    3.96    5.40
  -7   2  31   12.51    6.03
   7   2 -29   55.41    7.35
  -7   2  29   41.41    7.32
  -7   2  29   37.27    7.02
   7   2 -27   11.15    4.70
   7   2 -27   12.22    4.72
  -7   2  27   11.87    5.32
  -7   2  27   14.58    5.30
  -7   2  25   -1.36    4.07
  -7   2  25   -0.65    4.27
   7   2 -25    0.57    3.84
   7   2 -25   -1.15    3.89
  -7   2  23   31.77    5.85
  -7   2  23   44.06    6.62
   7   2 -23   31.58    5.64
   7   2 -23   43.61    5.85
  -7   2  21   12.45    4.50
  -7   2  21   13.20    4.63
   7   2 -21   11.88    4.01
  -7   2  19  143.98   11.52
   7   2 -19  140.09   11.00
  -7   2  19  149.58   11.66
  -7   2  17  108.13    6.87
  -7   2  17  122.11    9.28
   7   2 -17  107.16    8.42
   7   2 -17  110.85    8.33
  -7   2  15   58.08    6.65
   7   2 -15   59.85    6.13
   7   2 -15   55.47    5.91
   7   2 -13   52.95    5.87
  -7   2  13   78.07    6.98
   7   2 -13   54.54    6.20
  -7   2  13   73.65    5.70
  -7   2  11  116.18    7.74
  -7   2  11  129.34    8.45
   7   2 -11  116.90    9.13
  -7   2  11  139.23    9.90
  -7   2   9  219.87   12.91
   7   2  -9  203.70   13.93
  -7   2   9  209.38   12.53
   7   2  -7   24.11    3.65
  -7   2   7   20.69    2.61
  -7   2   5  108.04    6.07
  -7   2   5  110.26    6.87
   7   2  -5   83.15    7.33
   7   2  -5   88.99    7.49
   7   2  -5   83.48    5.17
   7   2  -3   97.96    6.29
   7   2  -3  103.16    8.10
   7   2  -3   95.62    6.17
  -7   2   3  107.05    6.33
  -7   2   3  116.64    7.21
   7   2  -1  138.44    9.09
   7   2  -1  148.48    9.30
  -7   2   1  166.99    8.83
  -7   2   1  163.95    9.80
   7   2  -1  145.65   10.79
   7   2   1  359.32   21.94
   7   2   1  342.09   20.47
  -7   2  -1  380.76   20.52
   7   2   1  343.73   21.96
   7   2   3   12.65    3.28
   7   2   3    8.59    2.22
   7   2   3   15.19    3.51
   7   2   5   16.66    3.75
   7   2   5   25.06    3.26
   7   2   5   19.46    3.66
   7   2   7  141.14    9.39
   7   2   7  119.23    9.89
   7   2   9   36.94    4.54
   7   2   9   33.62    5.13
   7   2   9   41.43    5.50
   7   2  11   63.46    6.15
   7   2  11   51.20    6.24
   7   2  11   55.54    6.26
   7   2  13  170.03   13.01
   7   2  13  188.03   13.63
  -7   2 -13  190.87   13.37
  -7   2 -13  187.33   10.50
   7   2  13  167.50   12.75
   7   2  15    3.43    3.87
  -7   2 -15    3.82    3.77
   7   2  15    9.86    4.67
   7   2  15    4.41    3.92
   7   2  17   47.05    6.59
  -7   2 -17   39.81    6.14
   7   2  17   31.51    5.75
   7   2  19  166.51   13.13
  -7   2 -19  171.46   13.34
   7   2  19  156.91   13.22
   7   2  21   21.00    5.56
  -7   2 -21    6.30    4.67
   7   2  21   16.55    5.06
   7   2  21   18.41    5.28
   7   2  23   13.57    5.77
   7   2  23   12.67    5.30
  -7   2 -23   15.82    5.31
   7   2  23   21.96    5.78
   7   2  25   11.59    5.66
   7   2  25    6.81    5.23
   7   2  25    0.69    5.22
  -7   2 -25    1.60    4.90
  -7   3  28    3.28    5.62
  -7   3  28    2.40    4.90
   7   3 -28    0.69    4.84
   7   3 -26    2.63    4.36
  -7   3  26    2.33    4.89
   7   3 -26    2.95    4.32
  -7   3  26    8.96    5.16
   7   3 -26   -1.49    4.01
  -7   3  24   36.77    6.72
   7   3 -24   25.03    5.50
   7   3 -24   31.12    5.42
   7   3 -24   31.40    6.02
  -7   3  22   11.88    5.31
   7   3 -22    6.48    3.88
   7   3 -22   10.92    4.41
   7   3 -22   14.39    4.82
  -7   3  20   24.05    5.82
   7   3 -20   21.23    4.96
   7   3 -20   17.98    4.56
   7   3 -20   19.97    4.63
   7   3 -18  202.06   15.55
   7   3 -18  215.81   15.26
   7   3 -16    4.51    3.77
   7   3 -16   10.12    3.87
  -7   3  16   15.09    4.65
   7   3 -14   26.85    4.88
   7   3 -14   20.80    3.94
   7   3 -14   27.16    4.54
  -7   3  14   31.19    5.50
   7   3 -12  119.47    7.26
  -7   3  12  149.27    8.78
  -7   3  12  132.94    6.14
   7   3 -12  106.55    7.25
   7   3 -10  196.99   14.38
   7   3 -10  188.72   14.53
  -7   3  10  234.83   13.43
   7   3  -8  357.21   24.20
   7   3  -8  371.64   24.38
  -7   3   8  432.47   23.03
   7   3  -6  313.11   21.72
  -7   3   6  375.63   20.37
   7   3  -6  341.03   22.06
   7   3  -4  231.72   15.02
   7   3  -4  194.46   11.98
   7   3  -4  204.23   14.61
   7   3  -2  289.80   17.68
   7   3  -2  256.28   15.15
   7   3   0    9.93    2.21
   7   3   2    6.40    2.43
   7   3   2   15.59    3.99
   7   3   4    4.47    3.52
  -7   3  -4   12.48    3.01
   7   3   4    2.51    3.55
   7   3   4    2.35    3.68
   7   3   4    6.00    2.66
  -7   3  -6   58.17    5.55
   7   3   6   46.85    5.15
   7   3   6   41.13    6.14
   7   3   6   52.92    6.48
  -7   3  -8  108.57    8.44
   7   3   8   92.91    7.92
   7   3   8   94.08    8.85
   7   3  10   96.07    9.29
  -7   3 -10  109.06    8.47
   7   3  10   88.68    8.81
   7   3  10   82.84    7.97
   7   3  12   61.44    7.46
   7   3  12   65.28    7.74
  -7   3 -12   75.06    7.09
   7   3  12   54.13    6.44
   7   3  14   65.06    7.87
   7   3  14   70.03    8.42
  -7   3 -14   75.31    7.69
   7   3  14   66.23    7.40
   7   3  16   46.33    7.04
  -7   3 -16   50.47    6.86
   7   3  16   42.76    6.55
  -7   3 -18   24.91    5.54
   7   3  18   32.50    6.34
   7   3  18   18.38    5.40
   7   3  18   32.33    5.46
   7   3  20   10.14    5.45
  -7   3 -20   19.73    5.38
   7   3  20   15.23    5.85
   7   3  20   11.08    4.91
   7   3  22    0.76    5.26
  -7   3 -22    5.29    5.06
   7   3  22    6.73    5.47
   7   3  22    2.64    4.73
   7   3  24    0.78    5.85
  -7   3 -24    8.91    5.44
   7   3  24   16.25    5.53
   7   3  24   11.31    6.17
   7   4 -25   10.77    5.19
  -7   4  25    0.88    6.10
   7   4 -23   12.52    5.39
  -7   4  23   19.50    6.66
   7   4 -21   14.76    5.28
  -7   4  21   20.83    6.47
   7   4 -21    8.55    4.54
   7   4 -19   49.90    7.26
   7   4 -19   58.96    7.18
  -7   4  19   75.53    8.83
   7   4 -17  106.09    8.75
   7   4 -17   95.30    9.48
   7   4 -15   25.96    5.32
   7   4 -15   26.96    5.51
   7   4 -13   31.23    5.49
   7   4 -13   37.51    4.76
   7   4 -13   41.21    6.06
   7   4 -11    7.99    4.21
   7   4 -11    4.81    3.11
   7   4 -11    4.71    3.88
   7   4  -9  358.77   21.85
   7   4  -9  310.23   20.32
   7   4  -9  324.13   21.31
   7   4  -7   52.75    5.93
   7   4  -7   47.39    6.58
   7   4  -7   55.21    6.62
   7   4  -5  118.03    9.81
   7   4  -5  120.95   10.45
   7   4  -5  127.49   10.53
   7   4  -3   67.35    6.90
   7   4  -3   55.51    7.30
   7   4  -3   76.12    7.86
   7   4  -1   73.90    7.72
  -7   4   1   75.81    5.56
   7   4  -1   60.85    5.21
   7   4  -1   84.86    7.75
   7   4  -1   60.21    7.34
  -7   4  -1  127.51    8.28
   7   4   1  102.44    7.85
   7   4   1  106.84    9.72
   7   4   1  107.17    9.92
   7   4   1  106.48    9.84
  -7   4  -3   68.33    6.39
   7   4   3   80.14    8.35
   7   4   3   78.89    6.59
   7   4   3   90.22    8.57
   7   4   5  219.90   15.24
   7   4   5  250.75   17.20
  -7   4  -5  252.70   15.54
   7   4   7   71.71    7.02
   7   4   7   69.04    8.37
   7   4   7   80.74    8.61
  -7   4  -7   78.92    7.15
   7   4   9   85.02    8.00
   7   4   9   84.68    9.09
   7   4   9   95.23    9.57
  -7   4  -9   87.45    7.98
   7   4  11  117.13   10.11
   7   4  11  101.68   10.77
  -7   4 -11  138.64   10.39
   7   4  13   25.68    6.19
   7   4  13   28.08    5.44
   7   4  13   27.08    6.60
  -7   4 -13   22.51    5.05
   7   4  15    7.16    3.68
   7   4  15    9.22    4.54
   7   4  15   17.88    6.15
  -7   4 -15   16.56    4.88
   7   4  17    1.56    3.61
   7   4  17    0.67    4.44
   7   4  17   -0.78    5.00
  -7   4 -17    3.32    4.44
   7   4  19   13.81    5.97
  -7   4 -19    8.58    5.23
   7   4  19   13.78    6.12
   7   5 -20   26.71    6.48
  -7   5  18   -2.59    5.95
   7   5 -18    4.81    4.69
   7   5 -18    3.63    4.74
  -7   5  16    7.45    5.72
   7   5 -16    3.55    4.87
   7   5 -16    1.21    4.40
   7   5 -14   15.27    5.49
   7   5 -14   32.24    6.15
   7   5 -12    7.50    4.71
   7   5 -12    1.84    4.41
   7   5 -10   50.58    7.07
   7   5 -10   51.57    7.22
   7   5 -10   39.09    5.74
   7   5  -8  104.75   10.05
   7   5  -8  101.04    9.79
   7   5  -8   92.78    8.85
   7   5  -6   -2.03    4.33
   7   5  -6    1.29    4.73
   7   5  -6    0.52    3.93
   7   5  -4   10.21    4.98
   7   5  -4   17.60    5.38
   7   5  -4   17.10    4.86
   7   5  -2   26.89    5.54
   7   5  -2   10.59    5.21
   7   5  -2   15.72    5.00
   7   5   0   33.01    6.03
   7   5   0   25.74    5.79
   7   5   0   29.14    6.15
   7   5   2   19.91    5.59
   7   5   2   23.50    6.14
   7   5   4   18.81    5.63
   7   5   4   23.29    6.23
   7   5   6   90.02    9.75
   7   5   6   90.02    9.89
   7   5   8    3.68    5.31
   7   5  10    0.77    5.11
   7   5  10   10.02    5.65
   7   5  12   27.29    6.66
   7   5  12   18.28    6.31
   7   5  12   12.07    5.33
   7   5  14   -3.29    4.82
   7   6 -11    1.40    5.09
   7   6 -11    1.55    5.23
   7   6  -9   27.16    6.74
   7   6  -9   44.35    7.36
   7   6  -7    4.38    5.07
   7   6  -7    2.30    5.34
   7   6  -5    9.15    5.07
   7   6  -5    6.66    5.42
   7   6  -5   -0.76    5.09
   7   6  -3   10.34    5.11
   7   6  -3   12.04    6.03
   7   6  -3   25.80    6.25
   7   6  -1   12.28    5.84
   7   6  -1   12.96    5.67
   7   6   1    3.93    5.31
   7   6   1    5.02    5.07
   7   6   3    2.42    5.35
   7   6   3    7.50    5.64
   7   6   5   29.78    7.25
   7   6   5   10.21    5.78
   8  -6  -8   36.13    7.15
   8  -6  -8   23.62    4.87
   8  -6  -6    2.82    4.72
   8  -6  -4   -0.68    4.79
  -8  -6   4   -2.86    4.27
   8  -6  -2    9.83    4.92
   8  -6   0    3.27    4.41
  -8  -6  -2    9.79    5.34
   8  -6   2   10.49    5.26
   8  -5 -19    2.66    3.64
   8  -5 -19   -0.56    4.09
   8  -5 -17    2.66    3.92
   8  -5 -15   82.29    7.97
   8  -5 -13    9.74    5.28
   8  -5 -13    9.55    4.16
   8  -5 -11   22.23    5.66
   8  -5 -11   17.99    4.48
   8  -5  -9   18.05    5.22
   8  -5  -9   19.81    4.12
   8  -5  -7   34.82    6.45
   8  -5  -7   38.92    5.03
   8  -5  -5    2.47    4.13
   8  -5  -5    1.82    3.19
   8  -5  -3    5.40    3.91
   8  -5  -3    0.99    2.80
   8  -5  -1    0.58    3.83
  -8  -5   1   -1.04    3.86
   8  -5   1   13.31    4.96
  -8  -5  -1   12.67    4.39
  -8  -5  -3   26.27    5.79
   8  -5   3   21.57    5.05
  -8  -5  -3    9.91    4.28
  -8  -5  -5   71.76    8.15
   8  -5   5   72.26    7.84
  -8  -5  -5   58.31    6.96
   8  -5   7   10.62    4.55
   8  -5   9    7.83    4.46
   8  -5  11    6.15    4.75
  -8  -5 -13   10.94    5.47
   8  -5  13   10.61    4.99
   8  -4 -24    9.63    4.16
   8  -4 -24    5.58    4.35
   8  -4 -22   -2.35    3.53
   8  -4 -22    1.60    3.95
   8  -4 -20   31.97    5.16
   8  -4 -20   49.77    6.18
   8  -4 -18   87.52    7.25
   8  -4 -18   72.45    7.43
   8  -4 -18   73.13    7.24
   8  -4 -16   11.92    3.96
   8  -4 -16   11.50    3.33
   8  -4 -14   45.37    5.50
   8  -4 -14   40.44    4.82
   8  -4 -12   43.03    5.10
   8  -4 -12   30.47    4.02
   8  -4 -10   62.24    5.95
   8  -4 -10   51.06    4.86
   8  -4  -8    5.63    3.08
   8  -4  -8    2.36    2.14
   8  -4  -6   13.92    3.32
   8  -4  -6   14.53    2.37
   8  -4  -4   47.19    6.37
   8  -4  -4   53.92    5.08
   8  -4  -2   27.19    5.04
  -8  -4   2   28.52    4.80
   8  -4  -2   23.40    3.49
   8  -4   0    9.01    3.88
   8  -4   0    6.14    2.40
  -8  -4   0   13.32    4.09
  -8  -4  -2   28.50    3.66
   8  -4   2   29.39    5.03
   8  -4   2   31.11    3.35
  -8  -4  -2   34.72    5.15
   8  -4   4   18.35    4.54
  -8  -4  -4   24.23    4.57
  -8  -4  -4   19.03    2.99
  -8  -4  -6    4.71    3.46
   8  -4   6    9.36    3.96
  -8  -4  -6    0.60    3.87
   8  -4   8   37.69    5.61
  -8  -4  -8   32.62    5.82
   8  -4  10   92.76    8.74
  -8  -4 -10   89.86    9.15
   8  -4  12   39.64    5.98
  -8  -4 -12   34.52    6.00
   8  -4  14    5.79    4.33
  -8  -4 -14    1.95    4.35
   8  -4  16   14.71    4.70
   8  -4  16   -0.60    4.31
  -8  -4 -16   11.34    5.09
   8  -4  18   37.69    6.24
  -8  -4 -18   33.74    6.52
   8  -4  18   45.46    6.59
   8  -3 -27   11.36    4.42
   8  -3 -27    2.68    4.03
  -8  -3  27   12.59    4.91
   8  -3 -25   21.86    5.11
   8  -3 -25   23.16    4.85
  -8  -3  25   21.20    5.06
   8  -3 -25   20.42    4.68
   8  -3 -23   45.76    6.35
  -8  -3  23   39.62    5.77
   8  -3 -23   51.15    5.84
   8  -3 -21   17.88    4.54
  -8  -3  21   22.94    4.37
   8  -3 -21   12.76    3.93
   8  -3 -19   16.17    3.89
   8  -3 -19   15.97    3.73
  -8  -3  19    7.42    3.48
   8  -3 -17  118.26    8.66
   8  -3 -17  105.51    8.01
  -8  -3  15   29.06    3.94
   8  -3 -15   33.70    4.58
   8  -3 -15   39.86    4.44
  -8  -3  13  211.87   13.85
   8  -3 -13  254.70   15.06
   8  -3 -13  232.42   14.36
   8  -3 -11   62.74    7.14
   8  -3 -11   81.49    6.66
   8  -3 -11   75.21    5.93
   8  -3  -9  245.64   16.50
   8  -3  -9  246.75   15.37
   8  -3  -9  240.18   14.62
   8  -3  -7  155.34   10.99
   8  -3  -7  140.73    9.62
   8  -3  -7  132.40    8.78
   8  -3  -5  302.61   19.40
   8  -3  -5  299.81   17.27
   8  -3  -5  304.48   18.10
  -8  -3   3    6.01    1.44
   8  -3  -3   11.44    2.67
   8  -3  -3    9.69    1.66
  -8  -3   1    7.66    1.73
   8  -3  -1   11.56    2.51
   8  -3  -1   11.96    2.55
  -8  -3   1   14.98    3.83
  -8  -3  -1   68.00    5.41
  -8  -3  -1   63.44    4.90
   8  -3   1   77.03    5.19
  -8  -3  -1   72.94    6.76
   8  -3   1   55.61    5.17
  -8  -3  -3  115.09    8.24
  -8  -3  -3  132.76    8.43
  -8  -3  -3  123.73    9.75
   8  -3   3  140.68    9.15
  -8  -3  -5    7.44    2.35
  -8  -3  -5    8.16    2.30
  -8  -3  -5   14.51    3.98
   8  -3   5    9.28    2.98
   8  -3   7  129.00    9.59
  -8  -3  -7   99.12    7.80
  -8  -3  -7  119.69    9.77
   8  -3   9    7.12    3.51
  -8  -3  -9    3.73    3.77
  -8  -3 -11   92.73    8.91
   8  -3  11  102.68    8.89
  -8  -3 -13   92.42    8.89
   8  -3  13   97.03    8.73
   8  -3  15  110.98    9.75
  -8  -3 -15  106.67    9.67
   8  -3  17   13.74    4.63
  -8  -3 -17    6.49    4.55
   8  -3  19   -2.42    4.14
  -8  -3 -19    1.81    4.36
   8  -3  21    9.71    5.19
  -8  -3 -21    4.33    4.25
   8  -3  21    6.42    5.11
   8  -2 -30   -0.59    4.26
   8  -2 -30    3.64    3.93
  -8  -2  30    4.97    4.83
   8  -2 -28   35.34    5.87
  -8  -2  28   39.23    6.67
   8  -2 -28   50.05    5.99
   8  -2 -26   46.04    6.88
   8  -2 -26   47.79    6.23
  -8  -2  26   35.95    6.25
   8  -2 -24   14.14    4.96
   8  -2 -24   32.35    4.84
   8  -2 -24   27.37    4.71
  -8  -2  24   26.18    5.12
   8  -2 -22   54.16    5.85
   8  -2 -22   55.16    5.75
  -8  -2  22   40.04    5.70
   8  -2 -20   30.19    4.27
  -8  -2  20   28.00    4.73
   8  -2 -18  140.11    9.44
  -8  -2  18  109.78    9.39
   8  -2 -16   18.45    3.43
   8  -2 -16   17.75    3.55
  -8  -2  16   12.39    3.38
   8  -2 -14  358.25   19.48
   8  -2 -14  319.86   18.94
   8  -2 -12  107.67    7.99
   8  -2 -12  108.52    7.73
   8  -2 -10  365.49   21.36
   8  -2 -10  353.76   20.96
   8  -2 -10  362.53   22.17
   8  -2  -8   20.10    3.97
   8  -2  -8   17.61    3.05
   8  -2  -8   24.13    2.92
   8  -2  -8   24.82    3.85
   8  -2  -6   91.17    7.16
   8  -2  -6   83.79    7.36
   8  -2  -6   82.67    6.15
   8  -2  -6   74.51    6.65
   8  -2  -6   85.66    5.81
   8  -2  -4   23.51    2.51
  -8  -2   4   19.44    3.65
  -8  -2   4   22.73    2.18
   8  -2  -4   17.59    3.46
   8  -2  -4   24.50    3.00
   8  -2  -4   22.28    3.98
  -8  -2   4   24.62    3.31
  -8  -2   2  210.92   14.71
   8  -2  -2  231.54   12.95
  -8  -2   2  247.50   14.89
  -8  -2   2  218.71   13.88
   8  -2  -2  251.70   15.18
   8  -2  -2  272.38   15.02
  -8  -2   2  202.83   13.00
  -8  -2   0    3.09    2.63
   8  -2   0   -0.25    1.99
  -8  -2   0    2.54    2.83
   8  -2   0    4.01    0.96
  -8  -2   0    1.14    2.01
   8  -2   0    3.21    2.46
  -8  -2   0    1.27    1.48
  -8  -2  -2  246.38   15.48
   8  -2   2  299.60   16.78
  -8  -2  -2  255.92   15.29
  -8  -2  -2  257.30   16.61
   8  -2   2  257.64   15.87
  -8  -2  -2  258.24   16.63
   8  -2   4  307.05   17.98
  -8  -2  -4  261.01   16.55
   8  -2   4  297.79   17.37
  -8  -2  -4  276.34   17.84
  -8  -2  -6  216.81   14.31
   8  -2   6  242.31   15.04
   8  -2   6  245.22   13.75
  -8  -2  -8  139.32    9.83
   8  -2   8  149.74    8.72
  -8  -2  -8  144.49   10.89
  -8  -2 -10    6.66    3.46
  -8  -2 -12   33.17    4.93
   8  -2  14   40.59    5.50
  -8  -2 -14   40.52    5.54
   8  -2  16   45.96    6.03
  -8  -2 -16   35.50    5.52
   8  -2  18   -0.55    3.81
  -8  -2 -18   -3.02    3.60
   8  -2  20    1.19    4.11
  -8  -2 -20    5.16    4.00
   8  -2  22   -0.74    4.80
   8  -2  22    3.20    4.55
  -8  -2 -22   -1.61    3.93
   8  -2  24    3.16    5.17
  -8  -2 -24    9.00    4.51
   8  -2  24    8.18    4.96
   8  -1 -31   26.91    5.61
  -8  -1  31   12.96    5.61
   8  -1 -31   13.00    4.27
   8  -1 -29   -0.57    3.83
  -8  -1  29   12.00    5.06
   8  -1 -29    5.25    3.57
  -8  -1  27   21.69    5.50
   8  -1 -27   18.91    5.48
   8  -1 -27   26.58    4.65
   8  -1 -27   29.14    5.04
  -8  -1  25   43.45    6.53
  -8  -1  25   50.68    5.53
   8  -1 -25   42.40    5.50
   8  -1 -25   60.03    6.44
   8  -1 -25   57.38    7.05
   8  -1 -23   17.30    4.06
   8  -1 -23   12.39    3.65
  -8  -1  23   16.36    3.59
  -8  -1  23   17.79    4.52
  -8  -1  21   87.58    8.48
   8  -1 -21   97.33    8.14
   8  -1 -21  107.13    8.03
  -8  -1  21   91.57    7.28
  -8  -1  19  363.71   23.13
  -8  -1  19  356.62   21.80
   8  -1 -19  376.53   22.50
   8  -1 -19  399.64   22.86
   8  -1 -17  325.66   19.02
  -8  -1  17  288.00   17.75
   8  -1 -17  303.38   18.56
   8  -1 -17  323.59   18.82
  -8  -1  17  276.33   18.88
   8  -1 -15  138.33    9.49
   8  -1 -15  132.29    9.68
  -8  -1  15  126.64    9.65
   8  -1 -13  502.22   28.16
  -8  -1  13  450.20   27.86
   8  -1 -13  473.29   27.66
   8  -1 -13  487.92   27.74
  -8  -1  11   18.08    3.41
   8  -1 -11   25.58    3.90
   8  -1 -11   25.11    3.77
  -8  -1  11   18.07    3.19
   8  -1 -11   24.76    3.22
   8  -1 -11   21.81    3.49
   8  -1 -11   18.35    2.95
  -8  -1  11   22.64    3.50
  -8  -1   9  118.62    8.61
   8  -1  -9  118.74    8.28
   8  -1  -9  128.17    9.15
   8  -1  -9  141.04    8.87
  -8  -1   9  112.12    8.56
   8  -1  -9  126.07    8.89
   8  -1  -9  116.59    8.70
   8  -1  -7  574.19   31.49
   8  -1  -7  549.93   31.10
   8  -1  -7  542.46   31.22
   8  -1  -7  541.51   30.49
  -8  -1   7  557.17   30.97
  -8  -1   7  484.79   30.77
   8  -1  -5  494.77   27.88
  -8  -1   5  473.50   26.90
  -8  -1   5  452.68   27.57
   8  -1  -5  495.71   28.15
  -8  -1   5  502.22   27.83
   8  -1  -5  478.95   27.16
  -8  -1   3  247.88   15.55
   8  -1  -3  242.99   15.64
   8  -1  -3  272.58   15.82
  -8  -1   3  265.23   15.06
  -8  -1   3  262.37   15.76
   8  -1  -3  257.62   15.02
  -8  -1   3  243.10   16.03
  -8  -1   1  206.05   13.61
   8  -1  -1  195.64   13.73
   8  -1  -1  221.46   13.09
  -8  -1   1  252.96   14.12
  -8  -1   1  221.70   13.21
   8  -1  -1  245.92   14.12
   8  -1   1   72.66    5.64
  -8  -1  -1   61.98    5.00
   8  -1   1   67.86    5.65
  -8  -1  -1   58.36    5.38
   8  -1   1   64.85    4.59
   8  -1   3  363.79   20.06
  -8  -1  -3  333.31   19.37
   8  -1   3  337.35   20.04
   8  -1   3  360.19   19.39
  -8  -1  -3  324.75   19.84
   8  -1   3  303.72   18.65
  -8  -1  -5   45.66    4.61
   8  -1   5   46.68    5.06
   8  -1   5   55.95    5.23
  -8  -1  -5   68.20    5.29
   8  -1   5   52.41    4.39
  -8  -1  -5   60.66    5.30
   8  -1   7  229.88   13.64
  -8  -1  -7  211.32   12.97
  -8  -1  -7  205.78   13.34
  -8  -1  -7  211.70   13.38
   8  -1   7  183.70   12.25
  -8  -1  -7  206.05   13.02
  -8  -1  -9   18.85    3.46
   8  -1   9   17.10    3.67
  -8  -1  -9   19.52    3.70
  -8  -1  -9   20.62    3.35
   8  -1   9   12.50    2.43
  -8  -1 -11  146.68   10.21
  -8  -1 -11  134.11    9.96
   8  -1  11  136.38    8.71
  -8  -1 -11  139.25    9.66
   8  -1  11  145.48   10.47
   8  -1  13    1.30    3.28
  -8  -1 -13    1.83    2.84
  -8  -1 -13   -2.19    2.97
  -8  -1 -15   14.26    3.46
  -8  -1 -15   13.42    3.64
  -8  -1 -17   16.57    3.91
   8  -1  19   60.64    6.19
  -8  -1 -19   61.30    6.34
  -8  -1 -21   75.34    6.93
   8  -1  21   50.26    7.09
   8  -1  23   11.54    5.61
  -8  -1 -23   11.51    4.10
   8  -1  23    2.60    4.71
   8  -1  25   38.80    7.17
   8  -1  25   31.77    6.76
  -8  -1 -25   35.32    7.17
  -8  -1 -25   27.59    5.20
  -8   0  32   10.76    4.86
   8   0 -32    4.52    4.77
  -8   0  32    1.65    5.30
  -8   0  30   21.04    5.60
  -8   0  30   20.11    4.97
  -8   0  30   23.84    6.18
  -8   0  28   11.33    4.64
  -8   0  28   11.30    4.57
  -8   0  28   11.40    5.28
  -8   0  26   28.72    5.19
  -8   0  26   32.32    6.07
  -8   0  26   31.36    5.14
  -8   0  24    3.65    4.15
  -8   0  24   12.43    4.04
   8   0 -24    5.90    3.88
  -8   0  24    8.15    3.82
  -8   0  22   16.78    4.69
  -8   0  22   18.09    4.28
   8   0 -22   18.23    3.84
   8   0 -22   15.60    4.07
  -8   0  22   22.28    4.22
  -8   0  20  144.17   11.64
  -8   0  20  143.78   10.95
  -8   0  20  148.30   10.94
   8   0 -20  158.83   11.21
   8   0 -20  158.80   10.41
  -8   0  18  489.66   29.94
  -8   0  18  468.04   29.21
  -8   0  18  506.73   29.22
   8   0 -18  510.05   29.51
   8   0 -18  506.35   28.70
  -8   0  16    1.73    2.90
  -8   0  16    0.71    2.72
   8   0 -16    1.55    2.49
  -8   0  16    1.91    2.62
   8   0 -16    1.10    2.58
   8   0 -14  367.61   21.34
  -8   0  14  369.97   22.31
  -8   0  14  370.85   21.68
   8   0 -14  360.69   21.88
  -8   0  14  389.32   21.71
  -8   0  14  326.09   21.65
   8   0 -12   38.30    3.98
   8   0 -12   46.65    4.54
  -8   0  12   38.89    4.02
   8   0 -12   34.13    3.80
  -8   0  12   35.29    4.35
   8   0 -10  133.69    9.28
  -8   0  10  131.95    8.96
   8   0 -10  131.85    8.97
   8   0 -10  131.43    9.39
  -8   0  10  139.87    9.19
   8   0 -10  139.74    8.93
   8   0  -8  152.82   10.12
   8   0  -8  147.49   10.24
  -8   0   8  157.28    9.85
   8   0  -8  156.50    9.90
  -8   0   8  152.20    9.90
   8   0  -8  145.91    9.71
  -8   0   6   41.73    3.65
   8   0  -6   35.37    4.02
   8   0  -6   28.69    3.67
  -8   0   6   31.55    3.87
  -8   0   6   26.51    3.24
   8   0  -6   32.71    3.67
   8   0  -6   36.24    3.36
   8   0  -4 2776.63  140.42
  -8   0   4 2768.02  140.62
   8   0  -4 2580.13  140.56
  -8   0   4 2745.54  141.09
  -8   0   4 2131.30  140.10
  -8   0   4 2701.32  140.34
   8   0  -4 2605.45  140.63
   8   0  -2 1830.27  103.07
   8   0  -2 1931.67  103.04
  -8   0   2 1961.57  103.21
  -8   0   2 1929.04  103.65
  -8   0   2 1894.12  102.88
   8   0  -2 1817.16  103.12
  -8   0   0  161.99   10.69
  -8   0   0  157.10   10.19
   8   0   0  166.69   10.13
   8   0   0  160.77   10.07
   8   0   0  158.30   10.29
  -8   0   0  150.48    9.81
   8   0   0  142.06   10.00
  -8   0  -2    3.99    1.94
   8   0   2    8.29    2.22
   8   0   2    8.37    2.63
  -8   0  -2    5.82    2.28
   8   0   2    4.76    2.33
   8   0   2    2.83    2.11
   8   0   2    7.61    2.21
   8   0   4  587.64   33.62
   8   0   4  651.49   34.42
  -8   0  -4  606.42   33.88
   8   0   4  577.32   33.85
   8   0   4  610.40   33.71
  -8   0  -4  583.96   33.46
   8   0   4  572.70   33.81
  -8   0  -6    3.40    2.14
   8   0   6    1.67    2.53
  -8   0  -6    4.17    2.05
   8   0   6    7.48    2.42
   8   0   6    5.94    2.41
  -8   0  -6    3.90    2.31
  -8   0  -8   55.62    4.84
  -8   0  -8   60.06    5.29
   8   0   8   61.64    5.25
  -8   0  -8   53.14    4.86
   8   0   8   51.77    5.28
   8   0  10  104.34    8.36
  -8   0 -10  108.32    7.84
  -8   0 -10  108.08    7.62
   8   0  10  111.06    7.89
   8   0  12   95.85    7.27
   8   0  12   88.39    7.88
  -8   0 -12   94.61    7.27
  -8   0 -12   98.44    7.07
   8   0  14   47.31    5.91
   8   0  14   53.72    5.00
  -8   0 -14   57.30    5.09
  -8   0 -14   56.28    5.60
   8   0  16   14.40    4.00
  -8   0 -16   17.86    3.31
   8   0  16   14.92    4.02
  -8   0 -18   15.45    3.43
   8   0  18   15.28    4.52
   8   0  18   14.64    4.32
   8   0  20   46.42    6.31
  -8   0 -20   36.20    4.59
   8   0  20   37.23    5.70
   8   0  22   11.46    5.28
  -8   0 -22   21.24    3.99
   8   0  22   15.77    4.79
  -8   0 -24    4.51    4.91
  -8   0 -26    0.80    4.71
  -8   1  31    6.57    5.56
  -8   1  31    8.25    4.26
   8   1 -31   12.56    5.09
  -8   1  31   10.50    5.28
  -8   1  29    3.83    4.94
  -8   1  29    7.19    4.68
  -8   1  29    9.41    4.41
   8   1 -29   17.44    5.19
  -8   1  27   12.18    5.06
   8   1 -27   15.77    5.18
  -8   1  27   23.59    5.78
  -8   1  27   15.07    4.51
   8   1 -27   20.51    5.07
  -8   1  25   49.31    6.65
   8   1 -25   46.19    6.85
   8   1 -25   51.51    6.35
  -8   1  25   47.87    6.91
  -8   1  25   44.14    5.85
  -8   1  23   10.42    3.92
  -8   1  23   13.72    4.29
  -8   1  23   12.96    4.71
  -8   1  21  107.41    9.28
  -8   1  21  106.14    8.68
  -8   1  21  102.14    9.35
  -8   1  21   97.64    8.18
  -8   1  19  373.14   22.66
  -8   1  19  375.18   22.23
   8   1 -19  339.59   20.51
  -8   1  19  375.76   23.15
  -8   1  17  328.74   20.08
  -8   1  17  328.60   19.68
   8   1 -17  301.73   17.91
  -8   1  17  305.75   20.13
  -8   1  15  147.85   10.66
  -8   1  15  145.80   10.31
   8   1 -15  131.90   10.23
  -8   1  13  511.81   26.50
  -8   1  13  494.27   27.31
   8   1 -13  442.30   25.38
   8   1 -13  428.85   25.37
   8   1 -13  455.34   27.11
   8   1 -11   21.19    3.53
  -8   1  11   22.90    3.05
   8   1 -11   19.91    2.28
   8   1 -11   21.08    2.16
  -8   1  11   16.06    3.09
  -8   1   9  122.38    7.96
  -8   1   9  112.37    7.79
   8   1  -9   96.71    8.18
   8   1  -9  110.46    6.97
   8   1  -9  106.38    6.77
  -8   1   9  118.69    7.59
  -8   1   7  540.93   28.90
   8   1  -7  474.72   29.75
   8   1  -7  509.61   29.16
  -8   1   7  516.87   29.38
   8   1  -7  501.61   28.57
   8   1  -7  496.59   28.35
  -8   1   7  569.11   29.38
  -8   1   5  514.97   27.59
  -8   1   5  469.95   27.71
   8   1  -5  488.34   27.55
   8   1  -5  469.48   26.84
   8   1  -5  462.83   28.23
  -8   1   5  503.32   27.12
   8   1  -5  469.72   28.19
  -8   1   3  274.18   15.85
  -8   1   3  283.48   16.41
   8   1  -3  250.38   16.57
  -8   1   3  283.72   15.41
   8   1  -3  247.74   16.54
   8   1  -3  257.60   15.43
   8   1  -1  211.69   13.49
  -8   1   1  250.08   14.69
  -8   1   1  234.17   13.25
   8   1  -1  221.29   14.60
   8   1  -1  220.71   14.53
  -8   1   1  243.16   13.74
   8   1   1   63.39    4.98
  -8   1  -1   70.68    5.83
  -8   1  -1   63.75    4.41
   8   1   1   63.41    5.85
   8   1   1   67.52    5.89
  -8   1  -1   69.05    4.89
  -8   1  -3  324.21   18.18
  -8   1  -3  348.05   19.50
   8   1   3  310.44   18.67
   8   1   3  305.43   19.40
   8   1   3  312.10   19.38
  -8   1  -3  313.68   17.84
  -8   1  -5   51.30    3.71
   8   1   5   58.26    5.34
  -8   1  -5   50.42    3.78
   8   1   5   56.15    4.38
  -8   1  -5   60.98    5.34
   8   1   5   48.49    5.19
   8   1   5   46.21    4.58
  -8   1  -5   54.01    3.93
  -8   1  -7  185.55   11.37
  -8   1  -7  203.60   11.48
   8   1   7  186.99   12.94
   8   1   7  184.74   12.62
   8   1   7  202.01   11.88
  -8   1  -7  200.33   11.38
  -8   1  -9   16.62    2.31
   8   1   9   17.77    3.75
   8   1   9   19.83    2.63
  -8   1  -9   17.59    2.03
  -8   1  -9   16.91    2.18
   8   1   9   19.04    3.62
  -8   1 -11  136.90    8.68
   8   1  11  113.90    9.63
  -8   1 -11  141.69    8.41
   8   1  11  137.52   10.08
   8   1  11  135.70    8.59
   8   1  13    0.43    3.26
  -8   1 -13    2.54    1.89
   8   1  13   -2.71    3.45
   8   1  15   18.09    4.09
   8   1  15   13.55    4.27
  -8   1 -15   14.49    2.58
   8   1  15   12.32    3.82
   8   1  17   12.98    4.47
   8   1  17   19.48    4.55
  -8   1 -17   16.63    2.79
   8   1  19   54.98    7.04
   8   1  19   47.90    6.80
   8   1  21   61.26    7.50
   8   1  21   52.63    7.17
   8   1  23   10.38    5.41
   8   1  23    8.39    4.91
   8   1  23    2.28    4.97
   8   1  25   32.23    6.62
   8   1  25   20.41    6.47
  -8   1 -25   24.24    6.49
  -8   2  30   -4.15    5.31
   8   2 -30    4.15    4.59
  -8   2  30    8.50    5.69
  -8   2  28   46.04    7.49
   8   2 -28   39.31    6.85
  -8   2  28   48.80    7.52
  -8   2  26   43.86    7.03
   8   2 -26   52.85    7.07
   8   2 -26   46.71    6.48
  -8   2  26   33.70    6.69
  -8   2  24   17.84    5.30
   8   2 -24   14.19    4.55
   8   2 -24   20.68    4.94
  -8   2  24   16.82    5.25
  -8   2  22   54.79    7.24
  -8   2  22   56.28    7.10
   8   2 -22   51.57    6.62
  -8   2  20   44.25    6.30
   8   2 -20   33.62    5.66
  -8   2  18  147.13   11.48
   8   2 -18  132.83   10.91
   8   2 -18  135.50   10.60
   8   2 -16   15.16    3.94
   8   2 -16   17.03    4.26
  -8   2  16   19.27    4.61
  -8   2  14  330.34   20.24
  -8   2  14  311.42   18.73
   8   2 -14  288.08   19.40
  -8   2  12   99.29    7.54
   8   2 -12   98.68    8.47
  -8   2  12  107.54    7.14
  -8   2  12  113.60    9.09
  -8   2  10  353.88   20.41
   8   2 -10  332.07   21.48
  -8   2  10  353.60   20.16
   8   2  -8   24.72    4.28
  -8   2   8   18.17    2.69
  -8   2   8   26.11    3.68
   8   2  -8   12.77    3.64
  -8   2   8   23.95    2.90
   8   2  -6   82.10    6.83
  -8   2   6   83.30    5.90
  -8   2   6   76.47    4.97
   8   2  -6   62.07    3.93
   8   2  -6   62.61    6.37
   8   2  -6   64.35    3.90
   8   2  -4   20.85    3.73
   8   2  -4   18.02    2.35
  -8   2   4   22.98    2.28
   8   2  -4   17.53    1.94
  -8   2   4   24.05    3.27
   8   2  -2  229.18   14.97
   8   2  -2  207.77   14.72
   8   2  -2  204.69   13.00
  -8   2   2  234.90   12.71
  -8   2   2  253.35   13.77
   8   2  -2  213.68   12.98
   8   2   0    5.57    1.86
  -8   2   0    3.07    0.83
  -8   2   0    2.73    1.89
   8   2   0    1.26    2.63
   8   2   0   -1.25    3.01
   8   2   2  249.12   17.04
  -8   2  -2  282.64   15.54
   8   2   2  256.11   17.17
   8   2   2  256.82   15.78
   8   2   4  281.52   18.31
   8   2   4  259.88   18.23
   8   2   4  263.63   17.13
  -8   2  -4  311.78   16.51
   8   2   6  205.18   13.55
   8   2   6  225.48   14.71
   8   2   8  140.11   10.10
   8   2   8  145.21   11.04
   8   2  10    2.35    3.11
   8   2  10    6.19    3.67
   8   2  10   -2.01    3.79
   8   2  12   29.05    4.74
   8   2  12   29.26    5.16
   8   2  12   38.67    5.59
   8   2  14   36.17    5.46
   8   2  14   38.36    6.28
   8   2  14   51.99    6.26
   8   2  16   47.36    6.15
  -8   2 -16   41.23    6.28
   8   2  16   53.35    6.92
   8   2  16   37.06    5.79
   8   2  18    1.27    4.70
  -8   2 -18    7.21    4.50
   8   2  18    4.15    4.43
   8   2  20    1.32    4.77
  -8   2 -20    5.66    4.85
   8   2  20    3.26    4.29
   8   2  22    5.77    4.95
  -8   2 -22    5.33    4.80
   8   2  22    3.43    5.23
   8   2  22    2.12    5.07
   8   2  24    8.52    5.19
   8   2  24    5.40    5.17
   8   2  24    4.28    5.33
  -8   2 -24    3.27    5.43
  -8   3  27    9.81    5.95
   8   3 -27    8.20    4.81
   8   3 -27    4.23    4.95
  -8   3  25   19.54    6.40
   8   3 -25   16.59    4.83
   8   3 -25   17.55    5.55
   8   3 -25   11.02    4.76
  -8   3  23   43.39    7.43
   8   3 -23   40.36    6.16
   8   3 -23   41.97    6.64
   8   3 -23   37.05    6.05
  -8   3  21   18.54    5.71
   8   3 -21   15.91    4.81
   8   3 -21   18.01    5.30
   8   3 -21   20.09    4.83
   8   3 -19    7.76    4.33
   8   3 -19    9.56    4.18
   8   3 -17  105.14    9.20
  -8   3  17  106.77    9.69
   8   3 -17   78.97    8.30
  -8   3  15   34.40    6.11
   8   3 -15   35.66    5.70
   8   3 -15   39.28    5.80
  -8   3  13  283.59   17.86
  -8   3  13  281.49   15.82
   8   3 -13  212.83   16.41
   8   3 -13  212.27   16.62
  -8   3  11   74.32    5.94
   8   3 -11   59.04    7.02
   8   3 -11   66.02    7.20
   8   3  -9  216.35   15.50
   8   3  -9  207.31   15.21
  -8   3   9  230.06   13.71
   8   3  -7  132.58   10.95
  -8   3   7  144.60    9.19
   8   3  -5  274.82   19.33
  -8   3   5  309.93   17.39
   8   3  -3   16.97    4.01
   8   3  -3    7.13    1.70
   8   3  -1    5.70    3.80
   8   3  -1   10.97    2.37
   8   3   1   71.38    7.21
   8   3   1   65.87    5.38
   8   3   3  141.80   11.25
   8   3   3  144.16   11.17
   8   3   3  138.12   11.11
   8   3   3  138.06    9.56
   8   3   5    7.46    3.66
   8   3   5    8.02    3.16
   8   3   5   12.96    4.31
   8   3   5   11.99    4.33
  -8   3  -7  137.53    9.85
   8   3   7  116.07    9.18
   8   3   7  115.00   10.43
   8   3   9   -4.16    3.45
   8   3   9   -1.15    4.22
  -8   3  -9    3.76    3.39
   8   3  11   76.94    8.67
  -8   3 -11   88.76    8.32
   8   3  11   82.27    8.80
   8   3  11   98.36    8.28
   8   3  13   76.55    8.08
   8   3  13   78.93    8.65
   8   3  13   85.06    9.12
  -8   3 -13   91.93    8.47
  -8   3 -15  106.93    9.95
   8   3  15   95.68   10.32
   8   3  15  114.35    9.87
   8   3  15  106.91   10.09
   8   3  17   10.00    5.28
  -8   3 -17    6.68    4.67
   8   3  17   10.00    5.04
  -8   3 -19    0.72    4.51
   8   3  19    6.68    5.32
   8   3  19    0.68    4.67
   8   3  21    0.74    5.23
   8   3  21   -2.04    4.79
   8   3  21    1.55    5.38
  -8   3 -21    0.77    4.82
   8   4 -24   11.16    5.92
  -8   4  24   15.73    6.60
   8   4 -22    2.88    5.08
   8   4 -22   -1.17    4.63
  -8   4  22    1.67    5.40
   8   4 -20   41.08    7.06
   8   4 -20   41.18    6.40
  -8   4  20   43.37    7.43
   8   4 -18   69.05    8.12
   8   4 -18   65.09    7.72
  -8   4  18   73.74    9.07
   8   4 -16   11.22    4.98
  -8   4  16   19.17    5.74
   8   4 -16    2.30    4.21
   8   4 -14   35.55    5.78
   8   4 -14   32.21    4.71
   8   4 -14   28.97    6.18
   8   4 -12   29.31    5.68
   8   4 -12   24.99    4.52
   8   4 -12   39.23    6.19
   8   4 -10   62.38    7.15
   8   4 -10   50.45    5.89
   8   4 -10   55.95    6.98
   8   4  -8    8.13    4.51
   8   4  -8    2.66    3.47
   8   4  -8   -0.61    4.16
   8   4  -6    9.97    4.65
   8   4  -6   13.62    4.40
   8   4  -6   14.00    4.65
   8   4  -4   39.08    6.04
   8   4  -4   40.13    5.74
   8   4  -4   45.58    6.49
   8   4  -2   25.20    5.33
   8   4  -2   25.42    5.18
   8   4  -2   19.83    4.78
  -8   4   2   26.02    3.28
   8   4   0    3.11    4.07
   8   4   0    4.41    4.06
  -8   4   0   11.25    2.89
   8   4   0    7.36    4.50
   8   4   2   26.97    3.82
   8   4   2   24.38    5.27
  -8   4  -2   28.08    4.03
   8   4   4   19.27    3.85
   8   4   4   12.22    4.88
  -8   4  -4   25.66    4.10
   8   4   6    0.39    3.18
   8   4   6    4.49    4.53
  -8   4  -6    6.80    3.40
   8   4   6    1.31    4.20
   8   4   8   29.54    5.11
   8   4   8   24.10    5.65
   8   4   8   39.13    6.72
  -8   4  -8   39.63    5.29
  -8   4 -10   95.55    8.50
   8   4  10   89.49    9.29
   8   4  10   73.61    7.79
   8   4  12   28.90    5.63
   8   4  12   34.80    6.67
  -8   4 -12   40.29    6.02
   8   4  14    9.01    4.55
   8   4  14    1.53    5.62
  -8   4 -14   11.10    4.61
   8   4  14   -0.73    4.79
   8   4  16    9.13    4.38
   8   4  16   10.37    5.93
  -8   4 -16    9.34    4.97
   8   4  16    2.62    4.74
   8   4  18   37.38    7.90
  -8   4 -18   50.34    7.37
   8   4  18   45.52    7.45
   8   5 -19    9.09    5.34
   8   5 -19   -0.78    5.11
   8   5 -17    7.18    5.22
   8   5 -17    5.32    5.37
   8   5 -15   61.14    8.47
   8   5 -15   83.98    9.12
   8   5 -13   -0.66    4.66
   8   5 -13    3.64    4.71
   8   5 -11   13.28    5.54
   8   5 -11    9.35    5.40
   8   5  -9   16.76    5.43
   8   5  -9   13.37    4.74
   8   5  -9   10.76    5.30
   8   5  -7   36.56    5.99
   8   5  -7   26.51    6.32
   8   5  -7   39.43    6.55
   8   5  -5    1.73    4.13
   8   5  -5   -4.84    4.88
   8   5  -5    2.17    4.79
   8   5  -3   -2.43    4.59
   8   5  -3   -2.81    4.73
   8   5  -3    5.01    4.59
   8   5  -1    5.73    4.53
   8   5  -1    2.13    4.89
   8   5  -1    1.42    4.56
   8   5   1   10.66    5.43
   8   5   1   15.21    5.76
   8   5   1   15.72    5.28
   8   5   3   13.24    5.42
   8   5   3   23.58    6.19
   8   5   5   61.13    8.40
   8   5   7    1.51    5.26
   8   5   9    2.36    5.44
   8   5   9   -3.96    5.98
   8   5  11    5.74    5.62
   8   5  11    0.81    5.58
   8   5  13   11.11    6.30
   8   5  13    0.84    5.82
   8   6  -8   19.13    6.47
   8   6  -8   26.89    6.91
   8   6  -6    2.34    5.55
   8   6  -6   -8.05    5.56
   8   6  -4    0.67    4.79
   8   6  -4    6.34    5.43
   8   6  -4    1.60    5.22
   8   6  -2   10.56    5.73
   8   6  -2    1.61    5.64
   8   6  -2    7.21    5.46
   8   6   0    6.53    5.85
   8   6   0   -3.70    5.44
   8   6   2   16.68    6.37
   8   6   2    3.86    5.52
   9  -5 -18    9.88    4.51
   9  -5 -18    7.70    5.50
   9  -5 -16   26.66    5.28
   9  -5 -14    4.95    4.05
   9  -5 -12    7.47    3.98
   9  -5 -10   23.61    4.76
   9  -5 -10   25.07    6.03
   9  -5  -8   65.20    6.47
   9  -5  -8   54.05    7.70
   9  -5  -6   20.74    4.11
   9  -5  -6   18.19    5.15
  -9  -5   4   24.11    5.28
   9  -5  -4   20.10    4.04
   9  -5  -4   19.42    5.37
  -9  -5   2    0.57    4.15
   9  -5  -2    6.68    4.06
  -9  -5   0   32.22    5.75
   9  -5   0   37.75    6.16
   9  -5   2   51.45    6.76
  -9  -5  -2   39.72    6.07
   9  -5   4    8.57    4.42
  -9  -5  -4    3.25    3.72
   9  -5   6    3.72    4.55
  -9  -5  -6    5.41    4.12
   9  -5   8   18.95    5.61
  -9  -5 -10   12.01    5.44
   9  -5  10   28.96    6.00
   9  -4 -23   -0.56    4.29
   9  -4 -23    6.83    4.05
   9  -4 -21   49.82    6.39
   9  -4 -21   41.42    5.76
   9  -4 -19   28.70    4.99
   9  -4 -19   14.47    4.07
   9  -4 -17    7.64    3.83
   9  -4 -17   12.42    3.67
   9  -4 -15   76.41    8.15
   9  -4 -15   70.55    6.37
   9  -4 -15   64.04    6.85
   9  -4 -13   51.36    7.27
   9  -4 -13   66.73    5.76
   9  -4 -13   70.06    6.75
   9  -4 -11   74.49    8.07
   9  -4 -11   71.53    5.92
   9  -4 -11   70.86    6.77
   9  -4  -9   49.54    4.53
   9  -4  -9   48.68    5.47
   9  -4  -7   53.16    5.42
   9  -4  -5   72.95    6.28
  -9  -4   3    8.89    4.09
   9  -4  -3   11.45    3.03
   9  -4  -1   71.57    5.78
   9  -4  -1   66.76    7.31
  -9  -4   1   72.58    7.48
  -9  -4  -1   36.12    4.25
  -9  -4  -1   31.93    5.38
   9  -4   1   38.37    3.84
   9  -4   1   39.64    5.72
   9  -4   3   76.96    7.86
  -9  -4  -3   74.12    7.62
  -9  -4  -5   11.36    4.85
   9  -4   5   13.67    4.54
  -9  -4  -5   11.90    4.09
  -9  -4  -7   -2.56    4.61
   9  -4   7    1.68    4.03
  -9  -4  -9   14.43    5.34
   9  -4   9   17.78    4.81
  -9  -4 -11    5.35    4.61
   9  -4  11   14.04    4.80
  -9  -4 -13    8.80    4.61
   9  -4  13    5.45    4.41
  -9  -4 -15    2.06    4.73
   9  -4  15   18.19    5.26
  -9  -4 -17   12.72    5.37
   9  -4  17    8.52    5.02
   9  -3 -28    0.56    4.23
   9  -3 -28    3.97    4.15
   9  -3 -26   43.64    6.19
   9  -3 -26   35.76    5.58
   9  -3 -24    6.81    3.70
   9  -3 -24    8.02    4.29
   9  -3 -22   13.71    4.36
  -9  -3  22    9.39    4.11
   9  -3 -22   19.78    4.35
   9  -3 -20  120.17    9.35
  -9  -3  20   95.95    8.89
   9  -3 -18   29.01    4.25
  -9  -3  18   22.94    4.18
   9  -3 -18   25.99    4.58
   9  -3 -16   39.22    4.59
   9  -3 -16   33.65    4.84
  -9  -3  16   33.42    4.26
   9  -3 -14    6.64    3.31
   9  -3 -14    0.61    2.41
   9  -3 -14    5.39    4.03
   9  -3 -12   49.03    5.29
   9  -3 -12   46.22    4.56
   9  -3 -12   41.51    5.83
   9  -3 -10   42.83    4.84
   9  -3 -10   40.03    4.18
   9  -3 -10   43.87    5.92
   9  -3  -8  560.58   31.35
   9  -3  -8  530.81   30.54
   9  -3  -8  538.25   32.53
   9  -3  -6  171.77   11.02
   9  -3  -6  154.96   10.09
   9  -3  -6  185.08   12.58
   9  -3  -4  196.90   11.80
   9  -3  -4  212.82   14.28
   9  -3  -4  206.92   12.77
  -9  -3   2   77.92    7.37
   9  -3  -2   79.03    4.57
  -9  -3   2   74.78    6.23
   9  -3  -2   77.77    7.30
  -9  -3   2   62.58    4.98
   9  -3  -2   89.93    6.13
   9  -3   0   51.07    5.11
  -9  -3   0   60.68    4.61
  -9  -3   0   61.34    5.29
  -9  -3  -2    4.39    2.39
  -9  -3  -2    5.49    2.29
   9  -3   2    4.83    2.49
  -9  -3  -2    3.78    3.49
  -9  -3  -4    0.24    1.13
  -9  -3  -4    2.89    3.32
  -9  -3  -6    1.90    1.60
  -9  -3  -6    4.43    3.58
  -9  -3  -8   57.15    7.06
   9  -3   8   69.66    7.10
  -9  -3 -10   39.30    5.97
   9  -3  10   39.75    5.78
  -9  -3 -12   19.15    5.10
   9  -3  12   20.46    4.78
  -9  -3 -14   14.13    4.86
   9  -3  14   23.70    5.10
  -9  -3 -16   24.11    5.42
   9  -3  16   31.46    5.98
  -9  -3 -18   -3.74    4.50
   9  -3  18   -0.63    4.42
  -9  -3 -20   -2.54    4.45
   9  -3  20   -0.66    4.83
  -9  -2  29   -4.91    5.31
   9  -2 -29    1.05    3.74
   9  -2 -29    1.16    4.17
  -9  -2  27   -1.29    4.42
   9  -2 -27   -1.09    3.83
   9  -2 -27    1.49    3.76
  -9  -2  25    6.49    4.38
   9  -2 -25   -0.50    3.57
   9  -2 -25    5.22    3.57
   9  -2 -25   -1.21    4.49
   9  -2 -23   13.10    3.93
  -9  -2  23    5.37    4.02
   9  -2 -23   13.47    4.02
  -9  -2  21   68.92    7.10
   9  -2 -21   63.35    6.54
  -9  -2  19   65.82    6.91
   9  -2 -19   83.15    7.02
   9  -2 -17  439.99   25.77
  -9  -2  17  397.12   25.74
   9  -2 -17  463.22   26.06
   9  -2 -15   81.80    6.70
   9  -2 -15   87.37    6.96
  -9  -2  15   68.58    6.55
   9  -2 -13   50.43    4.82
   9  -2 -13   43.17    4.78
   9  -2 -13   39.19    5.36
   9  -2 -11  481.00   27.61
   9  -2 -11  466.60   27.88
   9  -2 -11  495.43   28.93
   9  -2  -9   41.22    4.29
   9  -2  -9   39.14    5.03
   9  -2  -9   34.73    3.80
  -9  -2   7  210.41   15.39
   9  -2  -7  263.88   15.45
   9  -2  -7  259.12   14.90
   9  -2  -7  264.90   16.38
  -9  -2   5    0.92    1.40
   9  -2  -5    1.96    2.94
  -9  -2   5    6.35    2.74
   9  -2  -5    2.11    1.79
  -9  -2   3  274.01   16.72
   9  -2  -3  329.66   18.63
  -9  -2   3  303.53   18.75
   9  -2  -3  315.28   16.81
  -9  -2   3  260.20   17.55
  -9  -2   1   17.14    3.88
   9  -2  -1   17.43    2.98
   9  -2  -1   15.60    1.82
  -9  -2   1   14.18    2.28
   9  -2  -1   15.31    3.41
  -9  -2   1   13.12    2.94
   9  -2   1  112.94    7.67
  -9  -2  -1  111.09    8.49
   9  -2   1  107.33    8.21
  -9  -2  -1   87.16    6.67
  -9  -2  -1   88.07    7.04
   9  -2   3  257.64   14.29
   9  -2   3  250.81   13.56
  -9  -2  -3  245.45   14.39
   9  -2   5  191.20   12.98
  -9  -2  -5  167.09   11.66
  -9  -2  -5  185.25   13.14
   9  -2   5  196.21   11.38
   9  -2   7  126.25    9.74
  -9  -2  -7  130.08    8.79
  -9  -2  -7  123.23    9.73
   9  -2   7  116.79    7.79
  -9  -2  -9   24.82    4.61
   9  -2   9   18.85    2.29
  -9  -2 -11   16.80    4.50
  -9  -2 -13   15.04    4.31
   9  -2  15   17.19    4.56
  -9  -2 -15   14.46    4.18
   9  -2  17   59.31    7.23
  -9  -2 -17   64.15    7.10
   9  -2  19   17.72    5.21
  -9  -2 -19    7.40    4.19
   9  -2  21   11.15    5.36
  -9  -2 -21   17.94    4.92
   9  -2  23    6.41    5.42
  -9  -2 -23    9.02    4.59
   9  -2  23    4.91    5.08
  -9  -1  30    8.33    5.60
   9  -1 -30   13.40    5.00
  -9  -1  30    8.16    4.84
   9  -1 -28   45.20    6.02
  -9  -1  28   53.27    7.59
   9  -1 -28   53.94    6.75
  -9  -1  28   45.48    6.55
   9  -1 -26   12.03    4.71
   9  -1 -26   20.81    4.44
  -9  -1  26   22.01    5.55
   9  -1 -26   18.54    4.80
  -9  -1  26   22.69    5.11
   9  -1 -24   62.39    6.39
  -9  -1  24   56.54    7.19
   9  -1 -24   63.53    6.96
  -9  -1  24   55.53    6.70
  -9  -1  22   41.19    4.67
  -9  -1  22   31.60    5.41
   9  -1 -22   35.02    4.95
  -9  -1  22   39.79    5.53
   9  -1 -22   43.97    5.47
  -9  -1  20  255.27   16.95
  -9  -1  20  230.06   16.36
  -9  -1  20  225.46   15.26
   9  -1 -20  259.59   16.46
  -9  -1  18   87.28    7.91
  -9  -1  18   83.44    7.94
   9  -1 -18  100.27    7.86
   9  -1 -16  131.47    9.45
   9  -1 -16  121.09    9.07
  -9  -1  16  108.59    9.22
  -9  -1  16  119.48    9.41
   9  -1 -14  209.08   13.94
   9  -1 -14  227.10   14.39
   9  -1 -12  185.24   12.27
  -9  -1  12  187.26   12.69
   9  -1 -12  199.11   12.74
   9  -1 -12  181.82   12.60
   9  -1 -10    8.11    2.57
   9  -1 -10    1.71    2.96
   9  -1 -10    1.63    2.50
  -9  -1  10    8.73    3.03
   9  -1  -8   35.47    4.15
   9  -1  -8   29.11    3.45
   9  -1  -8   29.99    4.25
  -9  -1   8   29.49    3.93
   9  -1  -8   31.23    4.31
  -9  -1   8   34.74    4.04
   9  -1  -6  354.16   20.19
  -9  -1   6  324.46   19.99
   9  -1  -6  338.44   20.34
   9  -1  -6  325.51   19.45
  -9  -1   6  324.52   19.92
   9  -1  -4  114.27    8.02
  -9  -1   4  108.25    7.24
   9  -1  -4  118.49    8.12
  -9  -1   4   94.48    7.75
  -9  -1   4   97.16    8.25
   9  -1  -4  106.25    8.25
  -9  -1   4  112.00    8.00
   9  -1  -4  108.21    7.33
   9  -1  -2   87.56    7.04
  -9  -1   2   92.28    7.00
  -9  -1   2   92.92    6.50
   9  -1  -2   90.61    7.13
  -9  -1   2   91.57    7.55
  -9  -1   2   91.28    7.09
   9  -1  -2   91.38    6.31
   9  -1   0  108.46    8.10
   9  -1   0  113.82    7.29
  -9  -1   0  109.04    8.09
  -9  -1   0  102.08    7.41
   9  -1   0  117.62    8.28
   9  -1   2  265.78   15.49
  -9  -1  -2  237.55   14.76
   9  -1   2  254.83   15.52
   9  -1   2  221.85   14.16
   9  -1   2  264.61   15.01
  -9  -1  -2  241.12   15.27
   9  -1   4   51.01    5.19
  -9  -1  -4   48.56    4.68
  -9  -1  -4   38.67    4.83
   9  -1   6  278.11   17.39
  -9  -1  -6  267.55   16.72
   9  -1   6  268.34   16.38
  -9  -1  -6  292.43   17.34
  -9  -1  -8    5.48    3.25
  -9  -1  -8   10.00    3.40
  -9  -1  -8    4.23    2.79
   9  -1   8    5.27    2.34
   9  -1   8    8.58    3.18
   9  -1  10   90.88    6.59
  -9  -1 -10   88.02    7.28
  -9  -1 -10   92.26    7.66
   9  -1  10  101.61    8.12
   9  -1  12   14.36    2.52
  -9  -1 -12   11.37    3.42
   9  -1  12   14.47    3.86
  -9  -1 -14  133.22    9.52
   9  -1  14  106.84    9.60
   9  -1  16    0.53    3.82
  -9  -1 -16    3.26    3.31
  -9  -1 -18   11.34    3.82
  -9  -1 -20  120.57    9.62
  -9  -1 -22   13.86    4.38
   9  -1  24   49.96    7.35
   9  -1  24   34.30    7.44
  -9   0  31    0.81    4.96
  -9   0  31    7.22    4.61
  -9   0  29   -0.76    5.02
  -9   0  29   -3.19    4.04
  -9   0  27   44.94    7.06
  -9   0  27   50.92    6.60
   9   0 -27   54.74    6.64
  -9   0  27   45.08    6.26
  -9   0  25   -0.65    4.18
  -9   0  25   -1.90    3.65
   9   0 -25   -1.07    3.62
  -9   0  25    8.21    4.15
  -9   0  23   37.40    6.02
  -9   0  23   32.99    5.19
   9   0 -23   30.03    5.16
  -9   0  23   45.48    5.62
  -9   0  21    3.91    3.81
  -9   0  21    6.57    3.72
  -9   0  21    3.30    3.34
   9   0 -21    7.96    3.55
  -9   0  19   40.91    5.67
  -9   0  19   49.93    5.59
   9   0 -19   40.57    4.72
  -9   0  19   39.51    5.17
   9   0 -19   47.29    5.51
  -9   0  17   19.04    4.25
   9   0 -17   12.78    3.10
   9   0 -17   16.03    3.81
  -9   0  17   20.61    4.15
  -9   0  17   16.12    3.62
   9   0 -15   37.72    4.19
  -9   0  15   31.20    4.64
   9   0 -15   36.13    4.57
   9   0 -13    1.82    2.36
  -9   0  13    0.37    2.68
   9   0 -13    3.59    2.74
   9   0 -13    0.78    2.18
   9   0 -11   63.68    5.86
   9   0 -11   68.91    5.67
   9   0 -11   66.39    6.11
   9   0 -11   67.82    5.46
  -9   0  11   72.76    5.72
  -9   0   9  181.47   11.75
   9   0  -9  191.79   12.37
  -9   0   9  186.54   11.86
   9   0  -9  188.23   11.84
   9   0  -9  183.98   11.66
   9   0  -9  179.46   12.11
   9   0  -7   59.47    5.25
   9   0  -7   59.06    5.45
  -9   0   7   49.71    5.27
  -9   0   7   66.75    5.23
   9   0  -7   57.04    5.06
  -9   0   7   60.02    4.98
   9   0  -7   53.60    4.68
   9   0  -5 1225.21   71.09
  -9   0   5 1339.47   70.90
   9   0  -5 1347.43   71.18
   9   0  -5 1286.47   70.79
  -9   0   5 1261.90   70.76
  -9   0   5 1276.81   71.55
  -9   0   3   19.09    3.14
  -9   0   3   14.75    2.69
   9   0  -3   15.75    3.00
  -9   0   3   16.10    3.17
   9   0  -3   24.39    3.43
   9   0  -3   21.29    2.89
  -9   0   3   16.62    2.81
  -9   0   1  256.05   15.90
   9   0  -1  248.24   15.10
  -9   0   1  249.28   15.29
   9   0  -1  243.06   15.14
   9   0  -1  270.70   15.66
  -9   0   1  233.43   14.80
   9   0  -1  245.64   15.24
   9   0   1   82.28    6.62
  -9   0  -1   98.02    7.54
  -9   0  -1   86.19    6.78
   9   0   1   86.41    6.74
   9   0   1   88.08    6.68
   9   0   1   94.79    7.03
  -9   0  -1   92.77    6.44
   9   0   3    3.96    2.19
  -9   0  -3    2.90    1.98
   9   0   3    4.10    2.80
  -9   0  -3    5.61    2.48
   9   0   3    3.73    2.34
   9   0   3    3.84    2.46
   9   0   3    6.31    2.40
   9   0   5   16.71    3.01
   9   0   5   19.77    3.28
  -9   0  -5   12.30    3.22
  -9   0  -5   19.04    2.91
   9   0   7   40.88    4.44
  -9   0  -7   56.27    4.66
   9   0   7   41.92    4.76
  -9   0  -7   48.22    4.57
   9   0   7   47.48    4.91
   9   0   9    9.76    3.20
  -9   0  -9    8.87    2.62
  -9   0  -9    8.15    2.92
   9   0   9   11.28    3.09
   9   0  11  915.41   52.98
  -9   0 -11  957.93   52.24
   9   0  11  910.41   52.22
  -9   0 -11  942.27   51.99
  -9   0 -13   18.28    3.72
   9   0  13   24.05    4.53
   9   0  13   25.03    3.79
  -9   0 -13   23.63    3.52
   9   0  15    0.50    3.58
   9   0  15   -0.89    2.83
  -9   0 -15    0.59    2.54
  -9   0 -17   11.62    3.28
   9   0  17    5.36    3.91
   9   0  17    4.75    3.71
   9   0  19   68.62    7.91
   9   0  19   74.88    7.70
  -9   0 -19   84.23    6.79
   9   0  21    0.64    4.43
   9   0  21    7.31    4.63
   9   0  23   13.97    5.65
  -9   0 -23    0.78    4.75
   9   0  25   36.88    7.12
  -9   0 -25   47.74    7.94
  -9   1  30    4.08    4.98
   9   1 -30   13.38    5.03
  -9   1  30    1.10    4.56
  -9   1  30    3.25    5.21
  -9   1  28   51.06    7.42
  -9   1  28   60.11    8.00
   9   1 -28   49.45    7.16
  -9   1  28   47.74    6.73
  -9   1  26   22.12    5.82
  -9   1  26   28.23    5.12
  -9   1  26   28.08    5.73
   9   1 -26   11.43    5.00
  -9   1  24   57.68    6.73
  -9   1  24   45.40    7.21
  -9   1  24   63.60    7.27
  -9   1  22   35.16    5.31
  -9   1  22   36.29    5.76
  -9   1  22   36.84    6.03
  -9   1  20  254.23   17.04
  -9   1  20  248.23   16.64
   9   1 -20  250.17   16.89
  -9   1  20  243.01   17.24
  -9   1  18  104.33    8.74
   9   1 -18   93.24    8.35
  -9   1  18   87.75    8.10
  -9   1  16  136.23    9.98
   9   1 -16  120.26    7.74
   9   1 -16  128.17    9.82
   9   1 -16  113.01    7.84
   9   1 -14  209.02   12.14
   9   1 -14  197.74   13.83
   9   1 -14  199.66   12.07
   9   1 -12  177.17   10.69
  -9   1  12  191.60   11.58
   9   1 -12  169.87   10.51
   9   1 -12  182.20   12.43
  -9   1  10    4.34    2.47
   9   1 -10    7.03    3.00
   9   1 -10    4.54    1.77
   9   1 -10    4.48    1.60
  -9   1  10    8.21    2.36
  -9   1   8   31.64    3.32
   9   1  -8   27.22    4.22
  -9   1   8   28.53    3.59
   9   1  -8   27.11    3.52
   9   1  -8   26.03    2.63
  -9   1   8   32.78    3.67
   9   1  -8   28.68    2.91
  -9   1   6  349.10   19.15
   9   1  -6  321.34   20.30
   9   1  -6  336.18   19.60
  -9   1   6  323.72   19.81
   9   1  -6  319.11   20.37
   9   1  -6  315.04   19.07
   9   1  -6  320.40   18.78
  -9   1   6  365.86   19.70
  -9   1   4  114.60    7.69
  -9   1   4  125.93    8.31
   9   1  -4  110.11    7.80
   9   1  -4  106.75    8.52
  -9   1   4  120.57    7.26
   9   1  -4  105.27    8.44
   9   1  -4   99.42    7.10
  -9   1   2   92.45    7.30
   9   1  -2   85.98    6.05
  -9   1   2   90.15    5.88
   9   1  -2   81.33    7.27
   9   1  -2   80.96    7.10
  -9   1   2   92.88    6.43
   9   1   0  104.75    7.66
  -9   1   0  129.47    8.78
  -9   1   0  115.40    7.19
   9   1   0  103.24    8.64
   9   1   0  115.47    8.64
  -9   1   0  120.60    7.67
  -9   1  -2  255.04   14.20
   9   1   2  223.05   14.44
  -9   1  -2  256.33   15.42
   9   1   2  225.32   15.33
   9   1   2  226.02   15.25
  -9   1  -2  238.83   13.74
   9   1   4   51.25    5.29
  -9   1  -4   48.63    3.84
   9   1   4   48.34    4.65
   9   1   4   47.28    5.40
  -9   1  -4   48.79    3.70
  -9   1  -4   52.93    4.06
  -9   1  -6  267.51   15.56
  -9   1  -6  266.04   15.42
   9   1   6  284.26   16.09
  -9   1  -6  268.66   15.44
   9   1   6  256.22   17.17
   9   1   6  271.27   16.73
  -9   1  -8    4.75    1.74
   9   1   8    8.06    3.10
   9   1   8    4.97    2.40
  -9   1  -8    4.02    1.84
   9   1   8    6.35    3.08
  -9   1  -8    3.22    1.71
   9   1  10   79.51    7.52
  -9   1 -10   90.33    5.86
   9   1  10   84.17    7.45
   9   1  10   86.68    6.32
  -9   1 -12   13.87    2.30
   9   1  12    8.66    3.52
   9   1  14  123.48    9.74
  -9   1 -14  127.93    8.08
   9   1  14  117.21   10.27
   9   1  14  119.47    9.89
   9   1  16    6.39    4.23
   9   1  16    3.77    4.21
   9   1  16    0.85    3.21
   9   1  18   19.45    4.94
   9   1  18   15.70    5.04
   9   1  20   80.24    8.95
   9   1  20   98.30    9.55
   9   1  22    8.18    5.24
   9   1  22    8.32    5.19
   9   1  24   58.00    8.60
   9   1  24   46.57    7.57
   9   2 -29    3.51    4.92
  -9   2  29   -4.59    5.20
   9   2 -27    6.03    4.84
  -9   2  27    3.63    5.24
   9   2 -25    5.11    4.41
   9   2 -25    1.83    4.44
  -9   2  25   -0.70    4.84
  -9   2  23   12.60    5.06
   9   2 -23    3.65    3.98
  -9   2  21   56.58    7.34
   9   2 -21   47.47    6.65
  -9   2  19   70.99    7.96
   9   2 -19   76.07    7.53
   9   2 -19   57.89    7.16
  -9   2  17  451.74   28.34
   9   2 -17  455.81   27.89
  -9   2  15   75.43    7.95
   9   2 -15   82.92    7.61
  -9   2  15   74.00    5.90
   9   2 -13   37.49    5.71
  -9   2  13   46.19    4.35
  -9   2  13   49.84    4.91
   9   2 -11  432.03   28.30
  -9   2  11  479.67   26.94
   9   2 -11  416.72   28.27
  -9   2  11  517.33   27.21
  -9   2   9   33.48    3.66
  -9   2   9   35.78    3.78
   9   2  -9   23.41    4.64
   9   2  -9   28.50    4.83
   9   2  -7  204.80   11.54
  -9   2   7  263.57   12.89
  -9   2   7  266.05   13.86
   9   2  -7  188.96   11.58
   9   2  -7  237.11   14.72
   9   2  -5    0.18    1.85
  -9   2   5    1.64    2.53
  -9   2   5    3.53    1.76
   9   2  -5    3.72    1.32
   9   2  -3  261.63   18.67
   9   2  -3  304.31   17.18
   9   2  -3  270.84   16.85
  -9   2   3  308.45   16.76
   9   2  -3  286.40   18.94
  -9   2   3  329.51   17.83
   9   2  -1   12.02    2.28
  -9   2   1   16.33    1.65
   9   2  -1   14.86    4.07
   9   2  -1   10.83    3.65
  -9   2   1   15.29    2.74
   9   2   1  101.09    8.41
   9   2   1   81.04    8.26
  -9   2  -1  106.19    6.87
   9   2   1   93.11    6.84
   9   2   3  229.02   15.30
   9   2   3  197.11   15.01
  -9   2  -3  241.00   13.38
   9   2   3  210.86   13.78
   9   2   5  166.35   12.63
  -9   2  -5  191.95   10.76
   9   2   5  163.69   11.60
   9   2   5  170.35   12.87
   9   2   7  103.26    8.18
   9   2   7  111.36    9.36
   9   2   9   18.11    4.57
   9   2   9   20.01    3.89
   9   2  11   16.72    4.23
   9   2  11   16.51    4.77
   9   2  11   19.99    5.25
   9   2  13   22.47    4.82
   9   2  13   22.54    4.96
   9   2  13    8.17    4.45
   9   2  15    9.73    4.31
   9   2  15   16.71    5.38
   9   2  15   18.87    5.09
   9   2  17   54.41    7.39
  -9   2 -17   65.70    7.79
   9   2  17   55.59    7.95
   9   2  17   59.76    7.13
   9   2  19    4.12    5.17
  -9   2 -19   10.10    5.43
   9   2  19    5.83    4.58
   9   2  21    7.85    5.32
  -9   2 -21   10.84    5.34
   9   2  21   14.76    5.28
   9   2  23    3.94    5.32
   9   2  23    4.59    5.33
  -9   2 -23    3.31    5.17
   9   2  23    8.10    5.92
  -9   3  28   -4.36    5.92
   9   3 -28    2.39    4.90
   9   3 -28   -3.01    5.07
  -9   3  26   22.32    6.62
   9   3 -26   18.77    5.90
   9   3 -26   21.05    5.59
  -9   3  24    9.42    5.50
   9   3 -24    2.77    4.53
   9   3 -24    6.31    4.40
   9   3 -24    1.74    4.20
   9   3 -22    7.87    4.38
   9   3 -22   14.05    5.10
  -9   3  22   17.85    6.14
  -9   3  20  140.54   11.75
   9   3 -20  113.69   10.56
   9   3 -20  106.02   10.05
   9   3 -18   21.89    5.34
  -9   3  18   23.15    5.95
   9   3 -18   30.42    5.51
   9   3 -16   33.37    5.76
   9   3 -16   24.14    5.32
   9   3 -14    2.36    3.91
   9   3 -14    4.76    4.00
   9   3 -12   43.45    6.05
   9   3 -12   43.19    6.01
  -9   3  12   46.50    4.83
  -9   3  10   40.89    4.32
   9   3 -10   41.19    5.96
   9   3  -8  440.94   27.61
   9   3  -6  133.93   11.03
   9   3  -4  155.12   11.84
   9   3  -4  137.50    8.26
   9   3  -4  164.33   11.81
   9   3  -2   59.39    4.84
   9   3  -2   90.07    7.91
   9   3   0   62.89    5.24
   9   3   0   80.56    7.74
   9   3   0   63.47    7.50
   9   3   2    2.38    2.47
   9   3   2   -1.68    4.12
   9   3   2    8.41    4.19
   9   3   4    2.82    3.53
   9   3   4    6.06    4.12
   9   3   4   13.17    4.76
   9   3   4    5.61    2.97
   9   3   6    0.59    4.25
   9   3   6    6.85    3.14
  -9   3  -8   58.63    6.34
   9   3   8   59.92    6.20
   9   3   8   51.43    6.88
  -9   3 -10   41.73    5.64
   9   3  10   34.90    6.57
   9   3  10   36.18    5.30
   9   3  10   26.99    6.12
  -9   3 -12   16.68    4.50
   9   3  12   20.71    5.52
   9   3  12   19.84    4.74
   9   3  12   20.13    5.63
   9   3  14    7.10    4.78
   9   3  14   19.75    5.05
   9   3  14    9.87    5.44
  -9   3 -14   15.61    4.71
   9   3  16   27.93    6.35
   9   3  16   24.38    6.50
  -9   3 -16   18.88    5.33
   9   3  16   19.83    5.51
   9   3  18   -3.07    5.42
  -9   3 -18    4.37    4.75
   9   3  18   -2.02    4.79
  -9   3 -20   -0.78    4.83
   9   3  20    2.39    5.57
   9   3  20    0.73    5.17
   9   4 -23   -0.77    5.10
  -9   4  23    3.50    5.30
   9   4 -23    2.53    4.82
   9   4 -21   35.80    7.08
  -9   4  21   52.95    8.25
   9   4 -21   34.02    6.48
   9   4 -19   15.96    5.52
  -9   4  19   16.94    5.97
   9   4 -19   16.89    5.51
   9   4 -17    6.21    4.61
   9   4 -17   17.69    5.74
   9   4 -15   45.30    7.14
   9   4 -15   55.01    6.04
   9   4 -15   57.96    7.79
   9   4 -13   43.46    7.07
   9   4 -13   57.11    6.13
   9   4 -13   39.26    6.79
   9   4 -11   61.66    7.49
   9   4 -11   55.19    6.47
   9   4 -11   62.00    7.61
   9   4  -9   45.51    6.62
   9   4  -9   40.24    5.56
   9   4  -9   40.65    6.40
   9   4  -7   40.15    6.53
   9   4  -7   43.07    5.92
   9   4  -7   35.72    6.08
   9   4  -5   62.66    7.69
   9   4  -5   54.87    6.80
   9   4  -5   68.40    7.76
   9   4  -3    5.73    4.47
   9   4  -3    4.36    3.94
   9   4  -1   58.83    7.66
   9   4  -1   59.12    7.41
   9   4   1   37.26    6.22
  -9   4  -1   35.79    4.52
  -9   4  -3   81.71    6.90
   9   4   3   60.85    8.14
   9   4   3   67.71    8.19
   9   4   5   10.92    5.08
   9   4   5   10.77    3.66
   9   4   5    3.32    4.61
  -9   4  -5    6.07    3.45
   9   4   7    4.90    4.94
   9   4   7    2.12    3.31
   9   4   7    6.27    5.16
  -9   4  -7    0.48    3.58
   9   4   9   15.66    5.65
   9   4   9   10.50    4.17
   9   4   9    6.56    5.41
  -9   4  -9   13.26    4.30
   9   4  11   20.48    6.24
   9   4  11   13.27    4.65
  -9   4 -11   10.98    4.49
   9   4  13    8.27    5.67
   9   4  13    7.02    4.72
   9   4  13   11.09    6.16
  -9   4 -13   11.25    4.69
   9   4  15    7.73    5.66
   9   4  15    9.85    6.17
  -9   4 -15   13.49    5.11
   9   4  15   17.95    5.45
  -9   4 -17    7.25    5.05
   9   4  17    6.81    6.02
   9   4  17    4.89    5.22
   9   5 -18   12.65    5.75
   9   5 -18    3.24    5.38
   9   5 -16   18.33    6.18
   9   5 -16   26.14    6.47
   9   5 -14    4.25    5.09
   9   5 -14   13.21    5.58
   9   5 -12    4.26    5.20
   9   5 -12    6.13    5.34
   9   5 -10   17.13    5.88
   9   5 -10   15.14    4.91
   9   5 -10    9.88    5.30
   9   5  -8   42.45    7.38
   9   5  -8   45.16    6.91
   9   5  -8   47.99    7.52
   9   5  -6   14.45    5.22
   9   5  -6   13.85    5.71
   9   5  -6   18.98    5.69
   9   5  -4   18.99    5.40
   9   5  -4   25.14    6.18
   9   5  -4   11.38    5.48
   9   5  -2    2.65    4.81
   9   5  -2    1.50    4.85
   9   5  -2    2.26    4.65
   9   5   0   21.50    5.98
   9   5   0   25.72    6.60
   9   5   0   32.34    6.65
   9   5   2   42.44    7.71
   9   5   2   40.50    7.35
   9   5   4    0.75    5.54
   9   5   6    7.05    5.75
   9   5   8   12.24    6.04
   9   5   8   10.60    6.35
   9   5  10   13.38    6.52
   9   5  10   11.80    6.45
  10  -5 -15    3.60    4.04
  10  -5 -15    0.75    5.15
  10  -5 -13    6.83    3.87
  10  -5 -11   16.05    4.42
  10  -5  -9   56.57    6.26
  10  -5  -7   49.56    5.88
  10  -5  -7   47.27    7.09
  10  -5  -5   25.97    5.67
 -10  -5   5   24.35    5.74
  10  -5  -3    5.10    4.77
 -10  -5   3    6.16    4.58
  10  -5  -1    6.39    4.64
 -10  -5   1   14.51    5.15
  10  -5   1  188.82   13.56
 -10  -5  -1  136.44   12.27
 -10  -5  -3    4.13    4.29
  10  -5   3   -5.13    4.66
 -10  -5  -5   34.80    5.94
  10  -5   5   23.36    5.71
  10  -5   7   23.75    5.91
 -10  -5  -7   19.94    6.13
  10  -4 -22   32.15    5.46
  10  -4 -22   30.11    5.63
  10  -4 -20    2.61    3.34
  10  -4 -20    6.37    4.05
  10  -4 -18    7.54    3.59
  10  -4 -18    4.54    4.02
  10  -4 -18    7.67    4.68
  10  -4 -16   21.24    4.01
  10  -4 -16   13.59    5.27
  10  -4 -16   19.12    4.43
  10  -4 -14   48.00    7.05
  10  -4 -14   38.36    5.40
  10  -4 -12  141.83   12.13
  10  -4 -12  146.25   10.84
  10  -4 -10   20.91    5.34
  10  -4 -10   18.21    4.15
  10  -4  -8   57.32    7.37
  10  -4  -8   61.09    6.02
  10  -4  -6   36.39    5.99
  10  -4  -6   34.57    4.40
  10  -4  -4   72.40    6.03
 -10  -4   4   53.62    7.15
  10  -4  -2   95.95    7.00
 -10  -4   2   85.02    7.36
 -10  -4   2   81.49    8.65
 -10  -4   0    1.23    2.84
 -10  -4   0    2.25    4.20
 -10  -4  -2    2.79    4.03
  10  -4   2    7.37    4.32
 -10  -4  -4   50.72    6.55
  10  -4   4   52.87    6.71
 -10  -4  -6    2.68    4.68
 -10  -4  -6    6.25    4.18
  10  -4   6   15.22    4.61
  10  -4   8    2.40    4.14
 -10  -4  -8   -4.78    5.06
  10  -4  10    8.58    4.73
 -10  -4 -10   15.92    5.53
  10  -4  12    1.89    4.55
 -10  -4 -12    5.63    5.12
  10  -4  14   78.10    8.52
 -10  -4 -14   55.37    8.23
  10  -3 -27   32.55    6.04
  10  -3 -27   39.34    6.29
  10  -3 -25    1.56    3.67
  10  -3 -23   19.52    4.68
  10  -3 -23   14.95    4.31
  10  -3 -21   34.67    5.44
  10  -3 -21   23.57    4.63
  10  -3 -19   30.57    4.90
  10  -3 -19   14.35    3.76
  10  -3 -17   54.36    6.12
  10  -3 -17   52.66    6.94
  10  -3 -17   58.12    5.75
  10  -3 -15   34.34    4.61
  10  -3 -15   22.90    5.21
  10  -3 -15   21.07    3.89
  10  -3 -13   34.12    4.66
  10  -3 -13   22.79    5.27
  10  -3 -13   26.01    3.83
  10  -3 -11   16.70    3.50
  10  -3 -11   10.61    4.12
  10  -3 -11   16.43    3.15
  10  -3  -9  122.25    8.75
  10  -3  -9  104.82    9.60
  10  -3  -9  114.55    8.00
 -10  -3   7   85.63    7.80
  10  -3  -7  108.13    7.69
  10  -3  -7  106.63    8.94
  10  -3  -7   96.35    6.79
  10  -3  -5    6.90    3.62
 -10  -3   5    9.87    3.51
  10  -3  -5    2.93    2.61
  10  -3  -5    6.25    2.10
 -10  -3   3  148.20   11.73
  10  -3  -3  175.02   11.95
 -10  -3   3  143.07   10.50
 -10  -3   1  142.60    8.40
 -10  -3   1  141.72    6.44
 -10  -3  -1   34.77    4.34
  10  -3   1   44.35    5.75
 -10  -3  -1   39.90    5.74
 -10  -3  -3   17.31    4.38
 -10  -3  -5   38.51    5.83
 -10  -3  -7   16.32    4.99
 -10  -3  -9   40.43    6.15
  10  -3  11  128.32   10.85
 -10  -3 -11  127.62   11.02
 -10  -3 -13   -3.67    4.38
  10  -3  13    2.93    4.17
 -10  -3 -15    8.07    4.88
  10  -3  15   13.56    5.07
 -10  -3 -17    1.28    4.44
  10  -3  17   -1.95    4.52
 -10  -3 -19   20.21    5.64
  10  -3  19   16.35    5.59
 -10  -2  28    7.47    4.91
  10  -2 -28    6.99    4.51
  10  -2 -28    8.00    4.23
 -10  -2  26   63.71    7.72
  10  -2 -26   66.92    7.37
  10  -2 -26   61.85    7.03
 -10  -2  24    2.86    3.98
  10  -2 -24   -0.51    3.88
  10  -2 -24    6.28    3.68
 -10  -2  22    9.40    4.28
  10  -2 -22    4.68    3.44
 -10  -2  20    2.86    3.65
  10  -2 -20    3.46    3.21
  10  -2 -18   61.21    6.36
  10  -2 -18   71.88    6.54
  10  -2 -16  211.61   13.67
  10  -2 -16  199.35   13.70
  10  -2 -16  204.10   14.49
  10  -2 -14   11.05    3.43
  10  -2 -14   11.24    3.15
  10  -2 -14    9.00    3.76
 -10  -2  12  526.93   33.10
  10  -2 -12  573.78   32.89
  10  -2 -12  581.57   32.55
  10  -2 -12  579.44   33.68
 -10  -2  10   82.04    7.32
  10  -2 -10   78.62    6.88
  10  -2 -10   87.73    6.63
  10  -2 -10   91.00    7.82
 -10  -2   8    7.61    3.37
  10  -2  -8    2.89    2.22
  10  -2  -8   -2.14    3.20
  10  -2  -6  703.97   38.73
  10  -2  -6  688.59   37.10
 -10  -2   6  598.79   37.69
  10  -2  -4  264.66   16.39
 -10  -2   4  238.49   14.48
 -10  -2   4  234.87   15.63
  10  -2  -4  259.53   14.66
 -10  -2   2   25.59    3.02
  10  -2  -2   27.48    4.33
 -10  -2   2   29.71    4.75
 -10  -2   2   26.06    3.92
  10  -2  -2   29.68    2.79
 -10  -2   0   86.97    6.24
  10  -2   0  103.45    7.86
 -10  -2   0   80.61    6.85
  10  -2   0   79.48    5.28
  10  -2   0   96.60    7.16
 -10  -2   0   94.32    8.00
  10  -2   2   45.48    5.17
 -10  -2  -2   42.53    5.52
  10  -2   4  121.55    7.68
 -10  -2  -4   88.57    7.39
  10  -2   4  114.45    8.93
 -10  -2  -4  109.37    9.15
  10  -2   6   61.65    6.76
  10  -2   6   72.69    5.44
 -10  -2  -8   71.06    7.25
  10  -2   8   71.40    7.21
 -10  -2 -10   20.98    4.65
  10  -2  10   30.78    5.02
 -10  -2 -12   11.69    4.26
 -10  -2 -14    7.20    3.91
 -10  -2 -16   28.69    5.29
 -10  -2 -18   18.98    5.02
  10  -2  18   18.88    5.56
 -10  -2 -20    8.29    4.50
  10  -2  20    2.01    4.53
 -10  -1  29   62.89    7.73
 -10  -1  29   62.28    8.50
  10  -1 -29   69.71    8.03
 -10  -1  27   58.92    7.17
  10  -1 -27   53.26    6.80
 -10  -1  25   62.69    7.40
 -10  -1  25   64.79    7.82
  10  -1 -25   64.73    7.26
 -10  -1  23    4.67    4.26
 -10  -1  23    0.59    4.06
  10  -1 -23    2.49    3.49
 -10  -1  21   19.22    4.61
 -10  -1  21   23.90    4.99
  10  -1 -21   13.94    3.94
 -10  -1  19  129.89   10.61
 -10  -1  19  131.01   10.68
  10  -1 -19  148.53   10.57
 -10  -1  17   11.56    4.08
  10  -1 -17   25.63    4.08
  10  -1 -15  438.22   26.26
  10  -1 -15  441.55   26.45
  10  -1 -13   23.05    4.38
 -10  -1  13   30.95    4.45
  10  -1 -13   26.27    4.02
  10  -1 -13   23.22    4.28
  10  -1 -11  179.02   12.37
 -10  -1  11  177.22   12.35
  10  -1 -11  196.33   12.40
  10  -1 -11  169.28   11.82
 -10  -1   9   27.86    4.12
  10  -1  -9   26.12    3.84
  10  -1  -9   33.09    4.47
  10  -1  -9   31.76    4.18
  10  -1  -7  130.44    9.28
  10  -1  -7  144.78    9.92
 -10  -1   7  122.02    9.32
  10  -1  -7  124.87    8.87
  10  -1  -5  152.07   10.49
 -10  -1   5  161.13    9.87
  10  -1  -5  148.94   10.78
 -10  -1   5  148.53   11.04
  10  -1  -5  153.31    9.99
 -10  -1   5  154.74   10.48
 -10  -1   5  137.07   10.48
  10  -1  -3  338.14   19.75
 -10  -1   3  310.47   18.90
 -10  -1   3  346.35   20.45
 -10  -1   3  316.74   19.49
  10  -1  -3  313.71   18.88
 -10  -1   1  366.40   21.33
  10  -1  -1  374.75   22.02
 -10  -1   1  387.32   21.92
  10  -1  -1  347.64   20.99
 -10  -1   1  350.94   22.43
  10  -1   1  176.76   10.87
 -10  -1  -1  149.16   10.83
  10  -1   1  146.44    9.97
 -10  -1  -1  154.91   10.45
  10  -1   3  155.82   10.35
 -10  -1  -3  167.33   10.93
 -10  -1  -3  146.32   10.30
  10  -1   3  153.21   11.02
  10  -1   5   10.05    2.80
 -10  -1  -5   11.88    3.50
  10  -1   5   11.63    3.50
 -10  -1  -5   11.55    3.08
 -10  -1  -7   22.87    4.09
  10  -1   7   17.27    4.05
  10  -1   7   25.62    3.57
 -10  -1  -9   45.87    5.43
  10  -1   9   55.37    5.84
  10  -1   9   46.97    4.66
  10  -1  11   37.83    4.12
 -10  -1 -11   42.24    5.17
  10  -1  11   49.96    5.91
 -10  -1 -13   48.20    5.43
  10  -1  13   29.18    5.10
 -10  -1 -15   29.45    4.70
  10  -1  15   38.50    5.77
 -10  -1 -17   14.60    4.18
  10  -1  17    9.95    4.59
 -10  -1 -19   83.52    7.77
  10  -1  19   80.69    8.75
 -10  -1 -21   -0.46    3.72
  10   0 -30   19.01    5.44
 -10   0  30    9.83    4.92
 -10   0  30   16.79    6.02
  10   0 -28   45.69    6.80
 -10   0  28   42.70    6.39
 -10   0  28   49.48    7.66
 -10   0  26    3.72    4.15
 -10   0  26    2.80    4.84
  10   0 -26    2.90    3.92
 -10   0  26    8.65    4.49
 -10   0  24    4.06    3.96
 -10   0  24    4.57    4.22
  10   0 -24    1.09    3.81
 -10   0  24    3.25    3.69
 -10   0  22    4.36    3.88
 -10   0  22    6.08    4.30
 -10   0  22    6.45    3.77
  10   0 -22    5.16    3.76
 -10   0  20   28.20    4.76
  10   0 -20   33.46    5.11
 -10   0  20   33.91    5.20
  10   0 -18  194.72   12.69
 -10   0  18  182.50   13.40
  10   0 -18  204.03   13.74
  10   0 -16    8.41    2.85
 -10   0  16   13.27    3.92
  10   0 -16   14.11    3.65
  10   0 -16    8.96    3.10
  10   0 -14    5.83    2.66
 -10   0  14    0.83    3.15
  10   0 -14    5.63    3.27
  10   0 -14    3.69    2.62
  10   0 -12   13.92    3.25
  10   0 -12   17.82    3.13
  10   0 -12   18.60    3.57
  10   0 -10   -2.57    2.78
 -10   0  10    3.63    2.52
  10   0 -10    0.56    2.40
  10   0 -10   -0.25    2.04
  10   0 -10    2.85    2.89
  10   0  -8    5.07    2.88
  10   0  -8    9.93    3.42
 -10   0   8    8.23    2.91
  10   0  -8    6.60    2.62
  10   0  -8    5.88    2.34
 -10   0   8    9.00    2.65
 -10   0   6  525.82   31.90
  10   0  -6  582.03   31.89
  10   0  -6  542.89   31.06
  10   0  -6  552.97   31.46
  10   0  -6  519.88   31.45
 -10   0   6  550.32   31.07
 -10   0   4  189.61   13.60
 -10   0   4  207.89   12.93
  10   0  -4  209.62   12.99
 -10   0   4  215.46   13.31
  10   0  -4  199.32   13.25
 -10   0   4  210.53   12.86
  10   0  -2  855.85   46.99
 -10   0   2  889.10   47.25
 -10   0   2  839.33   47.79
  10   0  -2  864.70   47.15
  10   0  -2  863.43   47.58
 -10   0   2  834.52   46.76
  10   0  -2  762.44   46.96
 -10   0   2  819.90   46.63
  10   0   0  219.03   13.94
 -10   0   0  244.40   14.91
  10   0   0  215.06   13.85
 -10   0   0  223.57   14.12
  10   0   0  209.11   14.26
 -10   0   0  215.33   13.55
  10   0   0  225.56   13.98
  10   0   2   95.37    7.19
 -10   0  -2   97.92    7.33
  10   0   2   80.91    7.03
  10   0   2   88.15    7.49
  10   0   2   91.97    7.05
 -10   0  -2   94.57    6.75
  10   0   4    6.10    2.84
  10   0   4    5.96    2.71
 -10   0  -4    7.13    2.43
  10   0   4    6.00    2.65
  10   0   4    4.39    3.06
  10   0   6   26.07    3.66
  10   0   6   23.44    3.75
 -10   0  -6   15.49    3.24
 -10   0  -6   21.98    3.31
  10   0   6   20.01    3.81
  10   0   8  481.50   29.13
 -10   0  -8  494.14   28.39
 -10   0  -8  502.73   28.46
  10   0   8  513.35   28.59
  10   0   8  462.32   28.70
  10   0  10    3.84    3.39
  10   0  10    7.26    3.11
  10   0  10   10.17    3.38
 -10   0 -10    5.38    2.64
 -10   0 -10   10.35    3.13
 -10   0 -12   44.03    4.83
  10   0  12   45.64    5.76
  10   0  12   55.07    5.36
 -10   0 -14    9.64    3.10
  10   0  14   13.72    4.46
  10   0  14   12.70    3.50
  10   0  16  106.25    9.73
 -10   0 -16  112.80    8.34
  10   0  18   -1.18    4.15
  10   0  18    2.10    3.97
  10   0  20   11.01    5.08
  10   0  20    8.80    5.01
  10   0  22   28.90    6.20
 -10   1  29   42.71    7.10
 -10   1  29   52.20    8.11
 -10   1  29   46.29    6.80
 -10   1  27   43.74    7.06
 -10   1  27   51.34    7.58
 -10   1  27   41.86    6.44
 -10   1  25   59.31    7.66
 -10   1  25   69.18    8.35
 -10   1  25   60.74    7.23
  10   1 -23   -2.32    3.71
 -10   1  23    1.12    4.21
 -10   1  23    0.52    3.99
  10   1 -21   15.41    4.45
 -10   1  21   16.40    4.49
 -10   1  21    8.45    4.03
  10   1 -19  125.09    8.77
  10   1 -19  141.59   10.96
 -10   1  19  148.79   11.07
  10   1 -17   14.69    2.58
  10   1 -17   20.33    4.46
  10   1 -15  375.84   21.63
  10   1 -15  394.69   23.87
  10   1 -13   23.16    2.87
  10   1 -13   22.80    2.61
  10   1 -13   28.02    4.57
 -10   1  11  172.66   11.02
  10   1 -11  158.32   11.51
  10   1 -11  145.85    9.74
  10   1 -11  149.40    9.51
 -10   1  11  176.46   10.55
  10   1  -9   26.87    4.36
 -10   1   9   24.41    3.86
  10   1  -9   28.03    3.75
  10   1  -9   25.19    3.07
  10   1  -9   26.60    2.76
 -10   1   9   29.12    3.47
  10   1  -7  127.70    9.59
  10   1  -7  127.05    8.86
 -10   1   7  128.48    9.07
  10   1  -7  124.60    9.60
  10   1  -7  116.00    8.20
  10   1  -7  123.96    7.90
 -10   1   7  127.04    8.29
 -10   1   5  153.81    9.34
 -10   1   5  146.05   10.30
  10   1  -5  153.81   10.01
  10   1  -5  142.56    9.15
  10   1  -5  140.80   10.83
 -10   1   5  148.38    9.85
  10   1  -5  132.43   10.39
 -10   1   3  319.38   18.17
 -10   1   3  318.73   19.48
  10   1  -3  309.64   19.74
 -10   1   3  329.38   18.77
  10   1  -3  313.43   18.38
  10   1  -3  290.90   19.48
  10   1  -1  341.29   20.66
  10   1  -1  347.70   21.92
 -10   1   1  369.49   20.27
 -10   1   1  368.52   20.79
  10   1  -1  334.38   21.64
  10   1   1  156.95   10.55
  10   1   1  151.38   11.60
 -10   1  -1  162.05    9.83
  10   1   1  163.42   11.52
 -10   1  -1  172.58   10.41
  10   1   3  139.09   10.03
 -10   1  -3  157.21    9.59
 -10   1  -3  151.72    9.12
  10   1   3  145.10   10.73
  10   1   3  148.47   11.08
  10   1   5    9.39    3.07
 -10   1  -5   10.49    2.15
 -10   1  -5   10.39    2.19
 -10   1  -5   10.35    1.98
  10   1   5   16.89    3.88
  10   1   5   13.12    3.91
  10   1   7   21.70    3.88
 -10   1  -7   22.90    2.62
  10   1   7   15.06    4.24
 -10   1  -7   25.23    2.85
  10   1   7   25.80    3.56
 -10   1  -9   54.28    4.11
  10   1   9   51.95    6.06
  10   1   9   48.35    5.61
  10   1  11   42.37    5.35
  10   1  11   41.58    5.47
  10   1  13   36.43    5.44
  10   1  13   42.87    5.85
  10   1  15   24.20    4.76
  10   1  15   20.02    5.28
  10   1  15   37.51    5.74
  10   1  17    9.47    4.13
  10   1  17   17.88    5.15
  10   1  17   14.74    5.15
  10   1  19   77.99    8.56
  10   1  19   60.94    7.96
  10   1  21    6.57    4.78
  10   1  21    4.88    4.89
  10   1  23    4.54    5.58
  10   2 -28    6.46    4.90
 -10   2  28   11.57    5.89
  10   2 -26   60.30    7.95
 -10   2  26   59.04    8.14
  10   2 -24    7.20    4.24
 -10   2  24    4.82    4.76
 -10   2  22    5.91    4.50
  10   2 -22    2.23    3.95
 -10   2  20    2.49    4.27
  10   2 -20    4.88    4.08
 -10   2  18   55.75    7.03
  10   2 -18   57.07    7.05
  10   2 -16  157.94   13.05
  10   2 -16  192.77   13.42
 -10   2  16  179.69   11.60
  10   2 -14    4.03    3.88
 -10   2  14   11.56    2.83
  10   2 -14    7.01    3.83
  10   2 -12  535.22   33.34
 -10   2  12  565.51   31.94
 -10   2  12  587.10   32.10
  10   2 -12  523.96   33.50
 -10   2  10   87.68    6.64
  10   2 -10   70.50    7.71
  10   2 -10   76.96    7.88
 -10   2  10   89.63    6.47
  10   2  -8    1.21    1.03
  10   2  -8    1.14    1.00
 -10   2   8    2.74    2.12
  10   2  -8    2.00    3.73
  10   2  -6  593.64   33.58
  10   2  -6  575.12   33.39
 -10   2   6  697.21   34.15
  10   2  -6  624.03   36.23
 -10   2   4  282.91   15.31
  10   2  -4  248.51   17.45
  10   2  -4  273.23   15.80
 -10   2   4  289.09   16.41
  10   2  -4  245.03   17.51
  10   2  -4  240.22   15.18
  10   2  -2   19.85    4.50
  10   2  -2   21.82    3.19
  10   2  -2   25.50    2.96
 -10   2   2   29.73    2.49
 -10   2   2   25.66    3.58
  10   2  -2   20.58    4.45
  10   2   0   82.99    7.91
  10   2   0   81.27    6.26
 -10   2   0   87.43    5.21
 -10   2   0   96.96    6.63
  10   2   0   78.55    8.07
  10   2   2   35.79    5.60
  10   2   2   41.13    5.66
 -10   2  -2   43.89    3.97
  10   2   2   40.72    4.28
  10   2   4   99.32    8.69
  10   2   4   91.59    7.39
  10   2   4   99.05    8.89
  10   2   6   63.95    6.14
  10   2   6   74.45    7.61
  10   2   8   59.46    6.17
  10   2   8   69.95    7.35
  10   2  10   14.58    4.01
  10   2  10   11.36    4.50
  10   2  12   19.54    5.33
  10   2  12   21.48    4.83
  10   2  12   22.62    5.19
  10   2  14    6.40    4.55
  10   2  14   -4.33    4.37
  10   2  14    5.05    4.37
  10   2  16   37.15    6.73
  10   2  16   39.82    6.08
  10   2  16   20.61    5.40
  10   2  18   17.45    5.60
  10   2  18   19.89    5.99
 -10   2 -18   10.34    5.28
  10   2  20    5.94    5.86
 -10   2 -20    5.52    5.28
  10   2  20    0.70    4.67
 -10   3  27   35.91    7.55
  10   3 -27   22.34    6.48
  10   3 -27   30.52    6.28
 -10   3  25   -2.46    5.66
  10   3 -25    6.68    5.09
  10   3 -25    1.87    4.78
 -10   3  23    8.63    5.63
  10   3 -23    7.89    5.22
  10   3 -23    5.51    4.65
  10   3 -21   22.27    5.65
  10   3 -21   22.79    5.57
 -10   3  19   25.89    6.18
  10   3 -19   15.40    4.89
  10   3 -19   17.55    5.30
  10   3 -17   42.01    6.43
  10   3 -17   43.20    6.81
  10   3 -15   24.83    5.48
  10   3 -15   20.35    5.33
  10   3 -13   19.52    4.95
  10   3 -11   12.61    4.62
  10   3  -9  103.92    9.58
  10   3  -7   81.39    8.18
  10   3  -7   71.51    8.10
  10   3  -5    7.02    4.24
  10   3  -3  142.73   11.64
  10   3  -1  151.57   11.70
  10   3  -1  127.27    8.69
  10   3  -1  139.60   11.38
  10   3   1   29.26    3.82
  10   3   1   40.61    6.01
  10   3   1   31.11    5.82
  10   3   3   11.28    3.29
  10   3   3   13.32    4.62
  10   3   3   11.28    4.48
  10   3   5   32.20    4.49
  10   3   5   35.88    6.08
  10   3   5   41.32    6.50
  10   3   7   11.35    4.94
  10   3   7   13.33    3.91
  10   3   9   30.92    5.21
  10   3   9   33.63    6.39
  10   3   9   36.64    6.36
 -10   3 -11  145.89   11.19
  10   3  11  114.18   11.15
  10   3  11  113.28   10.06
  10   3  11  120.98   11.18
 -10   3 -13    7.66    4.30
  10   3  13   -0.67    4.75
  10   3  13    2.91    5.29
  10   3  13    1.12    4.33
  10   3  15    4.78    5.08
  10   3  15   -1.53    5.62
 -10   3 -15    6.18    4.45
  10   3  15   12.23    5.08
  10   3  17   -4.20    5.12
  10   3  17    4.77    5.28
 -10   3 -17    0.74    4.61
  10   3  17    1.34    4.86
  10   3  19    6.59    5.88
 -10   3 -19    5.56    5.06
  10   3  19   13.81    5.65
  10   4 -22   31.26    6.71
 -10   4  22   29.87    7.38
  10   4 -22   26.22    6.53
  10   4 -20   -0.77    5.18
  10   4 -20   -1.35    4.77
  10   4 -18    4.54    5.06
  10   4 -18    4.03    4.85
  10   4 -16    2.21    4.57
  10   4 -16   12.70    5.16
  10   4 -14   38.37    6.70
  10   4 -14   37.98    6.96
  10   4 -12  120.04   11.44
  10   4 -12  143.99   12.03
  10   4 -10   11.91    5.16
  10   4 -10   21.40    5.53
  10   4  -8   48.44    6.94
  10   4  -8   40.94    6.86
  10   4  -6   40.52    6.84
[truncated: 61,270 more chars]
