# Supplementary material for: Access to optically active tetrafluoroethylenated amines based on [1,3]-proton shift reaction
Source: Beilstein J Org Chem. 2024 Nov 1;20:2776–83. doi: 10.3762/bjoc.20.233 (PMC11533114; doi:10.3762/bjoc.20.233)
Supplement: File 2 — Crystallographic information files (CIF) for compounds 23c, 23d, and 23e. [file Beilstein_J_Org_Chem-20-2776-s002.zip › 23e.cif]

data_p-ch3_auto
_audit_creation_date               2024-09-06
_audit_creation_method
;
Olex2 1.5
(compiled 2024.01.12 svn.r2f8d729c for OlexSys, GUI svn.r6928)
;
_shelx_SHELXL_version_number       '2019/3'
_audit_contact_author_address      ?
_audit_contact_author_email        ?
_audit_contact_author_name         ''
_audit_contact_author_phone        ?
_publ_contact_author_id_orcid      ?
_publ_section_references
;
Dolomanov, O.V., Bourhis, L.J., Gildea, R.J, Howard, J.A.K. & Puschmann, H.
 (2009), J. Appl. Cryst. 42, 339-341.

Sheldrick, G.M. (2015). Acta Cryst. A71, 3-8.

Sheldrick, G.M. (2015). Acta Cryst. C71, 3-8.
;
_chemical_name_common              ?
_chemical_name_systematic          ?
_chemical_formula_moiety           'C20 H18 F4 N O2'
_chemical_formula_sum              'C20 H18 F4 N O2'
_chemical_formula_weight           380.35
_chemical_absolute_configuration   ad
_chemical_melting_point            ?
_chemical_oxdiff_formula           C20H19F4NO2
loop_
  _atom_type_symbol
  _atom_type_description
  _atom_type_scat_dispersion_real
  _atom_type_scat_dispersion_imag
  _atom_type_scat_source
 'C' 'C' 0.0033 0.0016 'International Tables Vol C Tables 4.2.6.8 and 6.1.1.4'
 'H' 'H' 0.0000 0.0000 'International Tables Vol C Tables 4.2.6.8 and 6.1.1.4'
 'F' 'F' 0.0171 0.0103 'International Tables Vol C Tables 4.2.6.8 and 6.1.1.4'
 'N' 'N' 0.0061 0.0033 'International Tables Vol C Tables 4.2.6.8 and 6.1.1.4'
 'O' 'O' 0.0106 0.0060 'International Tables Vol C Tables 4.2.6.8 and 6.1.1.4'

_shelx_space_group_comment
;
The symmetry employed for this shelxl refinement is uniquely defined
by the following loop, which should always be used as a source of
symmetry information in preference to the above space-group names.
They are only intended as comments.
;
_space_group_crystal_system        'monoclinic'
_space_group_IT_number             5
_space_group_name_H-M_alt          'I 1 2 1'
_space_group_name_Hall             'I 2y'
loop_
  _space_group_symop_operation_xyz
 'x, y, z'
 '-x, y, -z'
 'x+1/2, y+1/2, z+1/2'
 '-x+1/2, y+1/2, -z+1/2'

_cell_length_a                     13.4003(9)
_cell_length_b                     5.1915(2)
_cell_length_c                     26.9150(17)
_cell_angle_alpha                  90
_cell_angle_beta                   102.519(7)
_cell_angle_gamma                  90
_cell_volume                       1827.89(19)
_cell_formula_units_Z              4
_cell_measurement_reflns_used      6506
_cell_measurement_temperature      173
_cell_measurement_theta_max        27.2900
_cell_measurement_theta_min        3.0640
_shelx_estimated_absorpt_T_max     0.990
_shelx_estimated_absorpt_T_min     0.941
_exptl_absorpt_coefficient_mu      0.116
_exptl_absorpt_correction_T_max    1.00000
_exptl_absorpt_correction_T_min    0.85971
_exptl_absorpt_correction_type     multi-scan
_exptl_absorpt_process_details
;
CrysAlisPro 1.171.41.117a (Rigaku Oxford Diffraction, 2021)
Empirical absorption correction using spherical harmonics,
implemented in SCALE3 ABSPACK scaling algorithm.
;
_exptl_absorpt_special_details     ?
_exptl_crystal_colour              colourless
_exptl_crystal_colour_primary      colourless
_exptl_crystal_density_diffrn      1.382
_exptl_crystal_density_meas        ?
_exptl_crystal_density_method      ?
_exptl_crystal_description         plate
_exptl_crystal_F_000               788
loop_
  _exptl_crystal_face_index_h
  _exptl_crystal_face_index_k
  _exptl_crystal_face_index_l
  _exptl_crystal_face_perp_dist
 7 -1 31 0.0550
 -8 0 -31 0.0936
 -17 -1 23 0.0295
 17 0 -23 0.0424
 -2 -1 -36 0.0870
 2 1 36 0.0720
 10 -6 -16 0.1761
 6 6 17 0.2090
 -9 5 23 0.1798
 14 0 -31 0.0597
 -11 1 34 0.0660
 18 1 3 0.0636
 -2 -3 -31 0.1187
 15 -1 -28 0.0585
 -17 2 21 0.0770

_exptl_crystal_size_max            0.531
_exptl_crystal_size_mid            0.158
_exptl_crystal_size_min            0.087
loop_
  _exptl_oxdiff_crystal_face_indexfrac_h
  _exptl_oxdiff_crystal_face_indexfrac_k
  _exptl_oxdiff_crystal_face_indexfrac_l
  _exptl_oxdiff_crystal_face_x
  _exptl_oxdiff_crystal_face_y
  _exptl_oxdiff_crystal_face_z
 7.3851 -0.6370 30.7365 -0.9763 -0.1024 0.1909
 -7.5844 0.0598 -30.6327 0.9883 0.1036 -0.1122
 -16.9476 -0.9601 23.0149 0.1009 -0.9619 0.2543
 17.1884 0.1228 -22.8514 -0.1033 0.9846 -0.1412
 -2.0725 -0.8704 -35.6507 0.9135 0.4065 -0.0177
 2.0676 0.8444 35.6695 -0.9134 -0.4064 0.0212
 9.7870 -5.8424 -15.6182 0.0742 0.7034 0.7069
 6.4735 5.6165 17.2483 -0.7068 -0.0741 -0.7035
 -9.4644 5.0855 23.2142 -0.2529 -0.7775 -0.5758
 13.9112 0.3774 -31.0384 0.2039 0.9582 -0.2008
 -11.0064 0.9985 34.4601 -0.4068 -0.9132 0.0226
 17.9780 0.8523 2.7796 -0.7356 0.6626 -0.1410
 -2.4348 -3.4862 -31.1536 0.8547 0.3802 0.3535
 15.2073 -0.8558 -28.1638 0.1047 0.9942 -0.0259
 -16.8977 1.7419 21.3910 0.1036 -0.9878 -0.1166

_exptl_transmission_factor_max     ?
_exptl_transmission_factor_min     ?
_diffrn_reflns_av_R_equivalents    0.0413
_diffrn_reflns_av_unetI/netI       0.0476
_diffrn_reflns_Laue_measured_fraction_full  0.998
_diffrn_reflns_Laue_measured_fraction_max  0.998
_diffrn_reflns_limit_h_max         15
_diffrn_reflns_limit_h_min         -17
_diffrn_reflns_limit_k_max         6
_diffrn_reflns_limit_k_min         -6
_diffrn_reflns_limit_l_max         34
_diffrn_reflns_limit_l_min         -34
_diffrn_reflns_number              13651
_diffrn_reflns_point_group_measured_fraction_full  0.997
_diffrn_reflns_point_group_measured_fraction_max  0.997
_diffrn_reflns_theta_full          25.242
_diffrn_reflns_theta_max           27.483
_diffrn_reflns_theta_min           3.067
_diffrn_ambient_temperature        173
_diffrn_detector                   'Hybrid Pixel Array Detector'
_diffrn_detector_area_resol_mean   5.8140
_diffrn_measured_fraction_theta_full  0.998
_diffrn_measured_fraction_theta_max  0.998
_diffrn_measurement_details
;
List of Runs (angles in degrees, time in seconds):

  # Type    Start    End  Width  t~exp~   \w     \q     \k     \f   Frames
--------------------------------------------------------------------------
  1  \w   -103.00 -48.00   0.50    0.50    --  -13.20  55.00  60.00  110
  2  \w   -103.00 -55.00   0.50    0.50    --  -13.20  55.00 120.00   96
  3  \w     35.00  62.00   0.50    0.50    --  -13.20  55.00 120.00   54
  4  \w   -103.00 -60.00   0.50    0.50    --  -13.20  55.00   0.00   86
  5  \w    -28.00  75.00   0.50    0.50    --  -13.20  55.00   0.00  206
  6  \w   -103.00 -44.00   0.50    0.50    --  -13.20  55.00  90.00  118
  7  \w    -16.00  76.00   0.50    0.50    --  -13.20  28.00-120.00  184
  8  \w    -36.00 -11.00   0.50    0.50    --  -13.20  46.00  60.00   50
  9  \w   -101.00  76.00   0.50    0.50    --  -13.20   9.00 -90.00  354
;
_diffrn_measurement_device         'four-circle diffractometer'
_diffrn_measurement_device_type    'XtaLAB AFC10 (RCD3): quarter-chi single'
_diffrn_measurement_method         '\w scans'
_diffrn_orient_matrix_type        
 'CrysAlisPro convention (1999,Acta A55,543-557)'
_diffrn_orient_matrix_UB_11        -0.0367479000
_diffrn_orient_matrix_UB_12        -0.0122813000
_diffrn_orient_matrix_UB_13        -0.0231874000
_diffrn_orient_matrix_UB_21        0.0397745000
_diffrn_orient_matrix_UB_22        -0.0182954000
_diffrn_orient_matrix_UB_23        -0.0132669000
_diffrn_orient_matrix_UB_31        -0.0020547000
_diffrn_orient_matrix_UB_32        -0.1348892000
_diffrn_orient_matrix_UB_33        0.0039078000
_diffrn_radiation_monochromator    mirror
_diffrn_radiation_probe            x-ray
_diffrn_radiation_type             'Mo K\a'
_diffrn_radiation_wavelength       0.71073
_diffrn_source                     'Rotating-anode X-ray tube (dual wavelength)'
_diffrn_source_type                'Rigaku (Mo) X-ray DW Source'
_diffrn_special_details            ?
_reflns_Friedel_coverage           0.798
_reflns_Friedel_fraction_full      0.995
_reflns_Friedel_fraction_max       0.996
_reflns_number_gt                  3272
_reflns_number_total               4193
_reflns_special_details
;
 Reflections were merged by SHELXL according to the crystal
 class for the calculation of statistics and refinement.
 
 _reflns_Friedel_fraction is defined as the number of unique
 Friedel pairs measured divided by the number that would be
 possible theoretically, ignoring centric projections and
 systematic absences.
;
_reflns_threshold_expression       'I > 2\s(I)'
_computing_cell_refinement         'CrysAlisPro 1.171.41.117a (Rigaku OD, 2021)'
_computing_data_collection         'CrysAlisPro 1.171.41.117a (Rigaku OD, 2021)'
_computing_data_reduction          'CrysAlisPro 1.171.41.117a (Rigaku OD, 2021)'
_computing_molecular_graphics      'Olex2 1.5 (Dolomanov et al., 2009)'
_computing_publication_material    'Olex2 1.5 (Dolomanov et al., 2009)'
_computing_structure_refinement    'SHELXL 2019/3 (Sheldrick, 2015)'
_computing_structure_solution      'SHELXT 2018/2 (Sheldrick, 2018)'
_refine_diff_density_max           0.384
_refine_diff_density_min           -0.184
_refine_diff_density_rms           0.041
_refine_ls_abs_structure_details
;
 Flack x determined using 1170 quotients [(I+)-(I-)]/[(I+)+(I-)]
 (Parsons, Flack and Wagner, Acta Cryst. B69 (2013) 249-259).
;
_refine_ls_abs_structure_Flack     -0.2(4)
_refine_ls_extinction_coef         .
_refine_ls_extinction_method       none
_refine_ls_goodness_of_fit_ref     1.054
_refine_ls_hydrogen_treatment      mixed
_refine_ls_matrix_type             full
_refine_ls_number_parameters       253
_refine_ls_number_reflns           4193
_refine_ls_number_restraints       1
_refine_ls_R_factor_all            0.0619
_refine_ls_R_factor_gt             0.0446
_refine_ls_restrained_S_all        1.054
_refine_ls_shift/su_max            0.000
_refine_ls_shift/su_mean           0.000
_refine_ls_structure_factor_coef   Fsqd
_refine_ls_weighting_details      
 'w=1/[\s^2^(Fo^2^)+(0.0546P)^2^+0.4198P] where P=(Fo^2^+2Fc^2^)/3'
_refine_ls_weighting_scheme        calc
_refine_ls_wR_factor_gt            0.1063
_refine_ls_wR_factor_ref           0.1144
_refine_special_details            ?
_olex2_refinement_description
;
1. Fixed Uiso
 At 1.2 times of:
  All C(H) groups, All C(H,H) groups
 At 1.5 times of:
  All C(H,H,H) groups
2.a Ternary CH refined with riding coordinates:
 C9(H9)
2.b Secondary CH2 refined with riding coordinates:
 C21(H21A,H21B)
2.c Aromatic/amide H refined with riding coordinates:
 C11(H11), C15(H15), C12(H12), C4(H4), C14(H14), C23(H23), C27(H27), C25(H25),
 C24(H24), C26(H26)
2.d Idealised Me refined as rotating group:
 C16(H16A,H16B,H16C)
;
_atom_sites_solution_hydrogens     mixed
_atom_sites_solution_primary       dual
_atom_sites_solution_secondary     ?
loop_
  _atom_site_label
  _atom_site_type_symbol
  _atom_site_fract_x
  _atom_site_fract_y
  _atom_site_fract_z
  _atom_site_U_iso_or_equiv
  _atom_site_adp_type
  _atom_site_occupancy
  _atom_site_site_symmetry_order
  _atom_site_calc_flag
  _atom_site_refinement_flags_posn
  _atom_site_refinement_flags_adp
  _atom_site_refinement_flags_occupancy
  _atom_site_disorder_assembly
  _atom_site_disorder_group
 F7 F 0.17100(14) 0.3712(4) 0.30073(6) 0.0412(5) Uani 1 1 d . . . . .
 F8 F 0.20983(15) 0.0446(3) 0.35202(8) 0.0441(5) Uani 1 1 d . . . . .
 F3 F 0.09521(15) 0.6283(3) 0.37052(8) 0.0447(5) Uani 1 1 d . . . . .
 F1 F 0.02570(15) 0.2573(4) 0.34660(8) 0.0520(6) Uani 1 1 d . . . . .
 O20 O 0.37855(16) 0.4722(4) 0.50812(7) 0.0330(5) Uani 1 1 d . . . . .
 O19 O 0.34160(17) 0.7989(4) 0.45084(8) 0.0347(5) Uani 1 1 d . . . . .
 N17 N 0.33438(18) 0.3786(4) 0.42655(8) 0.0267(5) Uani 1 1 d . . . . .
 C18 C 0.3503(2) 0.5701(6) 0.46069(11) 0.0267(6) Uani 1 1 d . . . . .
 C9 C 0.3033(2) 0.4323(5) 0.37244(10) 0.0260(6) Uani 1 1 d . . . . .
 H9 H 0.293828 0.622775 0.368339 0.031 Uiso 1 1 calc R U . . .
 C22 C 0.3070(2) 0.7048(6) 0.57139(11) 0.0312(7) Uani 1 1 d . . . . .
 C10 C 0.3821(2) 0.3508(6) 0.34252(10) 0.0272(6) Uani 1 1 d . . . . .
 C6 C 0.2006(2) 0.3058(6) 0.35075(11) 0.0310(7) Uani 1 1 d . . . . .
 C11 C 0.4449(2) 0.1388(6) 0.35641(12) 0.0349(7) Uani 1 1 d . . . . .
 H11 H 0.438619 0.039641 0.385250 0.042 Uiso 1 1 calc R U . . .
 C15 C 0.3927(3) 0.4895(7) 0.29979(11) 0.0401(8) Uani 1 1 d . . . . .
 H15 H 0.350092 0.634411 0.289206 0.048 Uiso 1 1 calc R U . . .
 C2 C 0.1112(2) 0.3707(6) 0.37586(12) 0.0351(7) Uani 1 1 d . . . . .
 C21 C 0.3995(2) 0.6594(7) 0.54970(11) 0.0361(7) Uani 1 1 d . . . . .
 H21A H 0.421384 0.824252 0.536956 0.043 Uiso 1 1 calc R U . . .
 H21B H 0.456115 0.595390 0.576865 0.043 Uiso 1 1 calc R U . . .
 C12 C 0.5161(3) 0.0704(7) 0.32885(12) 0.0397(8) Uani 1 1 d . . . . .
 H12 H 0.558029 -0.076186 0.338982 0.048 Uiso 1 1 calc R U . . .
 C13 C 0.5281(3) 0.2088(7) 0.28709(12) 0.0410(8) Uani 1 1 d . . . . .
 C4 C 0.1195(3) 0.2893(8) 0.42931(14) 0.0466(9) Uani 1 1 d . . . . .
 H4 H 0.138350 0.116318 0.438308 0.056 Uiso 1 1 calc R U . . .
 C14 C 0.4653(3) 0.4177(7) 0.27233(12) 0.0455(9) Uani 1 1 d . . . . .
 H14 H 0.471531 0.513923 0.243126 0.055 Uiso 1 1 calc R U . . .
 C23 C 0.2863(3) 0.5465(8) 0.60831(14) 0.0526(10) Uani 1 1 d . . . . .
 H23 H 0.329913 0.403926 0.619365 0.063 Uiso 1 1 calc R U . . .
 C27 C 0.2437(3) 0.9121(8) 0.55637(14) 0.0521(10) Uani 1 1 d . . . . .
 H27 H 0.257348 1.026924 0.531172 0.062 Uiso 1 1 calc R U . . .
 C25 C 0.1395(3) 0.7928(8) 0.61465(15) 0.0525(10) Uani 1 1 d . . . . .
 H25 H 0.081942 0.822118 0.629230 0.063 Uiso 1 1 calc R U . . .
 C24 C 0.2028(3) 0.5892(9) 0.63011(16) 0.0635(12) Uani 1 1 d . . . . .
 H24 H 0.189846 0.476435 0.655785 0.076 Uiso 1 1 calc R U . . .
 C26 C 0.1596(3) 0.9540(9) 0.57800(16) 0.0602(11) Uani 1 1 d . . . . .
 H26 H 0.115839 1.096457 0.567117 0.072 Uiso 1 1 calc R U . . .
 C16 C 0.6084(3) 0.1336(9) 0.25782(15) 0.0601(12) Uani 1 1 d . . . . .
 H16A H 0.666847 0.055005 0.281130 0.090 Uiso 1 1 calc R U . . .
 H16B H 0.631124 0.287393 0.242279 0.090 Uiso 1 1 calc R U . . .
 H16C H 0.579138 0.009826 0.231141 0.090 Uiso 1 1 calc R U . . .
 C5 C 0.1020(3) 0.4456(11) 0.46487(16) 0.0644(13) Uani 1 1 d . . . . .
 H5A H 0.078(3) 0.639(9) 0.4572(15) 0.065(13) Uiso 1 1 d . . . . .
 H5B H 0.109(3) 0.387(9) 0.4969(17) 0.078(15) Uiso 1 1 d . . . . .

loop_
  _atom_site_aniso_label
  _atom_site_aniso_U_11
  _atom_site_aniso_U_22
  _atom_site_aniso_U_33
  _atom_site_aniso_U_23
  _atom_site_aniso_U_13
  _atom_site_aniso_U_12
 F7 0.0388(10) 0.0488(11) 0.0309(9) -0.0005(8) -0.0033(7) -0.0017(9)
 F8 0.0447(11) 0.0211(9) 0.0642(12) -0.0053(8) 0.0067(9) -0.0036(8)
 F3 0.0416(11) 0.0313(11) 0.0645(13) 0.0068(9) 0.0190(10) 0.0050(8)
 F1 0.0322(10) 0.0594(14) 0.0597(13) -0.0040(10) -0.0002(9) -0.0118(9)
 O20 0.0382(12) 0.0347(12) 0.0267(10) -0.0002(9) 0.0085(9) 0.0032(9)
 O19 0.0460(13) 0.0253(12) 0.0333(11) -0.0014(9) 0.0098(9) -0.0026(9)
 N17 0.0311(13) 0.0251(12) 0.0236(11) 0.0012(10) 0.0051(10) -0.0002(10)
 C18 0.0228(14) 0.0295(17) 0.0283(14) 0.0001(12) 0.0070(11) 0.0005(12)
 C9 0.0274(15) 0.0243(15) 0.0253(13) 0.0025(11) 0.0037(11) 0.0022(11)
 C22 0.0296(15) 0.0383(17) 0.0261(15) -0.0028(13) 0.0070(12) -0.0023(14)
 C10 0.0326(15) 0.0223(14) 0.0257(14) 0.0004(11) 0.0038(11) -0.0014(12)
 C6 0.0332(16) 0.0235(16) 0.0343(16) -0.0008(12) 0.0028(13) -0.0010(12)
 C11 0.0394(18) 0.0319(18) 0.0342(16) 0.0030(14) 0.0100(13) 0.0063(14)
 C15 0.048(2) 0.0411(19) 0.0332(16) 0.0102(15) 0.0133(14) 0.0060(16)
 C2 0.0290(16) 0.0287(17) 0.0460(18) 0.0012(14) 0.0045(13) -0.0044(13)
 C21 0.0317(16) 0.050(2) 0.0262(15) -0.0054(15) 0.0048(12) -0.0010(15)
 C12 0.0414(19) 0.0382(18) 0.0399(18) -0.0018(15) 0.0095(15) 0.0088(15)
 C13 0.0365(17) 0.054(2) 0.0327(17) -0.0078(16) 0.0077(14) -0.0006(16)
 C4 0.0318(17) 0.057(2) 0.050(2) 0.0137(18) 0.0076(15) -0.0069(17)
 C14 0.049(2) 0.056(2) 0.0339(16) 0.0100(16) 0.0155(15) 0.0009(17)
 C23 0.059(2) 0.052(2) 0.052(2) 0.0126(18) 0.0222(18) 0.017(2)
 C27 0.055(2) 0.054(2) 0.054(2) 0.0165(18) 0.0261(18) 0.0108(19)
 C25 0.045(2) 0.058(2) 0.063(2) -0.011(2) 0.0300(18) -0.0026(19)
 C24 0.073(3) 0.063(3) 0.070(3) 0.017(2) 0.048(2) 0.009(2)
 C26 0.051(2) 0.062(3) 0.074(3) 0.009(2) 0.028(2) 0.021(2)
 C16 0.053(2) 0.088(3) 0.045(2) -0.005(2) 0.0233(18) 0.007(2)
 C5 0.046(2) 0.105(4) 0.046(2) 0.008(3) 0.0188(19) 0.002(2)

_geom_special_details
;
 All esds (except the esd in the dihedral angle between two l.s. planes)
 are estimated using the full covariance matrix.  The cell esds are taken
 into account individually in the estimation of esds in distances, angles
 and torsion angles; correlations between esds in cell parameters are only
 used when they are defined by crystal symmetry.  An approximate (isotropic)
 treatment of cell esds is used for estimating esds involving l.s. planes.
;
loop_
  _geom_bond_atom_site_label_1
  _geom_bond_atom_site_label_2
  _geom_bond_distance
  _geom_bond_site_symmetry_2
  _geom_bond_publ_flag
 F7 C6 1.361(3) . ?
 F8 C6 1.361(4) . ?
 F3 C2 1.357(4) . ?
 F1 C2 1.374(4) . ?
 O20 C18 1.350(3) . ?
 O20 C21 1.463(4) . ?
 O19 C18 1.217(4) . ?
 N17 C18 1.339(4) . ?
 N17 C9 1.452(3) . ?
 C9 H9 1.0000 . ?
 C9 C10 1.520(4) . ?
 C9 C6 1.522(4) . ?
 C22 C21 1.498(4) . ?
 C22 C23 1.364(5) . ?
 C22 C27 1.376(5) . ?
 C10 C11 1.387(4) . ?
 C10 C15 1.390(4) . ?
 C6 C2 1.535(4) . ?
 C11 H11 0.9500 . ?
 C11 C12 1.377(4) . ?
 C15 H15 0.9500 . ?
 C15 C14 1.394(5) . ?
 C2 C4 1.480(5) . ?
 C21 H21A 0.9900 . ?
 C21 H21B 0.9900 . ?
 C12 H12 0.9500 . ?
 C12 C13 1.372(5) . ?
 C13 C14 1.378(5) . ?
 C13 C16 1.516(5) . ?
 C4 H4 0.9500 . ?
 C4 C5 1.314(6) . ?
 C14 H14 0.9500 . ?
 C23 H23 0.9500 . ?
 C23 C24 1.389(5) . ?
 C27 H27 0.9500 . ?
 C27 C26 1.393(5) . ?
 C25 H25 0.9500 . ?
 C25 C24 1.363(6) . ?
 C25 C26 1.365(6) . ?
 C24 H24 0.9500 . ?
 C26 H26 0.9500 . ?
 C16 H16A 0.9800 . ?
 C16 H16B 0.9800 . ?
 C16 H16C 0.9800 . ?
 C5 H5A 1.06(5) . ?
 C5 H5B 0.90(4) . ?

loop_
  _geom_angle_atom_site_label_1
  _geom_angle_atom_site_label_2
  _geom_angle_atom_site_label_3
  _geom_angle
  _geom_angle_site_symmetry_1
  _geom_angle_site_symmetry_3
  _geom_angle_publ_flag
 C18 O20 C21 116.2(2) . . ?
 C18 N17 C9 120.9(2) . . ?
 O19 C18 O20 124.6(3) . . ?
 O19 C18 N17 125.5(3) . . ?
 N17 C18 O20 109.9(2) . . ?
 N17 C9 H9 107.6 . . ?
 N17 C9 C10 113.3(2) . . ?
 N17 C9 C6 109.9(2) . . ?
 C10 C9 H9 107.6 . . ?
 C10 C9 C6 110.5(2) . . ?
 C6 C9 H9 107.6 . . ?
 C23 C22 C21 120.4(3) . . ?
 C23 C22 C27 118.4(3) . . ?
 C27 C22 C21 121.2(3) . . ?
 C11 C10 C9 121.9(3) . . ?
 C11 C10 C15 118.0(3) . . ?
 C15 C10 C9 120.1(3) . . ?
 F7 C6 C9 108.5(2) . . ?
 F7 C6 C2 107.0(2) . . ?
 F8 C6 F7 106.2(2) . . ?
 F8 C6 C9 110.5(3) . . ?
 F8 C6 C2 106.4(2) . . ?
 C9 C6 C2 117.6(2) . . ?
 C10 C11 H11 119.6 . . ?
 C12 C11 C10 120.7(3) . . ?
 C12 C11 H11 119.6 . . ?
 C10 C15 H15 119.7 . . ?
 C10 C15 C14 120.6(3) . . ?
 C14 C15 H15 119.7 . . ?
 F3 C2 F1 105.6(3) . . ?
 F3 C2 C6 106.9(2) . . ?
 F3 C2 C4 111.2(3) . . ?
 F1 C2 C6 106.7(3) . . ?
 F1 C2 C4 108.2(3) . . ?
 C4 C2 C6 117.6(3) . . ?
 O20 C21 C22 111.4(2) . . ?
 O20 C21 H21A 109.3 . . ?
 O20 C21 H21B 109.3 . . ?
 C22 C21 H21A 109.3 . . ?
 C22 C21 H21B 109.3 . . ?
 H21A C21 H21B 108.0 . . ?
 C11 C12 H12 119.2 . . ?
 C13 C12 C11 121.6(3) . . ?
 C13 C12 H12 119.2 . . ?
 C12 C13 C14 118.4(3) . . ?
 C12 C13 C16 120.9(3) . . ?
 C14 C13 C16 120.7(3) . . ?
 C2 C4 H4 118.5 . . ?
 C5 C4 C2 122.9(4) . . ?
 C5 C4 H4 118.5 . . ?
 C15 C14 H14 119.7 . . ?
 C13 C14 C15 120.7(3) . . ?
 C13 C14 H14 119.7 . . ?
 C22 C23 H23 119.3 . . ?
 C22 C23 C24 121.4(4) . . ?
 C24 C23 H23 119.3 . . ?
 C22 C27 H27 119.9 . . ?
 C22 C27 C26 120.2(3) . . ?
 C26 C27 H27 119.9 . . ?
 C24 C25 H25 120.4 . . ?
 C24 C25 C26 119.2(3) . . ?
 C26 C25 H25 120.4 . . ?
 C23 C24 H24 120.0 . . ?
 C25 C24 C23 120.0(4) . . ?
 C25 C24 H24 120.0 . . ?
 C27 C26 H26 119.6 . . ?
 C25 C26 C27 120.7(4) . . ?
 C25 C26 H26 119.6 . . ?
 C13 C16 H16A 109.5 . . ?
 C13 C16 H16B 109.5 . . ?
 C13 C16 H16C 109.5 . . ?
 H16A C16 H16B 109.5 . . ?
 H16A C16 H16C 109.5 . . ?
 H16B C16 H16C 109.5 . . ?
 C4 C5 H5A 122(2) . . ?
 C4 C5 H5B 120(3) . . ?
 H5A C5 H5B 118(4) . . ?

loop_
  _geom_torsion_atom_site_label_1
  _geom_torsion_atom_site_label_2
  _geom_torsion_atom_site_label_3
  _geom_torsion_atom_site_label_4
  _geom_torsion
  _geom_torsion_site_symmetry_1
  _geom_torsion_site_symmetry_2
  _geom_torsion_site_symmetry_3
  _geom_torsion_site_symmetry_4
  _geom_torsion_publ_flag
 F7 C6 C2 F3 -61.2(3) . . . . ?
 F7 C6 C2 F1 51.4(3) . . . . ?
 F7 C6 C2 C4 173.0(3) . . . . ?
 F8 C6 C2 F3 -174.4(2) . . . . ?
 F8 C6 C2 F1 -61.8(3) . . . . ?
 F8 C6 C2 C4 59.8(4) . . . . ?
 F3 C2 C4 C5 6.9(5) . . . . ?
 F1 C2 C4 C5 -108.6(4) . . . . ?
 N17 C9 C10 C11 32.5(4) . . . . ?
 N17 C9 C10 C15 -147.7(3) . . . . ?
 N17 C9 C6 F7 176.7(2) . . . . ?
 N17 C9 C6 F8 -67.2(3) . . . . ?
 N17 C9 C6 C2 55.2(3) . . . . ?
 C18 O20 C21 C22 94.3(3) . . . . ?
 C18 N17 C9 C10 115.6(3) . . . . ?
 C18 N17 C9 C6 -120.1(3) . . . . ?
 C9 N17 C18 O20 -179.9(2) . . . . ?
 C9 N17 C18 O19 -0.4(4) . . . . ?
 C9 C10 C11 C12 -179.5(3) . . . . ?
 C9 C10 C15 C14 179.5(3) . . . . ?
 C9 C6 C2 F3 61.1(3) . . . . ?
 C9 C6 C2 F1 173.7(2) . . . . ?
 C9 C6 C2 C4 -64.7(4) . . . . ?
 C22 C23 C24 C25 0.0(7) . . . . ?
 C22 C27 C26 C25 0.7(6) . . . . ?
 C10 C9 C6 F7 -57.4(3) . . . . ?
 C10 C9 C6 F8 58.6(3) . . . . ?
 C10 C9 C6 C2 -178.9(2) . . . . ?
 C10 C11 C12 C13 0.3(5) . . . . ?
 C10 C15 C14 C13 -0.2(5) . . . . ?
 C6 C9 C10 C11 -91.5(3) . . . . ?
 C6 C9 C10 C15 88.3(3) . . . . ?
 C6 C2 C4 C5 130.6(4) . . . . ?
 C11 C10 C15 C14 -0.7(5) . . . . ?
 C11 C12 C13 C14 -1.3(5) . . . . ?
 C11 C12 C13 C16 178.8(3) . . . . ?
 C15 C10 C11 C12 0.7(5) . . . . ?
 C21 O20 C18 O19 0.0(4) . . . . ?
 C21 O20 C18 N17 179.6(2) . . . . ?
 C21 C22 C23 C24 178.0(4) . . . . ?
 C21 C22 C27 C26 -178.4(4) . . . . ?
 C12 C13 C14 C15 1.2(5) . . . . ?
 C23 C22 C21 O20 85.5(4) . . . . ?
 C23 C22 C27 C26 -1.2(6) . . . . ?
 C27 C22 C21 O20 -97.3(4) . . . . ?
 C27 C22 C23 C24 0.8(6) . . . . ?
 C24 C25 C26 C27 0.1(7) . . . . ?
 C26 C25 C24 C23 -0.5(7) . . . . ?
 C16 C13 C14 C15 -178.9(4) . . . . ?

_shelx_res_file
;
TITL p-ch3_auto_a.res in I2
    p-ch3_auto.res
    created by SHELXL-2019/3 at 15:12:41 on 06-Sep-2024
REM Old TITL p-CH3_auto in I2
REM SHELXT solution in I2: R1 0.118, Rweak 0.032, Alpha 0.001
REM <I/s> 0.000 for 0 systematic absences, Orientation as input
REM Flack x = 0.293 ( 0.396 ) from 1198 Parsons quotients
REM Formula found by SHELXT: C19 O20 F6
CELL 0.71073 13.4003 5.1915 26.915 90 102.519 90
ZERR 4 0.0009 0.0002 0.0017 0 0.007 0
LATT -2
SYMM -X,+Y,-Z
SFAC C H F N O
UNIT 80 72 16 4 8

L.S. 20
PLAN  5
SIZE 0.087 0.158 0.531
TEMP -100.15
CONF
BOND
list 4
MORE -1
BOND $H
fmap 2
acta
REM <olex2.extras>
REM <HklSrc "%./p-CH3_auto.hkl">
REM </olex2.extras>

WGHT    0.054600    0.419800
FVAR       0.55732
F7    3    0.170998    0.371211    0.300733    11.00000    0.03882    0.04882 =
         0.03087   -0.00052   -0.00333   -0.00175
F8    3    0.209829    0.044572    0.352017    11.00000    0.04469    0.02111 =
         0.06419   -0.00534    0.00672   -0.00357
F3    3    0.095214    0.628331    0.370519    11.00000    0.04164    0.03132 =
         0.06451    0.00679    0.01901    0.00497
F1    3    0.025697    0.257259    0.346598    11.00000    0.03223    0.05943 =
         0.05965   -0.00402   -0.00016   -0.01177
O20   5    0.378554    0.472201    0.508120    11.00000    0.03821    0.03472 =
         0.02673   -0.00019    0.00852    0.00315
O19   5    0.341595    0.798938    0.450842    11.00000    0.04597    0.02528 =
         0.03325   -0.00144    0.00980   -0.00258
N17   4    0.334381    0.378626    0.426546    11.00000    0.03107    0.02507 =
         0.02363    0.00123    0.00511   -0.00016
C18   1    0.350326    0.570096    0.460694    11.00000    0.02277    0.02954 =
         0.02834    0.00008    0.00701    0.00045
C9    1    0.303259    0.432293    0.372439    11.00000    0.02739    0.02431 =
         0.02531    0.00250    0.00373    0.00216
AFIX  13
H9    2    0.293828    0.622775    0.368339    11.00000   -1.20000
AFIX   0
C22   1    0.307041    0.704786    0.571394    11.00000    0.02963    0.03831 =
         0.02612   -0.00278    0.00697   -0.00234
C10   1    0.382082    0.350829    0.342525    11.00000    0.03257    0.02233 =
         0.02569    0.00038    0.00379   -0.00135
C6    1    0.200595    0.305761    0.350746    11.00000    0.03321    0.02352 =
         0.03426   -0.00082    0.00275   -0.00103
C11   1    0.444854    0.138784    0.356411    11.00000    0.03945    0.03195 =
         0.03421    0.00301    0.01001    0.00627
AFIX  43
H11   2    0.438619    0.039641    0.385250    11.00000   -1.20000
AFIX   0
C15   1    0.392689    0.489494    0.299790    11.00000    0.04811    0.04106 =
         0.03316    0.01025    0.01325    0.00599
AFIX  43
H15   2    0.350092    0.634411    0.289206    11.00000   -1.20000
AFIX   0
C2    1    0.111202    0.370748    0.375863    11.00000    0.02901    0.02870 =
         0.04601    0.00118    0.00454   -0.00444
C21   1    0.399487    0.659380    0.549705    11.00000    0.03166    0.04985 =
         0.02620   -0.00543    0.00483   -0.00096
AFIX  23
H21A  2    0.421384    0.824252    0.536956    11.00000   -1.20000
H21B  2    0.456115    0.595390    0.576865    11.00000   -1.20000
AFIX   0
C12   1    0.516123    0.070403    0.328847    11.00000    0.04137    0.03822 =
         0.03994   -0.00178    0.00951    0.00884
AFIX  43
H12   2    0.558029   -0.076186    0.338982    11.00000   -1.20000
AFIX   0
C13   1    0.528110    0.208787    0.287094    11.00000    0.03650    0.05388 =
         0.03268   -0.00783    0.00773   -0.00059
C4    1    0.119525    0.289326    0.429311    11.00000    0.03182    0.05739 =
         0.05008    0.01367    0.00765   -0.00688
AFIX  43
H4    2    0.138350    0.116318    0.438308    11.00000   -1.20000
AFIX   0
C14   1    0.465299    0.417735    0.272327    11.00000    0.04926    0.05645 =
         0.03389    0.00997    0.01551    0.00089
AFIX  43
H14   2    0.471531    0.513923    0.243126    11.00000   -1.20000
AFIX   0
C23   1    0.286305    0.546502    0.608310    11.00000    0.05904    0.05156 =
         0.05198    0.01258    0.02224    0.01718
AFIX  43
H23   2    0.329913    0.403926    0.619365    11.00000   -1.20000
AFIX   0
C27   1    0.243699    0.912094    0.556368    11.00000    0.05544    0.05369 =
         0.05355    0.01648    0.02607    0.01080
AFIX  43
H27   2    0.257348    1.026924    0.531172    11.00000   -1.20000
AFIX   0
C25   1    0.139469    0.792775    0.614653    11.00000    0.04496    0.05763 =
         0.06333   -0.01099    0.03002   -0.00261
AFIX  43
H25   2    0.081942    0.822118    0.629230    11.00000   -1.20000
AFIX   0
C24   1    0.202803    0.589182    0.630105    11.00000    0.07298    0.06285 =
         0.06961    0.01677    0.04807    0.00864
AFIX  43
H24   2    0.189846    0.476435    0.655785    11.00000   -1.20000
AFIX   0
C26   1    0.159635    0.954020    0.577999    11.00000    0.05119    0.06209 =
         0.07394    0.00923    0.02795    0.02054
AFIX  43
H26   2    0.115839    1.096457    0.567117    11.00000   -1.20000
AFIX   0
C16   1    0.608401    0.133608    0.257824    11.00000    0.05319    0.08816 =
         0.04475   -0.00496    0.02328    0.00707
AFIX 137
H16A  2    0.666847    0.055005    0.281130    11.00000   -1.50000
H16B  2    0.631124    0.287393    0.242279    11.00000   -1.50000
H16C  2    0.579138    0.009826    0.231141    11.00000   -1.50000
AFIX   0
C5    1    0.102042    0.445634    0.464871    11.00000    0.04563    0.10543 =
         0.04615    0.00840    0.01882    0.00217
H5A   2    0.078203    0.639467    0.457155    11.00000    0.06526
H5B   2    0.108882    0.387315    0.496938    11.00000    0.07779
HKLF 4


REM  p-ch3_auto_a.res in I2
REM wR2 = 0.1144, GooF = S = 1.054, Restrained GooF = 1.054 for all data
REM R1 = 0.0446 for 3272 Fo > 4sig(Fo) and 0.0619 for all 4193 data
REM 253 parameters refined using 1 restraints

END

WGHT      0.0546      0.4198

REM Highest difference peak  0.384,  deepest hole -0.184,  1-sigma level  0.041
Q1    1   0.3452  0.2001  0.4339  11.00000  0.05    0.38
Q2    1   0.1638  0.3336  0.3667  11.00000  0.05    0.17
Q3    1   0.3260  0.3770  0.4069  11.00000  0.05    0.15
Q4    1   0.5764  0.1963  0.2244  11.00000  0.05    0.14
Q5    1   0.3149  0.4063  0.2519  11.00000  0.05    0.14
;
_shelx_res_checksum                58967
_shelx_hkl_file
;
   0  -6  -4    5.61    5.88
   0  -6  -6    7.32    5.39
   0  -6  -8   15.33    7.60
   0  -6  -8   29.16    7.93
   0  -6 -10   14.19    7.31
   0  -6 -10   11.25    6.63
   0  -6 -12    7.38    6.95
   0  -6 -12    3.37    6.65
   0  -6 -14    5.75    7.40
   0  -6 -14   14.04    7.78
   0  -5  -1   20.74    5.38
   0  -5  -3   13.94    6.36
   0  -5  -3   11.41    5.17
   0  -5  -5   38.72    6.18
   0  -5  -5   26.74    6.92
   0  -5  -5   31.27    7.33
   0  -5  -7   68.53    7.86
   0  -5  -7   81.39   10.79
   0  -5  -7   78.56   10.16
   0  -5  -9   27.24    5.36
   0  -5  -9   26.47    7.93
   0  -5  -9   35.81    7.88
   0  -5 -11   82.16    8.63
   0  -5 -11  104.61   13.05
   0  -5 -11   82.65   11.06
   0  -5 -13   43.19    6.97
   0  -5 -13   54.74   10.25
   0  -5 -15   -3.13    5.46
   0  -5 -17    4.97    5.94
   0  -5 -19    3.63    6.68
   0  -5 -19   -1.75    6.11
   0  -5 -21    3.77    7.28
   0  -5 -21    3.71    6.46
   0  -4   0  246.52   15.76
   0  -4   0  220.66   15.81
   0  -4  -2   25.08    4.51
   0  -4  -2   24.90    5.15
   0  -4  -2   38.29    6.46
   0  -4  -4  308.84   19.80
   0  -4  -4  301.67   18.07
   0  -4  -4  347.61   21.15
   0  -4  -6  142.46    9.00
   0  -4  -6  142.21    7.51
   0  -4  -6  178.18   11.39
   0  -4  -6  184.58   13.46
   0  -4  -6  160.21   13.23
   0  -4  -8   11.64    5.58
   0  -4  -8    6.82    2.69
   0  -4  -8    4.27    4.12
   0  -4  -8    3.45    1.92
   0  -4  -8    8.09    3.77
   0  -4 -10  200.37   12.90
   0  -4 -10  197.23   11.44
   0  -4 -10  202.15   16.04
   0  -4 -10  175.69   10.60
   0  -4 -10  170.84   14.68
   0  -4 -12   59.03    8.87
   0  -4 -12   65.89    6.39
   0  -4 -14   55.16    6.99
   0  -4 -14   51.92    8.97
   0  -4 -16   83.93   11.67
   0  -4 -16  112.89   12.42
   0  -4 -18   11.94    7.19
   0  -4 -18   20.39    7.12
   0  -4 -20   75.04   11.50
   0  -4 -20   61.81   10.56
   0  -4 -22   14.72    7.14
   0  -4 -24   11.95    7.17
   0  -4 -26   17.79    8.31
   0  -3   1  182.90   11.58
   0  -3  -1  138.76   10.91
   0  -3  -1  162.07   12.08
   0  -3   1  191.75   12.25
   0  -3  -1  163.30   10.58
   0  -3   1  179.17   11.80
   0  -3  -1  151.88   11.64
   0  -3  -3  630.42   32.44
   0  -3  -3  653.20   33.11
   0  -3  -3  647.41   31.11
   0  -3  -3  651.19   29.39
   0  -3   3  712.03   32.56
   0  -3  -3  633.41   33.18
   0  -3  -3  620.32   27.85
   0  -3  -5  384.87   21.30
   0  -3  -5  352.77   17.82
   0  -3  -5  373.46   21.77
   0  -3  -5  346.88   21.26
   0  -3  -5  363.77   16.99
   0  -3  -5  373.45   19.34
   0  -3  -7   18.30    5.15
   0  -3  -7   14.74    3.24
   0  -3  -7   19.68    5.03
   0  -3  -7   10.42    2.50
   0  -3  -7   15.10    2.55
   0  -3  -9  302.32   15.77
   0  -3  -9  286.47   18.78
   0  -3  -9  311.41   15.90
   0  -3 -11   32.74    4.12
   0  -3  11   38.06    4.62
   0  -3 -11   30.87    6.44
   0  -3 -11   26.61    4.12
   0  -3 -11   34.09    6.23
   0  -3 -13  169.83   10.78
   0  -3 -13  157.11   13.48
   0  -3  13  160.60   11.40
   0  -3 -13  179.84   11.38
   0  -3 -13  175.68   14.03
   0  -3 -15   66.22    6.70
   0  -3  15   73.71    7.61
   0  -3 -15   82.77    9.41
   0  -3 -15   84.00    9.67
   0  -3 -15   68.32    7.48
   0  -3 -17   56.75    6.59
   0  -3  17   50.59    6.77
   0  -3 -17   46.90    6.54
   0  -3 -17   43.92    8.33
   0  -3  19   37.93    6.60
   0  -3 -19   37.67    7.68
   0  -3 -21   24.75    7.67
   0  -3  21   40.32    7.18
   0  -3 -21   51.72    9.07
   0  -3 -23   30.98    7.94
   0  -3  23   25.39    6.98
   0  -3 -23   25.16    7.54
   0  -3 -25   23.69    7.52
   0  -3  25   17.30    6.45
   0  -3 -25   32.38    8.53
   0  -3 -27    6.74    6.93
   0  -3  27   10.17    5.98
   0  -3 -27   -1.54    6.35
   0  -3 -29    7.18    7.23
   0  -3 -29    1.61    6.22
   0  -3  29   12.60    6.35
   0  -2   0  434.71   21.34
   0  -2   0  414.17   21.02
   0  -2   0  424.71   21.34
   0  -2   0  405.02   20.39
   0  -2  -2  119.10    7.64
   0  -2  -2  115.38    8.65
   0  -2   2  129.68    8.27
   0  -2  -2  122.63    6.03
   0  -2   2  131.15    8.13
   0  -2  -2  151.76    8.93
   0  -2   2  122.92    8.33
   0  -2  -2  117.77    8.65
   0  -2  -2  121.72    6.76
   0  -2  -4  260.39   12.78
   0  -2  -4  262.20   15.06
   0  -2  -4  275.05   13.72
   0  -2  -4  262.03   12.48
   0  -2   4  233.58   13.68
   0  -2  -4  260.53   14.85
   0  -2   6  198.89   11.23
   0  -2  -6  199.67   12.74
   0  -2  -6  211.29   10.87
   0  -2   6  205.26   11.04
   0  -2  -6  212.45   10.95
   0  -2  -8  858.09   41.48
   0  -2  -8  856.49   38.86
   0  -2   8  880.11   40.32
   0  -2  -8  856.57   41.41
   0  -2  -8  839.52   39.12
   0  -2   8  835.56   39.31
   0  -2 -10  690.73   31.26
   0  -2 -10  627.81   33.27
   0  -2 -10  694.60   31.74
   0  -2 -10  663.78   33.61
   0  -2  10  623.11   31.70
   0  -2  10  633.29   32.24
   0  -2 -12    9.33    4.22
   0  -2 -12   15.00    3.29
   0  -2  12   12.21    3.22
   0  -2 -12   15.16    4.35
   0  -2 -12   10.28    3.28
   0  -2  12   11.27    3.17
   0  -2  14   91.14    8.16
   0  -2  14   86.08    7.95
   0  -2 -14   92.13    7.43
   0  -2 -14   84.10    8.73
   0  -2 -14   82.05    7.60
   0  -2 -14   84.51    7.12
   0  -2 -16   29.62    4.37
   0  -2 -16   32.43    4.75
   0  -2  16   43.72    5.84
   0  -2 -16   24.15    5.87
   0  -2 -16   31.79    5.38
   0  -2 -16   27.21    5.54
   0  -2 -18   30.98    5.23
   0  -2 -18   41.71    6.86
   0  -2 -18   36.54    5.20
   0  -2  18   35.06    5.97
   0  -2 -18   35.05    6.53
   0  -2 -20   22.21    6.50
   0  -2 -20   16.34    4.39
   0  -2 -20   13.54    5.47
   0  -2  20   22.84    5.32
   0  -2 -22  117.11   11.85
   0  -2 -22  127.84   11.95
   0  -2 -22  118.57   10.15
   0  -2  22  108.86   11.57
   0  -2 -24    9.11    4.64
   0  -2  24   14.08    5.58
   0  -2 -24    5.90    5.24
   0  -2 -24   11.77    5.29
   0  -2 -26   43.13    7.39
   0  -2  26   47.78    9.19
   0  -2 -26   60.73    9.80
   0  -2 -28   69.12    8.96
   0  -2  28   56.71   10.12
   0  -2 -28   64.30    9.77
   0  -2 -28   57.71   10.56
   0  -2 -30   55.11    8.87
   0  -2  30   46.51    9.86
   0  -2 -30   59.16    9.74
   0  -2 -30   29.29    9.00
   0  -2  32    5.37    5.90
   0  -2 -32    6.98    7.86
   0  -2 -32   11.67    6.22
   0  -1  -1 3285.71  139.18
   0  -1  -1 3241.66  138.63
   0  -1   1 3035.62  139.35
   0  -1  -1 3328.62  139.86
   0  -1   1 3368.29  139.53
   0  -1  -1 3161.38  139.82
   0  -1  -1 3254.16  139.68
   0  -1   1 3187.02  139.38
   0  -1   1 3339.82  139.41
   0  -1   3 4831.45  199.10
   0  -1  -3 4504.03  199.52
   0  -1  -3 4366.41  198.37
   0  -1   3 4459.40  198.42
   0  -1  -3 4495.14  198.34
   0  -1  -5 1593.09   70.28
   0  -1  -5 1665.85   70.55
   0  -1   5 1763.64   70.98
   0  -1   5 1736.73   70.72
   0  -1   5 1482.48   69.47
   0  -1  -5 1664.82   71.45
   0  -1  -7  320.26   16.93
   0  -1  -7  322.41   16.21
   0  -1  -7  317.20   17.05
   0  -1  -7  329.50   16.51
   0  -1   7  343.46   16.67
   0  -1  -7  341.67   16.02
   0  -1   7  322.71   16.55
   0  -1  -9 1675.67   73.90
   0  -1  -9 1600.63   73.87
   0  -1  -9 1649.95   73.25
   0  -1  -9 1667.61   73.62
   0  -1  -9 1646.00   72.78
   0  -1   9 1679.07   73.83
   0  -1 -11  160.06   10.20
   0  -1 -11  140.82    9.55
   0  -1 -11  150.34    9.93
   0  -1 -11  141.05    8.98
   0  -1 -11  155.54   10.18
   0  -1  11  155.97   10.25
   0  -1 -13 2337.65  101.51
   0  -1 -13 2274.99  101.79
   0  -1 -13 2300.14  100.67
   0  -1 -13 2288.37  101.90
   0  -1  13 2204.88  102.08
   0  -1 -15  453.46   23.71
   0  -1 -15  440.63   23.95
   0  -1 -15  464.76   24.22
   0  -1 -15  446.67   23.02
   0  -1  15  427.32   24.40
   0  -1 -17  545.40   27.76
   0  -1 -17  507.67   27.46
   0  -1 -17  488.24   27.62
   0  -1  17  535.88   28.80
   0  -1  17  556.52   27.69
   0  -1 -17  514.05   26.78
   0  -1  19   32.14    5.78
   0  -1 -19   30.16    5.63
   0  -1 -19   22.50    4.54
   0  -1  21   19.65    5.89
   0  -1 -21   17.66    5.03
   0  -1 -21   28.34    5.11
   0  -1  23  225.61   16.91
   0  -1 -23  216.84   15.26
   0  -1 -23  201.74   14.56
   0  -1  25  196.56   16.14
   0  -1 -25  161.78   13.08
   0  -1 -25  169.24   13.81
   0  -1  27    8.80    5.54
   0  -1 -27   13.46    5.60
   0  -1 -27    7.13    4.83
   0  -1  29   11.20    6.19
   0  -1 -29   10.91    5.76
   0  -1 -29   12.29    5.76
   0  -1  31   83.19   12.64
   0  -1 -31  101.20   11.59
   0  -1  33   29.88    9.35
   0  -1 -33   44.96    8.71
   0   0   4 4684.47  198.22
   0   0  -4 4591.59  198.20
   0   0  -6   62.92    4.35
   0   0  -6   65.07    4.36
   0   0   6   62.56    4.29
   0   0   6   59.58    3.78
   0   0  -6   66.67    3.96
   0   0  -8   20.88    2.64
   0   0   8   24.56    2.84
   0   0  -8   24.59    2.88
   0   0  -8   19.91    2.46
   0   0   8   18.96    2.15
   0   0 -10 3397.07  149.41
   0   0  10 3481.25  148.75
   0   0 -10 3429.58  149.89
   0   0  10 3553.00  149.97
   0   0 -10 3443.12  150.08
   0   0 -12 1051.36   48.98
   0   0  12 1079.15   48.20
   0   0 -12 1070.66   49.60
   0   0  12 1102.48   49.60
   0   0 -12 1166.11   50.10
   0   0 -14 1649.23   75.10
   0   0  14 1734.22   74.15
   0   0 -14 1723.19   75.94
   0   0  14 1707.18   75.79
   0   0 -14 1611.73   76.03
   0   0 -16  173.58   10.65
   0   0  16  167.75    9.44
   0   0 -16  161.81   11.03
   0   0  16  173.05   11.29
   0   0 -16  168.08   11.45
   0   0  18   11.19    4.03
   0   0 -18   18.11    4.06
   0   0 -18   14.72    4.23
   0   0  18   14.45    2.69
   0   0 -18   11.47    3.81
   0   0  18   12.50    3.13
   0   0 -20  116.47    8.78
   0   0  20   97.51    6.99
   0   0 -20  130.26    9.87
   0   0 -20  118.64    9.80
   0   0 -22   38.36    6.17
   0   0 -22   49.52    6.87
   0   0 -22   49.51    6.27
   0   0  22   41.31    4.02
   0   0 -24   72.10    7.61
   0   0 -24   58.87    7.60
   0   0  24   69.98    5.21
   0   0 -26  133.93   12.04
   0   0 -26  150.90   11.55
   0   0 -28    4.38    4.32
   0   0 -30   -2.38    4.99
   0   0 -32   19.35    6.84
   0   0 -34   19.49    7.29
   0   1   1 3222.83  140.54
   0   1  -1 3309.81  141.36
   0   1  -1 3362.90  141.34
   0   1   1 3316.35  141.56
   0   1  -1 3365.08  141.37
   0   1   1 3339.16  141.09
   0   1  -1 3172.36  141.24
   0   1   3 4500.04  193.25
   0   1  -3 4482.32  193.47
   0   1   3 4436.13  193.26
   0   1  -3 4444.73  193.85
   0   1  -3 4727.14  193.36
   0   1  -3 4511.97  193.27
   0   1   5 1644.31   71.73
   0   1   5 1700.03   71.75
   0   1  -5 1566.11   69.91
   0   1   5 1628.29   71.12
   0   1  -5 1598.39   70.97
   0   1   5 1589.32   70.95
   0   1   5 1741.22   70.68
   0   1  -7  328.09   16.67
   0   1   7  339.32   16.83
   0   1   7  348.62   16.11
   0   1   7  330.71   17.04
   0   1   7  318.64   16.91
   0   1   9 1707.88   73.73
   0   1  -9 1611.06   73.58
   0   1   9 1632.98   72.63
   0   1   9 1660.71   73.82
   0   1   9 1673.56   73.60
   0   1  11  148.12    9.53
   0   1 -11  163.08   10.20
   0   1  11  137.58    8.84
   0   1  11  146.89   10.09
   0   1  11  162.83   10.04
   0   1  13 2336.12   99.81
   0   1 -13 2296.03  100.66
   0   1  13 2266.93   99.27
   0   1  13 2268.41  101.01
   0   1  13 2082.54   99.81
   0   1 -13 2288.76   99.26
   0   1  15  469.97   23.51
   0   1  15  434.76   24.73
   0   1 -15  480.73   24.82
   0   1  15  449.78   23.20
   0   1 -15  462.51   24.13
   0   1  15  415.70   23.63
   0   1 -15  492.45   23.43
   0   1  17  557.64   26.93
   0   1 -17  518.02   25.09
   0   1 -17  533.84   28.25
   0   1  17  554.47   26.98
   0   1 -17  546.56   27.92
   0   1  17  526.62   29.03
   0   1 -17  483.74   26.62
   0   1  17  549.53   27.86
   0   1 -19   21.95    4.56
   0   1  19   32.75    5.04
   0   1  19   37.63    6.21
   0   1 -19   30.66    4.82
   0   1  19   25.77    4.47
   0   1 -19   25.35    3.50
   0   1 -21   33.37    5.75
   0   1 -21   26.32    3.93
   0   1  21   19.19    4.61
   0   1  21   18.39    5.29
   0   1 -21   25.26    4.92
   0   1  23  168.40   15.15
   0   1 -23  193.31   11.68
   0   1 -23  176.51   13.93
   0   1  23  219.95   12.88
   0   1  23  214.08   13.27
   0   1 -23  170.57   13.55
   0   1 -25  148.71   10.62
   0   1  25  165.92   11.31
   0   1 -25  183.26   13.61
   0   1  25  190.10   15.76
   0   1 -25  187.09   14.05
   0   1  27   11.65    6.99
   0   1 -27   13.33    5.22
   0   1 -27    8.80    4.72
   0   1  29   -1.59    5.38
   0   1 -29    4.79    4.92
   0   1  31   67.14   11.44
   0   1 -31   85.31   10.76
   0   1  33   61.29   11.68
   0   1 -33   36.21    8.15
   0   2   0  396.44   20.25
   0   2   0  403.97   19.23
   0   2   0  413.33   20.94
   0   2   0  428.71   21.02
   0   2   0  456.62   21.14
   0   2  -2  126.34    6.18
   0   2  -2  122.96    8.03
   0   2   2  133.38    7.05
   0   2  -2  126.37    8.16
   0   2   2  126.76    8.70
   0   2  -2  122.90    7.95
   0   2   2  132.26    8.64
   0   2  -2  132.88    8.22
   0   2   2  134.18    6.32
   0   2  -2  122.32    6.22
   0   2   2  131.81    8.75
   0   2  -2  139.16    8.40
   0   2  -4  292.38   14.47
   0   2   4  255.18   12.75
   0   2  -4  270.60   13.85
   0   2   4  255.29   14.79
   0   2  -4  251.71   13.93
   0   2  -4  274.91   13.98
   0   2  -4  249.93   12.39
   0   2   4  259.99   12.54
   0   2  -4  250.31   13.59
   0   2   4  237.08   14.37
   0   2   6  202.38   10.92
   0   2  -6  222.89   11.38
   0   2  -6  213.37   10.84
   0   2   6  198.51   10.85
   0   2  -6  200.61   11.90
   0   2  -6  188.54   10.78
   0   2   6  203.87   11.03
   0   2   8  830.74   41.03
   0   2  -8  880.02   38.50
   0   2   8  784.42   39.38
   0   2  -8  940.16   39.26
   0   2   8  881.57   41.18
   0   2   8  792.99   39.62
   0   2  -8  828.74   39.38
   0   2   8  916.20   39.31
   0   2  -8  871.45   40.59
   0   2  10  708.27   33.40
   0   2  10  681.39   33.54
   0   2 -10  686.87   30.92
   0   2  10  575.78   32.82
   0   2  10  656.39   32.32
   0   2 -10  731.91   32.39
   0   2  10  671.59   31.53
   0   2 -10  662.79   32.90
   0   2  12   13.50    2.89
   0   2 -12   11.75    3.06
   0   2 -12   13.50    3.42
   0   2  12   16.90    3.62
   0   2  12    5.88    3.44
   0   2  12   12.46    3.77
   0   2  14   92.00    8.16
   0   2 -14  101.75    8.14
   0   2  14   92.39    8.54
   0   2 -14   91.40    8.05
   0   2  14   88.26    6.93
   0   2  14   86.95    8.26
   0   2 -16   20.71    4.66
   0   2  16   32.54    5.51
   0   2  16   27.93    4.00
   0   2  16   32.28    5.55
   0   2 -18   35.37    5.75
   0   2  18   31.63    5.71
   0   2  18   30.34    4.81
   0   2 -18   39.87    4.97
   0   2  18   31.67    5.89
   0   2  20   19.37    5.34
   0   2 -20   14.43    3.78
   0   2 -22  108.77    6.83
   0   2  22  125.08   11.87
   0   2 -22  106.48    9.32
   0   2  24    3.78    4.63
   0   2 -24    7.24    3.98
   0   2  26   77.40   10.56
   0   2 -26   64.48    8.29
   0   2 -26   81.14    9.71
   0   2 -28   59.26    8.52
   0   2  28   57.34    9.89
   0   2  28   83.76    9.06
   0   2 -28   76.36    9.99
   0   2 -30   54.20    9.07
   0   2  30   68.83   10.94
   0   2 -30   47.34    8.25
   0   2 -32    4.26    5.60
   0   2  32    8.86    6.99
   0   3  -1  168.93    9.51
   0   3   1  164.25    9.31
   0   3  -1  163.73   11.33
   0   3   1  155.44   11.50
   0   3  -1  173.14   11.29
   0   3   1  162.18   11.29
   0   3   1  192.90   11.07
   0   3  -1  174.60   10.94
   0   3   1  173.74   11.82
   0   3  -1  173.50   11.48
   0   3   3  654.15   33.18
   0   3  -3  715.21   32.46
   0   3   3  662.92   28.67
   0   3  -3  614.62   30.46
   0   3  -3  652.18   32.20
   0   3   3  641.89   29.98
   0   3   3  673.68   33.19
   0   3  -3  695.41   32.51
   0   3  -3  630.25   31.81
   0   3  -3  659.54   32.29
   0   3   3  596.48   32.42
   0   3  -5  352.47   16.98
   0   3  -5  354.08   19.67
   0   3  -5  362.39   17.01
   0   3   5  355.41   17.20
   0   3  -5  357.29   19.99
   0   3   5  364.37   17.94
   0   3   5  360.91   20.64
   0   3  -5  378.97   19.71
   0   3   5  390.60   21.05
   0   3  -5  363.72   19.34
   0   3   5  420.57   21.17
   0   3  -5  370.10   19.61
   0   3  -7   22.24    4.13
   0   3  -7   11.51    2.37
   0   3   7   15.04    2.57
   0   3  -7   10.78    3.15
   0   3   7   12.54    2.80
   0   3  -7   10.02    3.80
   0   3  -7   10.97    3.28
   0   3   7   20.21    4.60
   0   3  -7   11.31    2.37
   0   3  -7   14.18    3.30
   0   3  -9  301.04   15.92
   0   3   9  293.19   16.22
   0   3  -9  292.95   17.79
   0   3  -9  310.91   18.53
   0   3  -9  331.29   17.32
   0   3   9  296.95   16.41
   0   3  -9  294.58   16.56
   0   3  -9  360.90   16.68
   0   3   9  275.00   18.50
   0   3   9  322.70   16.55
   0   3 -11   26.86    3.96
   0   3  11   40.84    5.97
   0   3  11   37.07    4.44
   0   3  11   32.35    4.18
   0   3 -11   37.27    4.91
   0   3 -11   31.15    5.64
   0   3 -11   38.59    5.45
   0   3 -11   33.21    4.25
   0   3 -13  169.10   12.17
   0   3 -13  178.86   10.00
   0   3 -13  159.44   10.69
   0   3 -13  147.53    8.49
   0   3  13  147.06   10.70
   0   3  13  166.73   10.26
   0   3  15   74.65    7.55
   0   3 -15   73.19    5.89
   0   3  15   68.56    6.42
   0   3 -15   74.32    7.34
   0   3  17   56.30    6.85
   0   3  17   46.03    5.68
   0   3 -17   46.80    6.40
   0   3 -17   47.64    7.09
   0   3 -17   50.23    4.78
   0   3  19   48.56    7.21
   0   3 -19   63.26    8.18
   0   3  21   47.96    7.45
   0   3 -21   33.66    5.18
   0   3 -21   35.16    6.91
   0   3 -23   28.90    5.12
   0   3  23   33.11    6.91
   0   3 -23   21.72    6.27
   0   3  25   28.64    6.78
   0   3 -25   24.50    6.78
   0   3  27    1.43    5.25
   0   3 -27   19.65    6.90
   0   3  29    6.20    5.98
   0   3  29    7.01    5.18
   0   4   0  220.90   11.96
   0   4   0  232.59   15.38
   0   4   0  248.73   15.52
   0   4   0  216.17   13.94
   0   4  -2   22.07    5.45
   0   4  -2   27.91    5.00
   0   4  -2   32.87    3.70
   0   4   2   36.46    3.71
   0   4  -2   23.33    4.50
   0   4  -2   34.77    5.57
   0   4   2   23.13    5.15
   0   4  -2   30.25    5.33
   0   4  -4  303.59   18.95
   0   4  -4  323.49   17.05
   0   4   4  317.16   16.41
   0   4  -4  292.88   18.93
   0   4  -4  328.88   19.28
   0   4  -4  360.01   19.63
   0   4  -4  344.99   19.16
   0   4  -6  155.74    7.51
   0   4  -6  144.06   11.23
   0   4  -6  175.82   11.98
   0   4  -6  144.57    7.39
   0   4   6  145.39    7.79
   0   4  -6  153.61    9.93
   0   4   6  155.29    9.28
   0   4  -6  162.70   11.49
   0   4  -6  156.90   11.86
   0   4  -6  143.79   11.08
   0   4  -8    2.39    3.15
   0   4  -8    3.08    1.99
   0   4   8    4.94    2.16
   0   4  -8    1.87    2.71
   0   4   8    6.64    2.70
   0   4  -8    6.75    2.15
   0   4  -8    2.02    2.89
   0   4  -8    2.89    3.71
   0   4   8    1.61    2.54
   0   4  10  189.11   10.46
   0   4 -10  187.83   10.10
   0   4 -10  209.45   13.52
   0   4  10  190.77   11.10
   0   4 -10  102.84   10.19
   0   4  10  114.73    9.96
   0   4 -10  182.23   12.13
   0   4 -10  185.92    9.95
   0   4 -12   50.80    6.19
   0   4  12   53.46    5.67
   0   4  12   63.34    6.22
   0   4 -12   69.16    6.99
   0   4 -12   67.54    6.10
   0   4  14   55.74    5.88
   0   4 -14   50.90    4.51
   0   4 -14   58.91    7.61
   0   4 -14   49.54    5.68
   0   4 -16   94.67   10.03
   0   4 -16   88.66    8.27
   0   4  16  101.16    8.89
   0   4 -18   20.78    5.89
   0   4  18   20.63    5.22
   0   4 -20   55.89    8.49
   0   4  20   61.27    8.45
   0   4  22   11.96    4.99
   0   4 -22    3.73    5.12
   0   4  24    9.63    5.86
   0   4 -24    5.28    5.75
   0   4  26   13.21    6.44
   0   4 -26    8.40    6.00
   0   5  -1   17.66    4.90
   0   5   1   18.52    4.67
   0   5   1   14.72    3.07
   0   5  -1   18.01    3.34
   0   5  -3   14.16    4.29
   0   5  -3    5.06    2.85
   0   5  -5   29.72    5.79
   0   5  -5   35.66    4.75
   0   5  -7   79.27    8.72
   0   5  -7   78.38    7.15
   0   5  -9   34.00    6.39
   0   5  -9   31.77    4.93
   0   5 -11   76.03    7.98
   0   5 -11   86.88    8.20
   0   5 -13   72.45    9.15
   0   5 -15    2.28    4.59
   0   5 -17   -1.20    4.75
   0   5 -19   10.15    5.53
   0   5 -21   10.73    6.06
   0   6   0   -0.93    3.88
   0   6  -2   10.50    5.40
   0   6  -4    4.98    4.42
   0   6  -6    2.08    4.09
   0   6  -8   27.14    6.19
   0   6  -8   17.00    5.53
   0   6 -10    9.10    5.54
   0   6 -12    9.51    5.80
   0   6 -14    1.24    4.90
   1  -6 -15   12.22    7.35
   1  -6 -15   17.36    8.56
   1  -6 -13   11.63    6.98
   1  -6 -13   11.13    8.08
   1  -6 -11    1.59    5.71
   1  -6 -11    1.78    7.33
   1  -6  -9    7.57    6.62
   1  -6  -9   27.35    9.02
   1  -6  -7    4.32    5.81
   1  -6  -7    9.82    6.46
   1  -6  -5   30.06    7.77
   1  -6  -5   18.75    7.56
   1  -6  -3    9.15    5.70
  -1  -6  -5   22.43    7.34
  -1  -6  -7    9.35    6.54
  -1  -6  -9   -1.63    5.84
  -1  -6 -11    8.50    6.41
  -1  -6 -11    9.21    7.58
  -1  -6 -13    1.77    6.36
  -1  -6 -13    3.82    7.19
  -1  -6 -15   25.89    9.17
  -1  -6 -15   17.78    8.49
   1  -5 -22   -3.74    6.70
   1  -5 -22   -3.80    7.17
   1  -5 -20   15.96    7.59
   1  -5 -20    7.31    7.53
   1  -5 -18   73.94   11.74
   1  -5 -16   37.89    8.94
   1  -5 -16   63.84   11.40
   1  -5 -14   22.32    7.28
   1  -5 -14   14.48    7.16
   1  -5 -12   16.78    6.86
   1  -5 -12   29.30    8.46
   1  -5 -10  139.54   14.01
   1  -5 -10  140.02   14.52
   1  -5 -10  137.23   10.95
   1  -5  -8   24.50    5.27
   1  -5  -8   33.51    7.26
   1  -5  -6  116.87   12.02
   1  -5  -6  143.75   13.81
   1  -5  -4  217.93   16.91
   1  -5  -4  180.47   15.05
   1  -5  -2  102.46   11.04
   1  -5  -2   72.59    9.20
   1  -5   0   14.75    5.63
  -1  -5  -2   23.22    5.49
  -1  -5  -2   22.38    5.81
  -1  -5  -4   54.70    7.50
  -1  -5  -4   89.82   10.30
  -1  -5  -6  149.68   15.12
  -1  -5  -6  153.29   12.55
  -1  -5  -8   22.97    5.94
  -1  -5  -8   36.63    8.36
  -1  -5  -8   36.60    8.06
  -1  -5 -10   46.68    6.97
  -1  -5 -10   42.87    8.94
  -1  -5 -10   48.06    9.06
  -1  -5 -12    0.96    4.18
  -1  -5 -12    6.39    6.44
  -1  -5 -12   16.35    6.81
  -1  -5 -14   30.53    6.54
  -1  -5 -14   25.04    7.70
  -1  -5 -16   13.20    7.33
  -1  -5 -18    3.60    6.79
  -1  -5 -18    5.21    6.85
  -1  -5 -20   -1.87    7.04
  -1  -5 -20   -1.83    6.74
  -1  -5 -22    7.75    7.98
  -1  -5 -22   15.41    8.09
   1  -4 -27   12.70    7.33
   1  -4 -25   -3.48    6.86
  -1  -4  23  129.20   12.06
   1  -4 -23  124.64   14.45
  -1  -4  21   38.80    6.84
   1  -4 -21   34.85    8.50
   1  -4 -21   42.19    8.96
  -1  -4  19   59.60    7.99
   1  -4 -19   83.09   11.50
   1  -4 -19   79.17   11.18
  -1  -4  17   24.21    5.06
   1  -4 -17    5.75    5.95
   1  -4 -17   15.12    6.23
   1  -4 -15   38.45    5.67
   1  -4 -15   38.69    8.40
   1  -4 -15   27.11    7.04
   1  -4 -13  271.89   16.41
   1  -4 -13  244.25   19.26
   1  -4 -13  303.05   21.23
   1  -4 -13  288.14   16.21
   1  -4 -11  164.17   14.83
   1  -4 -11  179.26   11.78
   1  -4 -11  151.02   14.06
   1  -4 -11  181.85   10.71
   1  -4 -11  179.47   11.36
   1  -4  -9  288.97   20.25
   1  -4  -9  325.60   21.47
   1  -4  -9  340.63   17.84
   1  -4  -9  311.67   16.88
   1  -4  -9  293.66   15.71
   1  -4  -9  306.51   21.43
   1  -4  -7  223.54   16.40
   1  -4  -7  236.11   14.26
   1  -4  -7  268.01   18.20
   1  -4  -7  225.75   17.47
   1  -4  -7  238.29   12.09
   1  -4  -7  236.66   13.47
   1  -4  -5   97.61   10.47
   1  -4  -5   96.18    7.76
   1  -4  -5  100.26   10.19
   1  -4  -5   95.49    9.52
   1  -4  -5   88.91    5.16
   1  -4  -3  199.01   14.17
   1  -4  -3  192.96   15.19
   1  -4  -3  203.84   15.03
   1  -4  -1   67.97    7.92
  -1  -4   1   81.40    8.00
   1  -4  -1   90.56    9.15
   1  -4  -1   75.22    8.90
   1  -4   1  182.96   13.14
  -1  -4  -1  160.94   11.87
   1  -4   1  147.92   12.53
   1  -4   1  154.19   11.87
  -1  -4  -1  173.23   12.82
   1  -4   3   86.62    9.15
  -1  -4  -3   95.66   10.07
   1  -4   3   77.85    8.36
  -1  -4  -3   91.84    8.41
  -1  -4  -3  101.92    9.83
   1  -4   5   61.90    7.22
  -1  -4  -5   66.22    6.93
  -1  -4  -5   43.97    7.14
  -1  -4  -5   50.69    7.95
  -1  -4  -7  263.97   18.47
  -1  -4  -7  277.29   16.19
  -1  -4  -7  239.32   12.19
  -1  -4  -7  237.82   12.01
  -1  -4  -7  282.52   18.29
  -1  -4  -7  247.14   12.85
  -1  -4  -9  204.11   11.45
  -1  -4  -9  193.53   16.12
  -1  -4  -9  207.77   16.08
  -1  -4  -9  209.71   14.10
  -1  -4  -9  203.64   11.08
  -1  -4 -11  404.15   23.09
  -1  -4 -11  411.85   25.92
  -1  -4 -13  174.31   12.75
  -1  -4 -13  149.08   14.50
  -1  -4 -15  333.39   24.03
  -1  -4 -15  373.05   24.86
  -1  -4 -17   91.11   11.69
  -1  -4 -17  105.12   13.03
  -1  -4 -19   37.16    8.96
  -1  -4 -21   37.18    9.44
  -1  -4 -23    1.69    6.50
  -1  -4 -25   31.04    9.66
  -1  -4 -25   17.59    7.85
   1  -3 -30   12.90    8.30
   1  -3 -30    4.96    7.06
  -1  -3  30    1.60    6.03
   1  -3 -28    8.61    6.80
   1  -3 -28    7.90    6.76
  -1  -3  28    8.86    5.44
   1  -3 -26    6.45    6.23
   1  -3 -26   22.62    7.65
  -1  -3  26    4.06    5.35
   1  -3 -24   33.06    8.51
  -1  -3  24   45.60    8.45
   1  -3 -24   60.23    9.62
  -1  -3  22    2.22    4.58
   1  -3 -22   13.61    6.03
  -1  -3  20    4.97    4.09
   1  -3 -20    5.16    5.51
   1  -3 -18   71.16    9.43
   1  -3 -18   41.42    8.35
  -1  -3  18   65.03    7.76
   1  -3 -18   43.72    8.32
   1  -3 -16   16.75    5.75
   1  -3 -16   27.55    4.85
   1  -3 -16   23.05    4.98
   1  -3 -16   16.93    6.17
  -1  -3  16   32.14    5.33
   1  -3 -16   27.47    6.80
   1  -3 -14    3.10    3.91
   1  -3 -14   13.23    3.41
   1  -3 -14   18.22    6.06
  -1  -3  14   11.76    3.86
   1  -3 -14   10.91    3.48
   1  -3 -14   12.92    5.47
   1  -3 -12  116.07   11.09
  -1  -3  12  140.04    9.43
   1  -3 -12  120.27   11.46
   1  -3 -12  135.35    9.21
   1  -3 -12  128.65    9.10
   1  -3 -10  140.09    8.97
   1  -3 -10  137.96   11.48
   1  -3 -10  130.79    8.59
  -1  -3  10  126.17    8.58
   1  -3  -8   72.22    5.20
   1  -3  -8   61.87    7.78
   1  -3  -8   69.71    5.55
   1  -3  -8   58.07    5.46
  -1  -3   8   71.23    5.09
   1  -3  -6  597.03   28.54
   1  -3  -6  631.02   32.14
   1  -3  -6  569.71   28.91
   1  -3  -6  652.49   32.47
   1  -3  -6  617.80   31.54
   1  -3  -6  597.89   27.73
   1  -3  -4  398.43   23.02
   1  -3  -4  407.67   20.58
   1  -3  -4  408.18   22.98
   1  -3  -4  392.84   18.72
   1  -3  -4  422.11   22.46
   1  -3  -4  413.03   19.98
   1  -3  -2  941.85   44.90
   1  -3  -2 1010.37   45.05
   1  -3  -2  911.50   42.49
  -1  -3   2  894.53   43.74
   1  -3  -2  931.92   43.83
   1  -3  -2  896.55   40.11
  -1  -3   0 1256.50   59.45
  -1  -3   0 1293.55   60.32
   1  -3   0 1236.42   59.23
   1  -3   0 1400.39   60.41
   1  -3   0 1209.12   60.08
  -1  -3   0 1370.41   60.84
  -1  -3  -2  727.61   36.42
   1  -3   2  752.45   36.70
  -1  -3  -2  800.96   38.31
   1  -3   2  761.24   37.11
  -1  -3  -2  741.89   37.56
   1  -3   2  744.97   36.20
  -1  -3  -4  336.51   17.40
  -1  -3  -4  370.12   16.85
  -1  -3  -4  410.83   22.41
   1  -3   4  392.39   20.12
  -1  -3  -4  357.82   21.17
   1  -3   4  424.82   20.92
  -1  -3  -4  401.61   20.37
  -1  -3  -6  147.68   10.17
  -1  -3  -6  150.22   11.95
  -1  -3  -6  145.49   11.49
  -1  -3  -6  143.60    8.10
   1  -3   6  139.54    9.85
  -1  -3  -6  144.70    8.07
  -1  -3  -8  139.64   10.04
  -1  -3  -8  139.98    8.23
  -1  -3  -8  140.26    8.47
   1  -3   8  141.88    9.52
  -1  -3  -8  121.60   11.13
  -1  -3 -10  289.60   14.97
  -1  -3 -10  268.39   18.40
  -1  -3 -10  264.54   15.18
   1  -3  10  297.62   15.52
  -1  -3 -12  425.89   24.43
   1  -3  12  403.67   22.17
  -1  -3 -12  385.09   19.91
  -1  -3 -12  402.01   20.70
  -1  -3 -14  542.87   28.28
  -1  -3 -14  594.29   29.41
  -1  -3 -14  607.56   32.94
  -1  -3 -16  171.46   11.81
  -1  -3 -16  187.34   15.22
   1  -3  16  185.29   13.42
  -1  -3 -16  187.07   12.97
  -1  -3 -18   22.73    6.74
  -1  -3 -18   24.74    6.76
   1  -3  18   27.72    5.93
  -1  -3 -18   27.74    5.01
  -1  -3 -20   66.34   10.21
   1  -3  20   56.88    8.38
  -1  -3 -22   32.92    8.07
  -1  -3 -22   21.73    7.05
   1  -3  22   34.53    7.17
  -1  -3 -24   12.96    6.17
  -1  -3 -24   13.92    6.63
   1  -3  24   11.80    6.12
  -1  -3 -26    3.02    5.95
  -1  -3 -26    3.30    5.75
   1  -3  26    5.72    5.52
  -1  -3 -28    3.15    6.35
  -1  -3 -28    3.51    6.28
   1  -3  28    7.77    6.13
  -1  -3 -30   14.74    7.54
  -1  -3 -30   20.45    8.55
   1  -3  30   21.79    7.71
   1  -2 -31   30.40    8.96
   1  -2 -31   34.32    8.51
   1  -2 -31   46.90    8.38
   1  -2 -29   40.99    8.74
   1  -2 -29   42.37    9.15
  -1  -2  29   62.39   10.22
   1  -2 -29   49.52    8.13
   1  -2 -27   24.63    7.08
  -1  -2  27   20.03    6.85
   1  -2 -27   36.20    6.83
   1  -2 -25    3.67    5.33
   1  -2 -25    7.98    4.32
  -1  -2  25    6.52    5.15
   1  -2 -23  118.55   12.44
  -1  -2  23  161.90   13.56
   1  -2 -23  144.59   11.28
  -1  -2  21   56.33    7.93
   1  -2 -21   55.00    6.68
   1  -2 -21   56.05    8.22
   1  -2 -19   15.90    4.09
  -1  -2  19   22.70    5.33
   1  -2 -19   10.23    4.59
   1  -2 -17  155.66   11.99
   1  -2 -17  128.63   10.05
   1  -2 -17  138.35   11.64
   1  -2 -17  133.35   10.68
  -1  -2  17  133.12   10.93
   1  -2 -17  129.48    9.49
  -1  -2  15    0.72    2.85
   1  -2 -15    1.97    2.53
   1  -2 -15    2.37    2.76
  -1  -2  15    3.57    3.27
   1  -2 -15    2.60    3.83
   1  -2 -15   -0.66    2.84
   1  -2 -15   -0.83    3.72
  -1  -2  13    8.59    3.14
   1  -2 -13   16.06    4.34
   1  -2 -13    7.25    2.86
   1  -2 -13   12.08    3.37
  -1  -2  13   18.28    3.93
   1  -2 -13    8.79    3.91
   1  -2 -13   10.58    2.69
   1  -2 -11  291.04   15.70
   1  -2 -11  268.13   17.28
  -1  -2  11  311.47   16.32
   1  -2 -11  295.76   17.49
   1  -2 -11  295.35   17.57
  -1  -2  11  258.30   16.19
   1  -2 -11  297.60   16.02
  -1  -2   9  160.04    9.92
   1  -2  -9  143.60   11.01
   1  -2  -9  172.25   11.74
   1  -2  -9  168.75    9.83
   1  -2  -9  163.52    9.93
  -1  -2   7  367.83   18.09
   1  -2  -7  356.68   19.90
   1  -2  -7  368.86   18.23
   1  -2  -7  379.59   18.36
   1  -2  -5   10.57    2.22
  -1  -2   5    3.85    1.67
   1  -2  -5   10.01    2.27
   1  -2  -5   18.20    2.41
   1  -2  -5    2.00    3.04
   1  -2  -5    1.11    2.77
   1  -2  -3 1004.00   42.98
   1  -2  -3  900.18   40.63
   1  -2  -3  888.10   40.53
   1  -2  -3  902.54   42.51
  -1  -2   3  892.48   39.25
  -1  -2   3  916.81   42.08
   1  -2  -3  960.42   42.15
   1  -2  -3  885.35   39.85
   1  -2  -1  563.04   28.96
  -1  -2   1  596.99   28.68
   1  -2  -1  587.41   28.90
   1  -2  -1  570.13   27.41
   1  -2  -1  581.90   27.61
   1  -2  -1  627.75   28.58
  -1  -2   1  650.66   29.24
   1  -2  -1  609.29   26.57
  -1  -2  -1 1215.95   55.29
   1  -2   1 1177.93   54.70
  -1  -2  -1 1308.65   56.10
  -1  -2  -1 1237.79   56.14
   1  -2   1 1266.63   55.28
   1  -2   1 1186.92   55.45
   1  -2   1 1217.09   53.29
   1  -2   3   41.56    4.29
  -1  -2  -3   42.44    4.90
  -1  -2  -3   42.22    2.91
  -1  -2  -3   46.34    4.45
   1  -2   3   48.45    4.33
  -1  -2  -3   40.86    4.86
  -1  -2  -3   38.65    2.96
  -1  -2  -5  436.24   19.93
  -1  -2  -5  428.57   22.76
   1  -2   5  395.64   20.84
  -1  -2  -5  437.22   20.29
   1  -2   5  459.33   21.73
  -1  -2  -7  497.14   23.17
   1  -2   7  519.10   24.76
   1  -2   7  481.61   23.34
  -1  -2  -7  486.90   23.64
  -1  -2  -9  327.98   16.46
  -1  -2  -9  331.13   19.01
  -1  -2  -9  333.43   17.11
   1  -2   9  331.97   17.72
   1  -2   9  313.63   17.40
   1  -2   9  312.56   15.66
   1  -2  11   14.64    3.65
   1  -2  11   12.64    3.08
  -1  -2 -11   33.92    3.73
  -1  -2 -11   28.05    5.10
  -1  -2 -11   24.23    3.89
   1  -2  11   20.62    2.20
  -1  -2 -13  405.65   20.49
  -1  -2 -13  382.84   22.55
   1  -2  13  351.70   20.88
  -1  -2 -13  373.44   22.43
  -1  -2 -13  396.57   21.11
   1  -2  13  412.29   21.87
   1  -2  15   18.37    4.69
  -1  -2 -15   15.52    3.80
  -1  -2 -15   21.74    4.23
  -1  -2 -15   24.64    5.54
  -1  -2 -15   31.42    5.71
  -1  -2 -15   22.26    4.94
   1  -2  15   27.59    4.89
  -1  -2 -17    3.47    3.13
  -1  -2 -17    7.36    3.61
  -1  -2 -17    8.04    4.30
  -1  -2 -17    1.89    4.18
  -1  -2 -17    4.72    3.49
   1  -2  17    7.28    3.67
  -1  -2 -19   46.36    7.46
  -1  -2 -19   50.04    7.96
  -1  -2 -19   52.33    6.47
   1  -2  19   44.01    7.14
  -1  -2 -21   38.62    7.30
  -1  -2 -21   46.04    7.99
  -1  -2 -21   47.54    6.67
   1  -2  21   45.64    7.45
  -1  -2 -23   72.88    9.99
  -1  -2 -23  104.69   11.42
  -1  -2 -23   86.03    9.42
   1  -2  23  107.25   11.45
  -1  -2 -25   39.76    7.95
  -1  -2 -25   27.65    7.35
  -1  -2 -25   41.04    7.17
   1  -2  25   37.40    7.96
  -1  -2 -27   19.05    6.64
  -1  -2 -27   14.86    6.61
  -1  -2 -27   20.15    6.14
   1  -2  27   10.58    6.72
  -1  -2 -29    5.32    5.36
  -1  -2 -29   11.18    6.57
   1  -2  29   -1.64    6.03
  -1  -2 -29    2.43    5.29
  -1  -2 -31    1.71    5.81
  -1  -2 -31   13.20    6.61
   1  -2  31    8.84    7.42
   1  -1 -34   -3.95    6.13
  -1  -1  34    1.90    6.64
   1  -1 -32   14.57    6.43
  -1  -1  32   19.42    8.24
   1  -1 -30   21.97    6.96
   1  -1 -30   40.13    7.54
  -1  -1  30   22.83    7.91
   1  -1 -28   55.79    8.71
  -1  -1  28   43.48    8.73
   1  -1 -28   53.91    7.79
   1  -1 -26  236.97   16.61
  -1  -1  26  267.32   19.74
   1  -1 -26  245.01   17.44
   1  -1 -24  289.86   17.99
   1  -1 -24  266.27   18.38
  -1  -1  24  298.33   20.59
   1  -1 -22  124.69   10.10
   1  -1 -22  123.20   11.14
  -1  -1  22  143.48   12.78
   1  -1 -20   29.77    5.66
   1  -1 -20   32.87    5.08
  -1  -1  20   34.04    6.03
   1  -1 -18  105.14    8.63
   1  -1 -18   98.23    8.99
   1  -1 -18  115.12    9.65
   1  -1 -18   98.10    8.85
  -1  -1  18  119.09    9.33
   1  -1 -18  103.65    8.16
  -1  -1  18   98.31    9.62
  -1  -1  16  415.00   24.31
   1  -1 -16  412.81   23.88
   1  -1 -16  462.16   23.84
   1  -1 -16  430.10   23.74
   1  -1 -16  425.21   23.78
  -1  -1  16  487.71   24.06
   1  -1 -16  437.30   22.59
   1  -1 -16  455.67   23.50
  -1  -1  14    9.99    3.54
   1  -1 -14   17.30    3.80
   1  -1 -14   10.69    3.11
  -1  -1  14   11.65    3.26
   1  -1 -14   11.37    3.71
   1  -1 -14    6.15    2.86
   1  -1 -14   14.74    2.88
   1  -1 -12  359.95   18.47
   1  -1 -12  332.14   18.59
   1  -1 -12  350.15   18.53
   1  -1 -12  338.84   18.55
   1  -1 -12  338.02   17.31
  -1  -1  12  344.63   18.84
   1  -1 -10  116.96    7.94
   1  -1 -10  103.43    6.41
   1  -1 -10  105.04    7.46
  -1  -1  10  103.92    7.49
   1  -1 -10  103.14    7.49
   1  -1 -10   85.47    6.87
   1  -1  -8 1387.31   60.64
   1  -1  -8 1320.71   61.23
  -1  -1   8 1398.96   60.91
   1  -1  -8 1393.95   60.94
   1  -1  -8 1310.30   61.15
   1  -1  -8 1393.95   59.75
   1  -1  -8 1305.43   60.96
   1  -1  -6  823.15   36.56
   1  -1  -6  792.93   34.92
   1  -1  -6  757.16   35.76
  -1  -1   6  802.56   35.78
   1  -1  -6  787.60   35.70
  -1  -1   4  710.45   31.44
   1  -1  -4  711.57   31.64
   1  -1  -4  696.42   31.72
   1  -1  -2 2665.18  116.40
  -1  -1   2 2963.49  117.54
   1  -1  -2 2613.09  116.11
   1  -1  -2 2597.81  116.71
   1  -1  -2 2569.27  117.28
   1  -1  -2 3022.31  117.26
  -1  -1   2 2754.90  116.03
   1  -1   0   18.57    1.83
   1  -1   0   15.46    1.98
  -1  -1   0   16.92    2.56
  -1  -1   0   17.66    2.35
   1  -1   0   19.10    2.40
   1  -1   0   15.12    2.49
  -1  -1  -2 9847.29  401.26
   1  -1   2 9761.54  402.10
   1  -1   2 8678.02  401.72
  -1  -1  -2 9677.34  401.68
   1  -1   2 8818.35  402.00
  -1  -1  -4  236.61   12.10
   1  -1   4  259.92   12.72
   1  -1   4  238.05   12.67
  -1  -1  -4  239.32   12.42
  -1  -1  -6 2033.58   89.99
  -1  -1  -6 2042.84   90.97
  -1  -1  -6 2021.45   90.33
   1  -1   6 2039.82   90.37
   1  -1   6 2085.18   90.61
  -1  -1  -6 2182.56   90.34
   1  -1   8 1091.16   47.30
  -1  -1  -8 1006.16   47.13
  -1  -1  -8 1018.82   46.77
   1  -1   8 1003.98   46.54
  -1  -1  -8 1004.58   46.38
  -1  -1  -8 1056.61   47.53
  -1  -1 -10 1047.85   48.07
   1  -1  10  985.51   48.00
  -1  -1 -10 1018.76   47.81
  -1  -1 -10 1077.51   47.35
   1  -1  10 1041.29   47.51
  -1  -1 -12  417.88   22.42
  -1  -1 -12  424.23   21.80
   1  -1  12  433.78   22.97
  -1  -1 -12  434.67   22.49
  -1  -1 -14  726.91   34.68
   1  -1  14  709.52   35.49
  -1  -1 -14  630.90   34.24
  -1  -1 -14  728.38   33.96
  -1  -1 -14  694.10   34.28
  -1  -1 -16  241.84   15.42
   1  -1  16  274.03   16.94
  -1  -1 -16  257.32   15.94
  -1  -1 -16  234.84   14.75
  -1  -1 -16  256.57   15.48
   1  -1  18   12.43    4.18
  -1  -1 -18    7.36    3.61
  -1  -1 -18   11.39    3.92
  -1  -1 -18    9.41    3.43
   1  -1  20  367.92   23.58
  -1  -1 -20  412.14   22.53
  -1  -1 -20  373.75   21.75
   1  -1  22   95.45   11.48
  -1  -1 -22  120.08   10.63
  -1  -1 -22  133.72   10.80
   1  -1  24  209.35   17.12
  -1  -1 -24  207.60   15.06
  -1  -1 -24  204.66   15.01
  -1  -1 -26    8.20    4.84
  -1  -1 -26    5.85    4.61
   1  -1  26   -2.89    5.44
  -1  -1 -28   10.11    5.40
   1  -1  28   12.59    6.98
  -1  -1 -28    9.28    4.89
   1  -1  30   13.64    6.59
  -1  -1 -30   14.70    6.07
  -1  -1 -30    8.75    5.64
   1  -1  32   11.03    6.77
  -1  -1 -32   11.98    6.40
  -1  -1 -32    9.38    6.81
   1   0 -33    1.30    5.34
   1   0 -31   12.03    5.62
   1   0 -29    5.38    4.11
   1   0 -29    2.21    4.63
   1   0 -27   19.26    5.03
   1   0 -27   35.27    6.76
   1   0 -25   52.93    6.91
   1   0 -25   48.56    7.11
   1   0 -25   39.15    7.32
   1   0 -23    2.11    3.52
  -1   0  23    0.67    2.09
   1   0 -23    3.31    3.26
   1   0 -23    1.87    3.91
   1   0 -21    5.73    3.40
   1   0 -21    1.67    3.51
   1   0 -21    4.43    3.27
  -1   0  19  188.17   12.44
   1   0 -19  181.14   12.76
   1   0 -19  189.41   12.28
   1   0 -19  170.81   11.61
   1   0 -17  157.77   10.16
  -1   0  17  168.26   10.74
   1   0 -17  146.75   11.17
   1   0 -17  136.16   10.10
   1   0 -17  149.97   10.91
   1   0 -15   -0.56    2.97
   1   0 -15    1.32    2.38
   1   0 -15    1.50    2.50
  -1   0  15   -1.49    2.64
   1   0 -15    0.95    1.89
  -1   0  13  457.16   21.86
   1   0 -13  403.77   21.57
   1   0 -13  458.10   22.25
   1   0 -13  418.45   20.54
   1   0 -11    5.57    2.37
   1   0 -11    1.42    1.67
  -1   0  11    4.96    1.96
   1   0 -11    6.42    2.08
   1   0  -9  315.63   14.90
   1   0  -9  291.34   15.45
   1   0  -9  321.38   15.90
  -1   0   9  323.25   15.68
   1   0  -7   33.30    2.81
  -1   0   7   37.65    3.21
   1   0  -7   37.75    3.22
  -1   0   5   69.81    4.18
   1   0  -5   65.44    4.15
  -1   0  -3  128.86    5.86
  -1   0  -3  113.91    5.83
   1   0   3  112.50    5.81
  -1   0  -5 7725.76  330.90
   1   0   5 7730.21  330.81
   1   0   5 7853.58  331.00
  -1   0  -5 7788.65  331.03
   1   0   5 7701.31  331.38
   1   0   7 5584.01  234.44
   1   0   7 5680.63  234.67
  -1   0  -7 5528.50  234.80
  -1   0  -7 4915.19  235.24
   1   0   7 5571.66  235.21
   1   0   9  408.77   18.61
  -1   0  -9  401.05   18.75
   1   0   9  390.93   19.15
  -1   0  -9  388.55   19.34
   1   0   9  375.83   19.24
   1   0   9  383.87   18.11
  -1   0 -11   16.12    2.92
   1   0  11   22.56    3.35
  -1   0 -11   14.31    2.68
   1   0  11   16.64    2.24
   1   0  11   17.74    2.52
   1   0  11   20.06    3.13
  -1   0 -11   15.85    3.02
  -1   0 -13 1701.17   76.84
  -1   0 -13 1744.31   77.89
   1   0  13 1824.20   77.87
   1   0  13 1714.99   76.22
   1   0  13 1736.13   75.82
  -1   0 -15  424.56   22.31
   1   0  15  439.70   21.17
  -1   0 -15  455.87   23.57
   1   0  15  482.23   23.56
   1   0  15  465.59   21.79
  -1   0 -17   53.39    6.04
  -1   0 -17   63.79    5.80
   1   0  17   63.69    6.33
   1   0  17   59.06    4.94
   1   0  17   56.39    4.38
  -1   0 -19 1096.08   49.31
   1   0  19 1007.68   47.10
  -1   0 -19 1051.92   50.66
   1   0  19 1093.76   47.93
  -1   0 -21   45.09    5.52
   1   0  21   41.93    3.91
   1   0  21   47.81    4.68
  -1   0 -21   45.48    6.12
  -1   0 -23  172.34   13.17
  -1   0 -23  170.14   11.83
  -1   0 -25   11.12    4.10
  -1   0 -25    8.93    4.71
  -1   0 -27   42.41    7.32
  -1   0 -29   34.34    7.04
  -1   0 -31   15.42    5.82
  -1   0 -33   45.78    9.19
  -1   1  34   -5.69    7.80
   1   1 -34   -1.41    5.90
  -1   1  32   15.86    7.67
   1   1 -32    2.62    5.17
   1   1 -30   27.27    6.86
  -1   1  30   30.94    8.76
   1   1 -30   27.87    6.93
  -1   1  28   74.78   10.87
   1   1 -28   60.94    8.84
   1   1 -28   63.58    8.66
   1   1 -26  239.16   16.68
  -1   1  26  254.30   18.96
   1   1 -26  209.48   16.07
   1   1 -26  232.02   14.30
   1   1 -24  284.65   18.48
  -1   1  24  291.55   20.32
   1   1 -24  299.45   18.51
   1   1 -24  268.70   16.04
   1   1 -22  142.19   10.91
  -1   1  22  120.82   11.79
   1   1 -22  123.01    8.91
   1   1 -22  123.92   10.69
  -1   1  20   38.09    6.41
   1   1 -20   37.88    5.36
   1   1 -20   34.31    5.62
  -1   1  20   36.81    5.31
   1   1 -18  101.90    9.12
  -1   1  18  105.62    9.73
  -1   1  18   95.47    7.87
   1   1 -18  100.53    8.58
   1   1 -18   98.86    8.23
  -1   1  18  108.07    8.16
   1   1 -16  417.47   23.29
  -1   1  16  462.59   22.71
  -1   1  16  457.21   24.76
   1   1 -16  422.43   23.65
  -1   1  16  444.33   22.80
   1   1 -14   19.17    3.84
  -1   1  14   11.44    3.47
  -1   1  14   18.72    3.24
  -1   1  14   10.94    3.34
   1   1 -14   17.78    3.36
  -1   1  12  332.05   18.93
   1   1 -12  361.27   18.85
  -1   1  12  347.98   18.31
   1   1 -12  373.03   18.83
  -1   1  12  339.77   17.49
  -1   1  10  108.24    7.77
   1   1 -10  108.11    7.59
  -1   1  10  109.96    6.76
  -1   1  10  108.27    7.51
   1   1  -8 1357.98   59.90
  -1   1   8 1279.91   59.99
  -1   1   8 1318.32   59.96
  -1   1   8 1377.81   58.84
  -1   1   8 1358.33   60.09
  -1   1   6  734.30   35.88
   1   1  -6  848.41   35.67
  -1   1   6  784.16   35.80
  -1   1   6  767.05   35.66
  -1   1   6  786.77   36.19
  -1   1   6  797.17   34.73
  -1   1   4  698.17   32.71
  -1   1   4  699.91   32.47
  -1   1   4  725.23   31.66
   1   1  -4  757.53   31.98
   1   1  -4  762.99   32.22
  -1   1   4  684.18   32.43
  -1   1   2 2760.90  117.89
  -1   1   2 2681.57  118.37
   1   1  -2 2841.26  117.14
  -1   1   2 2651.44  117.55
   1   1  -2 2640.87  118.38
  -1   1   0   16.52    1.71
  -1   1   0   16.93    2.00
  -1   1   0   19.18    2.62
  -1   1   0   15.27    2.08
  -1   1   0   15.91    1.86
   1   1   0   20.01    2.57
  -1   1   0   12.84    1.64
  -1   1   0   18.69    2.28
  -1   1  -2 9510.65  409.95
  -1   1  -2 9856.68  410.22
  -1   1  -2 9080.02  409.86
   1   1   2 9842.56  409.94
  -1   1  -2 9999.00  410.35
  -1   1  -4  251.57   11.52
   1   1   4  225.59   13.17
   1   1   4  268.22   12.68
  -1   1  -4  255.05   12.63
   1   1   4  255.60   12.51
  -1   1  -4  252.97   12.67
   1   1   4  259.91   13.49
   1   1   6 2060.98   90.31
  -1   1  -6 2240.19   90.79
   1   1   6 2078.73   91.24
   1   1   6 2021.87   90.75
  -1   1  -6 2011.95   90.75
   1   1   6 2035.75   91.14
   1   1   8 1015.21   45.15
  -1   1  -8  977.19   45.46
   1   1   8 1051.86   46.04
  -1   1  -8  977.65   45.80
   1   1   8  952.63   45.81
   1   1   8 1042.20   45.98
   1   1  10 1071.89   48.38
   1   1  10 1038.30   48.35
  -1   1 -10 1118.74   47.21
   1   1  10 1017.88   48.67
   1   1  10 1008.24   48.70
  -1   1 -10 1037.38   48.70
   1   1  10 1048.63   47.75
   1   1  12  424.71   22.39
  -1   1 -12  408.15   18.85
   1   1  12  441.58   21.66
   1   1  12  407.70   21.40
  -1   1 -12  431.10   20.60
   1   1  12  421.78   21.78
   1   1  12  399.33   20.88
  -1   1 -12  418.45   22.06
   1   1  14  753.19   33.86
  -1   1 -14  666.69   29.18
   1   1  14  735.42   32.11
  -1   1 -14  679.38   31.26
   1   1  14  719.64   31.77
  -1   1 -14  707.96   33.04
   1   1  16  252.20   16.61
   1   1  16  258.22   15.49
  -1   1 -16  261.27   14.76
   1   1  16  240.04   14.70
  -1   1 -16  251.21   12.73
  -1   1 -16  243.87   15.91
   1   1  16  273.17   15.11
  -1   1 -18    8.82    3.74
   1   1  18    8.63    3.34
  -1   1 -18    7.97    2.26
   1   1  18    7.54    3.05
   1   1  18    7.57    3.23
  -1   1 -18    4.25    3.05
   1   1  18    9.39    4.38
   1   1  18    9.64    3.73
   1   1  20  382.30   20.55
  -1   1 -20  367.25   18.40
   1   1  20  408.29   23.76
   1   1  20  378.19   20.01
  -1   1 -20  331.08   20.66
  -1   1 -20  373.50   21.69
  -1   1 -22  115.52   10.09
  -1   1 -22  113.13    7.37
   1   1  22  130.35   12.01
  -1   1 -22   92.35    9.27
   1   1  22   93.77    7.97
   1   1  22   89.01    8.61
   1   1  24  223.17   17.11
   1   1  24  195.30   12.39
   1   1  26   -1.42    5.85
  -1   1 -26   -1.09    4.39
   1   1  26    1.20    2.91
   1   1  28   21.78    7.38
  -1   1 -28   13.00    5.45
   1   1  30   13.50    7.08
  -1   1 -30    2.56    4.71
   1   1  32    3.64    6.71
  -1   1 -32   13.82    6.34
   1   2 -31   50.65    8.31
  -1   2  31   53.85   10.25
   1   2 -31   33.64    8.13
  -1   2  29   37.29    8.73
   1   2 -29   63.46    8.69
   1   2 -29   47.77    8.47
   1   2 -27   11.56    4.90
  -1   2  27   12.82    6.21
   1   2 -27    7.03    5.55
  -1   2  25    6.50    5.02
   1   2 -25    5.21    4.17
   1   2 -25    5.45    4.58
  -1   2  23  154.29   13.72
   1   2 -23  155.95   11.92
   1   2 -23  151.26   12.72
  -1   2  21   51.34    6.23
   1   2 -21   50.27    7.17
  -1   2  21   48.71    7.43
   1   2 -21   64.28    7.01
  -1   2  19   21.41    4.24
  -1   2  19   20.05    4.83
  -1   2  19   20.80    5.17
  -1   2  17  118.57   10.73
  -1   2  17  149.18    9.66
  -1   2  17  154.46   11.45
   1   2 -17  145.26   10.96
  -1   2  15    3.50    3.30
  -1   2  15    0.86    2.00
   1   2 -15    1.27    2.76
  -1   2  15    0.73    2.81
  -1   2  13   13.30    2.65
  -1   2  13   15.91    3.99
   1   2 -13   15.82    3.28
  -1   2  13    6.26    3.01
  -1   2  13   17.17    4.17
  -1   2  11  274.64   15.91
   1   2 -11  294.66   15.64
  -1   2  11  302.62   16.60
  -1   2  11  281.97   16.00
  -1   2  11  290.54   14.71
   1   2 -11  276.39   16.37
  -1   2  11  253.31   16.22
   1   2 -11  293.15   13.56
  -1   2   9  147.32    9.77
   1   2  -9  185.79    9.89
  -1   2   9  143.84   10.27
  -1   2   9  146.52    9.80
  -1   2   9  157.96   10.87
   1   2  -9  159.20    8.41
   1   2  -9  191.52   11.22
  -1   2   9  162.60    8.96
  -1   2   9  158.74   10.89
   1   2  -9  161.51    8.76
   1   2  -7  357.41   17.45
  -1   2   7  345.60   17.86
   1   2  -7  370.23   19.10
   1   2  -7  354.91   17.26
   1   2  -7  374.01   19.43
  -1   2   7  374.54   19.01
  -1   2   7  365.31   18.10
   1   2  -7  339.41   17.51
  -1   2   7  343.00   19.29
  -1   2   7  375.87   17.28
   1   2  -5   11.66    2.94
   1   2  -5    4.02    2.58
  -1   2   5   10.23    2.20
   1   2  -5   13.33    3.25
  -1   2   5    5.36    3.06
   1   2  -5    4.47    2.31
   1   2  -5    1.88    2.96
   1   2  -5    6.09    1.63
  -1   2   5    3.83    1.99
  -1   2   3  881.11   40.26
   1   2  -3  957.90   41.60
  -1   2   3  905.73   41.65
  -1   2   3  910.70   41.86
   1   2  -3  805.69   40.86
   1   2  -3  891.20   38.74
  -1   2   3  879.19   39.52
   1   2  -3  978.26   41.76
   1   2  -3  914.86   41.52
  -1   2   1  658.32   28.41
   1   2  -1  582.56   28.65
   1   2  -1  588.60   26.29
  -1   2   1  601.96   27.38
  -1   2   1  625.69   28.60
   1   2  -1  566.02   28.65
   1   2  -1  571.58   28.47
  -1   2   1  619.00   28.78
  -1   2   1  565.31   26.33
   1   2  -1  614.28   28.44
  -1   2   1  594.18   27.41
  -1   2  -1 1301.41   55.29
   1   2   1 1228.05   56.23
   1   2   1 1204.89   56.16
  -1   2  -1 1328.87   55.86
  -1   2  -1 1211.09   54.71
   1   2   1 1220.44   53.33
  -1   2  -1 1307.71   55.54
   1   2   1 1136.17   56.00
  -1   2  -1 1190.51   54.82
  -1   2  -1 1236.45   53.67
  -1   2  -1 1231.27   55.03
  -1   2  -3   32.53    3.72
   1   2   3   40.76    2.88
  -1   2  -3   37.94    3.28
   1   2   3   25.69    4.26
  -1   2  -3   43.81    3.92
   1   2   3   36.65    2.88
  -1   2  -3   51.04    4.39
  -1   2  -3   34.17    3.79
  -1   2  -3   48.05    3.44
  -1   2  -3   44.86    4.04
   1   2   5  411.87   22.25
  -1   2  -5  430.10   20.49
  -1   2  -5  430.53   20.51
  -1   2  -5  463.34   20.80
  -1   2  -5  418.07   21.25
   1   2   5  427.98   20.25
  -1   2  -5  408.89   20.41
  -1   2  -7  517.09   23.90
   1   2   7  508.53   26.45
   1   2   7  506.63   24.73
  -1   2  -7  512.93   24.87
  -1   2  -7  524.87   25.54
   1   2   7  539.83   25.11
   1   2   7  499.12   26.42
  -1   2  -9  296.19   15.18
   1   2   9  307.56   18.23
  -1   2  -9  361.40   17.92
   1   2   9  341.85   18.65
   1   2   9  312.15   16.68
  -1   2  -9  345.94   17.34
   1   2   9  336.05   17.29
   1   2  11   30.56    4.44
   1   2  11   28.70    3.71
  -1   2 -11   27.38    4.21
   1   2  11   22.98    4.41
  -1   2 -11   22.85    2.36
  -1   2 -11   28.72    4.35
   1   2  11   19.44    4.19
   1   2  13  381.46   22.17
  -1   2 -13  391.66   18.23
   1   2  13  450.02   22.84
   1   2  13  406.36   22.19
   1   2  13  412.18   20.91
  -1   2 -13  401.84   21.96
  -1   2 -13  413.62   21.96
   1   2  15   26.01    4.17
  -1   2 -15   25.83    4.49
  -1   2 -15   29.73    3.68
   1   2  15   21.47    4.49
   1   2  15   22.63    4.98
  -1   2 -15   14.39    1.71
  -1   2 -15   21.35    4.38
   1   2  15   21.58    4.53
   1   2  17    9.37    3.24
  -1   2 -17    6.34    3.52
  -1   2 -17    5.60    3.55
   1   2  17   11.39    3.89
  -1   2 -17    5.37    2.99
   1   2  17    1.56    3.70
  -1   2 -19   42.83    5.36
   1   2  19   45.50    7.03
   1   2  19   37.53    6.18
  -1   2 -19   40.92    6.32
   1   2  21   67.44    8.84
  -1   2 -21   54.92    6.45
  -1   2 -23   65.39    7.48
   1   2  23   63.38    7.72
   1   2  25   32.37    7.70
  -1   2 -25   22.35    5.62
   1   2  25   34.05    6.00
   1   2  27   11.80    6.33
   1   2  27   15.95    4.82
   1   2  29   16.04    6.60
  -1   2 -29    3.91    4.93
   1   2  31    5.20    5.88
  -1   2 -31    1.41    5.78
  -1   3  30    6.38    6.30
  -1   3  28    8.83    6.30
  -1   3  26   18.89    6.77
   1   3 -26   10.29    4.71
   1   3 -24   36.85    6.17
  -1   3  24   41.76    7.67
  -1   3  22   11.10    5.27
   1   3 -22   13.23    5.23
  -1   3  20    1.00    4.01
  -1   3  20    0.60    1.97
  -1   3  18   60.18    7.36
  -1   3  18   40.70    5.13
   1   3 -18   55.03    6.83
   1   3 -18   52.79    7.32
  -1   3  16   24.88    5.18
  -1   3  16   10.11    2.94
   1   3 -16   25.95    5.61
   1   3 -16   27.10    5.19
   1   3 -16   23.59    3.96
  -1   3  14   13.03    3.11
   1   3 -14   14.22    4.45
   1   3 -14   15.20    3.61
   1   3 -14   14.79    3.70
  -1   3  14   15.49    4.08
  -1   3  12  128.25    8.35
  -1   3  12  132.89   10.61
  -1   3  12  123.18    9.41
   1   3 -12  130.96    9.09
   1   3 -12  144.80   10.79
   1   3 -12  131.15    7.62
  -1   3  12  119.96    9.23
   1   3 -12  129.23    8.80
   1   3 -12  131.35    8.12
   1   3 -10  132.80    9.75
   1   3 -10  136.03    8.42
  -1   3  10  118.29    8.77
  -1   3  10  136.51    8.43
  -1   3  10  131.86   10.32
  -1   3  10  140.90    9.39
   1   3 -10  135.80    9.53
   1   3 -10  139.05   10.53
   1   3 -10  133.72    8.29
   1   3 -10  136.83   10.79
   1   3 -10  149.14    8.93
  -1   3  10  126.87   10.76
   1   3  -8   66.44    4.97
  -1   3   8   67.43    5.50
   1   3  -8   60.29    6.48
  -1   3   8   72.17    5.45
  -1   3   8   83.25    7.36
  -1   3   8   77.96    5.99
   1   3  -8   66.03    6.60
   1   3  -8   69.11    7.24
   1   3  -8   74.01    6.69
  -1   3   8   66.57    7.28
   1   3  -8   77.27    6.30
   1   3  -6  639.73   31.35
  -1   3   6  626.22   29.23
  -1   3   6  603.60   31.44
   1   3  -6  701.30   31.19
  -1   3   6  632.86   31.82
   1   3  -6  583.01   29.93
   1   3  -6  638.60   31.04
   1   3  -6  647.53   30.98
   1   3  -6  586.03   27.49
  -1   3   6  586.21   28.36
   1   3  -4  396.53   21.71
  -1   3   4  398.70   19.95
  -1   3   4  443.36   22.64
   1   3  -4  447.53   22.11
  -1   3   4  429.04   22.61
   1   3  -4  412.33   21.47
   1   3  -4  388.18   21.38
   1   3  -4  378.85   21.42
  -1   3   4  386.40   18.81
  -1   3   2  908.22   41.25
   1   3  -2  899.42   41.87
  -1   3   2  952.53   42.93
   1   3  -2  995.23   45.39
  -1   3   2  975.51   45.17
   1   3  -2  980.23   44.76
   1   3  -2 1003.37   45.12
  -1   3   2  919.11   44.57
  -1   3   2  990.08   45.42
   1   3  -2  982.44   45.26
  -1   3   0 1228.20   58.00
   1   3   0 1219.67   58.26
   1   3   0 1328.53   57.84
  -1   3   0 1284.10   56.97
  -1   3   0 1258.42   56.23
   1   3   0 1238.39   54.80
  -1   3   0 1216.34   57.73
   1   3   0 1272.79   58.69
  -1   3   0 1275.10   56.79
  -1   3   0 1310.72   57.78
   1   3   0 1202.91   58.29
  -1   3   0 1236.81   54.25
   1   3   2  739.97   36.11
  -1   3  -2  829.76   35.73
  -1   3  -2  693.65   31.94
  -1   3  -2  698.67   33.64
   1   3   2  709.13   32.06
   1   3   2  741.50   36.26
  -1   3  -2  729.04   34.86
  -1   3  -2  710.10   31.87
  -1   3  -2  696.76   34.22
  -1   3  -2  754.94   34.72
   1   3   2  770.43   36.21
  -1   3  -2  691.81   34.49
  -1   3  -4  409.64   20.11
   1   3   4  385.66   21.30
  -1   3  -4  358.40   17.63
  -1   3  -4  365.12   19.14
  -1   3  -4  374.43   20.06
   1   3   4  357.03   17.55
  -1   3  -4  388.40   19.73
   1   3   4  377.29   21.25
  -1   3  -4  365.35   19.59
  -1   3  -4  369.92   17.62
   1   3   4  388.22   21.21
  -1   3  -4  359.89   19.56
  -1   3  -6  144.68    8.61
  -1   3  -6  137.61   10.01
  -1   3  -6  146.49    8.66
   1   3   6  147.83    8.37
  -1   3  -6  144.58   10.46
   1   3   6  154.18    8.64
   1   3   6  132.22   11.07
  -1   3  -6  143.96    9.53
   1   3   6  163.78   11.43
  -1   3  -6  159.26    9.87
   1   3   8  145.13    9.00
  -1   3  -8  149.23    9.63
  -1   3  -8  146.75    9.13
  -1   3  -8  146.07   10.36
  -1   3  -8  149.66   10.92
  -1   3  -8  135.69    9.05
  -1   3  -8  147.99    9.09
   1   3   8  144.38    9.66
   1   3  10  282.70   15.31
  -1   3 -10  284.36   15.31
   1   3  10  313.40   18.39
  -1   3 -10  258.41   14.34
  -1   3 -10  267.15   15.16
  -1   3 -10  282.50   16.66
   1   3  10  276.44   15.46
  -1   3 -10  255.19   15.17
  -1   3 -12  409.46   20.95
  -1   3 -12  399.35   19.70
   1   3  12  384.21   21.43
  -1   3 -12  417.59   22.82
   1   3  12  426.95   21.40
  -1   3 -12  396.71   21.37
   1   3  14  540.69   28.55
  -1   3 -14  585.62   29.72
   1   3  14  575.20   27.79
  -1   3 -14  539.17   28.28
  -1   3 -14  531.78   25.40
   1   3  16  179.61   12.73
   1   3  16  160.49   11.31
  -1   3 -16  188.31   13.27
  -1   3 -16  162.17    8.63
  -1   3 -16  171.89   12.32
   1   3  18   33.00    6.04
  -1   3 -18   29.79    4.36
  -1   3 -18   33.35    6.21
   1   3  20   96.79   10.29
  -1   3 -20   89.53    7.71
  -1   3 -20   94.78    9.94
   1   3  22   47.02    8.01
  -1   3 -22   26.48    5.03
  -1   3 -22   34.42    6.85
   1   3  24   24.04    6.54
  -1   3 -24   23.88    6.63
   1   3  24   11.01    5.33
   1   3  26   11.09    5.59
  -1   3 -26   12.76    5.94
   1   3  26    1.13    4.28
  -1   3 -28    4.09    5.26
   1   3  28   -1.16    4.68
  -1   3 -30   21.77    7.41
   1   3  30   19.60    7.41
   1   4 -27   27.33    7.61
  -1   4  27   41.19    8.79
   1   4 -25    8.16    5.81
  -1   4  25    2.51    5.06
   1   4 -23  103.91   11.81
  -1   4  23  103.69   11.36
  -1   4  21   30.76    6.39
   1   4 -21   18.12    6.05
  -1   4  19   64.85    7.99
   1   4 -19   58.28    8.75
  -1   4  17   16.10    4.73
   1   4 -17   16.17    5.65
   1   4 -15   25.52    3.52
   1   4 -15   39.84    7.00
  -1   4  15   39.77    5.63
   1   4 -13  235.98   12.82
  -1   4  13  266.76   12.55
   1   4 -13  273.64   10.67
   1   4 -13  271.62   14.90
  -1   4  13  277.77   12.19
   1   4 -11  161.03    9.03
   1   4 -11  188.63   12.92
   1   4 -11  165.09    9.98
   1   4 -11  179.85    9.11
  -1   4  11  167.03    9.86
   1   4 -11  160.10   10.43
  -1   4  11  167.76   10.59
   1   4 -11  149.11   11.20
  -1   4  11  136.69    9.18
   1   4  -9  300.92   13.88
  -1   4   9  295.56   14.96
   1   4  -9  305.67   17.80
  -1   4   9  298.54   16.03
   1   4  -9  258.08   16.77
  -1   4   9  291.64   15.58
   1   4  -9  291.72   18.00
   1   4  -9  285.65   13.91
   1   4  -7  207.77   14.20
  -1   4   7  238.64   11.73
   1   4  -7  224.08   12.73
  -1   4   7  207.24   12.72
   1   4  -7  265.76   15.71
   1   4  -7  240.36   15.06
   1   4  -7  209.24   10.15
   1   4  -7  217.87   10.18
   1   4  -5   88.13    8.34
  -1   4   5   80.43    5.06
   1   4  -5   88.56    6.35
  -1   4   5   93.99    6.91
   1   4  -5   88.35    8.72
   1   4  -5   85.43    8.58
   1   4  -5   92.97    8.49
   1   4  -5   91.94    8.84
   1   4  -3  197.62   13.59
   1   4  -3  190.65   10.79
  -1   4   3  190.47   11.48
   1   4  -3  206.34   14.41
   1   4  -3  192.56   13.98
  -1   4   3  184.65   13.52
   1   4  -3  242.07   14.84
   1   4  -3  206.85   13.52
   1   4  -1   81.52    8.22
  -1   4   1   68.16    7.43
   1   4  -1   65.36    4.91
  -1   4   1   82.99    6.27
  -1   4   1   70.70    6.47
   1   4  -1   74.97    7.30
   1   4  -1   61.03    7.71
   1   4  -1   87.65    9.15
  -1   4   1   72.77    8.00
  -1   4  -1  148.99   10.72
  -1   4  -1  161.76    9.90
   1   4   1  147.98    8.24
  -1   4  -1  150.47   11.64
  -1   4  -1  151.26   10.53
  -1   4  -1  141.66   11.43
  -1   4  -1  157.14   11.40
  -1   4  -3   68.90    6.99
  -1   4  -3   70.17    7.60
  -1   4  -3   71.03    6.38
   1   4   3   68.40    4.95
  -1   4  -3   74.42    7.46
  -1   4  -3   79.81    7.82
  -1   4  -3   89.28    8.31
  -1   4  -5   57.84    6.42
  -1   4  -5   49.41    3.75
  -1   4  -5   65.31    5.95
   1   4   5   53.04    4.37
  -1   4  -5   62.62    7.10
  -1   4  -5   56.25    6.73
  -1   4  -5   58.92    3.91
  -1   4  -5   40.36    5.70
  -1   4  -7  273.09   14.53
  -1   4  -7  268.29   16.01
  -1   4  -7  126.76   12.40
  -1   4  -7  245.11   11.90
  -1   4  -7  276.30   15.48
  -1   4  -7  165.53   13.18
  -1   4  -7  256.42   12.00
  -1   4  -9  213.04   11.06
  -1   4  -9  205.23   13.66
  -1   4  -9  210.55   12.53
  -1   4  -9  204.11   10.99
   1   4   9  199.21   12.49
   1   4   9  217.58   10.98
  -1   4 -11  386.36   17.66
  -1   4 -11  425.01   20.89
  -1   4 -11  418.16   18.30
  -1   4 -11  416.46   17.82
   1   4  11  420.86   19.05
   1   4  11  418.15   17.85
  -1   4 -13  153.51   12.26
  -1   4 -13  148.05   10.41
   1   4  13  153.20   10.58
  -1   4 -15  313.71   18.98
  -1   4 -15  328.25   20.88
   1   4  15  350.35   19.45
  -1   4 -17   90.08    9.87
  -1   4 -17   92.27    8.97
   1   4  17   92.25    9.07
  -1   4 -19   24.76    6.42
  -1   4 -19   35.49    6.27
   1   4  19   36.20    6.48
  -1   4 -21   24.44    6.19
   1   4  21   39.60    7.24
  -1   4 -23    1.28    4.83
   1   4  23   -2.31    4.56
  -1   4 -23    4.51    4.72
   1   4  25   20.41    6.93
   1   4  25   17.84    6.41
  -1   4 -25   18.53    6.46
  -1   4 -25   12.28    6.09
   1   5 -22   -1.38    5.58
   1   5 -20   26.39    7.44
   1   5 -18   77.87   10.54
   1   5 -16   50.40    8.58
   1   5 -14   25.13    6.59
   1   5 -12   27.12    6.45
   1   5 -12   21.21    4.82
   1   5 -10  134.35   12.49
   1   5 -10  155.25   10.57
   1   5 -10  155.54   11.56
   1   5  -8   30.93    5.62
   1   5  -8   24.61    6.08
  -1   5   8   31.08    4.82
   1   5  -6  138.87   11.61
  -1   5   6  118.52    8.87
   1   5  -4  168.89   13.55
  -1   5   4  191.61   12.93
  -1   5   4  191.21   11.50
  -1   5   2   78.38    6.68
   1   5  -2   80.37    8.69
  -1   5   2   82.51    7.99
  -1   5   0   10.34    3.42
  -1   5   0    7.99    3.61
  -1   5  -2   37.42    5.96
  -1   5  -2   36.48    4.99
  -1   5  -4   89.07    8.65
  -1   5  -4   67.44    6.78
  -1   5  -6  151.77   11.25
  -1   5  -6  179.35   12.88
  -1   5  -8   26.90    5.08
  -1   5  -8   28.22    6.05
  -1   5 -10   41.13    6.13
  -1   5 -10   43.50    6.93
  -1   5 -12    4.87    3.90
  -1   5 -12    8.17    4.68
  -1   5 -14   31.42    6.74
  -1   5 -16   20.67    6.60
  -1   5 -18    2.44    4.81
  -1   5 -20   11.67    6.51
  -1   5 -22   17.84    6.90
   1   6 -15    6.52    5.88
   1   6 -13   26.33    7.00
   1   6 -11    9.64    5.26
   1   6  -9    8.10    4.77
   1   6  -7    7.78    4.67
   1   6  -7    6.27    4.30
   1   6  -5   12.83    5.10
   1   6  -5   23.25    6.22
   1   6  -3    2.07    4.08
   1   6  -1   12.11    5.14
   1   6   1   -1.97    3.97
   1   6   3   -2.89    4.19
  -1   6  -3   -1.83    3.92
  -1   6  -5   18.30    5.54
  -1   6  -7   12.17    4.60
  -1   6  -9    2.13    4.38
  -1   6 -11    8.95    4.80
  -1   6 -13   14.13    5.76
  -1   6 -15   27.30    7.01
   2  -6 -14    9.96    6.97
   2  -6 -14   11.26    7.57
   2  -6 -12   22.02    7.68
   2  -6 -12    7.20    7.72
   2  -6 -10   24.04    7.37
   2  -6 -10   22.41    8.56
   2  -6  -8    5.68    5.85
   2  -6  -8    8.24    6.78
   2  -6  -6    2.69    5.07
   2  -6  -6    1.57    6.47
   2  -6  -4   24.12    6.81
   2  -6  -4   44.91    9.78
   2  -6  -2    7.09    6.40
  -2  -6  -4   21.07    6.73
  -2  -6  -6   -1.59    6.27
  -2  -6  -6   -1.16    5.05
  -2  -6  -8   18.19    7.85
  -2  -6 -10   13.79    6.82
  -2  -6 -12    8.97    6.77
  -2  -6 -14   59.71   11.45
   2  -5 -23   -3.76    7.42
   2  -5 -23   -3.87    7.11
   2  -5 -21    7.14    6.89
   2  -5 -21   11.15    8.37
   2  -5 -19   28.73    8.19
   2  -5 -17   14.37    7.34
   2  -5 -17   15.33    7.44
   2  -5 -15   69.33   10.55
   2  -5 -15   29.30    8.79
   2  -5 -13   25.39    7.24
   2  -5 -13   29.55    8.56
   2  -5 -11  172.67   15.26
   2  -5 -11  130.50   14.63
   2  -5 -11  184.65   16.89
   2  -5  -9   54.25    8.82
   2  -5  -9   60.78   10.16
   2  -5  -9   58.15   10.40
   2  -5  -7  157.27   13.93
   2  -5  -7  153.71   14.56
   2  -5  -7  162.29   15.76
   2  -5  -5   82.09    9.74
   2  -5  -5   79.37   10.74
   2  -5  -5   86.88   11.31
   2  -5  -3  203.20   14.99
   2  -5  -3  171.24   15.27
   2  -5  -3  203.57   16.92
   2  -5  -1    3.43    4.98
   2  -5  -1    1.93    4.19
   2  -5  -1    2.53    6.07
  -2  -5  -1   46.62    7.37
   2  -5   1   62.83    9.04
   2  -5   1   64.11    8.85
  -2  -5  -3  192.16   15.57
   2  -5   3  174.40   14.80
  -2  -5  -3  159.82   13.58
   2  -5   5   85.61   10.16
  -2  -5  -5   67.27   10.30
  -2  -5  -5   89.32    9.50
  -2  -5  -7   20.68    6.93
  -2  -5  -7   14.12    5.29
  -2  -5  -9   37.54    8.66
  -2  -5  -9   27.54    7.97
  -2  -5  -9   30.76    6.50
  -2  -5 -11   61.78    9.92
  -2  -5 -11   58.95   10.46
  -2  -5 -11   41.97    7.39
  -2  -5 -13    3.15    5.79
  -2  -5 -13    6.45    4.34
  -2  -5 -15    9.92    6.23
  -2  -5 -15    2.22    4.76
  -2  -5 -17    3.47    6.05
  -2  -5 -17  -10.74    8.06
  -2  -5 -17    3.48    4.57
  -2  -5 -19   -7.42    6.99
  -2  -5 -19    1.82    7.03
  -2  -5 -21   -1.92    7.41
   2  -4 -28   46.34   10.74
   2  -4 -26   26.65    9.10
   2  -4 -26   38.15    9.89
   2  -4 -24   35.65    9.19
   2  -4 -24   40.92    9.44
   2  -4 -22   14.58    7.38
  -2  -4  22   30.78    6.73
   2  -4 -22   35.13    8.58
   2  -4 -20   55.52    9.97
  -2  -4  20   47.21    7.43
   2  -4 -20   34.32    8.50
   2  -4 -18    1.47    6.51
  -2  -4  18   16.60    4.66
   2  -4 -18    8.36    5.74
   2  -4 -18   10.26    6.62
   2  -4 -16   26.00    7.24
   2  -4 -16   28.23    8.27
   2  -4 -16   29.65    4.91
  -2  -4  16   18.82    4.30
   2  -4 -14  283.86   16.02
   2  -4 -14  266.77   19.59
  -2  -4  14  213.23   14.43
   2  -4 -14  260.26   19.60
   2  -4 -14  280.33   19.47
   2  -4 -14  259.61   14.92
   2  -4 -12  216.32   16.63
   2  -4 -12  176.84   11.42
   2  -4 -12  181.31   14.76
  -2  -4  12  187.13   10.94
   2  -4 -12  168.51   11.93
   2  -4 -10  238.80   13.71
   2  -4 -10  229.45   17.64
   2  -4 -10  250.51   13.29
   2  -4 -10  229.36   14.02
   2  -4 -10  198.88   16.12
   2  -4  -8  175.72   10.94
   2  -4  -8  169.22    9.67
   2  -4  -8  156.46   10.37
   2  -4  -8  142.90   13.68
   2  -4  -8  160.61   14.10
   2  -4  -8  172.30   13.50
   2  -4  -6   45.55    5.32
   2  -4  -6   49.25    5.13
   2  -4  -6   40.42    3.84
   2  -4  -6   35.81    6.92
   2  -4  -6   47.46    6.78
   2  -4  -4  124.11    7.00
   2  -4  -4  121.11   11.15
   2  -4  -4  104.10    9.92
   2  -4  -2    9.29    4.79
  -2  -4   2   16.30    4.54
   2  -4  -2    6.95    4.85
   2  -4  -2   10.18    3.78
   2  -4   0   61.47    7.55
  -2  -4   0   84.05    8.06
   2  -4   0   55.59    7.90
  -2  -4   0   67.86    8.21
   2  -4   0   72.65    7.30
   2  -4   2   42.46    6.46
  -2  -4  -2   58.58    6.93
  -2  -4  -2   61.23    7.97
   2  -4   2   69.58    8.02
   2  -4   4  137.86   11.09
  -2  -4  -4  164.23   13.36
  -2  -4  -4  146.63   11.51
   2  -4   4  171.02   12.44
   2  -4   6  188.08   13.11
  -2  -4  -6  205.21   15.74
  -2  -4  -6  194.58   15.07
  -2  -4  -6  181.12    8.87
  -2  -4  -6  172.81    8.75
  -2  -4  -6  190.56   13.53
  -2  -4  -8  149.61    8.22
   2  -4   8  156.34   11.41
  -2  -4  -8  140.41   11.46
  -2  -4  -8  119.53   12.25
  -2  -4  -8  143.93   13.39
  -2  -4  -8  132.71    8.25
  -2  -4  -8  137.71    7.99
  -2  -4 -10    7.37    5.30
   2  -4  10   24.35    5.00
  -2  -4 -10   18.20    3.53
  -2  -4 -10   21.96    5.55
  -2  -4 -12   62.64    9.28
  -2  -4 -12   59.57    7.67
  -2  -4 -14  277.45   20.85
  -2  -4 -14  266.07   20.56
  -2  -4 -16  244.30   19.83
  -2  -4 -18    9.22    6.58
  -2  -4 -20   65.74   11.45
  -2  -4 -22    5.20    6.84
  -2  -4 -22    1.67    6.59
  -2  -4 -24   -1.83    7.21
  -2  -4 -24    5.20    7.13
  -2  -4 -26   59.73   11.76
  -2  -4 -26   73.77   12.69
  -2  -3  31   11.42    6.85
   2  -3 -31    5.67    7.14
   2  -3 -31   10.23    7.29
  -2  -3  29    1.51    5.40
   2  -3 -29    7.06    6.33
   2  -3 -29   -1.63    6.98
  -2  -3  27   53.95    9.11
   2  -3 -27   44.36    9.51
   2  -3 -27   24.95    8.28
  -2  -3  25   10.08    5.97
   2  -3 -25   13.32    7.01
  -2  -3  23   12.54    5.00
   2  -3 -23   21.03    7.13
   2  -3 -21   10.54    6.32
  -2  -3  21    9.20    5.12
   2  -3 -21   10.11    5.98
   2  -3 -21    1.32    5.45
   2  -3 -19   88.83   10.52
   2  -3 -19   97.40   11.10
   2  -3 -19   90.74   10.66
  -2  -3  19   86.16    8.96
   2  -3 -17  156.33   14.20
   2  -3 -17  176.72   12.64
   2  -3 -17  175.79   14.47
   2  -3 -17  171.43   14.86
  -2  -3  17  181.11   12.88
   2  -3 -15   86.40    9.62
   2  -3 -15   92.02    8.03
   2  -3 -15   84.09    9.68
   2  -3 -15   83.44    7.91
   2  -3 -15   79.35    9.74
  -2  -3  15   90.26    8.10
  -2  -3  13  278.14   16.76
   2  -3 -13  291.94   16.78
   2  -3 -13  317.28   20.14
   2  -3 -13  323.20   17.28
   2  -3 -13  297.15   19.36
   2  -3 -11   51.57    5.48
   2  -3 -11   58.54    5.79
   2  -3 -11   59.95    7.54
   2  -3 -11   66.46    8.12
  -2  -3  11   58.33    5.45
   2  -3 -11   67.08    5.33
  -2  -3   9   27.21    3.31
   2  -3  -9   23.68    3.70
   2  -3  -9   22.74    3.44
   2  -3  -9   27.40    5.13
   2  -3  -9   23.48    3.32
   2  -3  -7  162.89   13.64
  -2  -3   7  211.03   10.58
   2  -3  -7  211.27   11.26
   2  -3  -7  206.28   11.93
   2  -3  -7  188.11   14.01
   2  -3  -7  202.96   11.14
   2  -3  -7  192.62   13.59
  -2  -3   5   52.26    3.09
   2  -3  -5   50.89    5.92
   2  -3  -5   47.41    4.82
   2  -3  -5   46.18    4.28
   2  -3  -5   47.55    6.50
   2  -3  -5   49.23    6.71
   2  -3  -5   48.62    4.08
   2  -3  -3  329.84   15.78
  -2  -3   3  331.68   18.81
   2  -3  -3  328.08   18.33
   2  -3  -3  322.51   17.00
   2  -3  -3  291.61   18.70
   2  -3  -3  330.42   19.36
   2  -3  -1  575.66   30.99
  -2  -3   1  659.31   31.70
   2  -3  -1  609.74   30.04
   2  -3  -1  602.69   30.90
  -2  -3   1  608.43   30.78
   2  -3  -1  596.78   27.62
   2  -3   1  322.56   17.65
  -2  -3  -1  316.94   18.51
   2  -3   1  297.74   16.62
   2  -3   1  274.62   17.38
  -2  -3  -1  308.04   17.59
  -2  -3  -3  644.91   31.18
   2  -3   3  690.89   31.34
   2  -3   3  612.32   30.18
  -2  -3  -3  633.48   32.19
  -2  -3  -3  670.91   32.77
  -2  -3  -3  572.79   26.84
  -2  -3  -3  616.36   26.85
  -2  -3  -5  216.02   14.57
  -2  -3  -5  195.46   13.02
  -2  -3  -5  196.41    9.94
  -2  -3  -5  200.30   14.58
   2  -3   5  193.05   11.99
   2  -3   5  223.48   13.06
  -2  -3  -5  210.55   10.45
  -2  -3  -5  197.67   10.40
  -2  -3  -7   45.31    3.60
  -2  -3  -7   36.92    5.29
  -2  -3  -7   39.65    6.22
  -2  -3  -7   39.84    3.97
   2  -3   7   37.49    4.89
  -2  -3  -9   26.70    3.30
   2  -3   9   34.71    4.54
  -2  -3  -9   39.01    4.28
   2  -3   9   29.36    4.86
  -2  -3 -11  154.80    9.35
   2  -3  11  166.86   11.72
  -2  -3 -11  140.61    9.85
   2  -3  11  142.19    9.39
  -2  -3 -11  166.79   13.25
  -2  -3 -13 1024.55   45.10
  -2  -3 -13 1014.87   50.02
  -2  -3 -13 1013.94   46.21
   2  -3  13  891.17   43.79
  -2  -3 -15  511.95   29.11
  -2  -3 -15  442.86   25.38
  -2  -3 -15  516.94   24.81
  -2  -3 -15  430.58   28.13
  -2  -3 -17  234.34   18.79
  -2  -3 -17  240.70   18.88
  -2  -3 -17  284.61   16.11
  -2  -3 -19   41.65    8.52
  -2  -3 -19   41.13    8.37
  -2  -3 -21    1.43    5.40
  -2  -3 -21    4.05    5.66
  -2  -3 -23   21.35    7.41
  -2  -3 -23   39.73    9.19
  -2  -3 -25    1.62    5.66
  -2  -3 -25    2.97    6.23
  -2  -3 -27    6.88    6.49
  -2  -3 -27   10.82    7.09
  -2  -3 -29   27.37    8.82
  -2  -3 -29   27.27    8.52
  -2  -2  32    3.45    6.49
   2  -2 -32   -1.15    5.26
   2  -2 -32    1.49    6.01
  -2  -2  30    1.59    5.71
   2  -2 -30    2.10    4.57
   2  -2 -30    1.42    6.08
  -2  -2  28   26.37    7.35
   2  -2 -28    7.63    4.40
   2  -2 -28   12.15    6.40
  -2  -2  26   45.57    8.42
   2  -2 -26   47.50    7.00
   2  -2 -26   52.25    9.06
  -2  -2  24   69.27    9.21
   2  -2 -24   47.28    6.60
   2  -2 -24   49.01    8.23
   2  -2 -22   17.25    4.41
  -2  -2  22   21.91    6.04
   2  -2 -22   26.20    6.21
   2  -2 -22   23.41    6.21
   2  -2 -20   84.51    7.38
   2  -2 -20   71.58    9.24
  -2  -2  20   69.40    8.48
   2  -2 -20   88.87    9.40
   2  -2 -18   84.08    8.93
   2  -2 -18   85.60    8.66
   2  -2 -18   89.40    9.54
   2  -2 -18  102.07    7.59
  -2  -2  18  107.11    9.60
   2  -2 -16  514.62   29.31
   2  -2 -16  577.36   30.25
   2  -2 -16  531.99   28.14
   2  -2 -16  560.34   28.79
   2  -2 -16  582.03   27.13
  -2  -2  16  516.43   28.78
   2  -2 -14  179.69   13.21
   2  -2 -14  199.80   13.89
   2  -2 -14  198.12   12.29
   2  -2 -14  185.92   12.19
   2  -2 -14  186.96   10.92
  -2  -2  14  185.67   12.50
   2  -2 -12  294.32   15.99
  -2  -2  12  263.46   15.88
   2  -2 -12  302.06   17.75
   2  -2 -12  288.30   17.60
   2  -2 -12  287.02   16.09
  -2  -2  10   57.17    5.41
   2  -2 -10   51.78    5.12
   2  -2 -10   52.09    5.30
   2  -2 -10   54.54    6.53
   2  -2  -8  973.64   42.31
   2  -2  -8  932.48   41.94
  -2  -2   8  895.37   41.64
   2  -2  -8  840.45   43.49
   2  -2  -6   70.39    6.35
   2  -2  -6   75.94    4.69
   2  -2  -6   76.78    5.78
   2  -2  -6   73.42    6.95
   2  -2  -6   71.58    5.37
  -2  -2   6   74.16    5.03
   2  -2  -4  781.79   36.18
   2  -2  -4  736.18   33.17
   2  -2  -4  721.72   34.26
   2  -2  -4  742.28   35.72
  -2  -2   4  783.23   33.04
  -2  -2   4  716.55   35.55
   2  -2  -4  693.62   34.88
   2  -2  -4  744.90   33.70
   2  -2  -2  585.75   28.11
   2  -2  -2  594.93   27.38
   2  -2  -2  612.97   28.57
   2  -2  -2  631.89   29.37
  -2  -2   2  601.05   29.32
   2  -2  -2  615.68   29.61
  -2  -2   2  596.81   26.29
  -2  -2   0  973.06   43.88
   2  -2   0  938.69   41.90
  -2  -2   0  954.67   40.71
   2  -2   0  922.53   42.52
  -2  -2   0  995.93   44.39
   2  -2   0  937.68   43.41
   2  -2   0  998.06   43.91
  -2  -2   0  909.30   40.76
  -2  -2  -2  472.73   22.41
   2  -2   2  431.87   21.87
   2  -2   2  473.71   21.61
   2  -2   2  427.76   20.72
  -2  -2  -2  432.14   22.74
  -2  -2  -2  425.06   22.77
  -2  -2  -2  439.90   19.92
  -2  -2  -2  424.95   19.81
   2  -2   2  432.54   20.68
  -2  -2  -4  761.51   33.53
   2  -2   4  753.38   34.78
   2  -2   4  775.69   35.45
   2  -2   4  729.10   35.37
  -2  -2  -4  799.08   34.46
  -2  -2  -4  747.10   34.32
  -2  -2  -6  289.12   13.82
   2  -2   6  291.20   15.39
  -2  -2  -6  264.65   14.46
   2  -2   6  282.54   14.68
  -2  -2  -8  243.37   13.23
  -2  -2  -8  263.45   16.05
   2  -2   8  266.84   14.62
  -2  -2  -8  261.51   14.15
   2  -2   8  257.06   13.27
  -2  -2 -10  366.69   17.49
  -2  -2 -10  372.14   20.34
  -2  -2 -10  353.66   20.00
   2  -2  10  348.12   16.35
  -2  -2 -10  348.22   18.16
  -2  -2 -12  764.57   35.96
  -2  -2 -12  727.23   34.90
  -2  -2 -12  751.66   37.59
   2  -2  12  722.86   36.04
  -2  -2 -12  715.51   37.66
   2  -2  12  729.70   36.49
   2  -2  12  729.87   32.78
   2  -2  14   71.95    4.09
  -2  -2 -14   75.35    6.89
  -2  -2 -14   75.06    8.42
   2  -2  14   97.96    8.05
  -2  -2 -14   63.63    7.90
   2  -2  14   85.81    8.20
  -2  -2 -14   72.41    7.23
  -2  -2 -16    8.66    3.90
  -2  -2 -16    3.84    3.17
  -2  -2 -16    2.77    4.36
  -2  -2 -16   13.03    4.52
   2  -2  16    7.23    3.80
  -2  -2 -16    6.96    3.83
  -2  -2 -18   10.86    4.23
  -2  -2 -18   14.13    5.15
  -2  -2 -18   17.55    4.70
  -2  -2 -18    0.98    4.59
   2  -2  18    7.11    4.52
  -2  -2 -20   68.13    9.11
  -2  -2 -20   66.68    7.83
  -2  -2 -20   51.21    7.97
   2  -2  20   57.71    8.20
  -2  -2 -22   58.30    8.92
  -2  -2 -22   60.62    7.79
  -2  -2 -22   55.39    8.46
   2  -2  22   74.98    9.66
  -2  -2 -24   49.09    8.73
  -2  -2 -24   49.43    7.88
  -2  -2 -24   52.68    8.55
   2  -2  24   49.33    8.98
  -2  -2 -26   16.09    7.03
  -2  -2 -26    9.16    5.35
  -2  -2 -26   14.77    5.92
   2  -2  26   10.46    6.17
  -2  -2 -28    7.83    6.31
  -2  -2 -28    7.45    5.78
  -2  -2 -28    3.87    5.52
   2  -2  28    6.48    6.66
  -2  -2 -30    9.38    6.36
   2  -2  30   17.45    7.20
  -2  -2 -30   20.04    8.15
   2  -1 -33   10.90    6.09
  -2  -1  33   23.47    8.29
   2  -1 -31   -3.67    5.77
   2  -1 -31    1.11    4.84
  -2  -1  31    1.67    5.99
   2  -1 -29   85.49   10.25
   2  -1 -29   77.37    9.39
  -2  -1  29   72.31   11.03
   2  -1 -27    1.08    4.77
   2  -1 -27    0.92    4.02
  -2  -1  27    2.82    5.18
   2  -1 -25   63.68    8.70
   2  -1 -25   70.01    8.01
  -2  -1  25   78.19    9.88
   2  -1 -23   74.68    8.54
  -2  -1  23   67.18    8.83
   2  -1 -23   68.74    8.65
   2  -1 -23   60.34    7.21
   2  -1 -21  106.82    8.66
   2  -1 -21  112.09    9.91
  -2  -1  21  102.99   10.27
   2  -1 -21   75.48    9.13
   2  -1 -21  100.00    8.86
   2  -1 -19  172.80   12.11
   2  -1 -19  185.01   13.01
   2  -1 -19  182.11   11.62
  -2  -1  19  173.78   13.39
   2  -1 -19  188.47   13.50
   2  -1 -17  161.75   11.28
   2  -1 -17  156.98   11.20
   2  -1 -17  144.84    9.76
  -2  -1  17  152.78   10.97
   2  -1 -17  144.42   10.64
   2  -1 -17  140.66   11.08
  -2  -1  17  145.04   11.63
   2  -1 -15   10.80    3.54
   2  -1 -15   10.80    3.36
  -2  -1  15    8.49    3.31
   2  -1 -15    1.96    2.65
   2  -1 -15    5.85    2.28
  -2  -1  15   11.24    3.42
   2  -1 -15    6.99    3.11
   2  -1 -13  350.08   19.59
   2  -1 -13  363.79   20.03
   2  -1 -13  344.35   19.44
   2  -1 -13  374.00   18.48
  -2  -1  13  380.19   19.89
   2  -1 -13  382.71   20.16
  -2  -1  13  403.32   20.67
   2  -1 -11 1746.76   79.91
   2  -1 -11 1791.22   79.85
   2  -1 -11 1733.68   80.17
   2  -1 -11 1842.19   78.46
  -2  -1  11 1872.39   80.21
  -2  -1  11 1783.37   80.26
   2  -1 -11 1741.80   79.99
  -2  -1   9  226.86   13.12
   2  -1  -9  220.44   13.00
   2  -1  -9  228.82   13.13
   2  -1  -9  239.84   12.95
   2  -1  -9  244.49   13.46
   2  -1  -9  259.18   11.77
  -2  -1   9  220.52   13.17
  -2  -1   9  228.47   10.90
   2  -1  -9  240.97   13.43
   2  -1  -7  199.29   11.26
  -2  -1   7  211.76   10.06
   2  -1  -7  208.67   11.61
   2  -1  -7  222.07   10.09
   2  -1  -7  206.26   11.46
  -2  -1   7  205.14   11.30
   2  -1  -7  202.28   11.74
   2  -1  -5  115.31    5.63
   2  -1  -5  125.70    7.16
   2  -1  -5  107.57    7.02
  -2  -1   5  121.79    6.80
   2  -1  -5  117.87    7.03
  -2  -1   5  126.81    6.45
   2  -1  -3  234.56   12.18
  -2  -1   3  259.32   12.32
   2  -1  -3  253.30   12.64
  -2  -1   3  254.30   12.01
   2  -1  -3  257.74   12.45
   2  -1  -1   26.37    2.21
   2  -1  -1   23.92    2.86
  -2  -1   1   27.19    2.82
   2  -1  -1   22.86    1.77
   2  -1  -1   27.13    2.72
  -2  -1   1   26.81    2.15
   2  -1   1 2283.68   99.36
   2  -1   1 2226.02   98.90
   2  -1   1 2371.03   99.98
  -2  -1  -1 2340.07   99.49
   2  -1   1 2421.80   99.62
   2  -1   3 3656.15  154.40
   2  -1   3 3620.70  155.20
  -2  -1  -3 3549.63  156.39
  -2  -1  -3 3571.10  155.29
  -2  -1  -3 3586.19  155.32
  -2  -1  -5  449.86   20.89
   2  -1   5  408.20   19.79
  -2  -1  -5  401.18   19.95
  -2  -1  -5  402.12   20.75
  -2  -1  -7   37.73    3.96
  -2  -1  -7   35.77    4.38
  -2  -1  -7   36.94    4.39
   2  -1   7   32.66    3.75
   2  -1   7   38.54    4.27
  -2  -1  -7   34.07    3.93
  -2  -1  -9  121.46    8.54
  -2  -1  -9  107.14    7.96
   2  -1   9  133.16    8.30
   2  -1   9  119.18    8.68
  -2  -1  -9  119.73    8.44
  -2  -1  -9  117.85    8.80
   2  -1  11   41.59    5.32
  -2  -1 -11   46.75    5.02
  -2  -1 -11   48.02    5.41
  -2  -1 -11   49.44    5.69
  -2  -1 -11   35.16    4.82
   2  -1  11   60.29    5.38
  -2  -1 -13  120.12    9.39
  -2  -1 -13  136.42    9.78
  -2  -1 -13  132.69   10.15
   2  -1  13  106.83    8.78
   2  -1  13  151.55   10.72
  -2  -1 -13  141.27    9.59
  -2  -1 -15  243.43   14.46
   2  -1  15  201.66   13.11
  -2  -1 -15  197.81   13.15
  -2  -1 -15  185.89   12.81
   2  -1  15  238.91   15.07
  -2  -1 -15  220.79   14.27
   2  -1  15  200.24   10.12
  -2  -1 -17   34.57    5.11
   2  -1  17   26.20    2.41
   2  -1  17   31.29    5.60
  -2  -1 -17   41.86    6.13
  -2  -1 -17   38.68    5.99
  -2  -1 -17   26.66    5.21
   2  -1  19   45.79    3.00
  -2  -1 -19   62.87    7.68
  -2  -1 -19   46.29    6.26
  -2  -1 -19   44.78    6.38
   2  -1  19   62.64    7.83
  -2  -1 -21   86.29    9.40
  -2  -1 -21   69.32    8.06
  -2  -1 -21   69.36    8.34
   2  -1  21   99.10   10.52
  -2  -1 -23   13.31    5.51
  -2  -1 -23   21.72    5.48
  -2  -1 -23   14.82    5.16
   2  -1  23   13.01    5.89
  -2  -1 -25    8.44    5.06
  -2  -1 -25    7.28    4.77
  -2  -1 -25    3.70    4.04
   2  -1  25    9.98    5.87
  -2  -1 -27   20.88    6.42
  -2  -1 -27   11.36    5.29
  -2  -1 -27   34.20    6.79
   2  -1  27   34.19    8.23
  -2  -1 -29   13.64    6.21
   2  -1  29    6.74    6.65
  -2  -1 -29    8.43    6.13
  -2  -1 -31    2.70    5.43
   2  -1  31    3.63    6.16
  -2  -1 -31    4.54    5.70
  -2   0  34    1.88    7.09
   2   0 -34    1.31    5.90
  -2   0  32    1.75    5.92
   2   0 -32   -2.43    5.09
   2   0 -30   15.43    5.70
   2   0 -30   11.65    6.42
   2   0 -30   17.85    5.91
   2   0 -28    8.08    4.38
   2   0 -28    1.19    5.19
   2   0 -28   12.26    4.69
   2   0 -26   34.10    6.07
   2   0 -26   34.42    6.34
   2   0 -24    2.29    3.60
   2   0 -24   -0.99    4.22
   2   0 -24   -0.84    4.02
   2   0 -22    7.65    3.55
   2   0 -22    8.89    4.34
   2   0 -22   10.56    4.04
   2   0 -20   57.86    6.61
   2   0 -20   69.74    5.91
   2   0 -20   76.52    7.19
  -2   0  20   84.83    7.57
   2   0 -20   64.96    7.42
   2   0 -18   -1.15    2.03
   2   0 -18    0.70    2.98
  -2   0  18    0.60    2.64
   2   0 -18   -0.60    2.64
   2   0 -16  949.52   44.67
  -2   0  16  944.79   44.03
   2   0 -16  944.64   43.97
   2   0 -16  913.61   42.56
   2   0 -14   54.95    5.72
  -2   0  14   50.98    5.19
   2   0 -14   66.37    5.59
   2   0 -14   63.13    4.91
  -2   0  12   57.78    5.16
   2   0 -12   58.57    4.65
   2   0 -10  281.73   13.77
  -2   0  10  283.53   14.38
   2   0 -10  266.45   14.17
   2   0  -8    1.24    1.52
  -2   0   8    0.25    1.57
  -2   0   8    1.76    1.81
   2   0  -6  515.89   23.42
  -2   0   6  524.14   23.47
  -2   0   6  494.14   23.84
   2   0  -4 1994.00   86.67
  -2   0   4 2025.18   87.02
   2   0  -4 2016.01   86.74
  -2   0   2 3380.11  147.70
  -2   0   2 3523.48  147.58
   2   0  -2 3432.09  147.53
   2   0   0  538.67   24.80
  -2   0   0  575.38   24.88
   2   0   2 1256.12   53.67
  -2   0  -2 1237.58   53.43
   2   0   2 1206.57   53.40
  -2   0  -4  334.59   15.19
   2   0   4  298.31   15.28
  -2   0  -4  328.45   14.95
   2   0   4  321.27   15.06
  -2   0  -6  493.25   22.97
   2   0   6  508.02   22.61
  -2   0  -6  481.53   22.50
  -2   0  -8  357.94   17.02
   2   0   8  351.71   16.84
  -2   0  -8  363.30   16.90
   2   0   8  343.13   17.45
  -2   0 -10  195.02   10.35
   2   0  10  186.58   10.06
   2   0  10  187.28   10.85
  -2   0 -12  247.02   12.98
   2   0  12  236.63   12.22
  -2   0 -12  231.24   13.84
   2   0  12  261.33   13.67
  -2   0 -14   21.61    3.98
   2   0  14   28.64    4.21
   2   0  14   22.01    3.65
  -2   0 -14   23.08    3.52
   2   0  14   21.64    3.30
  -2   0 -16   14.65    3.25
  -2   0 -16   23.28    4.19
   2   0  16   22.85    4.22
  -2   0 -18  237.62   14.34
  -2   0 -18  262.29   16.14
   2   0  18  270.34   14.12
   2   0  20    8.88    2.91
  -2   0 -20    4.81    2.80
  -2   0 -20   12.19    4.34
  -2   0 -22  135.80    9.80
  -2   0 -22  127.77   11.14
  -2   0 -24    8.15    3.91
  -2   0 -24   10.90    4.90
  -2   0 -26    6.51    4.97
  -2   0 -28    2.36    4.66
  -2   0 -30   17.96    6.88
  -2   0 -32    2.77    5.58
  -2   0 -32    2.79    5.39
   2   1 -33   10.62    6.39
  -2   1  33   18.11    7.61
   2   1 -33   12.19    6.32
   2   1 -31   -1.23    4.85
   2   1 -31   -5.02    5.56
  -2   1  31   -1.68    6.01
   2   1 -29   84.16    9.96
   2   1 -29   77.22    9.94
  -2   1  29   92.62   11.90
   2   1 -27    2.10    4.49
  -2   1  27    8.48    5.45
   2   1 -27   -3.15    4.80
   2   1 -27    1.38    3.39
   2   1 -25   58.00    7.69
   2   1 -25   52.30    7.49
  -2   1  25   54.11    8.63
   2   1 -25   63.79    6.68
   2   1 -23   68.25    8.29
  -2   1  23   73.53    9.28
   2   1 -23   79.31    8.41
  -2   1  21   89.67    7.91
   2   1 -21   94.32    8.70
   2   1 -21   82.33    8.41
  -2   1  21   90.35    9.74
  -2   1  19  164.06   13.41
  -2   1  19  191.16   11.93
   2   1 -19  191.89   12.75
  -2   1  17  147.88    9.79
   2   1 -17  149.91   10.86
  -2   1  17  149.72   11.86
   2   1 -17  150.23   11.14
   2   1 -17  146.22   11.07
   2   1 -15    9.46    3.13
  -2   1  15    7.95    3.22
   2   1 -15    8.47    1.38
  -2   1  15   10.74    2.72
   2   1 -15   11.82    3.06
   2   1 -15    6.32    3.39
  -2   1  13  348.33   17.63
   2   1 -13  373.42   19.12
   2   1 -13  356.35   19.00
  -2   1  13  349.86   19.59
   2   1 -13  328.92   18.86
  -2   1  11 1757.76   77.86
   2   1 -11 1749.81   77.34
  -2   1  11 1697.56   77.53
  -2   1  11 1721.64   75.83
   2   1 -11 1748.86   77.43
   2   1 -11 1714.11   77.30
   2   1  -9  208.09   12.33
  -2   1   9  242.83   13.03
  -2   1   9  250.41   13.16
   2   1  -9  224.46   12.47
   2   1  -9  267.87   13.27
  -2   1   9  201.29   11.06
  -2   1   7  208.86   11.64
   2   1  -7  217.97   11.37
   2   1  -7  221.70   11.44
  -2   1   7  196.90   11.56
   2   1  -7  224.45   11.90
   2   1  -7  199.63   11.85
  -2   1   7  215.60   10.18
  -2   1   5  119.35    7.24
   2   1  -5  125.16    6.82
  -2   1   5  128.49    7.28
   2   1  -5  117.91    6.75
  -2   1   5  117.00    5.67
   2   1  -3  254.86   12.22
  -2   1   3  265.79   12.85
   2   1  -3  240.61   11.71
  -2   1   3  269.67   12.37
   2   1  -3  249.55   12.01
  -2   1   3  251.06   12.52
   2   1  -1   26.23    2.28
   2   1  -1   26.42    2.69
  -2   1   1   26.27    2.79
  -2   1   1   26.79    1.82
  -2   1   1   24.93    2.60
   2   1   1 2364.14  100.36
  -2   1  -1 2298.00  100.78
  -2   1  -1 2288.15  101.15
  -2   1  -1 2341.57  100.17
   2   1   3 3657.55  154.89
  -2   1  -3 3584.57  154.14
   2   1   3 3329.16  154.19
   2   1   3 3711.45  154.88
  -2   1  -3 3622.18  153.65
   2   1   5  446.41   20.42
  -2   1  -5  396.85   19.98
   2   1   5  419.05   20.83
   2   1   5  444.73   21.07
  -2   1  -5  437.09   20.72
   2   1   5  422.81   20.53
  -2   1  -5  389.00   20.49
   2   1   5  418.75   20.37
   2   1   7   34.39    4.27
   2   1   7   35.21    3.73
   2   1   7   35.34    4.06
  -2   1  -7   34.02    2.72
  -2   1  -7   43.87    4.44
   2   1   7   38.67    3.83
  -2   1  -7   34.46    3.78
  -2   1  -9  108.11    6.50
   2   1   9  123.24    8.35
   2   1   9  113.17    7.91
   2   1   9  103.44    7.42
  -2   1  -9  100.11    7.42
   2   1   9  120.79    7.69
   2   1   9  105.90    7.96
  -2   1  -9   97.97    7.98
   2   1  11   46.95    4.85
  -2   1 -11   51.54    5.21
   2   1  11   46.62    5.09
  -2   1 -11   45.78    3.05
   2   1  11   46.84    4.75
   2   1  11   44.21    5.14
  -2   1 -11   43.18    4.12
  -2   1 -11   48.56    5.67
   2   1  11   46.55    5.23
   2   1  11   48.98    5.44
   2   1  13  136.00    9.87
   2   1  13  150.01    9.94
  -2   1 -13  148.33    9.15
   2   1  13  142.12   10.00
   2   1  13  138.44    9.32
   2   1  13  145.23   10.85
  -2   1 -13  140.44   10.43
   2   1  13  142.94    9.56
   2   1  15  209.42   14.36
  -2   1 -15  220.25   12.66
   2   1  15  217.21   13.67
   2   1  15  222.28   13.46
   2   1  15  215.05   13.06
  -2   1 -15  202.03   10.16
   2   1  15  209.88   12.67
  -2   1 -15  212.44   14.19
   2   1  15  235.73   13.39
   2   1  17   35.35    5.03
  -2   1 -17   30.34    2.87
   2   1  17   28.01    4.17
   2   1  17   43.89    5.64
   2   1  17   33.30    5.65
   2   1  17   35.49    5.17
   2   1  19   42.06    5.25
  -2   1 -19   49.81    3.89
   2   1  19   48.59    5.99
   2   1  21   81.37    7.12
  -2   1 -21   66.25    5.12
   2   1  21   94.81   10.20
   2   1  21   81.12    7.89
   2   1  23   18.16    4.13
   2   1  23   16.60    6.08
  -2   1 -23   17.73    5.36
   2   1  25    2.95    3.03
   2   1  25    2.80    5.03
  -2   1 -25   11.85    5.17
   2   1  27   29.07    8.01
  -2   1 -27   18.77    6.47
   2   1  29    3.32    6.10
  -2   1 -29   -1.27    5.33
   2   1  31    7.17    6.07
  -2   1 -31   -2.74    5.86
  -2   2  32    5.20    6.05
   2   2 -32   -6.12    5.95
   2   2 -32   -1.37    5.75
  -2   2  30   -1.60    5.60
   2   2 -30    7.89    5.16
   2   2 -30   -1.29    5.39
   2   2 -28   15.51    5.49
  -2   2  28   16.22    7.00
   2   2 -28   21.71    6.31
   2   2 -26   57.94    7.93
  -2   2  26   45.86    8.63
   2   2 -26   61.71    8.38
  -2   2  24   54.07    8.45
   2   2 -24   57.74    7.44
   2   2 -24   47.95    7.47
  -2   2  22   22.05    4.50
   2   2 -22   24.12    5.52
  -2   2  22   22.20    5.85
  -2   2  20   81.85    9.12
   2   2 -20   76.53    8.21
  -2   2  20   82.68    7.12
  -2   2  18   86.28    8.90
   2   2 -18   99.83    8.81
   2   2 -18   94.72    8.82
  -2   2  18   82.68    7.09
  -2   2  16  563.12   26.64
  -2   2  16  526.97   29.01
   2   2 -16  522.49   28.09
  -2   2  16  568.03   28.96
  -2   2  14  187.26   12.59
  -2   2  14  189.84   10.53
   2   2 -14  181.01   11.81
  -2   2  14  173.96   12.30
  -2   2  14  204.33   12.68
   2   2 -14  182.43    8.89
  -2   2  14  189.65   12.71
  -2   2  12  277.03   16.18
   2   2 -12  288.57   13.64
  -2   2  12  245.72   16.11
  -2   2  12  303.32   16.43
  -2   2  12  282.44   14.22
  -2   2  12  274.29   16.12
   2   2 -12  273.53   15.40
  -2   2  10   51.85    5.60
   2   2 -10   66.94    4.73
  -2   2  10   56.61    6.13
  -2   2  10   56.88    5.67
  -2   2  10   51.76    4.03
  -2   2  10   53.54    5.50
   2   2 -10   57.89    4.96
  -2   2   8  916.84   43.09
   2   2  -8  986.58   42.48
  -2   2   8  965.88   43.70
  -2   2   8  908.86   43.19
   2   2  -8  967.23   41.88
  -2   2   8  904.63   41.35
   2   2  -8  951.50   44.18
   2   2  -8  922.34   42.49
  -2   2   8  927.48   44.31
   2   2  -8  947.20   44.53
  -2   2   6   77.03    4.55
  -2   2   6   71.97    5.99
  -2   2   6   81.01    5.96
   2   2  -6   74.20    5.38
   2   2  -6   78.88    6.86
  -2   2   6   77.75    5.68
   2   2  -6   80.74    5.08
   2   2  -6   73.66    6.42
   2   2  -6   82.20    6.23
   2   2  -4  755.44   33.52
   2   2  -4  782.09   36.00
   2   2  -4  727.98   34.97
  -2   2   4  752.23   34.50
   2   2  -4  802.56   36.29
  -2   2   4  828.44   35.30
  -2   2   4  732.01   35.07
   2   2  -4  796.73   36.39
   2   2  -4  703.17   35.43
   2   2  -2  621.04   29.32
  -2   2   2  591.28   27.51
  -2   2   2  576.55   27.97
  -2   2   2  609.02   28.61
   2   2  -2  593.26   29.10
   2   2  -2  625.15   28.44
  -2   2   2  554.15   26.82
   2   2  -2  597.61   26.04
  -2   2   2  574.52   27.14
   2   2  -2  595.32   28.91
  -2   2   2  572.10   26.93
  -2   2   0  863.20   42.75
  -2   2   0  926.10   42.20
  -2   2   0  996.26   43.13
   2   2   0 1038.23   44.55
   2   2   0  974.19   44.31
  -2   2   0  918.87   42.03
  -2   2   0  935.55   41.93
  -2   2   0  919.67   42.50
   2   2   0 1028.00   44.51
   2   2   2  437.59   22.72
  -2   2  -2  426.56   20.89
  -2   2  -2  436.03   20.57
  -2   2  -2  442.49   20.87
  -2   2  -2  426.42   21.46
  -2   2  -2  436.32   20.59
  -2   2  -4  769.15   34.65
  -2   2  -4  793.99   34.56
  -2   2  -4  753.44   35.24
  -2   2  -4  724.46   35.07
  -2   2  -4  771.40   35.09
   2   2   6  344.98   17.65
   2   2   6  311.96   15.80
   2   2   6  266.96   16.58
  -2   2  -6  269.83   13.89
  -2   2  -6  283.88   15.31
  -2   2  -6  299.99   15.52
  -2   2  -6  295.20   14.28
  -2   2  -6  283.10   15.36
   2   2   6  288.40   14.99
   2   2   8  263.03   15.89
   2   2   8  268.64   16.08
   2   2   8  270.72   14.66
  -2   2  -8  268.62   14.80
  -2   2  -8  253.81   14.75
  -2   2  -8  260.69   14.70
   2   2   8  262.31   14.62
  -2   2 -10  347.38   17.97
   2   2  10  376.13   18.29
   2   2  10  385.61   17.84
  -2   2 -10  347.23   17.91
   2   2  10  238.75   17.47
   2   2  10  242.51   17.61
   2   2  12  763.34   36.84
   2   2  12  772.98   36.72
   2   2  12  695.97   35.80
  -2   2 -12  717.35   35.73
  -2   2 -12  722.89   35.66
   2   2  12  723.75   34.94
  -2   2 -12  716.09   33.10
   2   2  14   76.64    7.76
   2   2  14   72.06    7.73
  -2   2 -14   83.24    5.93
  -2   2 -14   84.23    7.62
   2   2  14   84.10    8.18
  -2   2 -14   67.47    7.43
   2   2  14   79.67    6.98
   2   2  14   73.44    7.89
   2   2  16    7.34    3.26
  -2   2 -16    8.45    3.79
   2   2  16    3.08    3.70
  -2   2 -16    3.22    3.38
   2   2  16    2.58    3.74
  -2   2 -16    1.72    2.38
   2   2  16    0.74    3.05
   2   2  16    5.65    3.99
  -2   2 -18   11.76    3.39
   2   2  18   18.44    5.00
   2   2  18    5.45    3.76
  -2   2 -18    8.46    4.08
   2   2  20   56.40    7.95
  -2   2 -20   63.30    6.44
   2   2  20   56.11    6.95
  -2   2 -20   69.51    8.16
   2   2  22   56.57    8.92
   2   2  22   58.92    7.31
  -2   2 -22   57.65    8.26
   2   2  24   46.33    8.64
   2   2  24   43.94    6.61
   2   2  26   15.93    6.94
   2   2  26    2.61    3.79
   2   2  28   11.01    7.10
   2   2  30    8.51    6.11
  -2   3  31   19.83    7.83
   2   3 -31   11.67    6.71
  -2   3  29    3.05    5.89
   2   3 -29    1.38    5.18
   2   3 -27   29.98    6.27
  -2   3  27   37.90    8.20
  -2   3  25   15.38    6.00
  -2   3  23   19.80    5.96
  -2   3  21    6.31    4.66
  -2   3  19   76.29    8.16
   2   3 -19   75.36    8.56
   2   3 -17  180.23   12.38
  -2   3  17  173.31   13.02
   2   3 -17  206.11   14.28
  -2   3  17  174.85   10.90
  -2   3  15   85.42    6.28
   2   3 -15   89.52    8.72
   2   3 -15   90.24    5.60
  -2   3  15   81.94    8.21
  -2   3  15   96.93    8.35
   2   3 -13  295.92   15.39
  -2   3  13  281.47   17.38
   2   3 -13  318.85   18.82
   2   3 -13  306.04   16.88
   2   3 -13  299.01   16.32
  -2   3  13  272.73   17.04
  -2   3  13  306.09   15.37
  -2   3  11   55.91    6.65
   2   3 -11   63.84    5.51
  -2   3  11   65.08    6.24
  -2   3  11   62.50    4.72
   2   3 -11   75.81    7.39
   2   3 -11   53.47    4.63
   2   3 -11   64.83    7.61
   2   3 -11   66.14    6.25
   2   3 -11   51.17    4.98
  -2   3  11   58.23    5.91
   2   3  -9   15.35    4.08
   2   3  -9   23.03    4.94
   2   3  -9   25.38    3.54
   2   3  -9   34.11    5.25
  -2   3   9   19.18    3.49
   2   3  -9   19.80    2.92
  -2   3   9   25.22    4.83
  -2   3   9   16.18    2.64
  -2   3   9   30.50    4.12
   2   3  -9   25.88    4.52
   2   3  -9   25.42    3.96
   2   3  -7  218.49   10.39
   2   3  -7  206.57   13.48
   2   3  -7  227.54   12.32
  -2   3   7  190.33   11.40
   2   3  -7  193.19   12.35
  -2   3   7  205.06   12.70
  -2   3   7  199.33   12.00
   2   3  -7  198.09   13.03
  -2   3   7  192.22   13.37
   2   3  -7  198.45   13.52
  -2   3   7  189.13   10.73
   2   3  -7  201.58   13.09
  -2   3   5   61.27    6.86
   2   3  -5   45.86    5.43
  -2   3   5   57.71    5.60
   2   3  -5   51.11    3.10
  -2   3   5   45.97    4.79
  -2   3   5   52.98    4.34
   2   3  -5   66.97    6.67
   2   3  -5   43.74    5.03
   2   3  -5   47.06    5.74
  -2   3   5   57.31    6.57
   2   3  -5   53.93    6.10
  -2   3   3  315.00   15.81
   2   3  -3  327.77   15.24
  -2   3   3  314.16   17.07
   2   3  -3  351.06   19.15
  -2   3   3  310.04   18.31
  -2   3   3  306.87   18.68
   2   3  -3  340.59   18.57
   2   3  -3  338.87   18.91
   2   3  -3  332.95   18.59
  -2   3   1  609.96   28.75
   2   3  -1  609.71   30.30
   2   3  -1  614.44   26.42
  -2   3   1  595.01   29.04
  -2   3   1  606.41   30.12
   2   3  -1  628.50   31.21
  -2   3   1  590.88   27.44
  -2   3   1  593.57   28.47
   2   3  -1  550.88   30.57
   2   3  -1  561.85   30.43
  -2   3   1  611.17   29.58
  -2   3   1  593.16   30.45
  -2   3  -1  300.35   16.19
  -2   3  -1  302.35   16.11
  -2   3  -1  323.33   16.91
   2   3   1  325.75   18.45
  -2   3  -1  291.00   14.60
  -2   3  -1  287.87   15.68
   2   3   1  280.33   17.70
   2   3   1  310.07   18.02
  -2   3  -1  283.77   16.11
  -2   3  -3  714.13   31.36
   2   3   3  701.13   33.73
  -2   3  -3  623.10   29.89
  -2   3  -3  621.78   31.26
  -2   3  -3  650.57   31.53
  -2   3  -3  615.52   31.08
   2   3   3  701.08   33.82
  -2   3  -3  627.29   31.00
   2   3   3  694.47   33.64
  -2   3  -3  616.26   29.73
  -2   3  -5  189.22   11.45
  -2   3  -5  242.11   13.12
  -2   3  -5  212.54   13.19
   2   3   5  227.53   14.90
  -2   3  -5  214.27   12.22
  -2   3  -5  202.67   11.62
  -2   3  -5  199.26   12.01
   2   3   5  253.47   15.14
  -2   3  -7   44.24    5.03
   2   3   7   52.79    6.68
  -2   3  -7   39.02    4.43
  -2   3  -7   48.72    4.45
  -2   3  -7   32.33    4.11
  -2   3  -7   43.60    4.60
  -2   3  -9   45.02    4.98
   2   3   9   29.68    3.88
   2   3   9   24.76    4.40
  -2   3  -9   33.79    4.05
  -2   3  -9   33.67    3.69
  -2   3  -9   30.83    4.71
  -2   3  -9   28.17    4.18
  -2   3 -11  146.54    8.09
  -2   3 -11  125.39    9.82
   2   3  11  149.90   10.13
  -2   3 -11  128.58   10.55
   2   3  11  148.82   10.26
  -2   3 -11  155.91    9.39
  -2   3 -11  160.17   10.56
  -2   3 -13  981.21   47.27
   2   3  13 1012.71   47.53
   2   3  13 1024.25   47.00
  -2   3 -13  943.94   47.81
  -2   3 -13  962.15   45.41
  -2   3 -13 1022.50   47.76
  -2   3 -15  474.69   26.17
  -2   3 -15  469.60   22.88
  -2   3 -15  487.39   26.43
   2   3  15  464.36   26.04
  -2   3 -15  479.86   25.87
   2   3  17  248.13   16.85
  -2   3 -17  254.84   13.98
  -2   3 -17  263.40   17.30
   2   3  19   48.23    7.67
  -2   3 -19   47.96    5.32
  -2   3 -19   51.89    7.53
   2   3  19   44.92    7.27
   2   3  21    4.47    4.11
  -2   3 -21    3.24    4.35
   2   3  21   -2.12    4.36
   2   3  23   56.85    8.69
  -2   3 -23   48.79    8.25
   2   3  23   30.74    6.76
   2   3  25    8.13    5.46
  -2   3 -25    3.74    4.92
   2   3  25    2.25    4.54
   2   3  27    7.38    6.32
  -2   3 -27    8.02    5.72
   2   3  27    9.15    5.16
  -2   3 -29   24.33    7.53
   2   3  29   30.38    8.89
   2   4 -28   20.67    7.57
  -2   4  28   33.01    8.33
   2   4 -26   53.23    9.57
  -2   4  26   56.68    9.67
  -2   4  24   27.63    7.01
   2   4 -24   27.76    7.38
  -2   4  22   19.57    6.18
   2   4 -22   20.08    6.42
  -2   4  20   44.92    7.19
   2   4 -20   50.04    8.03
  -2   4  18    3.48    3.51
   2   4 -18   12.43    5.66
   2   4 -16   20.39    5.72
  -2   4  16   19.89    4.87
  -2   4  16   22.71    5.25
  -2   4  14  254.28   13.68
   2   4 -14  257.35   11.47
   2   4 -14  273.17   16.36
  -2   4  14  267.43   14.47
  -2   4  12  178.10   10.45
   2   4 -12  169.98   11.50
  -2   4  12  167.41   12.14
   2   4 -12  200.93   11.24
  -2   4  12  182.89   11.61
   2   4 -12  186.45   13.83
  -2   4  10  244.88   12.43
  -2   4  10  217.70   13.54
   2   4 -10  236.76   14.93
   2   4 -10  254.63   13.70
   2   4 -10  262.07   16.17
  -2   4  10  225.07   12.79
   2   4 -10  240.92   11.45
  -2   4   8  169.82    9.98
   2   4  -8  156.16    8.01
   2   4  -8  165.76    8.05
  -2   4   8  176.33   12.41
  -2   4   8  166.18   11.06
   2   4  -8  171.91   12.65
   2   4  -8  161.72   12.52
   2   4  -8  162.78   11.26
   2   4  -8  163.51   11.83
  -2   4   8  179.56   10.09
  -2   4   6   46.96    4.23
  -2   4   6   47.62    6.08
   2   4  -6   56.68    6.74
   2   4  -6   42.30    4.10
  -2   4   6   49.38    5.39
   2   4  -6   46.41    5.94
   2   4  -6   52.09    6.62
   2   4  -6   52.39    6.90
  -2   4   4  125.97    8.77
   2   4  -4  132.69    7.09
  -2   4   4  112.24    6.86
  -2   4   4  108.18    8.07
   2   4  -4  107.35   10.44
   2   4  -4  135.61   10.65
   2   4  -2   12.58    4.33
  -2   4   2   15.83    3.50
   2   4  -2   10.20    1.77
  -2   4   2   16.76    3.45
  -2   4   2   11.57    4.14
  -2   4   2    9.35    1.96
   2   4  -2   10.20    3.90
  -2   4   0   69.84    7.15
   2   4   0   68.11    3.88
  -2   4   0   68.50    6.35
  -2   4   0   67.56    6.53
  -2   4   0   74.15    4.50
  -2   4   0   60.44    4.35
  -2   4   0   76.56    6.54
  -2   4   0   76.24    7.78
  -2   4  -2   33.47    5.03
  -2   4  -2   44.03    3.50
  -2   4  -2   44.48    5.08
  -2   4  -2   37.05    5.17
  -2   4  -2   38.08    5.63
  -2   4  -2   32.73    4.80
  -2   4  -2   43.86    3.51
  -2   4  -4  178.09   11.18
  -2   4  -4  157.05   11.46
  -2   4  -4  136.84   10.44
  -2   4  -4  154.28    8.72
  -2   4  -4  151.82   10.72
  -2   4  -4  165.18   11.09
  -2   4  -4  149.68    8.67
  -2   4  -6  196.34   12.69
  -2   4  -6  219.36   14.02
  -2   4  -6  198.96   10.92
  -2   4  -6  201.51   13.00
  -2   4  -6  194.11   10.80
  -2   4  -6  212.19   12.86
  -2   4  -8  149.88   10.86
   2   4   8  145.37   10.74
  -2   4  -8  129.53    9.80
  -2   4  -8  132.26    9.16
  -2   4  -8  151.65   11.05
  -2   4  -8  143.27   10.30
  -2   4  -8  155.84    9.31
  -2   4 -10   17.00    3.75
  -2   4 -10   15.18    3.55
  -2   4 -10   22.29    5.04
  -2   4 -10   19.90    3.92
  -2   4 -10   18.92    4.17
  -2   4 -12   63.76    7.65
  -2   4 -12   44.76    5.78
  -2   4 -14  294.07   17.25
  -2   4 -14  291.41   18.55
   2   4  14  268.16   16.70
  -2   4 -16  253.65   16.26
  -2   4 -16  265.84   17.96
   2   4  16  230.63   15.77
  -2   4 -18   11.93    5.36
   2   4  18    9.81    4.42
  -2   4 -18    6.41    4.60
   2   4  20   85.45   10.70
  -2   4 -20   89.57   10.30
   2   4  20   72.33    9.30
  -2   4 -20   60.27    8.66
   2   4  22    2.64    5.08
  -2   4 -22    4.98    4.69
   2   4  22    6.71    4.60
  -2   4 -22   -1.13    5.00
   2   4  24   -4.07    5.69
  -2   4 -24    7.96    6.07
   2   4  24    1.23    5.17
  -2   4 -24    3.71    5.18
  -2   4 -26   72.56   10.86
  -2   4 -26   87.38   11.45
   2   4  26   96.91   11.99
   2   5 -23   -4.30    6.24
   2   5 -21    4.11    5.97
   2   5 -19   36.68    8.42
   2   5 -17   21.38    6.76
   2   5 -15   61.16    9.14
   2   5 -13   13.75    5.54
  -2   5  13   19.81    4.87
   2   5 -11  169.75   11.89
   2   5 -11  195.70   14.57
   2   5  -9   44.16    6.67
   2   5  -9   64.74    8.29
  -2   5   9   58.91    6.79
   2   5  -7  155.79   12.96
  -2   5   7  153.54   10.68
  -2   5   7  162.76   11.08
   2   5  -7  159.75   12.34
   2   5  -5   83.32    8.73
  -2   5   5   84.71    7.55
   2   5  -5   86.50    9.35
  -2   5   5   88.51    7.52
   2   5  -3  170.44   13.95
  -2   5   3  186.19   12.39
   2   5  -3  182.47   14.20
  -2   5   3  217.40   12.72
  -2   5   1    3.07    3.19
  -2   5   1   -0.65    3.23
  -2   5  -1   54.11    6.31
  -2   5  -1   57.19    6.52
  -2   5  -3  148.27   11.54
  -2   5  -3  202.99   12.89
  -2   5  -5   75.62    7.82
  -2   5  -5   84.98    8.45
  -2   5  -7   24.77    5.22
  -2   5  -7   21.04    4.94
  -2   5  -9   24.85    5.21
  -2   5  -9   34.17    5.99
  -2   5 -11   41.26    6.60
  -2   5 -11   41.34    7.11
  -2   5 -13   14.76    5.05
  -2   5 -13    4.10    4.56
  -2   5 -15    5.49    4.95
  -2   5 -17    5.87    5.20
   2   5  17   -2.89    5.44
  -2   5 -19    8.75    5.73
   2   5  19    5.96    6.01
  -2   5 -21   -2.66    6.17
   2   5  21    3.07    5.05
   2   6 -14   19.76    6.46
   2   6 -12   13.97    5.66
   2   6 -10   14.68    5.55
   2   6  -8   -2.02    3.90
   2   6  -8    1.18    5.03
   2   6  -6    8.70    5.06
   2   6  -6    3.42    4.88
   2   6  -4   49.55    8.01
   2   6  -4   36.68    6.95
   2   6  -2    6.05    5.18
   2   6  -2    8.73    4.76
   2   6   0   17.67    6.08
   2   6   0   10.66    4.99
   2   6   2    5.26    5.51
   2   6   4    5.45    5.61
   2   6   6   -1.41    5.57
   2   6   8    1.46    4.81
  -2   6  -8    5.93    4.15
   2   6  10   22.68    7.55
  -2   6 -10   30.44    6.89
   2   6  12   12.49    6.70
  -2   6 -12   17.78    6.02
  -2   6 -14   61.28    9.00
   3  -6 -15   20.80    8.67
   3  -6 -15    5.00    6.15
   3  -6 -13   -1.81    6.99
   3  -6 -13    7.86    5.92
   3  -6 -11    8.91    5.72
   3  -6 -11   -1.74    6.38
   3  -6 -11   -5.54    7.44
   3  -6  -9    7.05    5.80
   3  -6  -9    4.99    6.57
   3  -6  -9   12.50    8.31
   3  -6  -7    7.95    6.16
   3  -6  -7    7.94    7.73
   3  -6  -7   -1.73    6.50
   3  -6  -5  110.69   12.19
   3  -6  -5  119.36   14.02
   3  -6  -5  103.10   13.73
   3  -6  -3    2.34    4.91
   3  -6  -3    4.81    6.18
   3  -6  -3    1.43    6.00
   3  -6  -1   12.30    7.40
   3  -6  -1   17.53    6.86
   3  -6   1    2.95    6.18
  -3  -6  -3    8.87    5.11
  -3  -6  -5   17.64    6.26
  -3  -6  -7   13.49    7.49
  -3  -6  -7   11.40    5.91
  -3  -6  -9   13.97    7.88
  -3  -6 -11   27.30    9.41
  -3  -6 -13   56.65   11.02
   3  -5 -22   13.25    8.27
   3  -5 -22   26.97    8.66
   3  -5 -20   20.08    8.52
   3  -5 -20   13.57    6.72
   3  -5 -18    1.76    6.50
   3  -5 -18   10.39    7.41
   3  -5 -18   20.81    7.34
   3  -5 -16   46.03   10.08
   3  -5 -16   21.49    8.02
   3  -5 -16   25.76    7.47
   3  -5 -14   28.37    8.92
   3  -5 -14   15.72    6.38
   3  -5 -12   39.36    9.15
   3  -5 -12   49.52    9.41
   3  -5 -12   41.25    8.17
   3  -5 -10  245.70   19.73
   3  -5 -10  221.82   18.64
   3  -5 -10  212.68   17.26
   3  -5  -8  157.52   14.04
   3  -5  -8  162.14   14.98
   3  -5  -8  139.91   15.01
   3  -5  -6   18.20    6.21
   3  -5  -6   21.95    6.84
   3  -5  -6   12.48    6.59
   3  -5  -4    1.00    4.81
   3  -5  -4    2.65    5.56
   3  -5  -4    1.22    4.92
  -3  -5   2   61.75    8.75
   3  -5  -2   67.24    8.24
   3  -5  -2   68.67   10.12
   3  -5  -2   77.49    9.62
  -3  -5   0    6.59    4.86
   3  -5   0    0.87    3.86
   3  -5   0    4.33    4.71
   3  -5   0    1.22    5.02
  -3  -5  -2  105.25   10.99
   3  -5   2  121.22   12.21
   3  -5   2   92.29   10.40
  -3  -5  -4    6.77    5.47
  -3  -5  -4   12.00    5.01
   3  -5   4    8.91    5.51
  -3  -5  -6   38.05    7.65
  -3  -5  -6   37.35    7.32
   3  -5   6   29.62    6.67
  -3  -5  -8    4.41    5.80
  -3  -5  -8    4.45    5.10
   3  -5   8    9.00    5.07
  -3  -5 -10   29.15    8.08
  -3  -5 -10   28.44    6.67
   3  -5  10   33.12    6.37
  -3  -5 -12    1.60    5.43
  -3  -5 -12    5.81    4.97
  -3  -5 -14    6.67    6.43
  -3  -5 -14    1.20    4.30
  -3  -5 -16   24.39    8.18
  -3  -5 -16   27.43    7.04
  -3  -5 -18   -2.60    5.45
  -3  -5 -18    3.70    6.80
  -3  -5 -20    5.74    7.38
   3  -4 -27    9.14    7.36
   3  -4 -27   -5.61    7.37
   3  -4 -25   17.50    7.65
   3  -4 -25   19.28    8.44
   3  -4 -23   31.74    9.06
   3  -4 -23   19.66    8.15
   3  -4 -23   22.58    8.24
  -3  -4  21   18.90    5.59
   3  -4 -21   25.40    7.57
   3  -4 -21   30.59    7.82
   3  -4 -21   28.13    8.58
  -3  -4  19   41.46    6.29
   3  -4 -19   39.21    8.81
   3  -4 -19   34.18    7.56
   3  -4 -19   26.85    7.81
   3  -4 -17   19.89    6.20
  -3  -4  17   13.57    4.24
   3  -4 -17    9.93    6.63
  -3  -4  15   55.60    6.24
   3  -4 -15   80.01   10.09
   3  -4 -15   62.37   10.11
   3  -4 -15   52.77    9.26
   3  -4 -13  188.67   10.98
   3  -4 -13  191.93   16.11
  -3  -4  13  173.73   11.18
  -3  -4  11   99.36    6.92
   3  -4 -11   97.77    6.95
   3  -4 -11   86.50    8.08
   3  -4 -11   99.14   11.05
   3  -4 -11   92.17   10.18
   3  -4 -11   94.87    7.58
   3  -4  -9  294.27   16.32
   3  -4  -9  281.01   18.44
   3  -4  -9  278.58   19.27
   3  -4  -9  263.01   14.39
   3  -4  -9  251.46   19.09
   3  -4  -9  262.06   14.70
   3  -4  -7   99.51    8.31
   3  -4  -7   89.14   10.25
   3  -4  -7  105.73    7.13
   3  -4  -7  111.32    9.96
   3  -4  -7   94.62   10.87
   3  -4  -5   10.00    4.41
   3  -4  -5    9.55    2.57
   3  -4  -5   15.03    5.46
   3  -4  -5   18.13    5.64
   3  -4  -3   93.76    6.27
   3  -4  -3   98.89    9.84
  -3  -4   3  110.23    9.77
   3  -4  -3   89.06    9.80
   3  -4  -3   82.79    8.35
   3  -4  -1   93.05    6.26
   3  -4  -1  106.42    9.46
  -3  -4   1   92.35    9.20
   3  -4  -1   89.55    9.72
   3  -4  -1   88.06    8.22
   3  -4   1   43.81    6.40
   3  -4   1   48.56    5.79
  -3  -4  -1   29.36    6.41
   3  -4   1   44.38    6.86
  -3  -4  -1   42.50    6.43
  -3  -4  -3  299.72   19.47
   3  -4   3  273.63   18.03
  -3  -4  -3  292.52   18.35
   3  -4   3  263.17   16.98
   3  -4   5  428.31   24.18
   3  -4   5  494.82   23.57
  -3  -4  -5  409.24   18.72
  -3  -4  -5  442.64   24.71
  -3  -4  -5  403.68   18.70
  -3  -4  -5  506.63   27.04
  -3  -4  -7  195.72   14.37
   3  -4   7  216.67   14.11
  -3  -4  -7  180.74   10.25
  -3  -4  -7  214.82   16.26
  -3  -4  -9   81.13    8.94
  -3  -4  -9   95.90   11.05
   3  -4   9   75.31    7.81
  -3  -4  -9   73.77    6.25
  -3  -4 -11    3.96    4.31
  -3  -4 -11    1.34    5.93
   3  -4  11    6.56    3.66
  -3  -4 -11    8.22    3.44
  -3  -4 -11    3.94    4.95
  -3  -4 -13   23.76    4.74
  -3  -4 -13   27.97    7.61
   3  -4  13   22.81    4.94
  -3  -4 -15  141.28   11.40
  -3  -4 -15  172.51   15.87
  -3  -4 -17    1.55    6.87
  -3  -4 -17   18.28    6.75
  -3  -4 -19   16.40    7.56
  -3  -4 -19   28.57    8.41
  -3  -4 -21   44.89    9.88
  -3  -4 -21   61.05   10.82
  -3  -4 -23   16.40    8.25
  -3  -4 -23   27.38    8.61
  -3  -4 -25   15.31    8.40
  -3  -4 -25   40.76   10.46
  -3  -3  30   -3.08    5.95
   3  -3 -30    5.48    7.36
   3  -3 -30   -1.69    7.09
  -3  -3  28   31.19    7.73
   3  -3 -28   22.58    8.36
  -3  -3  26   11.67    5.77
   3  -3 -26   18.15    7.28
   3  -3 -26   13.81    7.16
   3  -3 -24   28.06    8.09
  -3  -3  24    9.43    5.36
   3  -3 -24   22.95    7.40
   3  -3 -24   21.80    7.01
   3  -3 -22   12.30    6.27
   3  -3 -22   12.33    6.77
   3  -3 -22    6.46    5.43
  -3  -3  22   12.71    5.24
  -3  -3  20  214.63   15.51
   3  -3 -20  211.52   17.29
   3  -3 -20  224.50   17.54
   3  -3 -20  213.68   16.99
   3  -3 -18  135.86   13.37
   3  -3 -18  130.97   12.99
   3  -3 -18  158.89   13.81
  -3  -3  18  178.28   12.56
   3  -3 -16  194.18   15.92
   3  -3 -16  213.59   14.01
  -3  -3  16  213.28   14.01
   3  -3 -16  212.15   16.10
   3  -3 -16  210.56   15.97
  -3  -3  14   56.13    5.95
   3  -3 -14   50.81    6.28
   3  -3 -14   42.97    7.50
   3  -3 -14   50.54    7.19
   3  -3 -14   60.37    6.40
  -3  -3  12   17.44    3.52
   3  -3 -12   23.31    4.30
   3  -3 -12   22.40    4.02
   3  -3 -12   22.83    5.79
   3  -3 -12   24.02    3.04
   3  -3 -12   21.35    4.99
   3  -3 -12   20.77    5.53
   3  -3 -10   71.69    6.17
   3  -3 -10   70.23    6.53
  -3  -3  10   61.24    5.46
   3  -3 -10   76.37    5.07
   3  -3 -10   69.39    8.11
   3  -3 -10   76.55    8.04
  -3  -3   8   21.12    2.77
   3  -3  -8   24.07    5.04
   3  -3  -8   25.72    4.07
   3  -3  -8   15.84    3.23
   3  -3  -8   22.97    4.58
   3  -3  -8   27.02    2.83
   3  -3  -6  884.39   38.78
  -3  -3   6  821.87   36.26
   3  -3  -6  755.10   40.45
   3  -3  -6  780.61   39.69
   3  -3  -6  868.43   37.65
   3  -3  -4   39.00    5.17
   3  -3  -4   38.58    5.86
   3  -3  -4   49.31    5.00
  -3  -3   4   29.28    5.08
   3  -3  -4   46.01    4.10
  -3  -3   4   44.76    2.77
   3  -3  -4   43.59    5.83
  -3  -3   2  906.39   43.76
   3  -3  -2  845.14   43.56
   3  -3  -2  880.29   42.12
   3  -3  -2  912.78   40.62
   3  -3  -2  896.27   43.36
  -3  -3   0  292.92   17.62
   3  -3   0  295.76   17.52
   3  -3   0  310.39   17.22
   3  -3   0  287.88   14.92
   3  -3   0  275.02   15.74
  -3  -3   0  298.72   18.17
  -3  -3  -2    1.70    1.18
   3  -3   2   -0.66    3.19
  -3  -3  -2    0.71    2.93
   3  -3   2    1.66    2.62
   3  -3   2    4.12    2.53
  -3  -3  -2    6.66    3.21
  -3  -3  -2    1.98    1.14
  -3  -3  -4    3.32    1.60
   3  -3   4    2.92    2.66
  -3  -3  -4   -0.72    2.84
   3  -3   4    4.29    3.34
  -3  -3  -4    5.24    3.59
  -3  -3  -4    3.72    1.82
  -3  -3  -6  246.98   16.53
  -3  -3  -6  280.60   12.92
   3  -3   6  248.48   14.62
  -3  -3  -6  279.51   14.25
   3  -3   6  292.53   15.89
   3  -3   6  258.84   15.64
  -3  -3  -6  274.96   14.26
  -3  -3  -8  154.49    8.68
  -3  -3  -8  162.66   13.12
   3  -3   8  173.79   10.81
   3  -3   8  145.37   10.89
  -3  -3  -8  166.73    9.99
  -3  -3  -8  155.05    9.96
   3  -3  10   13.04    3.91
  -3  -3 -10    4.78    2.41
  -3  -3 -10   13.45    5.18
   3  -3  10    0.96    2.71
  -3  -3 -10    5.20    2.81
  -3  -3 -12   91.04    7.05
  -3  -3 -12   89.91   10.55
  -3  -3 -12   85.45    8.18
   3  -3  12   80.75    6.90
  -3  -3 -14  198.62   11.46
  -3  -3 -14  193.32   15.21
   3  -3  14  162.65   10.10
  -3  -3 -14  193.77   15.39
  -3  -3 -14  157.05   12.04
  -3  -3 -16   94.36   11.00
  -3  -3 -16   79.05    8.89
  -3  -3 -16  101.62    8.19
  -3  -3 -16   90.84   10.97
  -3  -3 -18  220.18   18.38
  -3  -3 -18  256.78   18.86
  -3  -3 -20   44.56    8.98
  -3  -3 -20   46.65    8.77
  -3  -3 -22   74.50   10.80
  -3  -3 -22   65.50   10.23
  -3  -3 -24    1.61    5.63
  -3  -3 -24    7.27    5.61
  -3  -3 -26   25.57    8.48
  -3  -3 -26   25.70    8.32
  -3  -3 -28   10.83    7.27
  -3  -3 -28    4.70    7.17
  -3  -2  33   26.47    8.27
   3  -2 -33   23.37    8.66
  -3  -2  31    6.54    5.87
   3  -2 -31    2.98    5.87
  -3  -2  29   24.10    7.21
   3  -2 -29   26.12    5.96
   3  -2 -29   33.80    8.10
  -3  -2  27   22.10    6.51
   3  -2 -27   27.71    5.74
   3  -2 -27   21.20    7.14
   3  -2 -25   22.57    5.21
  -3  -2  25   30.15    7.01
   3  -2 -25   22.84    6.22
   3  -2 -25   27.28    7.43
   3  -2 -23   78.76    7.59
   3  -2 -23   66.04    9.14
   3  -2 -23   71.29    8.93
  -3  -2  23   63.64    9.17
   3  -2 -21   82.82    9.94
   3  -2 -21   85.67    9.71
   3  -2 -21  102.45    8.12
  -3  -2  19   25.41    5.44
   3  -2 -19   18.29    3.66
   3  -2 -19   18.51    5.80
   3  -2 -19   15.01    5.26
   3  -2 -17  326.80   21.05
   3  -2 -17  359.21   18.21
   3  -2 -17  368.77   20.48
  -3  -2  17  324.62   20.49
   3  -2 -17  328.28   20.84
   3  -2 -17  367.05   20.24
   3  -2 -15  409.59   25.59
   3  -2 -15  488.84   22.85
   3  -2 -15  478.18   24.99
  -3  -2  15  489.31   25.32
   3  -2 -15  429.93   25.55
   3  -2 -15  481.54   24.86
   3  -2 -13  213.76   15.34
   3  -2 -13  230.56   12.28
   3  -2 -13  238.03   15.36
   3  -2 -13  243.58   14.30
   3  -2 -13  244.20   14.36
  -3  -2  13  252.09   14.64
   3  -2 -11  330.34   20.12
  -3  -2  11  356.88   18.75
   3  -2 -11  360.08   18.78
   3  -2 -11  348.34   18.81
   3  -2  -9 1490.58   70.83
  -3  -2   9 1467.06   68.86
   3  -2  -9 1550.53   71.08
   3  -2  -9 1626.21   69.66
   3  -2  -9 1597.17   69.37
   3  -2  -7   90.82    7.78
   3  -2  -7   86.06    4.79
   3  -2  -7   94.08    6.70
  -3  -2   7   92.86    6.22
   3  -2  -7   86.53    6.74
   3  -2  -5 1461.31   67.93
   3  -2  -5 1606.26   69.27
  -3  -2   5 1487.12   69.26
   3  -2  -5 1470.53   68.25
  -3  -2   5 1558.44   66.77
   3  -2  -5 1542.34   67.49
   3  -2  -3  269.97   14.80
   3  -2  -3  287.21   16.22
  -3  -2   3  315.56   16.49
   3  -2  -3  281.90   15.75
   3  -2  -3  272.29   14.95
   3  -2  -3  279.00   14.51
  -3  -2   3  289.37   13.59
  -3  -2   1   99.51    5.52
   3  -2  -1   97.49    6.53
   3  -2  -1   85.49    6.27
   3  -2  -1  104.40    7.33
   3  -2  -1  113.77    8.06
  -3  -2   1  105.70    7.83
  -3  -2  -1  117.25    8.79
   3  -2   1  108.88    8.33
   3  -2   1  136.80    8.24
   3  -2   1  119.92    7.10
   3  -2   1  119.29    7.40
  -3  -2  -1  126.40    6.93
   3  -2   1  119.37    7.72
  -3  -2  -1  137.36    6.99
   3  -2   3  256.16   13.72
  -3  -2  -3  251.53   12.98
   3  -2   3  238.85   13.34
   3  -2   3  254.94   13.40
  -3  -2  -3  263.90   11.64
  -3  -2  -3  250.60   12.96
   3  -2   3  259.74   14.27
  -3  -2  -5  527.24   26.47
  -3  -2  -5  568.71   25.43
   3  -2   5  566.71   25.85
   3  -2   5  541.33   26.99
   3  -2   5  622.04   27.33
  -3  -2  -5  542.69   26.55
  -3  -2  -7  986.03   43.35
   3  -2   7  933.80   42.31
  -3  -2  -7 1003.99   46.80
   3  -2   7  935.34   44.62
  -3  -2  -7 1006.50   46.85
   3  -2   7  979.46   44.13
  -3  -2  -7  973.01   44.43
  -3  -2  -9  745.95   34.43
  -3  -2  -9  769.13   37.56
   3  -2   9  724.50   35.56
  -3  -2  -9  740.28   37.59
  -3  -2  -9  755.81   35.58
   3  -2   9  723.15   34.09
  -3  -2 -11  746.27   33.85
  -3  -2 -11  687.13   36.34
  -3  -2 -11  647.19   36.27
  -3  -2 -11  711.89   34.70
   3  -2  11  670.72   32.36
  -3  -2 -13  442.40   22.18
  -3  -2 -13  427.09   24.39
   3  -2  13  421.76   23.05
  -3  -2 -13  446.53   24.93
  -3  -2 -13  430.18   23.11
   3  -2  13  405.06   19.92
  -3  -2 -15   16.68    3.82
  -3  -2 -15   16.40    4.84
  -3  -2 -15   12.94    4.96
  -3  -2 -15   14.59    4.38
   3  -2  15   15.86    2.24
  -3  -2 -17   85.03    9.69
  -3  -2 -17   98.75    9.82
  -3  -2 -17   83.29    8.16
  -3  -2 -19   29.75    6.39
  -3  -2 -19   31.34    6.76
  -3  -2 -19   16.26    5.09
  -3  -2 -21    2.17    5.06
  -3  -2 -21   19.99    6.34
  -3  -2 -21    8.88    4.74
  -3  -2 -23   19.40    6.11
  -3  -2 -23   14.75    5.97
  -3  -2 -23   10.74    5.75
  -3  -2 -25    8.37    5.56
  -3  -2 -25    5.74    5.54
  -3  -2 -25    1.16    4.79
  -3  -2 -27   13.73    6.16
  -3  -2 -27    3.78    5.68
  -3  -2 -27    1.53    5.50
  -3  -2 -29    4.07    5.91
  -3  -2 -29    1.63    5.99
   3  -1 -34   12.10    6.23
  -3  -1  34   12.98    8.23
   3  -1 -32   25.82    7.37
   3  -1 -32   25.62    6.58
  -3  -1  32   36.11    9.24
   3  -1 -30    7.27    5.55
  -3  -1  30    6.34    6.52
   3  -1 -30    4.08    4.36
  -3  -1  28  147.03   14.48
   3  -1 -28  129.93   12.63
   3  -1 -28  134.57   11.88
   3  -1 -26   25.17    5.40
   3  -1 -26   24.28    6.16
   3  -1 -26   26.59    5.32
   3  -1 -26   16.83    5.86
  -3  -1  26   33.25    7.65
   3  -1 -24  232.24   15.83
   3  -1 -24  240.02   17.06
   3  -1 -24  251.86   17.99
  -3  -1  24  258.22   18.63
   3  -1 -24  266.41   16.11
   3  -1 -22   44.04    7.66
   3  -1 -22   66.83    7.61
   3  -1 -22   52.40    7.42
   3  -1 -22   68.32    6.94
  -3  -1  22   68.59    8.40
   3  -1 -20  119.72   10.26
   3  -1 -20  111.41    8.60
  -3  -1  20  112.26   10.63
   3  -1 -20  113.54    9.45
   3  -1 -18   69.55    7.53
  -3  -1  18   90.51    8.06
   3  -1 -18   92.04    7.05
   3  -1 -18   68.05    7.79
   3  -1 -18   86.21    8.37
  -3  -1  18   87.37    8.64
   3  -1 -18   86.16    7.78
   3  -1 -16   30.89    4.72
   3  -1 -16   27.20    4.81
  -3  -1  16   33.66    5.01
   3  -1 -16   25.88    4.70
  -3  -1  16   38.68    5.36
   3  -1 -16   34.65    4.03
   3  -1 -16   37.86    5.34
   3  -1 -14  228.06   11.12
   3  -1 -14  211.96   12.44
  -3  -1  14  230.01   13.24
  -3  -1  14  250.02   13.14
  -3  -1  12  974.33   46.02
   3  -1 -12  977.09   45.82
   3  -1 -12  999.01   43.83
   3  -1 -12  934.99   45.78
   3  -1 -12  965.79   45.67
   3  -1 -12  951.06   45.46
  -3  -1  12 1022.67   45.90
   3  -1 -10  402.13   18.87
   3  -1 -10  399.70   20.77
   3  -1 -10  411.94   20.68
   3  -1 -10  402.11   20.88
  -3  -1  10  416.05   20.91
   3  -1 -10  401.01   20.84
   3  -1  -8  605.16   26.34
   3  -1  -8  594.43   28.26
   3  -1  -8  604.57   28.33
   3  -1  -8  592.94   28.36
  -3  -1   8  589.30   28.26
   3  -1  -8  551.26   28.42
  -3  -1   6  475.59   24.53
  -3  -1   6  515.07   23.12
  -3  -1   6  524.89   24.00
  -3  -1   6  492.50   23.60
   3  -1  -6  521.54   24.27
   3  -1  -6  488.23   23.86
   3  -1  -6  517.27   24.22
   3  -1  -4  822.25   37.71
  -3  -1   4  830.12   36.74
   3  -1  -4  809.65   37.10
   3  -1  -4  801.50   37.49
  -3  -1   4  835.40   37.20
  -3  -1   4  866.77   37.08
  -3  -1   2  184.55    8.59
  -3  -1   2  184.19    9.58
   3  -1  -2  172.65    9.88
   3  -1  -2  169.67    9.68
  -3  -1   2  175.12    9.27
  -3  -1   0 2295.05  103.87
  -3  -1   0 2437.24  102.51
   3  -1   0 2403.79  103.98
  -3  -1   0 2456.61  103.51
   3  -1   0 2336.26  102.69
  -3  -1  -2 3975.25  167.99
   3  -1   2 3875.24  166.39
   3  -1   2 3757.27  167.31
  -3  -1  -2 3910.87  166.98
  -3  -1  -4 2011.05   85.75
  -3  -1  -4 1936.30   85.56
  -3  -1  -4 1977.24   86.35
  -3  -1  -4 1875.12   85.46
   3  -1   4 1949.94   84.96
  -3  -1  -6   24.64    3.66
  -3  -1  -6   26.48    3.61
   3  -1   6   25.69    3.24
  -3  -1  -6   20.48    3.37
  -3  -1  -8 1236.41   54.82
  -3  -1  -8 1237.45   55.05
   3  -1   8 1177.26   54.14
  -3  -1  -8 1135.46   54.64
  -3  -1  -8 1215.13   55.34
  -3  -1 -10  102.12    7.94
   3  -1  10   98.02    7.51
  -3  -1 -10  109.40    8.05
  -3  -1 -10  102.00    8.03
  -3  -1 -10   99.28    8.33
  -3  -1 -12  473.48   24.28
  -3  -1 -12  461.89   24.77
   3  -1  12  477.49   23.92
  -3  -1 -12  445.19   24.15
   3  -1  12  474.69   25.29
  -3  -1 -12  438.65   24.26
  -3  -1 -14   67.20    6.60
  -3  -1 -14   55.49    6.14
  -3  -1 -14   65.42    7.13
   3  -1  14   67.29    7.33
   3  -1  14   53.11    5.94
  -3  -1 -14   55.70    6.59
  -3  -1 -16   25.89    4.69
  -3  -1 -16   28.27    5.35
  -3  -1 -16   20.99    4.68
  -3  -1 -16   17.25    4.69
   3  -1  16   27.50    5.33
  -3  -1 -18   19.98    4.85
  -3  -1 -18   13.70    4.87
  -3  -1 -18   17.65    4.67
   3  -1  18   23.29    5.28
   3  -1  18   19.15    2.90
  -3  -1 -20   56.56    7.30
  -3  -1 -20   47.80    7.37
  -3  -1 -20   67.93    7.88
   3  -1  20   45.80    7.89
  -3  -1 -22   69.47    7.76
  -3  -1 -22   47.81    7.56
  -3  -1 -22   54.30    7.62
   3  -1  22   43.92    8.13
  -3  -1 -24   30.98    6.31
  -3  -1 -24   26.07    6.44
  -3  -1 -24   26.51    6.53
   3  -1  24   42.44    8.56
  -3  -1 -26    0.93    4.26
  -3  -1 -26    2.56    4.59
   3  -1  26    1.54    5.52
  -3  -1 -26    1.16    5.05
  -3  -1 -28    5.53    5.70
   3  -1  28    3.33    6.29
  -3  -1 -28   18.90    6.72
  -3  -1 -30    5.94    6.11
   3  -1  30    7.18    6.77
  -3  -1 -30    6.84    5.63
   3   0 -33    8.82    6.77
   3   0 -33   15.93    6.09
   3   0 -31   -1.04    4.81
  -3   0  31    4.98    6.26
   3   0 -31    5.45    6.34
   3   0 -31    1.13    4.92
   3   0 -29   45.51    7.45
   3   0 -29   50.38    8.96
  -3   0  29   48.93    9.55
   3   0 -29   49.86    7.77
   3   0 -27    6.32    4.63
   3   0 -27    4.72    4.26
  -3   0  27    1.40    5.02
   3   0 -27    3.46    4.93
   3   0 -25  227.63   15.17
   3   0 -25  222.02   16.41
  -3   0  25  211.99   17.28
   3   0 -25  234.17   15.58
   3   0 -23   48.02    6.59
   3   0 -23   60.77    7.66
   3   0 -23   58.89    7.04
  -3   0  23   71.82    9.10
   3   0 -23   51.84    5.68
  -3   0  21  146.91   12.64
   3   0 -21  176.07   11.50
  -3   0  21  148.22   11.30
   3   0 -21  148.69   11.81
   3   0 -21  140.50    9.54
  -3   0  19   56.70    7.25
  -3   0  19   41.39    5.55
   3   0 -19   57.65    6.08
   3   0 -19   63.48    7.01
   3   0 -19   46.78    4.92
  -3   0  17   93.69    9.11
   3   0 -17  102.09    8.08
  -3   0  17  117.89    8.41
   3   0 -17  107.58    8.80
   3   0 -17  100.36    7.22
  -3   0  15    5.80    2.78
   3   0 -15    1.86    2.11
   3   0 -15    4.27    2.47
  -3   0  15    1.44    2.84
   3   0 -13  599.11   28.19
   3   0 -13  589.38   28.68
  -3   0  13  605.47   28.77
  -3   0  11   62.16    5.70
   3   0 -11   54.80    5.47
  -3   0  11   66.02    5.14
   3   0 -11   57.93    4.88
  -3   0   9  677.83   32.31
   3   0  -9  667.85   32.05
   3   0  -9  673.44   31.48
  -3   0   9  715.48   31.62
   3   0  -7   90.46    5.46
  -3   0   7   96.18    6.29
  -3   0   5   -0.43    1.41
   3   0  -5   -0.42    1.44
  -3   0   5    0.26    1.55
   3   0  -5    0.75    1.64
  -3   0   3  310.23   14.51
   3   0  -3  311.67   14.43
  -3   0   3  295.29   14.64
   3   0  -3  293.71   14.62
  -3   0   1  217.88   11.03
   3   0  -1  219.88   11.02
   3   0   1 1684.31   73.15
  -3   0  -1 1686.36   73.38
   3   0   1 1674.69   72.95
  -3   0  -3 9196.95  400.28
   3   0   3 9546.61  400.27
  -3   0  -3 9375.80  400.80
   3   0   3 9400.68  400.61
  -3   0  -5  197.25   10.54
  -3   0  -5  210.69   10.85
   3   0   5  221.66   11.26
   3   0   5  213.07   10.82
  -3   0  -7    2.43    1.73
  -3   0  -7    1.01    1.52
   3   0   7    0.25    1.53
   3   0   7    1.72    1.83
  -3   0  -9  283.09   15.22
   3   0   9  309.67   14.69
  -3   0  -9  285.04   14.60
   3   0   9  278.37   15.15
  -3   0 -11    2.66    2.29
   3   0  11    6.73    2.31
   3   0  11    6.86    2.72
   3   0  13  142.53    9.13
   3   0  13  131.73    8.10
  -3   0 -13  132.30    8.49
  -3   0 -15  100.15    8.63
   3   0  15  109.89    8.14
  -3   0 -15  105.30    7.38
  -3   0 -17   99.91    9.12
  -3   0 -17  118.69    8.16
   3   0  17  126.88    9.10
   3   0  17  111.72    8.18
  -3   0 -19   24.16    4.41
  -3   0 -19   31.87    5.38
   3   0  19   28.88    4.44
  -3   0 -21   -0.53    2.92
  -3   0 -21   10.85    4.53
   3   0  21    5.40    2.92
  -3   0 -23   34.81    6.49
  -3   0 -23   24.60    4.62
  -3   0 -25    6.29    4.96
  -3   0 -25    3.27    4.99
  -3   0 -27   -3.43    5.06
  -3   0 -27   -2.37    4.77
  -3   0 -29   24.76    6.93
  -3   0 -29   30.87    7.27
  -3   0 -31    3.99    5.14
  -3   0 -31    4.17    5.94
   3   1 -34    5.39    5.43
  -3   1  34   16.79    8.12
   3   1 -34    2.86    6.00
   3   1 -32   36.30    7.81
   3   1 -32   22.59    7.20
  -3   1  32   34.64    8.87
   3   1 -30    1.16    4.59
   3   1 -30    3.67    5.41
  -3   1  30    6.39    5.88
   3   1 -28  132.09   12.70
   3   1 -28  138.92   12.54
   3   1 -28  110.23   10.40
   3   1 -26   19.33    5.82
  -3   1  26   25.55    6.70
   3   1 -26   24.95    6.16
   3   1 -24  234.93   16.51
  -3   1  24  235.28   18.11
   3   1 -24  254.73   16.68
  -3   1  22   63.18    6.93
   3   1 -22   70.52    7.80
   3   1 -22   54.35    7.24
  -3   1  22   62.06    8.66
   3   1 -20  103.39    6.12
   3   1 -20  133.60   10.10
  -3   1  20  116.13    8.82
  -3   1  20  126.31   10.98
  -3   1  18   76.72    6.76
   3   1 -18   72.96    7.48
   3   1 -18   90.43    5.28
   3   1 -18   94.28    8.45
   3   1 -18   84.78    8.23
  -3   1  18   89.47    9.03
   3   1 -16   30.86    4.65
  -3   1  16   31.49    3.97
  -3   1  16   27.36    5.02
   3   1 -16   32.18    4.86
   3   1 -16   33.28    5.04
   3   1 -16   39.20    3.06
   3   1 -14  222.20   13.51
  -3   1  14  216.87   14.04
  -3   1  14  233.77   14.12
   3   1 -14  227.77   13.58
   3   1 -14  215.99   13.38
  -3   1  14  207.35   11.94
   3   1 -12 1023.36   45.38
  -3   1  12  940.03   45.73
   3   1 -12  911.93   45.10
  -3   1  12  968.09   43.55
   3   1 -12 1041.04   45.40
  -3   1  12  927.43   45.49
  -3   1  10  385.24   20.67
   3   1 -10  445.04   20.53
   3   1 -10  399.37   20.78
  -3   1  10  370.54   20.32
   3   1 -10  383.82   19.95
  -3   1  10  383.97   18.61
   3   1 -10  432.05   20.78
   3   1  -8  596.10   27.57
  -3   1   8  569.71   28.01
   3   1  -8  589.76   28.25
   3   1  -8  606.95   27.43
  -3   1   8  566.73   27.92
   3   1  -8  588.40   28.17
  -3   1   8  569.92   25.94
  -3   1   6  467.52   24.04
   3   1  -6  519.62   24.63
   3   1  -6  528.79   23.82
   3   1  -6  522.74   23.44
  -3   1   6  475.95   24.08
   3   1  -4  843.68   37.69
   3   1  -4  826.22   36.65
  -3   1   4  832.20   37.19
  -3   1   4  737.98   37.03
   3   1  -4  830.33   36.06
   3   1  -2  170.15    9.13
  -3   1   2  171.47    9.54
   3   1  -2  177.26    8.39
   3   1   0 2346.80  101.65
  -3   1   0 2394.07  102.22
   3   1   0 2315.24  102.77
  -3   1   0 2338.02  100.86
   3   1   2 3969.99  166.68
  -3   1  -2 3895.18  167.10
  -3   1  -2 3713.03  166.00
   3   1   2 4004.85  167.63
  -3   1  -4 2010.41   88.54
   3   1   4 1993.76   88.07
   3   1   4 2005.57   88.79
  -3   1  -4 2019.20   87.54
   3   1   4 2002.32   88.71
  -3   1  -6   26.14    3.73
   3   1   6   28.84    3.67
  -3   1  -6   22.10    3.04
   3   1   6   23.31    3.18
   3   1   6   26.45    3.88
  -3   1  -6   27.46    3.79
   3   1   6   26.24    3.81
   3   1   8 1239.71   55.32
  -3   1  -8 1189.43   55.67
   3   1   8 1225.31   55.66
   3   1   8 1228.66   54.84
  -3   1  -8 1156.08   55.61
   3   1   8 1227.04   54.83
  -3   1  -8 1197.90   54.72
   3   1  10  109.98    7.74
   3   1  10  103.53    8.01
   3   1  10  100.65    7.68
  -3   1 -10  117.57    8.13
   3   1  10  113.14    8.66
  -3   1 -10  112.47    8.66
   3   1  12  516.47   25.04
   3   1  12  461.60   24.17
   3   1  12  491.37   24.32
  -3   1 -12  456.60   24.32
  -3   1 -12  488.57   25.34
   3   1  12  482.87   25.48
   3   1  12  473.39   23.85
  -3   1 -12  453.34   21.70
  -3   1 -14   51.48    3.95
   3   1  14   55.86    5.44
  -3   1 -14   60.91    6.19
   3   1  14   52.31    5.68
   3   1  14   56.72    5.84
   3   1  14   57.82    6.34
   3   1  14   54.51    6.68
  -3   1 -14   50.07    6.46
   3   1  14   48.91    6.05
   3   1  16   31.98    4.38
   3   1  16   23.95    4.45
   3   1  16   29.13    4.78
   3   1  16   30.37    5.57
   3   1  16   22.70    4.67
   3   1  16   24.21    4.86
   3   1  18   18.81    4.48
   3   1  18   20.62    5.68
   3   1  18   20.50    4.74
   3   1  18   17.76    3.65
   3   1  20   56.13    8.05
   3   1  20   72.19    7.56
   3   1  20   53.18    5.86
   3   1  22   54.36    8.46
   3   1  22   57.31    6.15
   3   1  24   33.87    5.07
   3   1  24   59.64    9.27
  -3   1 -26    1.17    4.61
   3   1  26    4.54    5.42
  -3   1 -28   13.91    6.19
   3   1  28   18.05    7.54
  -3   1 -30    4.09    5.38
   3   1  30   -3.54    6.98
   3   2 -33   29.41    7.86
   3   2 -33   40.26    8.73
  -3   2  33   32.25    9.43
   3   2 -31    7.93    5.55
   3   2 -31    7.22    5.42
  -3   2  31    1.66    5.96
   3   2 -29   30.94    7.05
   3   2 -29   28.62    6.67
  -3   2  29   13.79    7.09
   3   2 -27   21.99    6.77
  -3   2  27   29.60    7.43
   3   2 -27   34.37    7.01
  -3   2  25   19.33    6.08
   3   2 -25   29.12    6.41
   3   2 -23   85.05    8.68
  -3   2  23   57.47    8.26
  -3   2  21   63.96    6.35
   3   2 -21   79.18    8.54
  -3   2  21   77.28    9.45
   3   2 -19   38.12    6.00
  -3   2  19   25.53    3.91
  -3   2  19   28.52    5.77
   3   2 -17  331.37   19.64
  -3   2  17  342.44   20.45
  -3   2  17  315.43   20.44
   3   2 -17  405.29   20.34
   3   2 -17  360.14   20.49
   3   2 -17  329.22   15.44
  -3   2  17  360.36   17.80
   3   2 -15  433.66   25.07
  -3   2  15  427.84   24.67
   3   2 -15  477.14   24.33
   3   2 -15  458.89   24.00
  -3   2  15  476.05   25.17
  -3   2  15  462.39   22.09
   3   2 -15  447.91   24.91
  -3   2  13  245.59   14.64
   3   2 -13  263.40   13.98
   3   2 -13  215.26   13.54
  -3   2  13  222.69   14.36
  -3   2  13  231.84   11.91
   3   2 -13  205.12   14.50
  -3   2  11  355.33   16.73
  -3   2  11  326.68   19.02
   3   2 -11  363.08   18.62
   3   2 -11  370.97   18.55
  -3   2  11  346.67   19.20
   3   2  -9 1631.13   69.63
  -3   2   9 1538.95   70.57
   3   2  -9 1594.84   69.41
  -3   2   9 1523.95   70.35
  -3   2   9 1518.20   67.63
  -3   2   9 1659.01   70.50
  -3   2   7   95.25    6.71
   3   2  -7   96.43    6.00
  -3   2   7   81.61    6.69
   3   2  -7   77.80    5.68
  -3   2   7  104.99    7.04
   3   2  -7   88.67    5.85
  -3   2   7   79.84    4.37
   3   2  -5 1544.62   64.25
  -3   2   5 1422.64   63.10
  -3   2   5 1417.24   63.01
  -3   2   5 1483.21   65.15
   3   2  -5 1516.55   63.99
  -3   2   5 1612.38   66.14
   3   2  -5 1539.76   65.27
   3   2  -5 1540.99   66.96
   3   2  -5 1399.02   66.59
  -3   2   5 1451.37   65.29
   3   2  -3  302.67   16.60
  -3   2   3  312.28   14.74
   3   2  -3  301.50   13.24
  -3   2   3  290.02   15.58
   3   2  -3  301.23   15.53
  -3   2   3  260.04   13.44
   3   2  -3  303.35   14.00
  -3   2   3  299.61   15.03
   3   2  -3  292.13   16.40
  -3   2   3  295.64   13.62
  -3   2   1  103.82    5.86
  -3   2   1   99.18    7.21
   3   2  -1  121.00    8.47
  -3   2   1   89.58    5.57
   3   2  -1  102.13    7.25
  -3   2   1   99.49    6.59
   3   2  -1  101.55    5.71
  -3   2   1  101.34    5.93
   3   2   1  135.20    8.74
  -3   2  -1  132.74    7.93
  -3   2  -1  128.69    6.42
  -3   2  -1  119.69    8.37
  -3   2  -1  111.49    7.06
  -3   2  -3  249.05   14.28
  -3   2  -3  222.36   13.35
  -3   2  -3  253.89   13.17
  -3   2  -3  268.42   12.27
  -3   2  -5  574.81   26.65
   3   2   5  524.82   28.18
  -3   2  -5  517.08   26.73
  -3   2  -5  529.74   26.93
  -3   2  -5  571.46   24.88
   3   2   5  568.89   28.49
  -3   2  -7  949.46   40.47
   3   2   7  841.44   41.39
   3   2   7  845.73   41.24
  -3   2  -7  979.18   40.65
   3   2   7  964.70   41.14
  -3   2  -7  954.69   37.55
   3   2   7 1066.89   40.88
  -3   2  -7 1000.99   40.06
   3   2   9  750.25   33.78
  -3   2  -9  728.69   33.65
   3   2   9  716.61   34.88
   3   2   9  758.74   34.63
  -3   2  -9  701.00   33.84
   3   2   9  731.32   33.83
  -3   2  -9  717.26   34.20
  -3   2 -11  773.49   36.10
   3   2  11  726.35   35.55
   3   2  11  757.62   37.07
   3   2  11  751.72   37.35
   3   2  11  713.97   36.25
  -3   2 -11  727.47   36.22
   3   2  11  716.52   36.21
  -3   2 -11  713.71   36.42
   3   2  13  452.24   24.44
   3   2  13  439.27   23.93
  -3   2 -13  414.83   23.00
   3   2  13  422.66   22.64
   3   2  13  390.04   23.29
  -3   2 -13  425.55   23.47
   3   2  13  439.68   23.47
   3   2  15   22.17    4.87
   3   2  15   14.13    4.54
  -3   2 -15   16.14    2.00
   3   2  15   26.16    4.90
  -3   2 -15   31.03    5.43
   3   2  15   23.59    5.47
  -3   2 -15   17.13    3.90
  -3   2 -17  104.08    9.22
   3   2  17   97.99    9.45
   3   2  17   85.78    8.50
  -3   2 -19   21.82    5.49
   3   2  19   35.39    6.49
   3   2  19   37.16    6.01
  -3   2 -21    5.98    4.65
   3   2  21    9.50    5.45
   3   2  21    9.11    4.27
  -3   2 -23   17.45    5.70
   3   2  23   11.76    5.91
   3   2  23   11.83    4.43
  -3   2 -25    7.10    5.25
   3   2  25   12.85    6.11
   3   2  25    4.28    3.73
  -3   2 -27    5.12    4.94
   3   2  27    9.30    6.38
   3   2  27    6.01    4.12
   3   2  29   10.05    6.47
   3   3 -30    4.23    5.19
   3   3 -30    6.58    5.34
  -3   3  30   -1.59    5.98
   3   3 -28   30.69    7.53
   3   3 -28   24.57    6.24
  -3   3  28   27.82    7.79
   3   3 -26    3.77    4.63
  -3   3  26    9.42    5.54
  -3   3  24   17.20    6.10
  -3   3  22    6.71    4.78
  -3   3  20  231.47   16.64
  -3   3  18  147.43   12.36
  -3   3  18  164.47    9.91
   3   3 -18  157.10   11.58
  -3   3  18  151.83   12.43
  -3   3  16  206.82   11.25
   3   3 -16  164.16   12.13
  -3   3  16  186.85   13.77
   3   3 -16  211.02   10.94
   3   3 -16  227.68   13.91
  -3   3  16  193.17   13.97
   3   3 -14   38.82    5.12
  -3   3  14   45.43    5.91
  -3   3  14   59.13    4.52
   3   3 -14   47.61    6.60
   3   3 -14   49.77    4.76
  -3   3  14   63.59    6.80
  -3   3  12   27.45    4.94
  -3   3  12   22.95    2.76
  -3   3  12   32.21    4.77
   3   3 -12   25.41    3.68
  -3   3  12   29.11    4.67
   3   3 -12   19.85    4.48
   3   3 -12   22.24    3.73
  -3   3  10   69.43    6.45
  -3   3  10   63.29    6.84
   3   3 -10   81.03    6.68
  -3   3  10   68.34    6.69
   3   3 -10   80.91    8.24
   3   3 -10   72.91    5.61
   3   3 -10   72.62    5.44
   3   3 -10   67.21    7.28
  -3   3  10   71.00    4.68
   3   3  -8   14.81    4.07
   3   3  -8   23.88    4.49
   3   3  -8   17.36    3.07
   3   3  -8   17.73    4.52
   3   3  -8   28.67    2.92
  -3   3   8   17.22    3.38
  -3   3   8   14.25    3.65
  -3   3   8   18.91    2.25
  -3   3   8   28.62    4.21
   3   3  -8   22.69    4.13
   3   3  -8   19.95    4.30
   3   3  -6  887.00   38.18
   3   3  -6  869.10   40.67
  -3   3   6  845.33   39.81
   3   3  -6  969.14   41.94
  -3   3   6  853.48   40.58
  -3   3   6  858.70   40.72
   3   3  -6  815.72   38.62
   3   3  -6  862.23   41.99
   3   3  -6  843.24   42.23
   3   3  -6  826.93   41.96
   3   3  -4   40.06    2.66
   3   3  -4   38.10    5.96
   3   3  -4   43.99    4.98
   3   3  -4   46.95    5.73
  -3   3   4   43.38    3.62
  -3   3   4   36.90    4.13
  -3   3   4   35.82    4.36
   3   3  -4   46.37    2.94
  -3   3   4   39.60    4.70
   3   3  -4   44.39    5.83
   3   3  -4   46.80    5.58
   3   3  -2 1000.17   45.61
   3   3  -2  916.38   44.86
  -3   3   2  896.22   42.39
  -3   3   2  968.26   43.74
   3   3  -2  898.99   45.09
   3   3  -2  952.08   44.30
  -3   3   2  918.26   41.86
  -3   3   2  908.64   42.04
   3   3  -2  981.05   45.00
  -3   3   2  914.72   42.18
   3   3   0  299.82   17.93
   3   3   0  341.15   18.33
  -3   3   0  287.62   14.69
  -3   3   0  274.00   16.05
   3   3   0  302.14   17.94
   3   3   0  284.09   16.91
  -3   3   0  281.93   14.91
  -3   3   0  276.86   14.79
  -3   3   0  287.70   15.22
   3   3   2   -0.78    3.57
  -3   3  -2   -0.56    2.39
  -3   3  -2    1.38    2.20
   3   3   2   -1.38    2.60
  -3   3  -2    1.57    1.94
  -3   3  -2    5.42    2.30
   3   3   2    7.81    3.27
   3   3   2    3.19    3.88
  -3   3  -2    1.81    1.93
  -3   3  -4    3.17    2.33
  -3   3  -4    4.72    2.57
  -3   3  -4    3.02    2.63
  -3   3  -4    2.16    2.74
   3   3   4    5.11    3.18
  -3   3  -4    4.48    2.23
  -3   3  -4    3.23    1.99
   3   3   4    7.25    3.63
   3   3   4   10.69    4.43
  -3   3  -6  283.06   15.83
  -3   3  -6  293.11   16.16
  -3   3  -6  295.30   15.89
  -3   3  -6  283.03   14.82
  -3   3  -8  162.58   10.80
  -3   3  -8  151.52   10.64
   3   3   8  161.21   12.16
  -3   3  -8  196.16   11.61
   3   3   8  168.52   11.44
  -3   3  -8  158.52    9.51
  -3   3 -10    1.28    2.85
   3   3  10    8.57    3.93
  -3   3 -10    7.48    1.45
  -3   3 -10    3.74    2.96
   3   3  10    9.46    3.57
  -3   3 -10    7.24    3.39
  -3   3 -10    6.51    2.34
  -3   3 -12  100.57    8.71
   3   3  12  111.54    9.73
  -3   3 -12   83.71    5.28
  -3   3 -12   81.24    8.27
  -3   3 -12   94.40    6.54
  -3   3 -12   84.16    8.09
  -3   3 -14  183.08   10.65
  -3   3 -14  181.68    9.72
   3   3  14  185.58   14.01
  -3   3 -14  191.81   13.51
  -3   3 -14  181.04   13.15
   3   3  14  196.46   13.40
  -3   3 -14  178.83   13.18
   3   3  16   95.49   10.20
  -3   3 -16  102.98    9.95
  -3   3 -16  108.73   10.09
   3   3  16  116.41   10.12
  -3   3 -16  105.37    6.83
   3   3  18  241.90   16.66
  -3   3 -18  218.93   16.29
  -3   3 -18  247.57   16.53
   3   3  18  204.12   15.73
   3   3  20   48.74    7.68
  -3   3 -20   43.00    7.41
   3   3  20   45.02    7.78
  -3   3 -20   41.01    7.55
   3   3  22   81.53    9.67
  -3   3 -22   75.00    9.71
   3   3  22   75.20    9.64
  -3   3 -22   85.97   10.43
   3   3  24    2.22    4.08
  -3   3 -24    1.22    4.83
   3   3  24    2.66    5.25
  -3   3 -24    2.71    4.98
   3   3  26   42.57    7.41
  -3   3 -26   32.95    7.74
   3   3  26   31.84    7.86
  -3   3 -26   35.18    8.40
   3   3  28    7.89    5.51
   3   3  28   20.36    7.07
  -3   3 -28   11.05    6.76
  -3   3 -28   17.01    7.01
  -3   4  27    5.54    5.82
   3   4 -27   11.52    6.50
  -3   4  25   20.32    6.57
   3   4 -25   19.17    6.71
  -3   4  23    9.27    5.25
   3   4 -23   23.45    6.97
   3   4 -21   14.88    6.15
  -3   4  21   14.69    5.69
   3   4 -19   28.41    6.81
  -3   4  19   35.89    6.27
  -3   4  17   17.75    4.89
   3   4 -17   19.15    5.66
  -3   4  17    5.57    4.15
  -3   4  15   59.82    7.11
  -3   4  15   65.94    7.85
   3   4 -15   62.08    8.40
  -3   4  13  208.58   12.71
   3   4 -13  197.11   11.20
   3   4 -13  213.37   14.91
  -3   4  13  194.48   13.12
  -3   4  11   91.10    7.35
  -3   4  11   89.85    8.16
   3   4 -11   88.68    7.08
   3   4 -11   99.23    9.16
   3   4 -11   95.42    9.63
  -3   4   9  267.75   15.07
  -3   4   9  261.56   13.76
  -3   4   9  238.48   16.34
  -3   4   9  263.36   16.15
   3   4  -9  310.94   18.03
   3   4  -9  270.30   17.77
   3   4  -9  286.87   13.11
   3   4  -9  257.25   15.63
   3   4  -9  252.62   16.34
   3   4  -7  101.11    9.66
  -3   4   7   92.97    8.42
  -3   4   7   94.74    8.27
  -3   4   7  103.69    6.94
   3   4  -7  106.36    8.60
   3   4  -7   97.48    9.14
  -3   4   7  104.97    7.37
  -3   4   5   11.00    2.82
  -3   4   5    9.31    3.31
   3   4  -5   13.69    1.98
   3   4  -5   11.60    2.02
  -3   4   5   10.40    3.33
   3   4  -5    7.28    3.79
  -3   4   5   10.22    2.79
   3   4  -5   10.20    3.48
  -3   4   3   82.42    7.36
  -3   4   3   87.43    6.59
  -3   4   3   98.15    7.69
  -3   4   3   89.28    6.14
   3   4  -3   81.96    8.19
  -3   4   1   93.09    7.74
   3   4  -1   89.39    8.60
  -3   4   1   90.66    7.18
  -3   4   1   98.73    7.10
  -3   4   1   88.65    6.12
  -3   4   1   90.97    7.25
  -3   4  -1   37.69    4.11
  -3   4  -1   39.88    4.45
  -3   4  -1   37.29    5.30
  -3   4  -1   38.85    3.93
   3   4   1   35.78    6.06
  -3   4  -1   40.52    5.12
  -3   4  -1   39.15    4.68
  -3   4  -3  260.45   14.46
  -3   4  -3  240.62   15.80
   3   4   3  273.47   17.91
  -3   4  -3  262.64   16.43
  -3   4  -3  298.35   16.09
  -3   4  -3  290.90   14.62
  -3   4  -3  308.49   16.27
  -3   4  -5  443.27   23.18
  -3   4  -5  477.75   25.37
  -3   4  -5  490.79   25.61
   3   4   5  444.43   26.50
  -3   4  -5  478.82   24.66
  -3   4  -5  464.58   23.17
  -3   4  -5  502.91   24.32
  -3   4  -7  195.12   13.82
  -3   4  -7  223.33   14.63
  -3   4  -7  193.94   12.06
  -3   4  -7  213.85   13.55
  -3   4  -7  198.03   12.29
  -3   4  -7  229.82   12.88
   3   4   7  192.28   14.94
  -3   4  -9   86.07    7.96
  -3   4  -9   58.58    6.35
  -3   4  -9   72.78    6.55
  -3   4  -9   65.14    7.78
  -3   4 -11    6.97    3.22
   3   4  11    1.10    4.04
  -3   4 -11    7.33    4.02
  -3   4 -13   16.69    4.89
   3   4  13   31.99    6.83
  -3   4 -13   18.66    5.14
  -3   4 -15  138.06   12.13
  -3   4 -15  143.75   11.51
   3   4  15  162.75   13.80
  -3   4 -17    1.86    4.19
   3   4  17    8.63    5.65
  -3   4 -17    8.35    5.01
  -3   4 -19   32.03    6.66
   3   4  19   20.41    6.38
  -3   4 -19   21.40    6.16
  -3   4 -21   44.45    7.88
   3   4  21   56.39    9.05
  -3   4 -21   43.51    8.20
  -3   4 -23   18.70    6.50
   3   4  23    4.03    5.20
  -3   4 -23   14.20    6.21
  -3   4 -25   17.60    7.08
  -3   4 -25   13.79    6.84
   3   4  25   23.23    7.32
   3   5 -22   21.36    7.18
   3   5 -20    9.57    5.85
   3   5 -18   18.35    6.60
  -3   5  16   27.94    5.91
   3   5 -16   30.15    6.80
  -3   5  14   27.54    5.88
   3   5 -14   32.48    7.17
   3   5 -12   39.21    7.57
   3   5 -12   55.62    6.38
  -3   5  12   47.06    6.62
   3   5 -10  255.43   16.22
  -3   5  10  252.37   16.19
   3   5 -10  272.44   18.67
   3   5  -8  185.62   13.11
   3   5  -8  164.14   13.84
  -3   5   8  174.46   12.41
   3   5  -6    8.97    4.13
  -3   5   6    9.02    3.97
   3   5  -6   14.59    5.63
   3   5  -4    0.96    4.10
  -3   5   4   -0.69    3.44
  -3   5   4    3.10    2.62
   3   5  -4    1.01    3.97
   3   5  -2   62.00    8.59
  -3   5   2   67.42    7.36
  -3   5   2   84.71    7.16
   3   5   0    4.27    4.56
  -3   5   0    0.71    3.71
  -3   5   0    1.21    3.14
   3   5   2   99.22   10.25
  -3   5  -2   82.13    8.37
  -3   5  -2  103.78    8.59
  -3   5  -4   12.41    4.44
  -3   5  -4   11.35    3.81
   3   5   4    5.81    4.99
  -3   5  -6   26.15    5.47
  -3   5  -6   19.21    4.45
   3   5   6   10.89    5.32
  -3   5  -8    4.29    3.68
  -3   5  -8    9.16    3.89
   3   5   8   11.31    5.48
  -3   5 -10   38.35    6.48
  -3   5 -10   36.83    6.25
  -3   5 -12    7.77    4.45
  -3   5 -12    0.97    3.92
  -3   5 -14    4.15    4.44
  -3   5 -14    8.38    4.56
   3   5  14    4.19    5.40
  -3   5 -16   32.58    6.65
   3   5  16   44.79    9.02
  -3   5 -18    2.40    4.63
   3   5  18   -2.98    5.47
  -3   5 -20    6.42    5.59
   3   5  20    6.13    6.18
   3   6 -15    9.67    6.13
   3   6 -13    8.00    5.81
   3   6 -11   11.63    6.03
   3   6  -9    2.50    4.81
   3   6  -7    3.14    4.04
   3   6  -7    2.43    5.28
   3   6  -5  132.60   12.08
   3   6  -5  105.93   11.73
   3   6  -3    2.38    4.49
   3   6  -3   -1.17    4.90
   3   6  -1    8.77    5.38
   3   6  -1   17.18    5.83
   3   6   1   -1.31    5.39
   3   6   3    8.17    6.24
   3   6   5   14.13    6.17
   3   6   7   13.16    6.27
   3   6   9   10.57    6.22
   3   6  11   12.48    6.68
   4  -6 -14   11.04    7.74
   4  -6 -14   12.65    6.91
   4  -6 -14   31.31   10.07
   4  -6 -12    1.76    6.46
   4  -6 -12   -4.45    6.57
   4  -6 -12    5.68    7.30
   4  -6 -10   13.43    7.59
   4  -6 -10   13.95    6.62
   4  -6 -10   22.01    8.56
   4  -6  -8   11.23    6.87
   4  -6  -8   17.06    6.67
   4  -6  -8    5.30    7.28
   4  -6  -6   36.74    8.91
   4  -6  -6   29.40    7.18
   4  -6  -6   30.66    8.96
   4  -6  -4    8.71    6.54
   4  -6  -4    4.92    6.34
   4  -6  -2   54.73    9.77
   4  -6  -2   56.85   10.89
   4  -6   0   65.25    9.88
   4  -6   0   45.54    9.34
  -4  -6   0   45.43    8.60
   4  -6   2   10.20    6.35
  -4  -6  -2    8.17    5.50
   4  -6   4   12.49    7.23
  -4  -6  -4    6.79    6.02
  -4  -6  -6    6.85    5.86
  -4  -6  -8    5.36    6.40
  -4  -6  -8    1.38    5.08
  -4  -6 -10   -1.84    6.61
  -4  -6 -10    1.40    5.28
   4  -5 -23    3.67    6.40
   4  -5 -23    5.77    7.25
   4  -5 -21   18.96    7.11
   4  -5 -21    9.34    7.55
   4  -5 -19    5.33    7.01
   4  -5 -19   -4.86    6.53
   4  -5 -19    3.61    6.81
   4  -5 -17   40.67    9.40
   4  -5 -17   16.72    6.80
   4  -5 -17   20.85    8.27
   4  -5 -15    5.73    5.66
   4  -5 -15    6.45    6.63
   4  -5 -13  122.71   14.31
   4  -5 -13  146.89   14.28
   4  -5 -13  137.18   15.48
   4  -5 -11   62.66   10.30
   4  -5 -11   63.77    9.29
   4  -5 -11   61.25   10.72
   4  -5  -9   45.66    9.22
   4  -5  -9   68.15    9.09
   4  -5  -9   60.28   10.34
   4  -5  -7   10.49    6.00
   4  -5  -7    1.06    4.55
   4  -5  -7    8.47    5.92
   4  -5  -5   64.63    9.67
   4  -5  -5   47.48    9.04
   4  -5  -5   59.12    8.14
   4  -5  -3  135.70   13.40
  -4  -5   3  153.09   13.57
   4  -5  -3  156.38   14.56
   4  -5  -3  150.26   12.26
   4  -5  -1  125.18   12.12
  -4  -5   1  112.43   11.90
   4  -5  -1  139.99   13.53
   4  -5  -1  124.26   10.63
  -4  -5  -1   31.74    6.94
   4  -5   1   34.68    7.33
   4  -5   1   22.57    6.43
   4  -5   3  191.58   15.63
   4  -5   3  189.47   14.40
  -4  -5  -3  176.71   15.05
   4  -5   5   30.40    7.39
  -4  -5  -5   33.20    7.31
  -4  -5  -5   40.46    8.52
   4  -5   7    6.17    4.72
  -4  -5  -7   10.85    4.97
  -4  -5  -7    9.00    6.05
   4  -5   9   66.83    8.58
  -4  -5  -9   67.41    9.49
  -4  -5 -11   -3.25    6.82
  -4  -5 -11    1.25    4.82
  -4  -5 -13   10.18    6.99
  -4  -5 -13    9.00    5.61
  -4  -5 -15   39.95    7.93
  -4  -5 -17    1.38    5.34
  -4  -5 -19   -1.44    4.87
   4  -4 -28   -1.93    7.27
   4  -4 -28  -11.37    8.39
   4  -4 -26   -3.61    6.30
   4  -4 -26    1.71    6.43
   4  -4 -26    1.81    6.98
   4  -4 -24    1.69    6.80
   4  -4 -24   -6.63    6.68
   4  -4 -24    5.18    6.95
   4  -4 -22   59.76   10.36
   4  -4 -22   50.60   10.00
   4  -4 -22   52.53   10.00
   4  -4 -20    4.54    6.34
  -4  -4  20    7.00    4.08
   4  -4 -20   10.25    6.60
   4  -4 -18   52.05    9.53
   4  -4 -18   51.74    9.14
  -4  -4  18   48.80    6.86
   4  -4 -16   29.15    7.77
   4  -4 -16   25.23    6.69
  -4  -4  16   35.16    5.17
   4  -4 -16   32.12    7.98
   4  -4 -14    7.98    5.38
   4  -4 -14    6.59    5.66
  -4  -4  14   14.03    3.72
   4  -4 -14   18.65    5.85
   4  -4 -12   67.18    9.50
   4  -4 -12   64.42    8.89
  -4  -4  12   57.17    5.69
   4  -4 -10   75.07    7.81
  -4  -4  10   93.20    6.10
   4  -4 -10  100.72   10.71
   4  -4 -10   67.27    8.67
   4  -4 -10   88.88   10.72
   4  -4 -10   93.51    7.54
   4  -4  -8   67.31    6.31
   4  -4  -8   73.13    8.14
  -4  -4   8   68.02    4.34
   4  -4  -8   78.22    9.57
   4  -4  -8   93.04   10.27
   4  -4  -8   59.94    6.97
   4  -4  -6   19.98    5.77
   4  -4  -6   16.60    4.60
   4  -4  -6   23.36    3.79
   4  -4  -6   28.97    6.49
   4  -4  -6   21.93    5.18
   4  -4  -4  105.35    7.51
   4  -4  -4  102.50   10.37
  -4  -4   4  135.59   11.59
   4  -4  -4  128.15   11.63
   4  -4  -4  103.97    9.16
   4  -4  -2   25.07    3.74
   4  -4  -2   24.28    5.38
  -4  -4   2   17.87    5.51
   4  -4  -2   27.28    6.52
   4  -4  -2   26.37    4.86
   4  -4   0  118.08    7.69
   4  -4   0  108.82    9.86
  -4  -4   0  119.03   10.61
   4  -4   0   95.83    8.26
   4  -4   0   86.49    9.66
  -4  -4  -2  179.77   14.20
   4  -4   2  174.69   13.74
  -4  -4  -2  192.14   15.02
   4  -4   2  201.79   13.59
  -4  -4  -4  445.87   25.90
  -4  -4  -4  422.81   24.40
   4  -4   4  371.12   22.92
  -4  -4  -4  392.88   18.19
   4  -4   4  416.50   22.41
  -4  -4  -6  344.42   22.95
   4  -4   6  339.91   19.06
  -4  -4  -6  345.76   16.75
   4  -4   6  312.75   20.07
  -4  -4  -6  370.28   21.99
  -4  -4  -8   13.38    5.11
   4  -4   8   10.81    4.75
  -4  -4  -8   20.47    5.98
  -4  -4  -8   14.73    3.26
   4  -4  10   49.54    6.47
  -4  -4 -10   55.41    7.59
  -4  -4 -10   48.93    5.33
   4  -4  12   60.17    6.84
  -4  -4 -12   49.63    6.31
  -4  -4 -14   16.20    6.53
  -4  -4 -14    8.67    4.14
  -4  -4 -16   15.51    7.46
  -4  -4 -16   14.96    5.15
  -4  -4 -18   32.64    8.49
  -4  -4 -20   -5.15    6.16
  -4  -4 -22    5.41    6.47
  -4  -4 -24   -1.89    7.29
  -4  -3  31   30.10    8.44
   4  -3 -31   29.95    9.02
  -4  -3  29   11.71    6.37
   4  -3 -29    5.05    6.49
  -4  -3  27    9.39    6.04
   4  -3 -27    7.18    6.25
   4  -3 -27    3.19    5.73
  -4  -3  25   24.45    6.53
   4  -3 -25   23.38    7.32
   4  -3 -25   30.26    8.23
  -4  -3  23   53.03    8.08
   4  -3 -23   41.27    8.76
   4  -3 -23   49.93    8.95
   4  -3 -21  140.20   13.76
  -4  -3  21  169.49   13.17
   4  -3 -21  152.56   14.54
  -4  -3  19  219.47   14.51
   4  -3 -19  194.34   16.05
   4  -3 -17   10.27    5.35
  -4  -3  17   21.68    5.02
   4  -3 -15   42.34    7.76
   4  -3 -15   39.83    5.87
   4  -3 -13   38.74    6.88
   4  -3 -13   47.38    3.82
   4  -3 -13   53.50    6.21
  -4  -3  13   52.03    5.60
   4  -3 -13   66.00    7.53
   4  -3 -13   52.54    7.72
   4  -3 -13   46.14    5.82
  -4  -3  11   16.16    3.09
   4  -3 -11   13.26    4.29
   4  -3 -11    9.54    1.83
   4  -3 -11   11.39    4.65
   4  -3 -11   12.15    3.44
   4  -3 -11   17.68    4.02
  -4  -3   9   16.54    3.03
   4  -3  -9   14.11    4.78
   4  -3  -9   12.42    3.13
   4  -3  -9   10.78    3.35
   4  -3  -9    8.27    3.43
   4  -3  -7  276.32   15.76
   4  -3  -7  289.37   15.08
  -4  -3   7  282.82   17.83
   4  -3  -7  244.13   17.06
   4  -3  -7  267.06   17.58
   4  -3  -7  232.58   15.98
  -4  -3   7  275.59   13.88
  -4  -3   5  291.56   13.69
   4  -3  -5  268.58   17.63
   4  -3  -5  283.18   16.00
   4  -3  -5  273.19   14.99
   4  -3  -5  278.50   16.23
   4  -3  -5  256.62   17.02
  -4  -3   5  257.92   17.25
   4  -3  -3   36.25    5.79
   4  -3  -3   40.77    5.03
  -4  -3   3   23.40    4.99
   4  -3  -3   40.26    4.73
   4  -3  -3   32.31    5.18
  -4  -3   3   40.46    2.96
   4  -3  -3   37.64    4.23
  -4  -3   1   69.97    4.31
   4  -3  -1   77.05    5.99
   4  -3  -1   61.77    6.79
   4  -3  -1   74.43    7.63
  -4  -3   1   69.20    4.37
   4  -3  -1   66.44    5.95
  -4  -3   1   74.53    7.74
  -4  -3  -1  572.62   30.10
   4  -3   1  563.38   28.72
   4  -3   1  562.47   29.69
   4  -3   1  530.09   27.08
  -4  -3  -1  612.19   31.25
  -4  -3  -1  576.45   25.99
  -4  -3  -1  564.01   25.86
   4  -3   1  594.10   27.77
   4  -3   3  179.75   12.47
   4  -3   3  170.82   11.34
  -4  -3  -3  193.78   10.07
  -4  -3  -3  187.68   13.28
  -4  -3  -3  180.69    9.86
   4  -3   5  102.27    8.64
   4  -3   5  109.32    7.81
   4  -3   5  107.88    8.20
  -4  -3  -5  108.14    9.68
  -4  -3  -5   99.87    7.07
  -4  -3  -5  123.22    7.44
  -4  -3  -7   42.80    4.59
   4  -3   7   42.00    5.42
  -4  -3  -7   46.94    3.44
   4  -3   7   40.38    4.12
   4  -3   7   33.53    5.13
  -4  -3  -7   48.62    4.80
  -4  -3  -9   27.13    4.25
  -4  -3  -9   29.57    6.14
  -4  -3  -9   28.02    3.30
   4  -3   9   28.72    4.34
  -4  -3  -9   35.48    4.59
   4  -3   9   30.21    4.90
   4  -3  11   28.84    4.45
  -4  -3 -11   32.17    3.93
  -4  -3 -11   21.36    6.32
  -4  -3 -11   33.88    5.08
  -4  -3 -11   22.11    4.56
   4  -3  13   62.20    5.85
  -4  -3 -13   66.05    6.13
  -4  -3 -13   77.86    9.49
  -4  -3 -13   70.13    7.45
  -4  -3 -13   74.76    7.66
  -4  -3 -13   81.58    9.86
  -4  -3 -15  178.06   15.01
   4  -3  15  149.74    9.60
  -4  -3 -15  150.68   12.04
  -4  -3 -15  190.77   15.05
  -4  -3 -17   24.56    7.36
  -4  -3 -17    1.26    4.97
  -4  -3 -19   30.50    8.04
  -4  -3 -19   32.85    7.91
  -4  -3 -21    9.21    6.70
  -4  -3 -21   15.09    6.79
  -4  -3 -23    8.10    6.26
  -4  -3 -23   10.00    6.34
  -4  -3 -25   -3.42    7.03
  -4  -3 -25    5.93    6.34
  -4  -3 -27    1.80    6.63
  -4  -2  32   25.27    8.02
   4  -2 -32   21.79    8.83
  -4  -2  30   15.55    6.81
   4  -2 -30   22.13    7.71
  -4  -2  28   27.16    7.63
   4  -2 -28   28.74    5.87
   4  -2 -28   33.72    7.14
   4  -2 -28   31.78    7.89
  -4  -2  26   14.38    6.10
   4  -2 -26   10.26    4.15
   4  -2 -26    2.23    4.69
   4  -2 -26   16.85    6.41
  -4  -2  24    1.19    4.58
   4  -2 -24    2.43    4.59
   4  -2 -24    1.06    4.36
   4  -2 -24    0.65    3.11
   4  -2 -22  166.85   14.17
   4  -2 -22  163.48   13.58
   4  -2 -22  177.87   11.39
  -4  -2  22  164.25   13.75
   4  -2 -20    4.08    4.36
   4  -2 -20    2.12    3.98
   4  -2 -20    1.46    2.37
  -4  -2  20    1.93    3.63
   4  -2 -20    0.97    4.56
   4  -2 -18   17.52    4.94
   4  -2 -18   32.49    3.88
   4  -2 -18   32.31    6.19
  -4  -2  18   29.93    5.62
   4  -2 -18   27.32    5.68
   4  -2 -16   -0.83    3.54
   4  -2 -16    2.03    1.86
   4  -2 -16   -1.72    3.67
   4  -2 -16    4.18    3.34
   4  -2 -16    2.88    3.24
  -4  -2  16   -1.50    3.09
   4  -2 -16    0.91    3.65
   4  -2 -14  284.03   14.69
   4  -2 -14  304.19   18.21
   4  -2 -14  319.50   17.63
  -4  -2  14  318.57   17.77
   4  -2 -14  289.46   17.20
   4  -2 -14  304.10   18.64
  -4  -2  12   41.09    3.93
   4  -2 -12   45.99    5.25
   4  -2 -12   48.66    5.74
   4  -2 -12   43.67    5.18
  -4  -2  12   43.41    4.93
   4  -2 -12   38.83    5.93
   4  -2 -10   40.37    4.62
   4  -2 -10   33.84    4.45
  -4  -2  10   30.52    4.22
  -4  -2  10   38.50    3.85
   4  -2 -10   33.83    4.69
   4  -2 -10   47.97    6.06
   4  -2 -10   37.52    5.28
  -4  -2   8    6.25    2.72
   4  -2  -8    7.22    2.90
   4  -2  -8    9.51    3.04
  -4  -2   8    9.74    2.54
   4  -2  -8    3.20    2.30
   4  -2  -8    3.16    3.13
   4  -2  -6  247.43   13.08
   4  -2  -6  196.55   13.04
   4  -2  -6  209.59   12.19
  -4  -2   6  209.45   12.14
  -4  -2   6  220.35   11.69
   4  -2  -6  211.28   12.16
   4  -2  -4  996.41   45.35
   4  -2  -4  968.96   46.39
   4  -2  -4  932.66   45.61
   4  -2  -4  981.30   44.80
  -4  -2   4  995.84   43.89
   4  -2  -2   49.51    4.67
   4  -2  -2   50.80    5.17
  -4  -2   2   48.09    5.71
   4  -2  -2   54.43    5.22
  -4  -2   2   51.72    4.02
   4  -2  -2   53.68    5.81
   4  -2  -2   59.85    4.59
  -4  -2   0  416.80   20.74
   4  -2   0  355.66   18.83
   4  -2   0  333.36   17.50
   4  -2   0  398.45   19.08
  -4  -2   0  394.80   18.01
   4  -2   0  362.79   17.60
   4  -2   2   26.63    3.31
  -4  -2  -2   38.71    3.67
  -4  -2  -2   36.57    2.27
  -4  -2  -2   39.26    3.69
  -4  -2  -2   32.24    4.64
   4  -2   2   34.24    3.80
   4  -2   2   37.95    2.76
   4  -2   2   37.60    4.38
   4  -2   4 1374.29   59.98
  -4  -2  -4 1374.36   63.25
   4  -2   4 1354.45   60.71
  -4  -2  -4 1340.48   60.74
   4  -2   4 1379.24   61.46
  -4  -2  -4 1315.39   60.61
   4  -2   6  781.04   35.84
  -4  -2  -6  841.06   40.07
   4  -2   6  850.85   37.90
  -4  -2  -6  790.73   37.73
  -4  -2  -6  792.55   37.66
   4  -2   8   93.08    5.01
  -4  -2  -8  108.15    9.36
  -4  -2  -8   98.92    7.79
   4  -2   8  102.82    7.80
  -4  -2  -8  119.17    8.14
  -4  -2 -10  620.58   33.81
  -4  -2 -10  609.93   32.14
   4  -2  10  675.80   32.10
  -4  -2 -10  661.85   32.14
  -4  -2 -12  171.24   13.53
   4  -2  12  183.37   12.22
  -4  -2 -12  183.96   13.59
  -4  -2 -12  177.40   12.34
  -4  -2 -14   55.35    7.73
  -4  -2 -14   48.57    6.62
  -4  -2 -14   67.80    7.84
  -4  -2 -16  114.06   11.56
  -4  -2 -16  119.29   11.17
  -4  -2 -16  136.29   10.14
  -4  -2 -18  265.78   18.72
  -4  -2 -18  254.81   17.89
  -4  -2 -20   59.37    8.29
  -4  -2 -20   53.23    8.49
  -4  -2 -22   44.46    7.86
  -4  -2 -22   63.63    9.32
  -4  -2 -24   40.68    7.81
  -4  -2 -24   31.10    7.98
  -4  -2 -24   21.35    6.74
  -4  -2 -26   58.09    9.27
  -4  -2 -26   43.68    8.85
  -4  -2 -26   52.45    8.75
  -4  -2 -28   11.21    6.60
  -4  -2 -28   12.38    6.42
   4  -1 -33   43.43    8.91
   4  -1 -33   56.81    8.52
  -4  -1  33   51.41   10.32
   4  -1 -31   25.54    7.07
   4  -1 -31   33.73    6.73
  -4  -1  31   27.90    8.52
   4  -1 -29   40.91    8.04
   4  -1 -29   40.12    6.87
   4  -1 -29   33.10    8.13
  -4  -1  29   54.42    9.46
   4  -1 -27   50.91    9.03
   4  -1 -27   57.32    8.64
   4  -1 -27   65.05    7.66
  -4  -1  27   80.40   10.60
   4  -1 -27   64.61    8.20
   4  -1 -25   96.95   10.91
   4  -1 -25   85.49    8.26
   4  -1 -25   73.37    9.45
  -4  -1  25   83.54   10.47
   4  -1 -25   74.85    8.41
   4  -1 -23  360.27   22.32
   4  -1 -23  342.50   22.41
  -4  -1  23  410.04   24.03
   4  -1 -23  342.75   20.85
   4  -1 -23  366.58   20.32
  -4  -1  21  138.49   12.16
   4  -1 -21  136.29    9.76
   4  -1 -21  133.66   11.44
   4  -1 -21  128.24   10.47
  -4  -1  19   59.13    7.55
  -4  -1  19   57.40    7.20
   4  -1 -19   71.71    6.14
   4  -1 -19   53.08    6.68
  -4  -1  17  120.68    9.26
   4  -1 -17  104.73    8.65
  -4  -1  17   99.81    9.40
   4  -1 -17   98.21    8.90
   4  -1 -17  111.76    9.12
   4  -1 -17   93.15    7.22
   4  -1 -15  578.90   28.71
   4  -1 -15  506.14   27.66
   4  -1 -15  544.18   28.01
   4  -1 -15  529.31   28.11
  -4  -1  15  598.71   29.21
   4  -1 -15  536.17   26.02
   4  -1 -13  975.50   43.03
   4  -1 -13  986.40   40.45
   4  -1 -13  876.33   42.24
  -4  -1  13  980.47   43.34
   4  -1 -13  886.07   42.48
   4  -1 -11  131.41    9.28
   4  -1 -11  135.33    9.28
   4  -1 -11  128.97    9.21
   4  -1 -11  126.31    7.28
   4  -1 -11  155.66    9.86
  -4  -1  11  124.97    9.24
  -4  -1   9  939.76   44.42
   4  -1  -9 1017.44   44.76
   4  -1  -9  943.77   42.08
   4  -1  -9 1030.68   44.70
  -4  -1   9  917.00   43.98
  -4  -1   7  940.47   41.30
   4  -1  -7  944.32   41.95
  -4  -1   7  959.20   42.52
  -4  -1   7  959.92   41.83
   4  -1  -7  903.75   39.32
   4  -1  -7  848.63   39.41
   4  -1  -7  975.47   42.12
  -4  -1   5   52.01    4.54
  -4  -1   5   59.02    5.30
  -4  -1   5   58.01    4.29
   4  -1  -5   56.17    5.00
  -4  -1   3 1270.94   55.13
   4  -1  -3 1261.32   55.75
  -4  -1   3 1284.92   55.32
   4  -1  -3 1223.84   53.47
  -4  -1   3 1227.24   56.25
  -4  -1   3 1233.84   54.36
   4  -1  -1 2638.97  114.68
  -4  -1   1 2669.69  116.11
  -4  -1   1 2734.32  116.12
   4  -1  -1 2644.03  116.50
  -4  -1   1 2690.82  114.97
  -4  -1  -1 1708.13   75.85
   4  -1   1 1713.64   76.27
   4  -1   1 1744.95   74.80
  -4  -1  -1 1708.14   74.74
  -4  -1  -3 1486.38   66.43
   4  -1   3 1498.88   66.75
   4  -1   3 1489.03   65.44
  -4  -1  -3 1432.42   66.20
  -4  -1  -3 1548.49   67.16
  -4  -1  -5 2291.90   99.94
   4  -1   5 2235.04   99.18
  -4  -1  -5 2291.75  100.18
  -4  -1  -5 2246.49  100.25
  -4  -1  -5 2301.33  100.67
  -4  -1  -7  263.92   15.40
  -4  -1  -7  265.84   14.78
  -4  -1  -7  236.60   15.00
   4  -1   7  280.36   12.76
   4  -1   7  273.36   14.55
  -4  -1  -7  268.29   15.32
  -4  -1  -9 1872.92   86.63
  -4  -1  -9 1946.88   87.11
  -4  -1  -9 1942.07   86.72
   4  -1   9 1950.12   83.83
   4  -1   9 1972.11   85.93
  -4  -1  -9 1861.39   86.80
  -4  -1 -11  728.57   35.39
  -4  -1 -11  717.49   35.52
  -4  -1 -11  728.93   35.30
   4  -1  11  673.87   34.19
  -4  -1 -13   85.26    8.28
  -4  -1 -13   80.90    8.20
   4  -1  13  106.29    8.19
  -4  -1 -13   92.72    8.23
  -4  -1 -15   66.35    7.30
  -4  -1 -15   69.38    7.86
  -4  -1 -15   74.42    7.77
  -4  -1 -17   94.37    9.32
  -4  -1 -17   92.94    9.13
  -4  -1 -17   99.15    8.83
  -4  -1 -19  433.73   25.83
  -4  -1 -19  430.28   25.42
  -4  -1 -19  470.95   24.96
  -4  -1 -21   61.07    8.66
  -4  -1 -21   88.03    8.72
  -4  -1 -21   73.16    8.93
  -4  -1 -23    6.56    5.24
  -4  -1 -23    5.81    4.87
  -4  -1 -25   39.16    7.36
  -4  -1 -25   26.32    6.49
  -4  -1 -27   23.12    6.80
  -4  -1 -27   12.12    6.21
  -4  -1 -29   -1.39    5.72
  -4  -1 -29   17.27    7.10
  -4  -1 -31   10.50    6.77
  -4  -1 -31    9.19    7.14
   4   0 -34   17.00    7.63
  -4   0  34    1.85    6.29
   4   0 -34    2.48    5.10
   4   0 -32   -1.44    5.92
  -4   0  32    1.72    5.83
   4   0 -32    2.30    4.82
   4   0 -32   -1.12    4.76
  -4   0  30    1.59    5.39
   4   0 -30    1.33    5.58
   4   0 -30   -1.05    4.42
   4   0 -30    3.14    4.48
   4   0 -28   13.50    5.01
   4   0 -28   17.58    5.26
   4   0 -28   19.57    6.48
  -4   0  28   26.32    8.01
   4   0 -26  498.33   27.55
  -4   0  26  527.05   30.80
   4   0 -26  477.15   24.83
   4   0 -26  482.79   28.57
   4   0 -26  471.79   27.00
  -4   0  24  567.60   34.33
   4   0 -24  612.46   30.03
   4   0 -24  662.69   33.85
   4   0 -24  588.36   31.72
  -4   0  22  562.99   32.63
   4   0 -22  614.33   30.43
   4   0 -22  568.25   28.71
   4   0 -22  583.86   31.55
   4   0 -20   -0.82    3.46
  -4   0  20    0.99    3.65
  -4   0  20    0.66    3.08
   4   0 -20    0.50    2.68
   4   0 -20    1.29    3.19
   4   0 -18   33.21    5.28
  -4   0  18   20.39    5.01
   4   0 -18   32.20    4.55
   4   0 -18   31.82    4.14
  -4   0  18   37.78    5.01
  -4   0  16   93.86    8.93
   4   0 -16   89.65    7.12
   4   0 -16  101.76    8.42
   4   0 -16  104.50    7.81
  -4   0  16  120.42    8.27
  -4   0  14  409.34   21.68
   4   0 -14  428.46   21.61
   4   0 -14  446.67   22.63
  -4   0  14  408.81   22.93
  -4   0  14  441.94   23.40
   4   0 -12  387.54   20.52
  -4   0  12  409.52   20.72
  -4   0  12  396.94   21.99
   4   0 -12  473.26   21.94
  -4   0  12  417.90   21.89
   4   0 -10  347.01   18.09
   4   0 -10  381.08   18.46
  -4   0  10  379.24   19.18
   4   0 -10  369.89   18.90
  -4   0  10  344.47   19.23
   4   0  -8  272.81   13.49
  -4   0   8  256.43   14.46
   4   0  -8  264.18   13.56
  -4   0   8  247.91   13.98
   4   0  -8  265.19   14.01
   4   0  -6  224.69   11.63
  -4   0   6  236.45   11.76
  -4   0   6  213.38   12.00
   4   0  -6  221.96   11.96
  -4   0   6  219.33   12.36
  -4   0   4 5695.63  240.90
  -4   0   4 5725.44  241.22
   4   0  -4 5666.18  241.16
  -4   0   4 5339.79  241.49
   4   0  -2 4491.76  189.41
  -4   0   2 4403.50  189.39
  -4   0   2 4295.62  189.76
  -4   0   0 3993.41  166.14
  -4   0   0 3823.72  166.45
   4   0   0 3752.14  165.69
   4   0   2  516.90   23.31
   4   0   2  573.90   23.84
  -4   0  -4  442.92   23.40
  -4   0  -4  463.84   22.26
   4   0   4  452.74   22.11
   4   0   4  510.70   22.88
  -4   0  -4  516.20   23.25
  -4   0  -6  404.95   20.33
   4   0   6  439.50   20.21
  -4   0  -6  348.39   20.53
  -4   0  -6  390.75   19.28
  -4   0  -6  410.65   20.91
  -4   0  -6  406.93   19.53
   4   0   8  292.19   15.20
  -4   0  -8  282.62   15.44
  -4   0  -8  261.75   14.53
   4   0   8  287.64   14.39
  -4   0  -8  281.84   16.08
  -4   0  -8  270.22   16.00
  -4   0  -8  272.37   14.25
  -4   0 -10    0.64    2.74
   4   0  10   -0.48    2.18
  -4   0 -10    0.36    1.97
   4   0  10   -4.26    2.32
  -4   0 -10    1.29    2.03
  -4   0 -10    2.00    2.84
   4   0  12   78.43    5.83
  -4   0 -12   74.25    6.35
  -4   0 -12   56.83    6.69
   4   0  12   94.76    6.70
  -4   0 -12   76.72    5.87
  -4   0 -14   34.38    4.84
   4   0  14   33.41    4.52
  -4   0 -14   31.99    5.40
   4   0  14   30.90    3.71
   4   0  16 1043.42   47.20
  -4   0 -16  990.38   49.14
   4   0  16 1075.50   48.78
  -4   0 -18  213.60   14.62
   4   0  18  197.05   12.95
  -4   0 -18  220.51   14.05
   4   0  18  200.65   12.93
  -4   0 -20    8.25    4.22
  -4   0 -20   12.39    4.47
   4   0  20   10.15    3.79
  -4   0 -22  212.86   15.10
  -4   0 -22  213.12   15.64
  -4   0 -24    2.20    4.33
  -4   0 -24    3.02    4.83
  -4   0 -26    2.39    5.38
  -4   0 -26    1.10    4.44
  -4   0 -28    2.59    5.33
  -4   0 -28    6.00    5.40
  -4   0 -30    9.80    5.99
   4   1 -33   51.87    9.40
  -4   1  33   57.36   11.34
   4   1 -33   47.22    8.61
   4   1 -31   23.33    7.52
  -4   1  31   29.94    8.81
   4   1 -31   17.85    6.41
  -4   1  29   59.82    9.94
   4   1 -29   52.46    8.72
   4   1 -29   47.76    7.96
  -4   1  27   57.87    9.69
   4   1 -27   64.27    8.90
   4   1 -27   73.02    8.86
  -4   1  25   94.20   10.84
   4   1 -25   95.50    9.86
   4   1 -25   85.48    9.33
  -4   1  23  362.42   23.01
   4   1 -23  366.12   21.14
   4   1 -23  323.81   16.48
  -4   1  23  368.51   19.96
   4   1 -21  138.35   11.23
  -4   1  21  137.61   10.28
  -4   1  21  133.63   12.32
   4   1 -21  150.64    8.40
   4   1 -19   57.97    6.60
  -4   1  19   64.51    6.01
   4   1 -19   58.71    4.71
  -4   1  19   69.64    8.04
  -4   1  17  104.22    7.50
   4   1 -17   88.96    8.16
   4   1 -17   97.45    8.61
  -4   1  17   95.94    9.08
   4   1 -17  112.88    8.90
  -4   1  17  114.24    9.58
  -4   1  15  566.14   30.13
   4   1 -15  617.75   29.47
  -4   1  15  563.93   27.29
   4   1 -15  583.25   29.20
   4   1 -15  569.01   28.93
  -4   1  15  535.68   29.49
   4   1 -13  976.19   45.62
  -4   1  13  951.74   46.41
   4   1 -13  960.71   46.00
   4   1 -13  992.75   45.76
  -4   1  13  959.55   43.70
   4   1 -13 1033.70   45.59
  -4   1  13  911.09   45.95
   4   1 -11  142.92    9.02
  -4   1  11  133.17    9.57
   4   1 -11  136.92    9.08
   4   1 -11  133.69    9.36
  -4   1  11  126.54    7.44
   4   1 -11  125.53    9.13
   4   1  -9  970.91   44.57
   4   1  -9  979.20   45.45
   4   1  -9  926.10   45.53
  -4   1   9 1012.93   45.82
   4   1  -9 1009.75   45.05
   4   1  -7  966.03   43.08
   4   1  -7  945.56   43.49
   4   1  -7  986.86   44.38
  -4   1   7  925.67   44.03
   4   1  -5   60.52    5.29
   4   1  -5   57.27    4.11
  -4   1   5   55.11    4.98
   4   1  -5   54.51    4.63
  -4   1   3 1186.26   56.58
   4   1  -3 1296.75   56.24
   4   1  -3 1269.36   55.32
   4   1  -3 1300.29   57.12
   4   1  -1 2761.65  113.82
  -4   1   1 2537.43  114.24
   4   1  -1 2604.27  112.67
   4   1  -1 2776.64  114.78
  -4   1   1 2531.65  112.41
   4   1   1 1688.34   75.10
  -4   1  -1 1730.53   75.60
   4   1   1 1728.64   75.90
  -4   1  -1 1683.24   74.11
   4   1   3 1494.39   68.49
  -4   1  -3 1486.14   68.91
  -4   1  -3 1607.40   67.80
   4   1   3 1543.46   69.11
   4   1   5 2323.40  101.06
  -4   1  -5 2279.27  101.14
   4   1   5 2292.53  100.24
   4   1   5 2314.09  100.90
  -4   1  -5 2226.29   99.84
  -4   1  -7  243.79   14.96
   4   1   7  257.55   14.65
   4   1   7  261.77   14.84
  -4   1  -7  276.92   15.44
   4   1   7  254.43   14.11
  -4   1  -7  250.15   11.92
  -4   1  -7  278.12   14.36
  -4   1  -9 1900.02   83.19
   4   1   9 1881.66   83.17
   4   1   9 1948.00   83.59
  -4   1  -9 1849.47   84.35
   4   1   9 1878.88   82.83
  -4   1  -9 1924.80   84.30
  -4   1  -9 1781.82   80.72
  -4   1 -11  699.21   34.42
   4   1  11  731.28   34.47
  -4   1 -11  675.95   32.28
   4   1  11  714.83   34.46
  -4   1 -11  715.94   35.47
   4   1  11  729.91   33.96
  -4   1 -11  703.56   35.68
  -4   1 -13   91.84    6.02
   4   1  13  102.46    7.56
  -4   1 -13   77.95    8.18
   4   1  13   86.86    7.65
   4   1  13  104.11    8.09
  -4   1 -13  105.01    8.42
  -4   1 -13   93.21    8.78
  -4   1 -15   63.05    7.02
  -4   1 -15   62.50    4.99
   4   1  15   76.41    7.18
   4   1  15   57.39    6.81
   4   1  15   76.65    8.13
   4   1  15   88.60    7.96
   4   1  15   72.96    6.36
  -4   1 -17   87.27    8.50
   4   1  17   78.26    8.88
   4   1  17   83.84    6.99
   4   1  17   75.78    7.35
   4   1  17   89.24    8.64
   4   1  19  463.67   23.85
   4   1  19  448.72   26.90
  -4   1 -19  410.16   24.92
   4   1  19  431.89   24.28
   4   1  19  436.34   23.05
   4   1  21   75.02    8.26
   4   1  21   89.23   10.43
   4   1  23    5.50    5.55
   4   1  25   41.92    8.62
  -4   1 -25   23.78    5.65
   4   1  27   19.47    7.59
   4   1  29    3.50    5.75
  -4   1 -29    2.73    5.83
  -4   1 -31   11.72    7.04
   4   2 -32   14.07    6.01
  -4   2  32   25.89    8.31
   4   2 -32   23.02    7.35
   4   2 -30   29.38    7.46
  -4   2  30   30.42    8.52
   4   2 -30   27.97    7.04
  -4   2  28   19.20    6.55
   4   2 -28   36.05    7.30
   4   2 -28   36.99    7.19
   4   2 -26   10.04    5.04
  -4   2  26    9.51    5.71
   4   2 -24    2.08    4.11
  -4   2  24    3.72    4.79
  -4   2  22  162.58   12.57
   4   2 -22  181.31   12.18
   4   2 -20   -1.83    3.97
  -4   2  20    1.45    2.95
  -4   2  20    4.08    4.36
  -4   2  18   22.03    5.25
   4   2 -18   29.33    5.14
  -4   2  18   31.10    3.88
   4   2 -18   35.99    5.84
  -4   2  18   20.03    5.26
   4   2 -18   24.02    4.96
   4   2 -16    1.30    3.06
  -4   2  16    0.82    2.69
   4   2 -16   -1.60    3.21
  -4   2  16    0.67    1.91
  -4   2  16    0.81    3.07
   4   2 -16   -1.29    2.99
   4   2 -14  317.74   17.33
  -4   2  14  322.40   18.56
   4   2 -14  333.19   18.94
   4   2 -14  316.27   17.36
  -4   2  14  301.93   18.26
   4   2 -14  293.58   18.14
  -4   2  14  289.66   15.00
   4   2 -12   50.22    4.94
  -4   2  12   35.10    5.10
   4   2 -12   50.86    5.86
   4   2 -12   50.74    6.19
  -4   2  12   48.34    5.64
   4   2 -12   36.09    4.60
  -4   2  12   37.80    3.09
   4   2 -10   24.95    4.55
  -4   2  10   34.22    4.41
   4   2 -10   34.01    4.01
  -4   2  10   39.42    5.00
   4   2 -10   43.85    4.31
  -4   2  10   35.79    2.40
  -4   2   8    8.54    2.94
   4   2  -8    9.45    2.49
   4   2  -8   10.01    2.37
  -4   2   8    7.03    2.77
  -4   2   6  231.11   13.01
  -4   2   6  225.92   13.32
   4   2  -6  216.71   11.28
   4   2  -6  233.95   12.02
   4   2  -4 1015.02   44.32
  -4   2   4 1002.85   47.03
   4   2  -4 1028.92   45.42
  -4   2   4  961.38   46.36
   4   2  -4 1061.95   46.50
  -4   2   2   60.26    5.63
  -4   2   2   56.64    3.46
  -4   2   2   59.94    5.21
   4   2  -2   58.41    4.43
   4   2  -2   57.62    5.21
  -4   2   2   58.70    3.77
  -4   2   0  381.90   18.81
   4   2   0  372.17   17.81
  -4   2   0  348.89   17.10
  -4   2   0  346.78   19.20
   4   2   0  384.63   19.39
  -4   2  -2   38.31    3.53
  -4   2  -2   37.18    4.86
   4   2   2   31.91    5.23
   4   2   2   40.01    5.07
  -4   2  -2   29.67    3.94
   4   2   4 1030.48   55.99
  -4   2  -4 1327.79   55.87
   4   2   4 1053.93   56.03
  -4   2  -4 1362.52   54.67
  -4   2  -6  773.66   35.16
  -4   2  -6  789.63   35.29
   4   2   6  881.92   36.07
   4   2   6  890.05   35.76
  -4   2  -6  828.42   34.40
   4   2   8  107.78    8.95
   4   2   8   99.25    8.18
  -4   2  -8  104.68    7.79
   4   2   8  105.40    8.36
   4   2   8   90.03    8.63
  -4   2  -8  108.12    8.63
  -4   2  -8  101.43    8.42
   4   2  10  723.85   34.53
   4   2  10  647.64   33.57
  -4   2 -10  674.90   32.40
   4   2  10  644.27   32.43
   4   2  10  589.86   32.51
  -4   2 -10  666.17   33.47
  -4   2 -10  651.78   33.06
   4   2  12  202.83   14.08
   4   2  12  166.82   11.92
  -4   2 -12  185.16   12.33
   4   2  12  185.35   13.28
  -4   2 -12  165.37   12.63
   4   2  12  194.72   12.64
  -4   2 -12  176.11   12.65
   4   2  14   54.14    6.42
  -4   2 -14   57.48    7.40
   4   2  14   54.33    7.17
   4   2  14   54.14    7.51
  -4   2 -14   49.77    6.46
   4   2  16  118.02    9.86
  -4   2 -16  114.78    6.82
  -4   2 -16  128.79   10.64
   4   2  16  150.35   11.77
  -4   2 -16  132.42   11.55
   4   2  18  229.81   15.91
  -4   2 -18  251.19   18.04
  -4   2 -18  258.22   17.13
   4   2  18  291.95   18.50
  -4   2 -20   51.67    8.29
   4   2  20   57.75    8.15
  -4   2 -20   60.56    8.10
   4   2  20   65.52    7.56
  -4   2 -22   53.73    8.84
   4   2  22   47.86    8.47
   4   2  22   36.87    6.21
  -4   2 -22   57.28    8.14
   4   2  24   26.83    7.29
  -4   2 -24   24.68    6.73
   4   2  24   11.06    4.20
  -4   2 -26   49.14    9.34
   4   2  26   53.63    9.90
   4   2  26   64.41    7.89
  -4   2 -26   59.81    9.44
  -4   2 -28   26.42    8.40
  -4   2 -28    8.23    6.00
   4   2  28   18.21    7.23
   4   3 -31   21.73    7.51
   4   3 -31   27.27    7.23
  -4   3  31   21.53    7.89
   4   3 -29   17.86    6.70
  -4   3  29    6.15    5.81
  -4   3  27    2.83    5.22
   4   3 -27   14.25    5.65
  -4   3  25   18.25    6.14
   4   3 -25   29.47    7.06
  -4   3  23   51.25    8.25
   4   3 -23   51.19    8.24
  -4   3  21  141.98   13.02
   4   3 -21  169.65   13.87
  -4   3  19  199.05   15.05
  -4   3  19  210.82   15.38
  -4   3  17   12.80    2.69
   4   3 -17   18.91    4.19
  -4   3  17   15.91    4.75
  -4   3  17   12.80    4.55
   4   3 -17   14.61    4.17
   4   3 -17   12.89    3.06
  -4   3  15   61.81    4.25
   4   3 -15   32.82    4.84
  -4   3  15   63.12    7.06
  -4   3  15   55.59    6.80
   4   3 -15   49.24    5.71
   4   3 -15   39.29    4.79
  -4   3  13   51.47    3.62
  -4   3  13   45.76    6.04
   4   3 -13   46.00    5.10
  -4   3  13   51.31    6.36
   4   3 -13   50.34    5.71
   4   3 -13   57.22    5.61
  -4   3  11   12.84    1.70
  -4   3  11   11.84    3.71
   4   3 -11   14.14    3.24
  -4   3  11   14.43    3.55
   4   3 -11   13.84    2.88
   4   3 -11   11.73    4.34
   4   3 -11   16.43    3.91
   4   3  -9   15.49    4.45
   4   3  -9   12.10    2.54
  -4   3   9   16.79    3.61
  -4   3   9   12.15    3.56
  -4   3   9   10.97    1.39
  -4   3   9   20.72    4.13
   4   3  -9   12.73    2.48
   4   3  -9   18.71    2.96
   4   3  -9   17.78    3.94
   4   3  -9   25.48    4.80
   4   3  -7  300.92   17.12
   4   3  -7  267.89   13.09
  -4   3   7  250.64   11.84
   4   3  -7  272.77   16.19
   4   3  -7  298.49   14.99
  -4   3   7  276.39   14.88
  -4   3   7  229.58   11.70
  -4   3   7  266.96   14.81
  -4   3   7  250.22   15.22
   4   3  -7  268.41   12.84
   4   3  -7  245.50   16.20
   4   3  -7  308.12   16.44
   4   3  -5  268.96   13.41
  -4   3   5  248.10   12.86
   4   3  -5  291.18   15.86
  -4   3   5  266.07   15.09
   4   3  -5  320.12   17.21
  -4   3   5  296.34   15.17
   4   3  -5  282.24   12.75
  -4   3   5  289.06   16.24
   4   3  -5  291.72   17.23
   4   3  -5  286.80   17.30
   4   3  -5  269.11   17.09
  -4   3   3   39.15    4.50
   4   3  -3   41.68    5.72
  -4   3   3   29.04    3.57
  -4   3   3   43.26    5.10
   4   3  -3   32.38    4.69
  -4   3   3   36.11    3.26
   4   3  -3   31.96    5.29
  -4   3   3   31.74    2.99
   4   3  -3   41.16    6.11
   4   3  -3   39.60    2.98
   4   3  -3   42.76    5.92
  -4   3   1   77.00    5.97
   4   3  -1   65.29    7.41
  -4   3   1   66.57    4.96
   4   3  -1   75.42    7.68
  -4   3   1   73.00    5.08
  -4   3   1   63.63    6.49
   4   3  -1   78.49    7.11
  -4   3   1   69.02    5.23
   4   3  -1   77.44    8.23
   4   3   1  547.49   30.80
  -4   3  -1  597.23   26.48
  -4   3  -1  548.65   29.38
  -4   3  -1  590.80   28.11
   4   3   1  604.36   31.29
   4   3   1  551.19   29.87
  -4   3  -1  558.60   27.41
  -4   3  -1  599.72   28.37
   4   3   1  655.04   31.62
   4   3   3  212.53   14.19
   4   3   3  170.05   12.46
  -4   3  -3  180.69   10.80
  -4   3  -3  189.91   11.44
  -4   3  -3  187.87   12.39
  -4   3  -5   99.29    8.94
  -4   3  -5  108.95    8.33
  -4   3  -5  107.62    7.74
  -4   3  -5  110.79    8.17
   4   3   7   33.33    5.27
  -4   3  -7   44.99    4.89
  -4   3  -7   35.63    5.12
  -4   3  -7   37.83    3.30
  -4   3  -7   33.90    4.93
  -4   3  -9   38.66    4.94
   4   3   9   28.59    5.23
  -4   3  -9   21.36    4.36
  -4   3  -9   26.80    2.86
  -4   3  -9   38.38    5.16
  -4   3 -11   29.44    5.14
   4   3  11   29.85    5.77
  -4   3 -11   23.60    4.67
  -4   3 -11   25.95    2.94
  -4   3 -11   22.83    5.05
  -4   3 -13   76.23    7.81
  -4   3 -13   77.10    8.21
   4   3  13   75.62    8.57
  -4   3 -13   71.05    5.10
  -4   3 -13   65.92    7.90
   4   3  15  176.85   13.81
  -4   3 -15  179.03   13.26
  -4   3 -15  185.76   13.96
  -4   3 -17    7.38    4.51
   4   3  17    6.11    4.59
  -4   3 -17    4.70    3.95
  -4   3 -19   20.80    6.49
   4   3  19   19.92    5.78
  -4   3 -19   17.45    5.33
  -4   3 -21    2.52    4.87
   4   3  21    9.64    5.06
  -4   3 -21    4.46    4.94
  -4   3 -23    6.84    5.52
   4   3  23    4.36    4.49
  -4   3 -23    9.68    5.45
  -4   3 -25    4.43    5.56
   4   3  25   -1.10    4.71
  -4   3 -25   -1.31    5.48
  -4   3 -27   -7.93    7.14
  -4   3 -27   -5.60    5.99
   4   3  27    2.22    4.92
  -4   4  28    5.85    6.01
  -4   4  26    8.09    5.67
  -4   4  24    3.71    4.55
  -4   4  22   60.00    8.78
   4   4 -22   63.43    9.34
  -4   4  20    6.17    4.71
  -4   4  20    8.85    4.90
   4   4 -20    1.24    4.98
  -4   4  18   39.03    6.85
  -4   4  18   60.13    8.09
   4   4 -18   53.03    8.26
  -4   4  16   31.81    5.75
  -4   4  16   48.64    7.33
   4   4 -16   30.36    6.78
  -4   4  14    8.23    3.95
  -4   4  14    7.74    4.19
   4   4 -14    5.36    4.84
  -4   4  12   74.42    7.73
   4   4 -12   87.37    9.14
  -4   4  12   69.86    6.80
  -4   4  10   86.30    5.50
   4   4 -10   83.22    7.31
   4   4 -10   75.74    7.89
  -4   4  10  100.25    8.81
  -4   4  10   90.08    7.69
   4   4 -10  102.69    9.88
   4   4  -8   67.33    8.09
  -4   4   8   58.97    4.48
  -4   4   8   73.79    6.63
  -4   4   8   70.38    7.15
   4   4  -8   70.03    4.97
  -4   4   8   51.06    6.62
   4   4  -8   85.29    7.19
  -4   4   8   76.08    4.89
   4   4  -8   75.46    4.35
   4   4  -8   78.18    7.91
  -4   4   6   21.68    3.89
  -4   4   6   25.29    4.44
   4   4  -6   24.71    2.03
   4   4  -6   25.91    2.03
  -4   4   6   21.05    4.63
  -4   4   6   23.05    2.86
   4   4  -6   31.15    4.92
   4   4  -6   36.51    6.00
   4   4  -4  120.93    9.84
  -4   4   4  133.13    8.83
  -4   4   4  108.41    8.01
  -4   4   4  116.70    9.52
  -4   4   4  114.06    7.29
  -4   4   2   13.95    4.43
  -4   4   2   20.01    3.45
   4   4  -2   27.93    5.18
  -4   4   2   21.81    3.30
  -4   4   2   27.66    3.90
  -4   4   2   21.12    3.61
  -4   4   0  107.63    7.35
  -4   4   0  115.49    9.29
   4   4   0   90.82    9.33
  -4   4   0  110.92    7.58
  -4   4   0  114.60    7.74
  -4   4   0  102.94    7.94
  -4   4  -2  184.61   10.23
  -4   4  -2  188.29   13.03
  -4   4  -2  173.35   11.23
  -4   4  -2  187.70   11.48
   4   4   2  198.22   14.18
  -4   4  -2  192.87   11.30
  -4   4  -2  187.64   12.06
  -4   4  -4  399.10   20.16
  -4   4  -4  411.26   20.06
   4   4   4  373.73   22.54
  -4   4  -4  374.30   21.46
  -4   4  -4  392.42   17.55
  -4   4  -4  411.93   19.79
  -4   4  -6  312.56   19.61
  -4   4  -6  362.90   19.31
   4   4   6  372.71   22.00
  -4   4  -6  355.14   18.87
  -4   4  -6  346.46   20.50
  -4   4  -6  314.10   18.30
  -4   4  -8   22.66    4.20
  -4   4  -8   15.95    4.12
  -4   4  -8   21.06    5.36
  -4   4 -10   52.96    6.74
  -4   4 -10   44.15    6.89
  -4   4 -10   58.51    6.49
   4   4  10   59.65    8.09
  -4   4 -12   57.00    6.96
   4   4  12   70.12    8.77
  -4   4 -12   54.03    7.08
  -4   4 -14   20.40    5.23
   4   4  14   11.89    5.49
  -4   4 -14   16.64    5.20
  -4   4 -16   30.32    6.11
   4   4  16   33.15    7.38
  -4   4 -16   25.16    6.09
  -4   4 -18   49.41    7.89
   4   4  18   37.95    7.96
  -4   4 -18   53.26    8.24
  -4   4 -20   -1.16    4.45
   4   4  20    2.60    5.12
  -4   4 -20   -1.17    5.10
  -4   4 -22   12.61    5.88
   4   4  22    9.25    6.16
  -4   4 -22    6.30    5.50
  -4   4 -24   -1.37    5.62
  -4   4 -24   -1.35    5.56
   4   4  24    2.69    5.53
   4   5 -23    5.91    5.95
   4   5 -21    4.27    5.49
   4   5 -19    4.11    5.40
  -4   5  19   -2.22    4.65
   4   5 -17   40.75    7.96
  -4   5  17   22.68    5.82
   4   5 -15    5.06    5.10
  -4   5  15    1.92    4.26
   4   5 -13  180.89   14.86
  -4   5  13  157.97   12.97
   4   5 -11   89.11   10.11
  -4   5  11   62.88    8.05
   4   5 -11   78.94    7.66
   4   5  -9   77.53    9.28
  -4   5   9   61.14    7.94
   4   5  -9   63.31    7.32
   4   5  -7    5.55    4.47
   4   5  -7    3.46    3.55
  -4   5   7   -1.58    4.51
   4   5  -5   71.01    8.23
  -4   5   5   54.88    7.25
  -4   5   3  159.52   12.06
   4   5  -3  139.93   12.53
   4   5  -1  140.28   12.34
  -4   5   1  141.28    9.49
  -4   5   1  120.80   10.70
  -4   5  -1   21.24    5.19
  -4   5  -1   24.32    4.33
  -4   5  -3  199.18   14.29
   4   5   3  200.87   15.88
  -4   5  -3  192.87   12.77
  -4   5  -5   40.71    6.32
   4   5   5   27.80    6.84
  -4   5  -5   36.80    5.59
   4   5   7   10.08    5.78
  -4   5  -7    8.43    3.80
  -4   5  -7    9.26    4.71
   4   5   9   74.51   10.09
  -4   5  -9   68.88    7.84
  -4   5  -9   50.42    7.65
  -4   5 -11    0.92    3.69
  -4   5 -11    1.03    4.05
   4   5  13    9.77    5.62
  -4   5 -13    4.96    4.48
  -4   5 -13    4.36    4.58
   4   5  15   45.91    8.68
  -4   5 -15   42.90    7.37
  -4   5 -15   35.89    7.21
  -4   5 -17    6.93    5.45
   4   5  17    2.95    5.42
  -4   5 -19   -3.70    5.83
   4   5  19   -1.51    5.41
   4   6 -14   18.22    6.76
   4   6 -12    1.36    5.00
   4   6 -10    6.59    5.53
   4   6  -8   20.69    6.68
   4   6  -8   15.09    5.08
   4   6  -6   16.50    6.35
   4   6  -6   35.73    6.86
   4   6  -4    1.25    4.93
   4   6  -4    8.09    5.20
   4   6  -2   62.52    9.29
   4   6   0   56.64    9.18
   4   6   2   12.10    5.97
   4   6   4   11.17    6.09
   4   6   6   -4.35    5.33
   4   6   8    5.99    5.65
   4   6  10   -3.09    6.36
   5  -6 -13   -1.94    7.47
   5  -6 -13    7.19    7.53
   5  -6 -13   -1.49    6.01
   5  -6 -11    7.46    7.36
   5  -6 -11    6.85    6.61
   5  -6 -11    8.35    6.68
   5  -6  -9    6.52    6.84
   5  -6  -9   -1.79    7.22
   5  -6  -7    9.31    6.64
   5  -6  -7   15.58    8.55
   5  -6  -5    5.89    6.06
   5  -6  -5    5.01    6.58
   5  -6  -3   15.36    6.92
   5  -6  -3   16.07    7.62
  -5  -6   1   22.04    7.12
   5  -6  -1   19.57    7.42
   5  -6  -1   30.91    8.49
  -5  -6  -1   32.05    7.85
   5  -6   1   22.25    7.70
  -5  -6  -3   10.17    6.88
   5  -6   3   14.26    7.62
  -5  -6  -5   16.13    6.52
   5  -6   5   10.92    6.85
  -5  -6  -7   28.12    8.43
  -5  -6  -9  -22.48    6.68
  -5  -6  -9   -5.66    6.79
   5  -5 -22    7.67    7.56
   5  -5 -22    1.76    6.65
   5  -5 -20   27.60    8.99
   5  -5 -20   16.55    8.46
   5  -5 -20   18.18    7.37
   5  -5 -18   17.67    8.14
   5  -5 -18   28.04    9.16
   5  -5 -18   21.66    7.69
   5  -5 -16    5.00    6.28
   5  -5 -16    2.89    5.45
   5  -5 -14    9.50    6.90
   5  -5 -14   12.18    6.41
   5  -5 -12   20.54    7.41
   5  -5 -12   24.02    8.24
   5  -5 -12   21.59    6.75
   5  -5 -10    3.05    6.01
   5  -5 -10    5.69    6.71
   5  -5 -10    2.34    4.71
   5  -5  -8   14.66    7.28
   5  -5  -8   24.19    7.21
   5  -5  -8   22.47    6.10
   5  -5  -6   14.08    6.25
   5  -5  -6   10.74    4.77
   5  -5  -6   10.15    5.92
   5  -5  -4   32.49    7.11
   5  -5  -4   20.61    5.70
  -5  -5   4   23.22    6.87
   5  -5  -4   21.50    6.21
   5  -5  -2   16.87    6.24
   5  -5  -2    6.47    3.90
  -5  -5   2    6.35    5.34
   5  -5  -2   13.47    5.32
  -5  -5   0   82.03   10.16
   5  -5   0   62.55    8.70
   5  -5   0   78.39   10.39
  -5  -5  -2   99.96   11.02
   5  -5   2   72.30    9.22
   5  -5   2   79.86   10.54
  -5  -5  -4    3.82    4.91
   5  -5   4    1.74    4.48
   5  -5   4   -1.14    4.86
  -5  -5  -6   91.78   11.12
  -5  -5  -6   84.62   11.96
   5  -5   6   71.40    9.58
  -5  -5  -8   76.14   10.27
  -5  -5  -8   55.68    9.86
   5  -5   8   53.10    8.06
  -5  -5 -10   -1.34    5.15
  -5  -5 -10   -3.32    6.25
  -5  -5 -12   42.48    8.32
  -5  -5 -14    1.42    5.46
  -5  -5 -16   -2.93    5.66
  -5  -5 -18    7.58    6.72
  -5  -5 -18    5.82    6.77
   5  -4 -27   39.59   10.42
   5  -4 -27   52.63   11.02
   5  -4 -27   29.72    9.80
   5  -4 -25    5.40    6.62
   5  -4 -25    8.42    7.20
   5  -4 -25    8.68    6.70
   5  -4 -23   42.77   10.11
   5  -4 -23   63.07   10.64
   5  -4 -23   58.20   10.47
   5  -4 -21   46.59   10.06
   5  -4 -21   22.62    7.13
   5  -4 -19   59.91   10.37
   5  -4 -19   41.94    8.93
   5  -4 -17  111.78   12.59
  -5  -4  17  105.91    9.17
   5  -4 -17  103.71   11.85
   5  -4 -17   86.30   11.92
   5  -4 -15   31.74    8.09
  -5  -4  15   23.63    4.57
   5  -4 -15   28.72    7.61
   5  -4 -15   17.95    6.61
  -5  -4  13   47.20    5.24
   5  -4 -13   57.28    8.32
   5  -4 -13   50.25    8.99
   5  -4 -11  157.84   14.08
   5  -4 -11  136.03   10.53
   5  -4 -11  137.15   12.24
  -5  -4  11  159.58    9.43
  -5  -4   9   74.56    5.40
   5  -4  -9   65.38    8.26
   5  -4  -9   83.05    7.27
   5  -4  -9   62.68    8.89
   5  -4  -9   73.98    9.86
   5  -4  -7  238.11   16.82
  -5  -4   7  267.94   13.05
   5  -4  -7  285.61   19.06
  -5  -4   7  291.17   19.40
   5  -4  -7  278.47   19.45
   5  -4  -7  286.00   15.74
   5  -4  -5   38.59    4.84
   5  -4  -5   26.03    6.01
  -5  -4   5   37.13    7.01
   5  -4  -5   31.07    7.29
   5  -4  -5   19.82    4.69
   5  -4  -3  147.21   10.81
  -5  -4   3  141.64   12.70
   5  -4  -3  144.50   12.10
   5  -4  -3  178.27   13.97
   5  -4  -3  148.30    9.97
   5  -4  -1   46.92    5.15
   5  -4  -1   42.47    5.37
  -5  -4   1   53.23    7.48
   5  -4  -1   48.66    7.71
   5  -4  -1   44.87    7.01
   5  -4   1  129.50   10.85
  -5  -4  -1  159.56   13.00
   5  -4   1  158.14    9.81
   5  -4   1  141.17   12.06
  -5  -4  -1  132.99    6.76
  -5  -4  -3  257.70   19.39
  -5  -4  -3  310.45   19.62
   5  -4   3  248.59   17.69
  -5  -4  -3  277.03   13.43
   5  -4   3  283.73   17.06
  -5  -4  -5  100.29    6.62
   5  -4   5   85.80    9.26
  -5  -4  -5  111.53   11.63
   5  -4   5  110.76    8.73
   5  -4   7  217.55   12.92
  -5  -4  -7  195.46   11.80
   5  -4   7  219.64   14.97
  -5  -4  -7  218.85   16.39
   5  -4   9   10.13    4.37
  -5  -4  -9   16.00    5.88
  -5  -4  -9    9.57    3.34
  -5  -4 -11   36.50    7.38
  -5  -4 -11   38.90    5.46
  -5  -4 -11   48.68    8.89
   5  -4  11   39.83    5.84
  -5  -4 -13   22.94    5.30
  -5  -4 -13   38.77    8.21
  -5  -4 -15   77.97   11.66
  -5  -4 -17   22.89    7.66
  -5  -4 -19   -3.43    7.18
  -5  -4 -21    8.97    6.61
  -5  -4 -23   11.28    7.74
  -5  -3  30   27.23    7.79
   5  -3 -30   33.35    8.66
   5  -3 -30   43.86   10.50
  -5  -3  28    2.78    5.83
   5  -3 -28   -1.47    6.05
   5  -3 -28    5.01    7.40
  -5  -3  26    1.27    4.91
   5  -3 -26   -1.41    5.56
   5  -3 -26   -1.58    6.22
  -5  -3  24   86.97   10.38
   5  -3 -24   64.85   10.27
   5  -3 -24   77.45   11.29
  -5  -3  22   13.62    5.08
   5  -3 -22   22.32    7.02
   5  -3 -22   22.15    6.82
   5  -3 -20  214.46   17.60
  -5  -3  20  233.00   16.13
   5  -3 -20  233.12   18.29
   5  -3 -18   92.76   10.49
  -5  -3  18   59.39    7.33
   5  -3 -16   62.51    9.22
  -5  -3  16   76.46    7.67
   5  -3 -14    1.07    4.41
   5  -3 -14    2.14    0.97
   5  -3 -14    3.25    4.71
   5  -3 -14    0.69    3.51
  -5  -3  14    0.64    2.78
   5  -3 -12    3.14    3.02
   5  -3 -12    7.99    4.72
  -5  -3  12    4.93    2.89
   5  -3 -12    9.29    4.95
   5  -3 -10  143.12   10.21
   5  -3 -10  140.96   11.99
   5  -3 -10  151.29   11.67
  -5  -3  10  151.46    9.56
   5  -3 -10  141.43   10.66
   5  -3  -8   74.88    7.43
   5  -3  -8   71.20    8.80
   5  -3  -8   73.79    7.35
  -5  -3   8   76.52    8.46
   5  -3  -8   80.54    7.02
  -5  -3   8   88.18    6.21
   5  -3  -8   91.01    8.82
   5  -3  -6    3.09    2.77
  -5  -3   6    2.62    1.98
   5  -3  -6    0.79    3.07
   5  -3  -6    2.55    2.87
   5  -3  -6   -2.68    4.28
  -5  -3   6   11.70    4.38
   5  -3  -6    1.23    2.68
  -5  -3   4  188.56   10.47
   5  -3  -4  194.99   11.87
   5  -3  -4  213.36   13.07
  -5  -3   4  204.06   14.48
   5  -3  -4  200.84   13.65
   5  -3  -4  197.74   14.19
   5  -3  -4  195.34   12.16
   5  -3  -2    8.29    2.81
  -5  -3   2   11.31    4.37
  -5  -3   2   12.35    2.13
   5  -3  -2    8.03    3.87
   5  -3  -2   12.92    4.62
   5  -3  -2    3.50    2.53
   5  -3   0   26.85    5.26
  -5  -3   0   22.88    2.91
   5  -3   0   25.19    3.87
   5  -3   0   17.72    3.89
  -5  -3   0   18.14    4.66
   5  -3   0   23.30    3.31
  -5  -3   0   29.79    3.01
  -5  -3  -2  159.26    8.79
  -5  -3  -2  149.65   11.58
   5  -3   2  137.96    8.08
   5  -3   2  142.40    9.80
   5  -3   2  136.60    8.86
   5  -3   2  117.45   10.29
  -5  -3  -2  134.37    8.32
   5  -3   2  142.76    9.77
   5  -3   4   90.96    8.17
   5  -3   4   83.85    6.84
  -5  -3  -4   92.20    8.96
   5  -3   4   92.70    7.15
  -5  -3  -4   98.39    6.74
  -5  -3  -4   81.58    6.44
  -5  -3  -6  188.35   10.54
  -5  -3  -6  158.15   12.49
  -5  -3  -6  151.32    7.77
   5  -3   6  138.72    9.42
  -5  -3  -6  143.67    9.78
   5  -3   6  174.07   10.86
   5  -3   6  159.67   11.26
  -5  -3  -6  162.87   13.15
  -5  -3  -8   11.55    3.42
   5  -3   8   13.23    3.84
  -5  -3  -8   11.30    2.39
   5  -3   8   14.21    2.63
  -5  -3  -8   17.36    5.37
  -5  -3  -8    9.49    3.28
   5  -3   8    4.90    3.34
  -5  -3 -10  304.25   18.55
   5  -3  10  317.42   18.97
  -5  -3 -10  357.99   16.95
  -5  -3 -10  344.26   18.78
   5  -3  10  308.51   18.06
  -5  -3 -10  328.46   21.64
   5  -3  12   17.51    3.70
  -5  -3 -12   11.40    3.98
  -5  -3 -12   12.03    5.80
  -5  -3 -12   18.01    3.45
  -5  -3 -12   12.01    4.28
  -5  -3 -14   31.41    5.54
  -5  -3 -14   28.07    7.26
   5  -3  14   16.82    4.09
  -5  -3 -16  370.52   22.87
  -5  -3 -16  396.69   25.76
  -5  -3 -18    1.06    4.75
  -5  -3 -18   -1.44    6.13
  -5  -3 -20   54.68    8.65
  -5  -3 -20  106.44   12.55
  -5  -3 -22   -1.27    5.13
  -5  -3 -22    1.61    5.77
  -5  -3 -24    2.77    4.84
  -5  -3 -24   -8.48    6.97
  -5  -3 -26   16.52    7.61
  -5  -3 -26   -1.79    6.74
   5  -2 -33    4.88    7.21
  -5  -2  33   13.90    7.70
   5  -2 -31    1.54    6.08
  -5  -2  31   -4.84    6.36
   5  -2 -29    1.46    5.86
   5  -2 -29    1.19    4.81
  -5  -2  29   -5.95    5.47
   5  -2 -27    9.63    6.20
   5  -2 -27    2.30    5.25
  -5  -2  27   -2.73    5.62
   5  -2 -25    1.29    5.94
   5  -2 -25   11.63    5.64
   5  -2 -25   12.64    3.81
  -5  -2  25   17.49    5.64
   5  -2 -25    9.98    5.26
   5  -2 -23   39.19    7.68
   5  -2 -23   42.31    7.75
   5  -2 -23   35.81    4.95
  -5  -2  23   42.01    7.24
   5  -2 -23   42.55    7.50
   5  -2 -21   11.92    5.44
   5  -2 -21   10.83    3.01
   5  -2 -21    9.03    5.19
  -5  -2  21    9.22    4.63
   5  -2 -21   14.16    5.35
   5  -2 -19   21.65    5.52
  -5  -2  19    9.75    2.36
   5  -2 -19   17.67    3.26
   5  -2 -19   31.51    6.44
  -5  -2  19   17.47    5.00
   5  -2 -19   21.17    5.74
   5  -2 -17   15.96    4.63
   5  -2 -17   12.66    2.52
   5  -2 -17    9.14    4.40
  -5  -2  17    8.22    2.21
   5  -2 -17   11.65    5.19
  -5  -2  17   13.07    4.00
   5  -2 -15  141.71   11.37
   5  -2 -15  163.71   11.57
  -5  -2  15  147.31    8.94
   5  -2 -15  149.47    8.26
  -5  -2  15  168.34   11.58
   5  -2 -15  157.36   11.42
   5  -2 -15  147.37   11.90
   5  -2 -13  277.64   17.08
   5  -2 -13  291.18   16.93
  -5  -2  13  304.45   15.04
   5  -2 -13  263.56   13.28
   5  -2 -13  323.83   17.20
   5  -2 -13  279.77   17.98
  -5  -2  13  296.76   16.93
  -5  -2  11   59.12    5.96
  -5  -2  11   61.54    5.29
   5  -2 -11   67.30    6.45
   5  -2 -11   77.80    6.63
   5  -2 -11   52.33    6.73
   5  -2 -11   66.14    6.45
   5  -2  -9  162.52   10.39
  -5  -2   9  145.28    9.28
  -5  -2   9  145.25   11.24
   5  -2  -9  144.70   10.20
  -5  -2   9  141.90    9.58
   5  -2  -9  149.89   11.54
   5  -2  -9  164.20   10.37
  -5  -2   7  311.55   14.08
   5  -2  -7  329.11   14.65
  -5  -2   7  310.82   14.23
   5  -2  -7  305.46   14.65
   5  -2  -5  170.24   10.41
   5  -2  -5  195.70   11.75
  -5  -2   5  191.36   11.30
  -5  -2   5  178.82   10.66
   5  -2  -5  193.54   11.46
  -5  -2   3  119.94    7.94
  -5  -2   3  105.91    6.97
   5  -2  -3   95.90    7.39
   5  -2  -3  110.72    8.14
   5  -2  -3  105.36    6.41
  -5  -2   3   90.22    5.55
  -5  -2   1  163.81   10.48
  -5  -2   1  156.60    7.67
   5  -2  -1  153.11    8.40
   5  -2  -1  165.05   10.31
  -5  -2   1  150.92    9.41
   5  -2  -1  169.09    8.82
  -5  -2  -1  251.76   11.38
   5  -2   1  232.54   11.60
   5  -2   1  232.79   12.52
  -5  -2  -1  221.14   14.89
  -5  -2  -1  252.37   13.24
   5  -2   1  260.23   14.21
  -5  -2  -3  566.78   26.65
   5  -2   3  571.90   27.45
   5  -2   3  500.69   25.84
  -5  -2  -3  596.58   29.11
   5  -2   3  520.68   25.78
  -5  -2  -3  539.26   24.70
  -5  -2  -3  575.81   26.75
   5  -2   5  421.32   20.99
  -5  -2  -5  467.73   24.83
   5  -2   5  436.03   22.19
  -5  -2  -5  465.10   22.81
  -5  -2  -5  459.94   22.77
   5  -2   7   97.36    5.71
   5  -2   7   93.83    7.39
  -5  -2  -7  114.72    8.23
  -5  -2  -7  104.03    9.18
  -5  -2  -7   79.49    7.49
  -5  -2  -9   14.72    4.64
  -5  -2  -9    9.78    3.51
   5  -2   9   11.67    3.30
  -5  -2  -9   10.69    3.42
  -5  -2 -11  364.16   22.24
  -5  -2 -11  355.53   20.96
   5  -2  11  392.85   20.62
  -5  -2 -11  356.00   20.61
  -5  -2 -13  160.95   12.85
  -5  -2 -13  144.23   11.46
  -5  -2 -13  151.27   11.96
  -5  -2 -15  272.23   18.62
  -5  -2 -15  313.77   20.08
  -5  -2 -17  203.02   15.11
  -5  -2 -17  183.06   15.53
  -5  -2 -19  112.02   12.18
  -5  -2 -21   47.67    8.60
  -5  -2 -23    7.06    5.93
  -5  -2 -25   15.01    7.01
  -5  -2 -27   -4.77    6.67
   5  -1 -34   12.86    7.06
  -5  -1  34    9.16    7.84
   5  -1 -32   16.31    7.10
   5  -1 -32   17.45    5.64
   5  -1 -32   18.81    7.87
  -5  -1  32   11.92    7.03
   5  -1 -30   10.25    6.60
   5  -1 -30   11.27    4.86
   5  -1 -30   13.13    7.02
  -5  -1  30   26.78    7.35
   5  -1 -28   13.50    6.58
   5  -1 -28   36.16    7.38
   5  -1 -28   30.63    6.05
  -5  -1  28   27.59    8.01
   5  -1 -28   32.92    6.81
   5  -1 -26   48.37    8.47
   5  -1 -26   50.50    6.85
   5  -1 -26   47.45    8.03
  -5  -1  26   41.30    8.37
   5  -1 -26   49.39    7.30
  -5  -1  24  327.51   21.10
   5  -1 -24  312.80   17.66
   5  -1 -24  271.28   19.42
   5  -1 -24  270.66   18.05
  -5  -1  22  338.19   21.53
   5  -1 -22  324.33   19.68
   5  -1 -22  324.12   18.28
  -5  -1  20  515.06   27.47
   5  -1 -20  436.48   24.99
   5  -1 -20  448.88   23.44
  -5  -1  18   25.77    5.18
   5  -1 -18   15.23    3.38
   5  -1 -18   22.48    5.45
   5  -1 -18   20.03    4.55
   5  -1 -16  151.84   11.24
   5  -1 -16  155.26   11.60
   5  -1 -16  160.36    9.65
  -5  -1  16  164.08   12.33
   5  -1 -16  162.75   11.80
   5  -1 -16  176.35   11.81
   5  -1 -14    7.89    3.39
   5  -1 -14    7.68    3.13
   5  -1 -14   11.87    3.57
  -5  -1  14    4.91    3.01
   5  -1 -14    7.43    1.96
   5  -1 -14    6.24    3.01
   5  -1 -12  595.09   25.84
  -5  -1  12  644.71   28.47
   5  -1 -12  630.50   25.64
  -5  -1  12  647.49   28.89
   5  -1 -10  660.14   30.69
  -5  -1  10  683.98   32.71
   5  -1 -10  704.20   33.29
   5  -1 -10  677.05   30.49
  -5  -1  10  716.56   33.38
  -5  -1   8 1360.51   60.05
  -5  -1   8 1367.39   61.39
   5  -1  -8 1327.46   58.03
   5  -1  -8 1292.92   58.08
  -5  -1   8 1419.05   60.91
   5  -1  -8 1381.90   60.91
  -5  -1   6  608.47   28.67
  -5  -1   6  599.23   30.14
  -5  -1   6  610.69   29.50
   5  -1  -6  642.63   29.87
   5  -1  -4 1159.92   52.31
   5  -1  -4 1229.54   54.98
  -5  -1   4 1263.05   54.67
  -5  -1   4 1218.78   53.54
  -5  -1   4 1290.45   55.60
   5  -1  -2  446.16   20.87
  -5  -1   2  456.84   22.59
   5  -1  -2  480.61   23.13
  -5  -1   2  470.11   22.39
  -5  -1   2  473.54   21.59
  -5  -1   2  443.10   23.27
   5  -1   0  788.42   36.67
  -5  -1   0  764.45   36.25
   5  -1   0  777.52   34.77
  -5  -1   0  773.89   35.03
   5  -1   2  889.50   40.74
  -5  -1  -2  977.68   43.67
   5  -1   2  986.22   44.04
  -5  -1  -2  941.30   42.31
   5  -1   2 1033.65   42.42
  -5  -1  -4  756.25   35.23
  -5  -1  -4  731.90   35.54
   5  -1   4  727.54   35.74
   5  -1   4  727.78   34.31
  -5  -1  -4  787.79   36.05
  -5  -1  -6  934.85   42.76
  -5  -1  -6  913.20   42.18
  -5  -1  -6  901.48   42.69
   5  -1   6  877.37   41.44
  -5  -1  -6  876.57   42.60
   5  -1   8 1374.11   62.30
  -5  -1  -8 1420.12   65.67
  -5  -1  -8 1453.06   64.80
  -5  -1  -8 1458.07   65.58
  -5  -1  -8 1386.96   65.39
   5  -1   8 1527.52   64.63
   5  -1  10  421.93   21.29
   5  -1  10  393.31   18.24
   5  -1  10  411.87   19.15
  -5  -1 -10  371.91   21.84
  -5  -1 -10  416.38   22.26
  -5  -1 -10  382.49   22.18
   5  -1  12   35.22    2.35
  -5  -1 -12   45.02    6.01
  -5  -1 -12   39.62    5.78
  -5  -1 -12   50.49    6.36
   5  -1  12   45.48    3.98
  -5  -1 -12   59.88    6.60
   5  -1  12   52.19    5.68
  -5  -1 -14  125.07   10.22
  -5  -1 -14  107.56   10.06
  -5  -1 -14  113.95    9.94
  -5  -1 -16  279.53   18.73
  -5  -1 -16  330.00   19.48
  -5  -1 -18  309.61   19.73
  -5  -1 -18  303.60   19.60
  -5  -1 -20  272.27   18.47
  -5  -1 -20  264.37   18.28
  -5  -1 -22    3.39    5.17
  -5  -1 -22    1.13    4.90
  -5  -1 -24   98.63   11.52
  -5  -1 -24  120.69   12.17
  -5  -1 -26   28.74    6.87
  -5  -1 -26   18.42    6.91
  -5  -1 -28    6.98    6.31
  -5  -1 -28   22.64    7.20
  -5  -1 -30   13.37    6.70
  -5  -1 -30    1.52    5.87
  -5   0  33   21.46    7.95
   5   0 -33   18.25    8.04
   5   0 -33   13.96    5.78
  -5   0  31   18.24    7.61
   5   0 -31    7.05    6.16
   5   0 -31    9.64    4.93
   5   0 -31   20.40    6.27
  -5   0  29  119.60   13.50
   5   0 -29  102.65   11.75
   5   0 -29   97.59   10.31
   5   0 -29   82.04    9.96
  -5   0  27   23.96    6.68
   5   0 -27   34.51    7.17
   5   0 -27   31.63    5.99
   5   0 -25  121.36   12.10
   5   0 -25  139.99   11.22
  -5   0  25  154.70   13.92
   5   0 -25  132.05    9.88
   5   0 -23  676.44   35.35
   5   0 -23  649.06   32.25
  -5   0  23  641.11   36.22
   5   0 -23  643.42   33.31
   5   0 -21  821.80   41.29
  -5   0  21  772.86   42.12
  -5   0  21  873.71   40.16
   5   0 -21  787.76   39.44
   5   0 -21  777.51   38.51
  -5   0  19  268.74   18.45
  -5   0  19  292.76   16.68
   5   0 -19  276.88   16.29
   5   0 -19  275.93   15.82
   5   0 -17  866.28   42.03
  -5   0  17  846.66   41.03
  -5   0  17  861.07   43.33
   5   0 -17  867.82   42.37
   5   0 -17  863.91   40.88
  -5   0  15  382.19   21.20
   5   0 -15  379.25   20.57
   5   0 -15  360.97   19.50
  -5   0  15  394.24   21.67
   5   0 -15  356.57   20.65
   5   0 -13   36.37    4.79
  -5   0  13   30.50    4.73
   5   0 -13   37.39    5.03
   5   0 -13   35.23    4.12
   5   0 -13   28.17    3.88
  -5   0  11  119.82    8.78
   5   0 -11  140.39    8.92
   5   0 -11  109.46    7.85
  -5   0  11  116.79    9.14
   5   0 -11  116.99    7.80
   5   0  -9 2479.72  104.46
  -5   0   9 2378.70  104.51
   5   0  -9 2295.32  103.47
   5   0  -9 2382.18  103.69
  -5   0   9 2325.38  105.07
  -5   0   7 4214.79  185.76
   5   0  -7 4337.83  185.16
  -5   0   7 4354.70  185.32
   5   0  -7 4257.21  184.56
  -5   0   7 4237.73  184.67
  -5   0   5 7077.33  302.44
  -5   0   5 6993.80  301.44
  -5   0   5 6997.50  301.87
   5   0  -5 7060.11  301.78
  -5   0   3    6.51    2.09
  -5   0   3    7.19    2.37
   5   0  -3    4.15    2.12
  -5   0   3    3.90    1.81
  -5   0   1   13.83    3.07
   5   0  -1   17.22    3.02
  -5   0   1   15.78    2.64
  -5   0  -1  232.65   12.70
  -5   0  -1  228.32   13.20
   5   0   1  236.92   12.22
   5   0   1  227.80   12.29
  -5   0  -3  688.60   35.12
   5   0   3  722.41   33.72
   5   0   3  797.52   34.40
  -5   0  -5   24.22    3.72
   5   0   5   31.84    3.79
  -5   0  -5   21.77    3.98
  -5   0  -5   26.61    3.24
   5   0   5   29.79    3.21
  -5   0  -7   43.21    4.20
  -5   0  -7   42.53    4.87
   5   0   7   51.54    5.07
  -5   0  -7   37.77    4.97
   5   0   7   46.33    4.48
  -5   0  -7   47.70    5.40
  -5   0  -7   46.04    4.30
  -5   0  -9   34.55    5.09
  -5   0  -9   42.73    4.26
  -5   0  -9   47.53    5.11
   5   0   9   37.95    4.40
   5   0   9   41.08    4.24
  -5   0  -9   40.78    5.33
  -5   0  -9   40.08    4.27
  -5   0 -11   17.23    4.38
   5   0  11   13.31    3.45
  -5   0 -11   11.96    3.62
  -5   0 -11    9.11    2.64
   5   0  11   14.66    3.06
  -5   0 -11   10.18    3.78
  -5   0 -11    8.79    2.77
   5   0  13  788.24   37.14
  -5   0 -13  733.45   37.16
   5   0  13  794.56   36.29
  -5   0 -13  761.81   39.10
  -5   0 -13  783.05   36.73
   5   0  13  779.64   37.99
  -5   0 -13  790.35   39.76
  -5   0 -15  159.02   12.89
   5   0  15  159.36   10.91
  -5   0 -15  164.32   11.24
   5   0  15  170.58   10.02
   5   0  17  188.44   12.76
  -5   0 -17  203.71   13.60
   5   0  17  217.69   11.92
  -5   0 -19  429.77   24.32
   5   0  19  438.45   23.66
  -5   0 -21  350.78   21.18
  -5   0 -23   12.29    5.60
  -5   0 -23    9.68    4.66
  -5   0 -25   -1.21    5.18
  -5   0 -25    6.33    5.28
  -5   0 -27    1.31    5.06
  -5   0 -27   -1.14    5.15
  -5   0 -29   15.60    7.12
   5   1 -34   15.62    6.70
   5   1 -34    8.88    6.10
  -5   1  34   11.17    6.51
   5   1 -32    6.87    6.20
   5   1 -32    8.53    5.50
  -5   1  32    8.66    7.27
   5   1 -30   11.39    6.19
   5   1 -30   18.27    6.26
  -5   1  30   14.48    6.90
   5   1 -28   30.32    7.18
   5   1 -28   35.01    6.79
  -5   1  28   34.17    8.66
   5   1 -26   40.00    7.37
  -5   1  26   54.48    9.14
   5   1 -26   58.12    7.89
   5   1 -24  253.00   12.87
  -5   1  24  319.49   20.20
   5   1 -24  294.34   17.26
  -5   1  22  325.73   18.61
   5   1 -22  323.81   16.84
   5   1 -22  339.58   20.11
  -5   1  22  330.20   21.69
   5   1 -20  477.63   23.41
  -5   1  20  462.25   25.17
   5   1 -18   19.30    4.58
  -5   1  18   25.75    3.94
   5   1 -18   22.32    4.53
   5   1 -18   26.83    5.28
  -5   1  18   18.53    4.97
   5   1 -18   20.59    4.53
  -5   1  16  152.60    9.79
   5   1 -16  147.74   11.15
   5   1 -16  170.93   11.84
  -5   1  16  156.30   12.22
   5   1 -16  185.66   11.98
   5   1 -16  184.50   11.63
   5   1 -14    7.67    3.34
  -5   1  14    7.79    2.35
   5   1 -14    7.95    3.08
   5   1 -14    6.12    2.87
  -5   1  14    5.22    3.08
   5   1 -14   12.33    3.18
   5   1 -12  651.17   32.20
   5   1 -12  657.18   32.50
   5   1 -12  689.99   32.04
   5   1 -12  627.51   32.42
  -5   1  12  663.79   33.20
   5   1 -10  726.74   33.77
   5   1 -10  678.06   33.85
   5   1 -10  681.19   34.12
  -5   1  10  715.12   34.58
   5   1 -10  705.78   33.17
   5   1  -8 1355.79   63.48
   5   1  -8 1431.24   63.10
  -5   1   8 1424.17   63.92
   5   1  -8 1390.27   62.36
   5   1  -6  652.51   30.91
   5   1  -6  630.66   29.43
  -5   1   6  608.26   30.73
   5   1  -6  649.19   30.25
  -5   1   4 1110.88   51.10
   5   1  -4 1222.53   52.12
  -5   1   4 1226.76   53.76
   5   1  -4 1214.29   53.05
  -5   1   2  472.21   23.52
   5   1  -2  468.57   23.00
   5   1  -2  465.24   21.94
  -5   1   0  718.28   34.58
   5   1   0  803.41   36.06
  -5   1   0  802.31   36.59
   5   1   0  798.39   36.69
  -5   1  -2  905.80   42.74
   5   1   2  948.44   43.95
  -5   1  -2  954.80   44.50
   5   1   2 1024.80   44.61
  -5   1  -4  771.01   35.28
   5   1   4  820.29   36.31
   5   1   4  713.20   36.17
  -5   1  -4  728.35   36.55
  -5   1  -6  919.33   42.16
   5   1   6  918.52   42.94
  -5   1  -6  870.14   43.40
   5   1   6  924.44   43.17
  -5   1  -8 1446.99   66.07
   5   1   8 1474.00   65.10
   5   1   8 1489.55   64.98
  -5   1  -8 1407.94   64.34
  -5   1  -8 1379.60   61.58
  -5   1  -8 1433.88   65.71
  -5   1 -10  380.54   22.75
   5   1  10  421.02   21.88
  -5   1 -10  434.85   23.02
  -5   1 -10  385.38   19.08
  -5   1 -10  443.59   22.09
  -5   1 -12   46.68    4.13
  -5   1 -12   38.06    6.00
  -5   1 -12   54.91    5.87
   5   1  12   44.29    5.56
  -5   1 -12   46.26    6.31
  -5   1 -12   51.83    4.42
   5   1  14  121.43    9.69
  -5   1 -14  138.44   10.40
  -5   1 -14  126.51    8.02
  -5   1 -14  138.02   11.41
  -5   1 -14  118.81    8.10
   5   1  16  314.73   17.40
  -5   1 -16  274.52   17.74
  -5   1 -16  267.79   14.97
  -5   1 -16  298.26   15.87
  -5   1 -16  289.28   19.19
   5   1  18  290.40   17.23
  -5   1 -18  255.05   16.07
   5   1  18  317.52   18.70
  -5   1 -18  319.59   20.43
  -5   1 -18  286.08   18.42
  -5   1 -20  251.28   15.32
  -5   1 -20  248.74   17.29
  -5   1 -20  250.29   18.62
  -5   1 -22   -0.73    3.23
  -5   1 -22   -2.71    4.86
  -5   1 -22    2.16    4.52
  -5   1 -24  129.21   14.01
  -5   1 -26   22.19    7.66
  -5   1 -28   13.64    6.89
  -5   1 -30    1.83    6.19
   5   2 -33    5.42    5.90
  -5   2  33   10.79    7.40
   5   2 -33    9.71    6.26
  -5   2  31  -10.05    6.46
   5   2 -31   -2.52    5.87
   5   2 -31    1.31    5.38
  -5   2  29    1.55    5.42
   5   2 -29   -3.70    4.64
   5   2 -29    1.18    5.05
  -5   2  27    5.74    5.28
   5   2 -27    5.77    4.84
  -5   2  25    3.95    4.60
   5   2 -25   10.84    4.81
  -5   2  23   22.92    6.88
   5   2 -23   46.90    7.12
  -5   2  21    7.69    4.72
  -5   2  21   12.59    3.43
   5   2 -21   10.60    4.71
  -5   2  21    8.72    4.41
  -5   2  19   17.92    5.28
   5   2 -19   16.29    4.75
  -5   2  19   14.28    3.09
  -5   2  19   17.81    5.06
   5   2 -17   11.86    4.05
  -5   2  17   15.32    4.66
   5   2 -17   11.99    3.79
  -5   2  17   17.88    4.96
   5   2 -17   11.05    4.23
  -5   2  17   11.97    2.71
   5   2 -15  165.10   11.09
  -5   2  15  190.08   12.93
  -5   2  15  163.78   12.40
   5   2 -15  171.50   11.44
  -5   2  15  155.57    8.92
   5   2 -15  182.37   12.67
  -5   2  13  287.82   17.68
   5   2 -13  307.60   16.43
   5   2 -13  295.98   17.91
  -5   2  13  278.32   13.86
   5   2 -13  317.93   16.87
  -5   2  13  278.01   17.68
   5   2 -11   68.77    5.96
   5   2 -11   65.91    5.62
  -5   2  11   67.21    6.80
   5   2 -11   70.96    7.33
   5   2 -11   67.89    7.03
  -5   2  11   61.36    6.38
  -5   2   9  148.03   10.60
   5   2  -9  165.74    9.83
   5   2  -9  153.86   11.23
  -5   2   9  140.62   10.62
   5   2  -9  164.33    9.29
   5   2  -7  308.29   15.50
  -5   2   7  285.54   16.40
   5   2  -7  271.10   16.88
   5   2  -7  296.18   14.58
  -5   2   7  282.07   16.63
  -5   2   5  189.45   12.18
   5   2  -5  196.43   11.19
   5   2  -5  206.94   10.22
  -5   2   5  204.35   12.72
  -5   2   3  106.90    8.20
   5   2  -3   97.30    5.38
  -5   2   3   94.07    4.98
   5   2  -3  102.61    6.70
  -5   2   3  107.48    7.67
  -5   2   1  155.76   10.76
   5   2  -1  168.49   10.43
   5   2  -1  162.29    9.55
  -5   2   1  164.77   10.38
  -5   2   1  163.73    8.30
   5   2  -1  134.75   10.83
  -5   2  -1  255.53   14.18
  -5   2  -1  256.30   13.59
   5   2   1  238.34   12.50
  -5   2  -1  225.44   11.41
   5   2   1  253.77   13.64
  -5   2  -3  520.72   23.85
   5   2   3  298.91   22.71
  -5   2  -3  567.37   24.75
  -5   2  -3  579.69   22.28
   5   2   3  298.86   22.66
  -5   2  -5  453.13   23.58
   5   2   5  453.30   23.43
   5   2   5  440.59   23.34
   5   2   5  459.89   24.43
  -5   2  -5  461.24   22.15
   5   2   5  381.61   23.51
  -5   2  -7  104.86    8.69
   5   2   7  111.32    9.46
   5   2   7  104.16    8.37
  -5   2  -7   86.35    8.31
  -5   2  -7  100.53    7.66
   5   2   7  105.77    8.57
   5   2   7  103.78    9.10
  -5   2  -9   13.14    4.02
   5   2   9   12.27    4.22
   5   2   9   14.22    3.86
   5   2   9   14.21    4.39
  -5   2  -9   12.54    3.43
   5   2   9   11.36    3.37
  -5   2  -9   18.19    4.27
   5   2  11  389.96   22.73
  -5   2 -11  416.85   23.10
   5   2  11  388.77   21.90
  -5   2 -11  383.31   21.52
  -5   2 -11  400.15   22.69
   5   2  13  169.51   12.56
   5   2  13  169.40   11.47
  -5   2 -13  134.62    7.44
  -5   2 -13  156.88   11.30
  -5   2 -13  153.63   12.11
   5   2  15  300.92   18.04
  -5   2 -15  286.76   14.42
  -5   2 -15  311.11   18.40
  -5   2 -15  279.75   19.17
   5   2  17  176.41   12.58
  -5   2 -17  154.75    9.62
  -5   2 -17  186.81   13.43
  -5   2 -17  179.39   14.39
  -5   2 -19  125.33   11.23
  -5   2 -19   97.75   11.56
   5   2  19  124.95   10.30
  -5   2 -21   76.92    9.96
   5   2  21   56.45    7.20
  -5   2 -21   71.23    9.13
  -5   2 -23   20.10    7.00
   5   2  23   12.90    4.32
  -5   2 -23    2.35    4.84
  -5   2 -25    6.34    5.33
  -5   2 -25    9.28    6.74
  -5   2 -27   -4.10    5.62
  -5   2 -27    4.98    6.26
   5   3 -30   35.35    8.14
  -5   3  30   43.55    9.34
  -5   3  28    1.50    5.51
   5   3 -28   -1.34    4.80
  -5   3  26   15.22    6.55
   5   3 -26    5.09    5.45
  -5   3  24   71.24   10.20
   5   3 -24   94.57   10.84
   5   3 -22   10.41    5.07
  -5   3  22   14.02    5.12
  -5   3  22   21.44    6.15
  -5   3  20  231.01   17.44
   5   3 -20  252.57   17.75
  -5   3  20  266.00   18.30
   5   3 -18   66.65    8.39
   5   3 -18   75.38    7.39
  -5   3  18   63.97    8.17
   5   3 -18   48.02    6.36
  -5   3  18   77.42    8.63
   5   3 -16   48.08    6.05
  -5   3  16   63.11    7.84
  -5   3  16   57.58    4.02
  -5   3  16   56.16    7.45
   5   3 -16   72.19    6.62
   5   3 -16   55.62    5.78
   5   3 -14   -0.54    2.04
  -5   3  14    2.57    1.06
  -5   3  14    1.60    3.28
  -5   3  14    5.05    4.16
   5   3 -14    4.22    2.68
  -5   3  12    1.44    3.20
  -5   3  12    4.70    3.48
   5   3 -12    5.71    2.54
   5   3 -12    6.62    2.59
   5   3 -10  140.48    8.91
  -5   3  10  137.78   10.29
  -5   3  10  146.45   10.82
   5   3 -10  139.60    8.53
  -5   3   8   67.03    6.93
   5   3  -8   89.69    6.05
   5   3  -8   77.81    5.23
  -5   3   8   81.67    7.70
  -5   3   6    6.08    2.77
   5   3  -6    3.33    3.35
   5   3  -6    2.93    1.31
  -5   3   6    8.33    3.43
   5   3  -6    2.80    1.86
   5   3  -6    1.11    2.14
  -5   3   4  207.89   13.16
   5   3  -4  206.27   12.65
   5   3  -4  210.91   14.43
   5   3  -4  183.44   13.47
   5   3  -4  210.59   10.65
  -5   3   4  179.51   12.01
  -5   3   4  193.28    9.35
  -5   3   2    9.47    1.81
  -5   3   2    8.18    3.39
  -5   3   2   10.73    2.10
   5   3  -2   10.31    3.62
   5   3  -2   12.64    4.46
   5   3  -2   11.51    4.35
   5   3  -2    9.35    2.00
  -5   3   2   11.42    3.11
  -5   3   0   20.29    4.47
   5   3   0   28.29    4.49
  -5   3   0   29.31    3.54
   5   3   0   29.22    5.95
  -5   3   0   34.10    4.33
  -5   3   0   29.46    3.15
   5   3   2  132.84   10.34
  -5   3  -2  119.09   10.04
  -5   3  -2  140.84    8.46
  -5   3  -2  143.54    9.71
  -5   3  -4   86.34    6.67
  -5   3  -4   87.15    7.56
  -5   3  -4   88.84    8.13
  -5   3  -6  143.06    9.95
  -5   3  -6  178.85   11.55
  -5   3  -6  168.03   12.18
  -5   3  -6  137.31   10.59
  -5   3  -8   10.07    3.52
  -5   3  -8   13.69    4.39
  -5   3  -8   12.95    4.09
   5   3   8   15.47    4.27
   5   3  10  338.90   20.22
  -5   3 -10  317.96   19.48
  -5   3 -10  311.83   18.56
  -5   3 -10  330.34   19.51
   5   3  12   15.94    4.98
  -5   3 -12   21.29    5.40
  -5   3 -12   13.54    4.11
   5   3  14   19.42    5.41
  -5   3 -14   29.45    6.25
  -5   3 -14   12.53    4.47
   5   3  16  411.21   24.10
  -5   3 -16  399.84   23.51
  -5   3 -16  379.97   24.25
  -5   3 -18    8.27    5.50
   5   3  18   -1.03    4.25
  -5   3 -18    9.10    4.63
  -5   3 -20   83.47   10.72
   5   3  20  104.94   10.41
  -5   3 -20   72.95    9.50
  -5   3 -22    9.73    5.83
   5   3  22   -1.08    4.07
  -5   3 -22    4.79    4.82
  -5   3 -24   -1.50    5.78
   5   3  24    4.39    4.78
  -5   3 -24    6.46    5.42
  -5   3 -26    8.34    6.79
  -5   3 -26   12.85    7.50
   5   3  26   22.21    6.23
  -5   4  27   43.00    8.85
  -5   4  25   17.25    6.49
  -5   4  23   40.29    8.21
  -5   4  21   43.62    7.70
  -5   4  21   22.77    6.67
   5   4 -19   76.55   10.10
  -5   4  19   49.06    8.16
  -5   4  19   71.04    9.20
   5   4 -17  117.03   11.62
  -5   4  17  107.12   10.42
  -5   4  17   98.65   10.51
   5   4 -15   23.72    6.62
  -5   4  15   19.40    5.07
  -5   4  15   18.11    5.32
   5   4 -13   64.32    8.40
  -5   4  13   49.08    6.52
  -5   4  13   45.64    6.89
  -5   4  11  153.96   10.16
  -5   4  11  147.51   10.86
   5   4 -11  157.03   12.26
  -5   4   9   70.67    8.04
   5   4  -9   90.10    9.58
   5   4  -9   79.38    8.45
   5   4  -9   85.85    7.48
  -5   4   9   65.99    7.08
  -5   4   7  277.46   15.52
   5   4  -7  291.42   16.36
  -5   4   7  295.28   17.25
  -5   4   7  246.89   11.82
  -5   4   5   30.94    5.53
  -5   4   5   28.84    4.49
  -5   4   5   30.03    2.78
   5   4  -5   35.30    5.29
   5   4  -3  156.20   11.53
  -5   4   3  142.13    8.27
  -5   4   3  143.68    9.96
  -5   4   3  162.87   11.81
  -5   4   1   42.04    6.25
  -5   4   1   37.32    4.53
   5   4  -1   34.35    5.78
  -5   4   1   42.06    4.09
  -5   4   1   46.40    5.18
  -5   4  -1  166.09   10.68
   5   4   1  168.94   12.67
  -5   4  -1  155.22    9.61
  -5   4  -1  142.09   11.72
  -5   4  -1  151.74   10.16
  -5   4  -3  225.61   15.31
  -5   4  -3  259.71   15.40
   5   4   3  298.55   18.28
  -5   4  -3  279.18   15.87
  -5   4  -3  279.91   15.15
  -5   4  -3  285.16   17.56
  -5   4  -5  104.42    7.78
   5   4   5  101.61    9.72
  -5   4  -5   39.13    5.60
  -5   4  -5   42.68    5.67
  -5   4  -5  118.44    9.63
  -5   4  -5   94.05    7.23
  -5   4  -7  193.35   11.99
  -5   4  -7  231.88   10.99
  -5   4  -7  207.41   10.47
  -5   4  -9   20.97    4.68
  -5   4  -9   15.16    4.20
  -5   4  -9    6.95    4.66
   5   4  11   35.23    7.02
  -5   4 -11   31.78    6.96
  -5   4 -11   30.41    5.66
  -5   4 -11   40.91    5.97
  -5   4 -13   21.17    5.51
  -5   4 -13   21.30    5.40
   5   4  13   27.10    6.85
  -5   4 -15   64.74    8.40
  -5   4 -15   70.59    8.77
   5   4  15   57.01    8.83
  -5   4 -17   31.58    6.68
  -5   4 -17   31.18    6.77
   5   4  17   17.45    6.16
  -5   4 -19    4.57    4.70
  -5   4 -19    5.88    4.54
   5   4  19    6.39    5.26
  -5   4 -21    1.24    4.98
  -5   4 -21   10.24    6.14
   5   4  21    7.83    5.37
  -5   4 -23    5.54    5.59
   5   4  23    2.65    5.24
   5   5 -22   13.31    6.79
  -5   5  20   13.32    6.02
   5   5 -20   25.70    7.18
  -5   5  18   11.34    5.72
   5   5 -18   27.49    7.53
  -5   5  16   11.68    5.40
   5   5 -16    6.64    5.25
  -5   5  14   10.00    5.34
   5   5 -14   10.22    5.16
  -5   5  12   14.28    5.30
   5   5 -12   21.09    6.57
   5   5 -10   -0.78    3.25
  -5   5  10   -1.83    4.26
   5   5 -10    3.64    4.56
   5   5  -8   22.72    5.01
  -5   5   8   16.92    5.19
   5   5  -8   17.71    6.04
  -5   5   6   15.83    5.34
   5   5  -6   11.79    4.57
  -5   5   4   22.08    5.74
   5   5  -4   31.99    6.07
   5   5  -2    7.21    4.57
  -5   5   2    4.44    4.57
   5   5   0   60.84    8.57
  -5   5   0   59.28    7.74
   5   5   2   64.98    9.13
  -5   5  -2   87.00    9.29
  -5   5  -4    4.98    3.16
   5   5   4    1.19    4.50
  -5   5  -4   -1.91    4.15
  -5   5  -6   90.84    8.32
  -5   5  -6   75.61    9.40
  -5   5  -8   58.28    7.11
   5   5   8   63.07    9.27
  -5   5  -8   60.07    8.43
  -5   5 -10    0.86    3.73
  -5   5 -10    1.09    4.28
  -5   5 -12   27.15    5.89
   5   5  12   27.54    7.44
  -5   5 -12   33.17    6.96
  -5   5 -14   13.24    5.43
   5   5  14    1.41    5.20
  -5   5 -14    6.05    5.08
  -5   5 -16    7.72    4.80
   5   5  16    4.36    5.62
  -5   5 -16    7.70    5.88
  -5   5 -18    1.19    5.35
   5   5  18   -2.97    5.60
  -5   5 -18   10.85    6.69
   5   6 -13    2.86    5.87
   5   6 -11    5.56    6.27
   5   6  -9    5.48    5.41
   5   6  -9    5.86    4.55
   5   6  -7   -4.05    5.44
   5   6  -7    2.10    4.32
   5   6  -5   -2.66    5.24
   5   6  -5    6.73    4.96
   5   6  -3   17.85    6.08
   5   6  -1   25.05    6.76
   5   6   1   24.91    6.98
   5   6   3   17.80    6.41
   5   6   5   11.40    6.54
   5   6   7   23.57    7.63
   5   6   9   -4.56    5.86
   6  -6 -12   15.81    7.38
   6  -6 -12    5.74    8.04
   6  -6 -10    1.67    7.13
   6  -6 -10   -1.85    6.78
   6  -6  -8    4.76    6.53
   6  -6  -8   10.67    7.88
   6  -6  -6   -3.00    6.54
   6  -6  -6   -5.15    6.91
   6  -6  -4   14.17    6.90
   6  -6  -4    4.96    6.81
   6  -6  -2   41.36    8.78
  -6  -6   2   40.61    8.95
   6  -6  -2   30.23    9.11
  -6  -6   0   26.36    7.80
   6  -6   0   13.76    7.59
  -6  -6  -2    7.74    6.24
   6  -6   2   10.26    7.14
  -6  -6  -4    9.38    6.55
   6  -6   4   -1.40    5.89
  -6  -6  -6    1.58    5.94
   6  -5 -21  -16.98    8.36
   6  -5 -21    3.39    6.24
   6  -5 -21    3.82    7.20
   6  -5 -19   29.11    9.42
   6  -5 -19   22.15    8.10
   6  -5 -19   34.56    9.53
   6  -5 -17    3.52    6.16
   6  -5 -17   14.74    6.76
   6  -5 -17   12.09    8.17
   6  -5 -15   17.85    6.54
   6  -5 -15   24.59    7.67
   6  -5 -13   16.44    7.34
   6  -5 -13   34.50    8.26
   6  -5 -13   17.11    7.07
   6  -5 -11   17.44    7.34
   6  -5 -11   30.93    7.40
   6  -5 -11   30.90    8.10
   6  -5  -9   15.27    7.21
   6  -5  -9   -2.17    4.97
   6  -5  -9    2.78    5.83
   6  -5  -7  103.74   11.96
   6  -5  -7   99.78   10.45
   6  -5  -5   46.57    8.79
   6  -5  -5   54.21    8.84
  -6  -5   5   42.72    8.44
   6  -5  -5   34.30    6.52
   6  -5  -3   17.29    6.23
  -6  -5   3   12.21    5.48
   6  -5  -3    2.71    5.25
   6  -5  -1   90.31   10.04
  -6  -5   1   91.81   11.41
   6  -5  -1   99.00   11.81
   6  -5   1    7.93    4.97
  -6  -5  -1   14.89    5.79
   6  -5   1    5.00    5.73
   6  -5   3   36.15    6.72
   6  -5   3   44.21    8.41
  -6  -5  -3   50.39    8.50
   6  -5   5   82.15   10.28
  -6  -5  -5   59.21    9.80
   6  -5   7   30.38    6.92
  -6  -5  -7   46.21    9.06
  -6  -5  -7   42.49    9.06
  -6  -5  -9    1.42    4.82
  -6  -5 -11   10.17    6.45
  -6  -5 -13    4.49    5.77
  -6  -5 -15    6.18    6.23
  -6  -5 -15    7.54    7.60
  -6  -5 -17   11.20    6.34
  -6  -5 -17   17.60    8.68
   6  -4 -26   15.51    8.39
   6  -4 -26    7.19    7.82
   6  -4 -26    1.88    7.25
   6  -4 -24   -1.66    6.69
   6  -4 -24    1.67    6.12
   6  -4 -24    3.57    7.34
   6  -4 -22   12.91    7.28
   6  -4 -22   12.43    6.90
   6  -4 -20   49.82   10.43
   6  -4 -20   44.62    8.92
   6  -4 -18  121.50   13.79
   6  -4 -18   92.08   11.61
   6  -4 -18   81.76   12.31
   6  -4 -16   15.86    6.85
   6  -4 -16   25.72    7.56
   6  -4 -16   16.03    6.38
   6  -4 -14  177.09   15.93
   6  -4 -14  166.81   14.42
   6  -4 -12   34.29    6.93
  -6  -4  12   42.26    4.81
   6  -4 -12   35.30    7.72
   6  -4 -10  605.77   34.86
   6  -4 -10  626.98   35.59
   6  -4 -10  583.96   32.90
  -6  -4  10  631.01   29.45
  -6  -4   8  309.20   16.23
   6  -4  -8  335.67   21.70
   6  -4  -8  329.98   22.33
  -6  -4   8  363.96   22.76
   6  -4  -8  325.13   19.90
   6  -4  -8  329.03   18.58
   6  -4  -6  172.15   12.60
   6  -4  -6  189.38   15.31
  -6  -4   6  205.31   15.55
   6  -4  -6  204.15   14.86
  -6  -4   6  164.67    9.37
   6  -4  -6  173.79   11.77
   6  -4  -4   36.06    7.40
  -6  -4   4   57.10    3.94
  -6  -4   4   69.29    8.98
   6  -4  -4   36.95    7.14
   6  -4  -4   44.55    6.13
   6  -4  -4   59.06    6.25
   6  -4  -2  188.76   12.04
   6  -4  -2  158.74   14.09
  -6  -4   2  172.07   14.73
   6  -4  -2  189.48   13.77
  -6  -4   2  193.76    9.60
   6  -4  -2  173.90   11.98
  -6  -4   0   60.89    4.42
   6  -4   0   63.54    6.62
   6  -4   0   57.27    7.58
  -6  -4   0   59.60    8.30
   6  -4   0   62.47    5.84
   6  -4   0   60.97    8.38
  -6  -4  -2  509.92   28.84
   6  -4   2  464.27   25.69
  -6  -4  -2  475.18   22.44
   6  -4   2  449.63   27.14
  -6  -4  -4   92.79   10.61
   6  -4   4   97.94    8.56
  -6  -4  -4   94.60    6.61
   6  -4   4   93.33    9.78
  -6  -4  -6   20.09    5.83
   6  -4   6   22.25    4.68
  -6  -4  -6   26.96    4.06
   6  -4   6   21.53    5.89
  -6  -4  -8  149.57   13.63
  -6  -4  -8  163.16   14.82
   6  -4   8  138.49   11.58
  -6  -4  -8  136.39    9.80
  -6  -4 -10   11.63    6.23
  -6  -4 -10    6.82    3.59
  -6  -4 -10   16.29    5.93
   6  -4  10   11.19    4.76
  -6  -4 -12  129.70   13.04
  -6  -4 -12  113.87   13.16
  -6  -4 -14   25.41    7.80
  -6  -4 -16   11.58    7.22
  -6  -4 -18    3.44    6.48
  -6  -4 -20    8.99    7.69
  -6  -4 -22   44.98   10.62
  -6  -3  29    2.90    5.47
   6  -3 -29   -5.25    7.20
   6  -3 -29   12.02    7.31
  -6  -3  27    5.34    5.49
   6  -3 -27   -1.65    7.07
   6  -3 -27   15.96    7.16
   6  -3 -25   36.64    8.60
   6  -3 -25   34.29    8.66
  -6  -3  25   46.44    8.21
   6  -3 -23  108.56   12.18
   6  -3 -23   89.94   12.07
  -6  -3  23   99.05   10.87
   6  -3 -21   39.05    8.20
   6  -3 -21   44.38    8.49
  -6  -3  21   42.32    7.06
   6  -3 -19   -1.25    5.99
  -6  -3  19    7.23    3.86
  -6  -3  17  125.06   10.50
   6  -3 -17  125.92   12.79
  -6  -3  15  295.98   17.52
   6  -3 -15  280.93   19.91
   6  -3 -15  288.03   20.02
   6  -3 -13   -1.10    4.53
   6  -3 -13    4.26    3.45
  -6  -3  13    3.76    3.05
   6  -3 -13    4.25    4.78
   6  -3 -11  842.27   39.78
  -6  -3  11  797.36   38.81
   6  -3 -11  789.29   41.85
   6  -3  -9  116.01   10.83
  -6  -3   9  118.92    8.75
   6  -3  -7  294.56   18.58
   6  -3  -7  291.78   17.69
   6  -3  -7  313.13   19.67
   6  -3  -7  289.16   17.24
   6  -3  -7  301.77   17.10
  -6  -3   7  298.03   15.92
  -6  -3   5  274.92   14.06
   6  -3  -5  249.18   17.20
   6  -3  -5  251.82   16.03
  -6  -3   5  283.47   17.94
   6  -3  -5  219.48   15.80
   6  -3  -5  262.36   15.31
   6  -3  -5  262.67   15.17
   6  -3  -3   63.12    6.24
  -6  -3   3   60.50    4.98
   6  -3  -3   64.22    6.75
  -6  -3   3   62.53    7.59
   6  -3  -3   55.60    7.39
   6  -3  -3   58.84    5.45
   6  -3  -1  138.30    8.59
  -6  -3   1  147.17   11.88
   6  -3  -1  130.92   10.05
   6  -3  -1  135.87   11.24
   6  -3  -1  138.06    9.90
  -6  -3   1  132.62    8.42
  -6  -3  -1   12.24    2.86
  -6  -3  -1   12.58    2.77
   6  -3   1   10.49    4.01
  -6  -3  -1   16.94    4.86
   6  -3   1   13.59    2.77
   6  -3   1    9.99    3.39
   6  -3   1   12.64    2.28
   6  -3   1   10.45    3.58
  -6  -3  -3   49.50    4.82
   6  -3   3   37.71    4.71
  -6  -3  -3   42.82    4.78
   6  -3   3   45.45    6.32
  -6  -3  -3   50.80    7.07
   6  -3   3   42.09    5.04
   6  -3   3   39.91    5.51
  -6  -3  -3   51.64    7.44
   6  -3   5   26.28    3.87
  -6  -3  -5   22.58    5.46
  -6  -3  -5   23.44    3.90
   6  -3   5   35.28    5.51
  -6  -3  -5   23.46    4.12
  -6  -3  -5   25.56    2.07
  -6  -3  -5   25.72    2.09
   6  -3   5   22.99    4.06
  -6  -3  -7   28.71    4.52
   6  -3   7   24.35    4.39
  -6  -3  -7   18.03    2.57
   6  -3   7   15.37    4.26
   6  -3   7   15.97    2.96
  -6  -3  -7   22.25    5.63
  -6  -3  -7   23.56    4.33
  -6  -3  -9  179.22   12.36
   6  -3   9  213.18   13.06
   6  -3   9  167.12    9.31
  -6  -3  -9  196.13   12.59
  -6  -3  -9  202.66   15.51
   6  -3   9  162.54   11.98
  -6  -3  -9  195.52   10.47
  -6  -3 -11   12.23    5.06
   6  -3  11   16.75    4.16
  -6  -3 -11   21.47    4.92
  -6  -3 -11    8.05    3.80
  -6  -3 -13  101.09    9.69
  -6  -3 -13   89.73   11.13
   6  -3  13   99.27    8.23
  -6  -3 -15  243.78   16.69
  -6  -3 -15  209.70   17.69
  -6  -3 -17   72.54    9.20
  -6  -3 -17   84.27   11.13
  -6  -3 -19   25.76    6.84
  -6  -3 -19   31.65    8.21
  -6  -3 -21    5.11    5.36
  -6  -3 -21    4.77    6.40
  -6  -3 -23    9.71    5.84
  -6  -3 -23   18.37    7.67
  -6  -3 -25   -3.00    5.64
  -6  -3 -25    1.76    5.95
   6  -2 -32   -8.11    6.67
  -6  -2  32   10.05    6.61
   6  -2 -30    7.73    6.49
  -6  -2  30    4.66    6.13
   6  -2 -30   12.32    6.25
   6  -2 -28   20.41    7.06
   6  -2 -28   22.26    7.49
  -6  -2  28   31.55    7.80
   6  -2 -28   21.64    6.70
   6  -2 -26    5.50    5.87
   6  -2 -26    1.37    5.64
  -6  -2  26    2.64    5.09
   6  -2 -26    6.97    5.66
   6  -2 -24   35.38    4.94
   6  -2 -24   45.27    8.40
   6  -2 -24   46.71    8.33
  -6  -2  24   51.73    8.32
   6  -2 -24   25.66    6.69
   6  -2 -22   42.93    4.91
   6  -2 -22   49.65    8.39
   6  -2 -22   52.08    8.31
  -6  -2  22   40.55    7.26
   6  -2 -22   60.01    8.41
   6  -2 -20   43.88    4.48
   6  -2 -20   44.23    7.60
   6  -2 -20   55.26    8.37
  -6  -2  20   53.45    7.58
   6  -2 -20   39.95    7.41
   6  -2 -18   10.21    2.43
  -6  -2  18    3.73    2.27
   6  -2 -18    8.82    4.78
   6  -2 -18    2.10    4.58
   6  -2 -18    4.76    4.44
  -6  -2  18   17.81    4.87
  -6  -2  16   36.68    4.29
   6  -2 -16   34.61    3.47
   6  -2 -16   47.40    3.52
  -6  -2  16   46.98    6.15
   6  -2 -16   41.72    6.43
   6  -2 -14  137.24   10.37
   6  -2 -14   99.43    5.92
  -6  -2  14  128.90    9.83
   6  -2 -14  115.97    5.94
  -6  -2  14  122.77    7.86
   6  -2 -14  133.58   10.00
   6  -2 -14  130.16   10.83
  -6  -2  12   10.11    3.08
   6  -2 -12    4.68    3.17
   6  -2 -12   10.63    3.55
   6  -2 -12    4.76    2.86
  -6  -2  12    4.34    2.36
   6  -2 -12    4.28    4.11
   6  -2 -10  157.93   11.19
  -6  -2  10  165.34   11.20
   6  -2 -10  190.92   12.25
  -6  -2  10  184.34   10.82
  -6  -2  10  168.94   12.74
   6  -2 -10  188.43   11.90
   6  -2 -10  164.30   12.60
   6  -2  -8   90.52    7.57
  -6  -2   8   82.32    6.83
  -6  -2   8   87.72    6.82
  -6  -2   8   93.15    8.39
   6  -2  -8   87.52    7.34
   6  -2  -8   83.33    6.81
   6  -2  -6   20.70    3.87
  -6  -2   6   22.87    2.88
   6  -2  -6   28.64    3.61
  -6  -2   6   17.36    3.21
  -6  -2   6   16.18    4.19
  -6  -2   6   18.64    3.36
   6  -2  -6   11.31    3.29
   6  -2  -4   15.45    2.68
   6  -2  -4   12.73    3.33
  -6  -2   4   22.47    2.38
   6  -2  -4   17.14    3.54
  -6  -2   4   20.79    3.15
  -6  -2   4   18.05    3.51
  -6  -2   2   71.08    4.43
   6  -2  -2   71.40    6.72
   6  -2  -2   76.54    6.60
   6  -2  -2   70.11    4.42
   6  -2  -2   77.41    4.98
  -6  -2   2   66.10    5.61
  -6  -2   0  633.20   27.77
  -6  -2   0  530.28   30.12
   6  -2   0  671.04   30.94
  -6  -2   0  646.97   29.88
   6  -2   0  602.84   28.41
   6  -2   0  610.65   27.55
   6  -2   0  614.89   27.77
   6  -2   2   71.28    5.31
  -6  -2  -2   73.21    5.99
   6  -2   2   67.23    6.43
  -6  -2  -2   65.84    4.50
  -6  -2  -4  200.95   13.42
  -6  -2  -4  196.89   11.85
   6  -2   4  182.06   12.19
   6  -2   4  179.63   10.84
  -6  -2  -4  193.40   11.77
  -6  -2  -4  166.26    9.78
   6  -2   6  126.34    8.83
   6  -2   6  119.29    7.41
  -6  -2  -6  132.72    9.55
  -6  -2  -6  134.41   10.83
  -6  -2  -6  131.42    9.44
  -6  -2  -8   27.60    5.48
   6  -2   8   24.03    4.28
   6  -2   8   33.86    2.92
  -6  -2  -8   36.30    5.10
  -6  -2  -8   22.66    4.53
   6  -2  10   24.08    4.53
  -6  -2 -10   34.72    6.17
  -6  -2 -10   34.57    5.47
  -6  -2 -10   34.63    5.53
  -6  -2 -12  114.08   10.24
  -6  -2 -12  133.10   11.64
  -6  -2 -12  127.69   10.48
  -6  -2 -14  118.80   11.39
  -6  -2 -14  117.94   10.76
  -6  -2 -16   61.90    8.79
  -6  -2 -16   56.57    8.19
  -6  -2 -18  181.66   15.29
  -6  -2 -18  175.82   14.59
  -6  -2 -20  110.16   12.43
  -6  -2 -20  145.56   13.26
  -6  -2 -22   43.34    8.30
  -6  -2 -22   35.50    7.79
  -6  -2 -24   -1.48    5.97
  -6  -2 -24    5.92    5.57
  -6  -2 -26   12.55    7.31
  -6  -2 -26    9.58    6.83
   6  -1 -33   20.25    7.37
   6  -1 -33   21.48    8.18
  -6  -1  33   10.64    7.33
   6  -1 -31   54.86    9.60
   6  -1 -31   58.66   10.51
   6  -1 -31   53.70    7.69
  -6  -1  31   60.96   10.41
   6  -1 -29   -1.29    5.32
   6  -1 -29   -1.43    5.87
  -6  -1  29   -3.05    5.61
   6  -1 -29   -1.71    4.05
   6  -1 -27   41.32    8.26
   6  -1 -27   55.91    7.06
   6  -1 -27   63.73    8.01
  -6  -1  27   56.17    9.45
   6  -1 -25   99.85    9.01
   6  -1 -25  107.21   10.25
  -6  -1  25  118.45   12.22
   6  -1 -23   13.51    3.67
  -6  -1  23    8.23    4.85
   6  -1 -23    6.86    4.70
   6  -1 -21  125.31    8.89
   6  -1 -21  112.72   10.29
  -6  -1  21  134.61   11.91
   6  -1 -21  115.86   11.19
   6  -1 -19  225.92   15.07
  -6  -1  19  196.75   15.45
   6  -1 -19  236.03   13.15
   6  -1 -19  226.68   15.75
   6  -1 -17   70.60    7.53
   6  -1 -17   71.48    5.72
  -6  -1  17   66.17    7.84
   6  -1 -17   70.80    7.79
   6  -1 -17   67.52    5.88
  -6  -1  15   85.23    8.49
   6  -1 -15   91.06    6.28
   6  -1 -15  107.24    8.83
   6  -1 -15   90.61    6.58
   6  -1 -13   86.64    5.88
  -6  -1  13   83.10    7.48
   6  -1 -13   83.54    7.80
   6  -1 -13   81.67    5.58
  -6  -1  13   80.72    7.82
  -6  -1  11   45.88    5.44
  -6  -1  11   41.03    4.93
   6  -1 -11   42.70    3.46
   6  -1 -11   46.86    5.32
   6  -1 -11   38.24    3.44
  -6  -1   9  454.66   22.01
   6  -1  -9  394.56   18.35
  -6  -1   9  458.83   20.70
  -6  -1   9  456.86   21.62
  -6  -1   7  418.15   22.21
  -6  -1   7  381.70   20.64
  -6  -1   7  464.07   22.07
   6  -1  -7  427.22   22.00
   6  -1  -5 1559.11   67.36
  -6  -1   5 1574.95   70.67
  -6  -1   5 1482.84   68.60
   6  -1  -5 1547.62   70.11
  -6  -1   5 1609.84   70.03
   6  -1  -3  233.23   11.56
   6  -1  -3  249.61   14.09
  -6  -1   3  225.25   13.36
  -6  -1   3  242.77   14.25
  -6  -1   3  228.92   12.52
   6  -1  -1  104.64    6.27
   6  -1  -1   94.47    7.85
  -6  -1   1   95.61    7.50
  -6  -1   1  102.69    7.24
  -6  -1   1   98.44    7.99
  -6  -1   1  107.92    6.72
   6  -1   1  378.18   18.35
  -6  -1  -1  367.45   18.65
   6  -1   1  393.09   20.35
  -6  -1  -1  364.71   19.81
  -6  -1  -3  975.31   45.35
   6  -1   3 1007.72   45.68
  -6  -1  -3  993.43   44.82
   6  -1   3  948.38   41.89
  -6  -1  -3  957.57   43.99
   6  -1   3  935.04   43.62
  -6  -1  -5  472.74   22.67
  -6  -1  -5  476.26   23.41
   6  -1   5  414.47   21.61
  -6  -1  -5  481.50   23.58
  -6  -1  -7  238.97   15.18
  -6  -1  -7  264.42   14.84
  -6  -1  -7  247.03   15.20
   6  -1   7  248.89   14.15
  -6  -1  -7  249.70   15.46
   6  -1   9  325.14   16.98
  -6  -1  -9  372.85   20.20
  -6  -1  -9  372.09   20.42
  -6  -1  -9  355.67   19.34
   6  -1   9  354.43   19.13
  -6  -1  -9  372.49   20.68
   6  -1  11   42.74    3.32
   6  -1  11   40.59    5.39
  -6  -1 -11   39.44    5.83
  -6  -1 -11   40.70    6.23
   6  -1  11   40.16    3.85
  -6  -1 -11   39.55    5.50
  -6  -1 -13   48.15    6.74
  -6  -1 -13   42.40    6.12
   6  -1  13   48.40    4.50
   6  -1  13   43.63    3.19
  -6  -1 -15  306.85   19.14
  -6  -1 -15  318.55   20.20
  -6  -1 -15  286.64   19.08
  -6  -1 -17  288.83   19.55
  -6  -1 -17  273.88   18.37
  -6  -1 -17  261.65   18.00
  -6  -1 -19  117.00   12.06
  -6  -1 -19  124.36   11.50
  -6  -1 -19  125.41   11.52
  -6  -1 -21   57.04    9.47
  -6  -1 -21   60.28    8.82
  -6  -1 -23   66.28   10.40
  -6  -1 -23   60.97    8.99
  -6  -1 -23   79.85   10.10
  -6  -1 -25   23.36    7.53
  -6  -1 -25   21.77    7.13
  -6  -1 -25   21.48    6.95
  -6  -1 -27   -5.03    5.69
  -6  -1 -27   -2.73    6.05
  -6  -1 -27   -1.44    5.82
  -6  -1 -29    1.80    6.62
  -6  -1 -29    6.18    7.07
   6   0 -34    1.18    5.22
  -6   0  34   18.61    8.10
   6   0 -34    4.81    6.86
   6   0 -32   -3.67    5.23
   6   0 -32    1.09    4.91
  -6   0  32   -3.47    6.05
   6   0 -32   10.43    6.36
   6   0 -30    2.02    4.23
  -6   0  30    9.66    6.75
   6   0 -30   13.84    6.54
   6   0 -28   -1.86    4.84
  -6   0  28    8.91    6.11
   6   0 -28    2.54    5.43
   6   0 -26  239.52   15.64
   6   0 -26  209.46   14.16
  -6   0  26  245.98   18.61
   6   0 -26  203.85   16.64
   6   0 -24  415.69   23.23
   6   0 -24  387.24   22.13
   6   0 -24  449.10   25.61
  -6   0  24  404.54   26.13
   6   0 -22  115.55    9.32
  -6   0  22  116.59   11.66
   6   0 -22  112.90    9.43
   6   0 -20  262.13   15.83
  -6   0  20  271.78   18.28
   6   0 -20  257.66   15.51
   6   0 -20  248.66   15.84
   6   0 -18 1157.54   52.60
   6   0 -18 1117.03   52.79
  -6   0  18 1103.26   55.15
  -6   0  18 1114.28   54.68
   6   0 -16   46.48    5.19
  -6   0  16   35.72    5.80
   6   0 -16   42.85    5.88
   6   0 -16   44.77    5.00
   6   0 -16   35.23    5.26
  -6   0  16   31.40    5.47
   6   0 -14   21.54    4.28
   6   0 -14   11.79    3.12
   6   0 -14   17.77    3.81
  -6   0  14   12.50    3.77
   6   0 -14   21.88    3.55
  -6   0  14   19.98    4.44
  -6   0  12  123.24    9.95
   6   0 -12  124.74    8.56
   6   0 -12  132.86    8.91
   6   0 -12  140.51    9.58
  -6   0  12  114.93    9.32
  -6   0  10 1459.34   67.47
   6   0 -10 1445.19   65.58
   6   0 -10 1394.27   66.77
   6   0 -10 1517.91   65.87
   6   0 -10 1514.34   66.61
  -6   0  10 1461.82   66.74
  -6   0   8 1621.85   74.76
   6   0  -8 1623.53   74.34
  -6   0   8 1680.60   73.50
   6   0  -8 1644.42   73.25
  -6   0   8 1650.89   74.11
   6   0  -8 1668.15   73.94
   6   0  -6  102.84    7.99
  -6   0   6   99.46    8.05
  -6   0   6  100.39    7.32
  -6   0   6  114.92    7.88
   6   0  -6  104.17    7.55
   6   0  -4  544.03   26.89
  -6   0   4  551.18   27.60
   6   0  -4  559.20   27.54
  -6   0   4  544.38   26.78
  -6   0   4  582.65   27.21
  -6   0   2  805.95   38.59
   6   0  -2  813.55   39.17
  -6   0   2  839.95   39.44
   6   0  -2  859.16   38.76
   6   0   0  476.26   22.18
   6   0   0  445.70   23.04
  -6   0   0  440.56   23.16
  -6   0   0  425.11   22.35
   6   0   2  213.51   12.05
   6   0   2  222.90   12.31
   6   0   2  204.67   13.10
  -6   0  -2  226.41   13.49
  -6   0  -2  223.74   12.86
   6   0   4  534.62   25.59
   6   0   4  535.69   26.10
  -6   0  -4  545.95   27.52
   6   0   4  520.98   27.18
  -6   0  -6    1.35    2.73
  -6   0  -6    2.71    2.21
   6   0   6    5.07    2.31
  -6   0  -6    1.10    2.55
   6   0   6    0.47    2.16
  -6   0  -8  240.03   15.22
  -6   0  -8  226.11   12.99
   6   0   8  243.47   13.29
   6   0   8  197.22   13.12
  -6   0  -8  256.01   14.60
  -6   0  -8  237.62   13.07
  -6   0  -8  220.07   14.72
  -6   0 -10  243.36   15.53
  -6   0 -10  225.00   12.93
   6   0  10  219.74   13.61
  -6   0 -10  216.68   14.26
   6   0  10  236.42   12.94
  -6   0 -10  206.52   14.62
  -6   0 -10  211.67   12.84
  -6   0 -12   -0.74    3.11
  -6   0 -12    3.07    2.63
   6   0  12    2.22    2.94
  -6   0 -12    2.72    3.73
  -6   0 -12    3.77    2.73
   6   0  14  259.27   15.37
  -6   0 -14  255.51   17.74
  -6   0 -14  275.68   15.29
   6   0  14  252.18   14.53
  -6   0 -14  283.24   17.19
  -6   0 -14  259.26   15.54
  -6   0 -16    6.52    4.29
   6   0  16    7.45    3.10
  -6   0 -16    2.06    3.44
  -6   0 -16    8.00    4.33
   6   0  16    1.22    3.39
  -6   0 -18  582.81   29.79
   6   0  18  551.13   28.91
  -6   0 -18  543.19   32.20
  -6   0 -20   38.73    7.83
  -6   0 -20   38.50    6.22
  -6   0 -22    4.20    5.15
  -6   0 -22   -1.83    3.99
  -6   0 -24   75.75   10.84
  -6   0 -24   47.01    7.91
  -6   0 -26   -1.63    5.70
  -6   0 -26   -2.69    5.64
  -6   0 -28   24.57    8.07
  -6   0 -28   14.52    6.90
   6   1 -33   24.76    7.69
  -6   1  33   10.87    7.17
   6   1 -33   11.25    6.36
   6   1 -31   68.82   10.09
  -6   1  31   72.62   11.25
   6   1 -31   52.77    8.71
   6   1 -29   12.52    6.43
   6   1 -29   -1.09    4.02
  -6   1  29   -3.12    5.88
   6   1 -27   59.22    8.19
  -6   1  27   69.30   10.01
  -6   1  25  101.01   11.86
   6   1 -25  125.79   10.97
   6   1 -23    9.80    3.26
  -6   1  23    9.74    5.58
   6   1 -23    7.94    4.65
  -6   1  23    0.65    2.33
  -6   1  21  143.17   11.69
   6   1 -21  114.05    9.43
  -6   1  19  219.78   16.50
   6   1 -19  247.30   15.50
   6   1 -17   87.00    7.79
   6   1 -17   83.28    7.76
   6   1 -17   80.50    7.93
  -6   1  17   80.18    8.67
   6   1 -17   68.76    7.46
   6   1 -15   95.22    8.46
   6   1 -15   96.05    8.32
   6   1 -15  101.70    8.23
   6   1 -15   96.27    8.34
  -6   1  15  100.37    9.11
   6   1 -13   88.89    7.82
   6   1 -13   81.37    7.12
   6   1 -13   81.26    7.48
   6   1 -13  101.92    7.94
  -6   1  13   81.88    7.98
   6   1 -11   49.54    5.54
   6   1 -11   38.98    4.54
  -6   1  11   42.60    5.69
   6   1 -11   43.52    5.18
   6   1 -11   43.61    5.20
   6   1  -9  437.82   22.55
   6   1  -9  457.01   22.10
   6   1  -9  437.88   22.97
  -6   1   9  411.83   23.14
  -6   1   7  416.73   19.68
   6   1  -7  426.87   22.35
  -6   1   7  417.16   22.54
   6   1  -7  442.99   21.94
   6   1  -7  437.30   21.12
  -6   1   5 1484.94   66.37
   6   1  -5 1561.47   67.52
   6   1  -5 1549.80   68.59
  -6   1   5 1515.99   69.15
   6   1  -3  238.30   12.49
  -6   1   3  219.11   13.69
   6   1  -3  237.44   13.57
  -6   1   3  237.39   14.05
   6   1  -1   95.52    7.51
  -6   1   1  103.85    8.07
   6   1  -1  109.62    8.15
  -6   1   1  101.26    8.00
  -6   1  -1  363.64   20.28
   6   1   1  368.24   20.00
  -6   1  -1  389.68   20.76
   6   1   1  409.27   20.59
  -6   1  -1  373.78   18.79
  -6   1  -3  983.12   45.08
   6   1   3  929.97   44.23
  -6   1  -3  883.83   43.21
   6   1   3  970.52   44.72
  -6   1  -3  960.41   45.17
   6   1   3  972.71   44.60
   6   1   5  430.40   23.44
  -6   1  -5  492.30   23.36
  -6   1  -5  447.26   24.57
   6   1   5  464.74   23.96
   6   1   7  247.82   15.26
  -6   1  -7  254.01   15.87
   6   1   7  271.33   15.39
  -6   1  -7  245.23   16.02
  -6   1  -7  263.79   14.95
   6   1   7  254.04   15.00
   6   1   9  338.97   19.27
  -6   1  -9  352.65   19.25
   6   1   9  341.73   19.45
  -6   1  -9  361.73   20.90
  -6   1  -9  365.05   20.66
  -6   1  -9  340.78   16.27
  -6   1 -11   44.99    5.85
   6   1  11   41.83    5.69
  -6   1 -11   54.78    7.02
  -6   1 -11   48.91    3.92
  -6   1 -13   38.20    5.98
  -6   1 -13   46.34    4.73
   6   1  13   49.20    6.22
  -6   1 -13   50.96    4.41
  -6   1 -13   45.19    6.81
   6   1  15  301.36   17.46
  -6   1 -15  283.51   19.32
  -6   1 -15  289.01   15.53
  -6   1 -15  274.88   15.28
  -6   1 -15  289.72   18.08
   6   1  17  303.94   17.37
  -6   1 -17  288.22   15.52
  -6   1 -17  251.51   15.29
  -6   1 -17  295.17   18.41
  -6   1 -17  273.31   19.60
  -6   1 -19  130.65   13.00
  -6   1 -19  129.09   11.72
  -6   1 -19  126.68    9.44
  -6   1 -21   91.98   11.02
  -6   1 -21   66.55    8.97
  -6   1 -23   66.70   10.50
  -6   1 -23   42.64    7.97
  -6   1 -25   27.13    8.47
  -6   1 -25   24.34    6.58
  -6   1 -27   -3.43    5.98
  -6   1 -27    1.38    5.20
  -6   1 -29   -1.83    6.90
   6   2 -32   -1.35    5.53
  -6   2  32    1.76    6.62
   6   2 -32   -1.35    5.32
   6   2 -30    3.81    5.33
  -6   2  30    1.64    6.32
   6   2 -28   37.03    7.48
  -6   2  28   27.27    7.90
   6   2 -26    5.65    4.64
  -6   2  26    1.40    4.75
   6   2 -24   29.86    6.27
  -6   2  24   29.71    7.39
  -6   2  22   54.51    8.42
   6   2 -22   53.69    7.71
  -6   2  22   55.18    8.45
  -6   2  20   41.18    7.44
  -6   2  20   45.34    4.89
   6   2 -20   51.58    7.42
  -6   2  20   47.13    7.26
  -6   2  18    7.94    4.55
   6   2 -18   12.64    4.40
   6   2 -18    3.51    3.33
  -6   2  18    7.82    4.27
  -6   2  16   36.17    6.00
   6   2 -16   37.45    5.60
   6   2 -16   52.70    6.78
   6   2 -16   42.87    5.53
  -6   2  16   55.21    6.92
   6   2 -14  105.12    8.50
  -6   2  14  120.43   10.12
   6   2 -14  134.33   10.59
   6   2 -14  137.90    9.58
  -6   2  14  108.41   10.02
   6   2 -12    5.54    2.78
   6   2 -12    9.31    3.00
  -6   2  12    4.55    3.13
  -6   2  12    5.29    2.79
   6   2 -12    5.38    3.35
   6   2 -12    7.89    3.95
   6   2 -10  175.05   10.31
  -6   2  10  169.29   12.03
  -6   2  10  171.64   12.07
   6   2 -10  165.28   12.24
   6   2 -10  172.64   10.92
   6   2  -8   98.70    6.29
  -6   2   8   78.06    7.53
   6   2  -8   90.70    8.21
  -6   2   8   82.00    7.57
   6   2  -8   88.78    6.89
   6   2  -6   17.93    4.16
   6   2  -6   15.76    2.33
   6   2  -6   17.95    3.25
  -6   2   6   18.19    3.74
  -6   2   6   22.46    4.20
   6   2  -4   15.04    3.92
   6   2  -4   15.72    2.98
  -6   2   4   10.60    3.21
   6   2  -4   18.79    2.28
  -6   2   4   15.48    3.73
  -6   2   2   68.73    4.36
   6   2  -2   62.34    6.93
  -6   2   2   68.88    6.47
   6   2  -2   74.47    5.95
  -6   2   2   64.07    6.63
  -6   2   0  624.78   28.89
  -6   2   0  640.61   32.00
  -6   2   0  630.69   31.42
   6   2   0  665.98   30.59
   6   2   0  579.60   31.88
  -6   2  -2   61.86    5.06
   6   2   2   59.25    6.85
  -6   2  -2   79.73    7.30
   6   2   2   70.91    7.45
  -6   2  -2   66.36    6.60
   6   2   2   67.07    6.00
  -6   2  -4  164.40   12.12
  -6   2  -4  185.10   10.43
   6   2   4  185.14   12.74
  -6   2  -4  180.19   12.07
   6   2   4  192.53   12.73
   6   2   6  143.42   10.46
  -6   2  -6  138.65    9.29
   6   2   6  150.17   11.54
  -6   2  -6  120.71    9.99
   6   2   6  124.65   10.54
   6   2   6  142.80   10.23
  -6   2  -8   35.80    5.72
  -6   2  -8   21.78    4.86
   6   2   8   32.31    6.07
  -6   2  -8   31.43    4.54
   6   2   8   46.89    6.70
   6   2   8   42.30    5.48
  -6   2 -10   33.74    5.93
   6   2  10   37.73    5.36
  -6   2 -10   36.21    5.98
   6   2  10   26.46    5.66
  -6   2 -10   35.83    4.99
   6   2  10   28.96    5.37
   6   2  12  119.52    9.96
  -6   2 -12  125.07   11.10
  -6   2 -12  132.65   10.25
  -6   2 -14  110.91   10.14
  -6   2 -14  109.10   11.17
   6   2  16   83.01    8.17
  -6   2 -16   65.77    8.95
  -6   2 -16   54.12    7.73
  -6   2 -18  182.88   14.96
  -6   2 -18  138.50   12.36
  -6   2 -20   96.19   11.67
  -6   2 -20  111.18   11.29
  -6   2 -22   27.75    7.67
  -6   2 -22   24.62    6.27
  -6   2 -24    4.71    6.19
  -6   2 -24    8.88    5.43
  -6   2 -26    6.72    6.77
  -6   2 -26    8.20    6.06
   6   3 -29    6.92    5.58
  -6   3  29    7.93    6.26
   6   3 -27    6.61    5.55
  -6   3  27   13.23    6.74
   6   3 -25   39.17    7.95
  -6   3  25   54.50    9.03
   6   3 -23  112.11   11.72
  -6   3  23  107.75   12.05
  -6   3  23  100.41   11.55
   6   3 -21   48.35    7.69
  -6   3  21   42.66    7.90
  -6   3  21   42.73    7.89
   6   3 -19    6.59    4.94
  -6   3  19    3.27    4.39
  -6   3  19   -1.06    4.69
   6   3 -17   86.04    7.41
  -6   3  17  105.52    9.96
  -6   3  17  100.24   10.05
   6   3 -17   52.73    6.59
   6   3 -17  138.83   11.19
  -6   3  15  259.60   15.10
   6   3 -15  260.91   15.76
  -6   3  13    1.64    3.31
   6   3 -13    3.73    2.54
  -6   3  13    0.88    3.88
   6   3 -13    3.25    2.52
  -6   3  11  752.64   40.14
   6   3 -11  815.85   37.43
  -6   3  11  750.13   40.40
   6   3 -11  876.01   38.48
  -6   3   9  133.63   10.38
   6   3  -9  140.57    8.05
  -6   3   9  122.22   10.49
   6   3  -9  135.67    8.96
  -6   3   7  314.29   18.94
   6   3  -7  313.22   15.04
   6   3  -7  349.30   16.79
  -6   3   5  254.98   16.51
   6   3  -5  279.78   14.39
  -6   3   5  262.90   15.92
  -6   3   3   60.89    4.01
  -6   3   3   74.35    7.32
   6   3  -3   52.35    4.84
  -6   3   3   67.29    6.38
  -6   3   3   55.49    3.62
   6   3  -3   83.47    7.15
  -6   3   1  130.58    9.84
   6   3  -1  143.24    8.66
  -6   3   1  142.60   10.93
  -6   3   1  138.70    7.79
   6   3  -1  149.22   10.61
  -6   3   1  136.58    8.24
  -6   3  -1   14.57    3.38
   6   3   1   14.03    4.01
  -6   3  -1   11.89    2.47
  -6   3  -1    8.79    3.86
  -6   3  -3   51.00    5.83
   6   3   3   50.62    6.29
  -6   3  -3   52.19    6.61
  -6   3  -3   39.65    4.44
  -6   3  -5   29.98    5.18
  -6   3  -5   32.06    4.29
  -6   3  -5   27.14    5.49
  -6   3  -7   26.10    5.60
  -6   3  -7   13.23    4.14
  -6   3  -7   26.39    5.26
   6   3   7   17.18    4.66
  -6   3  -7   26.41    4.47
   6   3   9  203.59   14.23
  -6   3  -9  179.71   12.50
  -6   3  -9  199.26   14.08
   6   3  11   14.93    4.67
  -6   3 -11   18.63    5.20
  -6   3 -11   23.67    4.93
   6   3  13   96.89    9.98
  -6   3 -13  101.52    9.66
   6   3  15  217.36   15.74
  -6   3 -15  228.84   15.59
  -6   3 -15  193.17   15.88
  -6   3 -17   90.02    9.48
  -6   3 -17   91.86   10.74
   6   3  17   73.19    9.00
  -6   3 -19   33.85    7.00
  -6   3 -19   34.13    7.72
   6   3  19   20.11    6.02
   6   3  21   -1.08    4.27
  -6   3 -21    9.91    6.05
  -6   3 -21    7.12    5.35
   6   3  23   16.55    5.56
  -6   3 -23   10.28    6.01
  -6   3 -23   19.77    7.21
  -6   3 -25   -1.38    5.56
  -6   3 -25    3.25    6.13
  -6   4  26    8.51    6.40
   6   4 -26    5.82    6.10
  -6   4  24   -1.31    5.29
   6   4 -24    2.81    5.54
  -6   4  24    1.39    5.23
  -6   4  22    1.22    4.70
  -6   4  22   22.06    6.75
  -6   4  20   54.88    8.59
  -6   4  20   60.36    9.21
  -6   4  18  104.00   10.59
  -6   4  18   93.22   10.83
  -6   4  16    6.62    5.26
  -6   4  16   27.30    6.32
  -6   4  14  147.90   12.78
  -6   4  14  160.17   12.72
   6   4 -14  185.51   14.67
  -6   4  12   37.06    5.87
   6   4 -12   36.98    7.30
  -6   4  12   34.93    6.45
   6   4 -10  587.37   34.60
  -6   4  10  667.68   33.23
  -6   4  10  648.63   34.02
  -6   4   8  336.91   19.65
  -6   4   8  343.12   20.80
  -6   4   6  203.67   13.36
   6   4  -6  209.35   13.89
  -6   4   6  200.52   14.46
  -6   4   4   45.23    6.91
  -6   4   4   48.86    3.26
   6   4  -4   41.69    6.00
  -6   4   4   39.53    5.50
   6   4  -2  208.35   14.19
  -6   4   2  187.35   10.25
  -6   4   2  179.61   13.99
  -6   4   2  223.31   13.07
  -6   4   0   62.62    6.48
  -6   4   0   54.96    4.93
  -6   4   0   66.23    7.93
   6   4   0   69.27    7.83
   6   4   2  516.46   27.92
  -6   4  -2  486.07   24.09
  -6   4  -2  500.44   27.66
  -6   4  -2  464.15   25.38
  -6   4  -4  104.83    8.13
  -6   4  -4   96.79    6.57
   6   4   4  119.28    9.74
  -6   4  -4  104.28    9.49
  -6   4  -6   33.89    6.30
  -6   4  -6   23.35    4.76
  -6   4  -6   25.08    4.47
   6   4   6   17.63    5.39
  -6   4  -8  120.94   11.78
  -6   4  -8  129.74   10.73
  -6   4  -8  131.10   10.11
  -6   4 -10   12.25    5.50
  -6   4 -10   10.67    4.27
   6   4  10    8.99    4.81
  -6   4 -10    2.56    4.28
  -6   4 -12  112.49   11.74
   6   4  12  118.36   11.58
  -6   4 -12  101.61   10.36
  -6   4 -12  112.85   10.22
   6   4  14   32.40    6.94
  -6   4 -14   55.24    7.25
  -6   4 -14   43.78    7.62
   6   4  16   13.56    5.58
  -6   4 -16    7.19    5.03
  -6   4 -16   22.26    5.82
   6   4  18    3.79    4.87
  -6   4 -18    4.49    4.79
  -6   4 -18   -3.62    4.55
   6   4  20   21.96    6.69
  -6   4 -20   19.42    6.45
  -6   4 -20   22.22    7.26
   6   4  22   56.58    9.22
  -6   4 -22   63.33   10.16
  -6   4 -22   47.08    9.30
   6   5 -21   -1.48    5.72
  -6   5  21    1.32    5.30
   6   5 -19   50.31    9.19
  -6   5  19   39.55    8.09
   6   5 -17   15.27    6.98
  -6   5  17   20.98    6.62
   6   5 -15   30.91    7.78
  -6   5  15   33.09    6.98
   6   5 -13   27.55    7.12
  -6   5  13   34.83    6.80
   6   5 -11   36.03    7.69
  -6   5  11   32.56    6.74
   6   5  -9    3.76    5.05
  -6   5   9    2.97    4.46
  -6   5   7  130.72   12.23
   6   5  -7  161.48   12.42
  -6   5   5   56.54    7.75
   6   5  -5   41.07    6.97
   6   5  -3   11.14    5.04
  -6   5   3   21.65    5.64
  -6   5   1  102.28   10.59
   6   5  -1  104.52   10.88
  -6   5  -1    3.00    4.29
   6   5   1   11.20    5.38
  -6   5  -3   37.24    7.20
   6   5   3   50.36    8.09
  -6   5  -5   61.84    8.69
   6   5   5   63.55    8.93
  -6   5  -7   40.97    7.52
   6   5   7   35.50    7.40
  -6   5  -9    3.45    4.73
  -6   5 -11    6.02    5.33
  -6   5 -11    2.64    3.84
  -6   5 -13   -1.27    5.00
  -6   5 -13    7.74    4.64
   6   5  13    1.40    5.14
  -6   5 -15    1.34    4.92
  -6   5 -15   -3.17    4.91
   6   5  15    4.30    5.77
  -6   5 -17    4.23    5.83
  -6   5 -17   12.64    5.85
   6   6 -12   16.16    6.97
   6   6 -10   -1.45    5.45
   6   6  -8   19.67    5.58
   6   6  -8   20.05    7.68
   6   6  -6    3.30    4.79
   6   6  -6   -2.82    5.56
   6   6  -4   13.98    5.78
   6   6  -2   28.25    7.10
   6   6   0   23.15    6.84
   6   6   2   21.50    6.78
   6   6   4    1.40    5.27
   6   6   6    8.68    6.41
   7  -6  -9   40.78   10.76
   7  -6  -9   29.37    8.50
   7  -6  -7   -1.79    6.91
   7  -6  -7   -1.54    6.60
   7  -6  -5    6.91    7.65
   7  -6  -5   -1.46    6.67
   7  -6  -3   11.66    6.74
  -7  -6   3   18.22    7.73
   7  -6  -1   20.82    7.70
  -7  -6   1    9.87    6.79
   7  -6   1   15.38    7.15
  -7  -6  -1   -1.64    7.02
   7  -6   3   14.71    7.19
  -7  -6  -3   18.25    7.50
   7  -5 -20   11.38    7.96
   7  -5 -20   13.01    7.70
   7  -5 -20    9.47    7.48
   7  -5 -18   -7.21    6.95
   7  -5 -18    6.05    6.46
   7  -5 -18   -1.84    6.76
   7  -5 -16    1.71    7.31
   7  -5 -16   -1.40    5.77
   7  -5 -14   21.07    8.28
   7  -5 -14   22.08    7.23
   7  -5 -14   30.93    9.21
   7  -5 -12    1.53    5.91
   7  -5 -12    4.79    5.12
   7  -5 -12    3.32    6.25
   7  -5 -10   72.41   10.82
   7  -5 -10   84.17   10.28
   7  -5 -10   91.30   12.63
   7  -5  -8   75.06   10.89
   7  -5  -8   70.96   11.30
   7  -5  -8   79.12    9.12
   7  -5  -6    4.45    6.58
   7  -5  -6    5.13    5.38
  -7  -5   6    7.33    5.91
   7  -5  -4   14.29    6.57
   7  -5  -4   12.02    5.44
  -7  -5   4   13.00    6.19
   7  -5  -2    5.50    5.33
   7  -5  -2   11.17    5.83
   7  -5   0   34.34    7.72
   7  -5   0   26.77    6.69
  -7  -5   0   36.07    8.24
  -7  -5  -2   13.03    6.65
   7  -5   2   13.93    5.82
  -7  -5  -4   13.19    6.72
   7  -5   4    4.84    5.28
  -7  -5  -6  114.61   13.40
   7  -5   6  102.78   11.52
  -7  -5  -8   -3.02    5.82
  -7  -5 -10    5.35    6.87
  -7  -5 -10   -1.54    5.50
  -7  -5 -12    7.36    6.94
  -7  -5 -12    9.46    6.75
  -7  -5 -14   17.15    8.30
  -7  -5 -14    3.25    6.27
   7  -4 -25   -9.36    7.69
   7  -4 -25    3.47    6.98
   7  -4 -25    3.46    6.67
   7  -4 -23   -1.61    6.49
   7  -4 -23   -5.04    6.02
   7  -4 -21   23.49    7.74
   7  -4 -21   28.36    7.73
   7  -4 -21   17.89    8.08
   7  -4 -19  114.34   13.46
   7  -4 -19   95.02   11.98
   7  -4 -19  101.92   13.30
   7  -4 -17   41.81    9.22
   7  -4 -17   50.94    8.98
   7  -4 -17   74.21   11.29
   7  -4 -15    9.85    6.24
   7  -4 -15   11.71    5.79
   7  -4 -15    4.38    5.64
   7  -4 -13   17.21    6.47
   7  -4 -13   12.90    5.04
   7  -4 -11   55.90    8.92
   7  -4 -11   51.54    9.23
   7  -4 -11   43.92    7.08
   7  -4  -9  361.85   23.91
   7  -4  -9  370.61   22.32
   7  -4  -9  357.60   24.77
  -7  -4   9  434.15   25.87
   7  -4  -7   44.00    8.57
  -7  -4   7   38.96    7.57
   7  -4  -7   41.92    6.02
   7  -4  -7   38.17    6.24
   7  -4  -7   38.19    7.10
   7  -4  -5   78.53    7.98
   7  -4  -5   79.53    9.38
  -7  -4   5   76.84    9.93
   7  -4  -5   91.60    8.16
   7  -4  -5   66.49    9.77
   7  -4  -3   68.12    7.48
   7  -4  -3   56.09    7.79
  -7  -4   3   60.30    9.29
   7  -4  -3   51.99    6.11
   7  -4  -3   69.70    9.60
   7  -4  -1   53.06    6.74
   7  -4  -1   61.01    5.67
  -7  -4   1   61.49    9.20
   7  -4  -1   56.88    8.45
   7  -4  -1   52.64    7.40
  -7  -4  -1   64.40    9.26
   7  -4   1   73.86    9.41
   7  -4   1   63.28    7.92
  -7  -4  -3   41.02    7.37
   7  -4   3   32.95    5.80
   7  -4   3   29.68    6.57
   7  -4   5  284.18   17.57
   7  -4   5  326.20   20.42
  -7  -4  -5  352.83   22.46
  -7  -4  -7   28.43    6.52
  -7  -4  -7   37.16    8.08
   7  -4   7   31.71    6.55
  -7  -4  -9  150.72   14.34
  -7  -4  -9  183.32   16.03
   7  -4   9  152.01   12.72
  -7  -4 -11   95.85   11.73
   7  -4  11   81.45    8.71
  -7  -4 -11   58.65   10.29
  -7  -4 -13   22.47    7.53
  -7  -4 -15   15.05    7.43
  -7  -4 -17   -1.74    6.41
  -7  -4 -19    7.27    7.48
  -7  -3  30   -4.55    6.11
   7  -3 -30    1.84    7.08
   7  -3 -30   -1.55    6.24
   7  -3 -28    3.48    6.71
   7  -3 -28    6.06    6.23
  -7  -3  28   -1.40    5.65
   7  -3 -26    8.27    7.08
   7  -3 -26    5.88    6.18
  -7  -3  26   15.51    5.74
   7  -3 -24   54.79    9.78
   7  -3 -24   48.34    9.38
  -7  -3  24   48.62    8.37
   7  -3 -22   14.74    6.43
   7  -3 -22    8.23    6.09
  -7  -3  22   11.88    5.28
   7  -3 -20   -1.32    5.54
  -7  -3  20    3.92    4.27
  -7  -3  18  345.10   20.17
   7  -3 -18  282.52   21.47
  -7  -3  16    4.78    3.71
   7  -3 -16    1.23    4.95
   7  -3 -16    9.76    5.76
  -7  -3  14   14.23    3.89
   7  -3 -14    5.70    5.47
   7  -3 -14    1.18    4.77
  -7  -3  12  188.24   12.52
   7  -3 -12  193.96   15.07
  -7  -3  10  125.67    9.16
   7  -3 -10  114.47    9.74
   7  -3 -10  136.02   11.94
   7  -3  -8  424.07   24.82
  -7  -3   8  384.58   20.88
   7  -3  -8  403.98   22.17
   7  -3  -8  400.96   23.73
   7  -3  -6  370.62   20.27
   7  -3  -6  374.46   23.10
  -7  -3   6  381.92   19.67
   7  -3  -6  372.63   20.90
   7  -3  -6  369.86   22.05
  -7  -3   4  594.50   28.67
   7  -3  -4  608.58   30.36
   7  -3  -4  601.40   32.54
   7  -3  -4  566.26   28.78
   7  -3  -4  586.99   30.95
   7  -3  -2  232.71   13.00
  -7  -3   2  265.55   17.49
   7  -3  -2  210.29   14.66
   7  -3  -2  240.76   16.73
   7  -3  -2  253.71   15.19
  -7  -3   2  240.31   13.51
   7  -3   0   15.00    2.56
  -7  -3   0   22.44    5.43
   7  -3   0   15.49    3.07
   7  -3   0   22.47    4.64
   7  -3   0   25.64    4.59
  -7  -3   0   20.28    3.47
  -7  -3  -2    6.64    3.03
  -7  -3  -2    2.07    3.70
   7  -3   2    5.60    2.49
   7  -3   2    1.73    2.81
   7  -3   2    5.03    3.29
  -7  -3  -2    1.60    2.81
  -7  -3  -4   41.76    5.49
  -7  -3  -4   42.80    2.89
  -7  -3  -4   46.56    2.98
  -7  -3  -4   50.74    7.32
   7  -3   4   47.72    5.46
   7  -3   4   55.56    5.51
   7  -3   4   51.07    6.56
  -7  -3  -4   46.14    5.39
  -7  -3  -6   49.74    5.96
   7  -3   6   44.38    4.70
  -7  -3  -6   58.57    8.15
  -7  -3  -6   51.40    6.11
  -7  -3  -6   47.51    3.73
  -7  -3  -6   53.40    3.99
   7  -3   6   43.76    5.66
  -7  -3  -6   57.19    7.92
  -7  -3  -8  200.12   15.55
   7  -3   8  173.31   10.07
  -7  -3  -8  171.15   10.22
   7  -3   8  184.92   12.62
  -7  -3  -8  218.63   13.28
  -7  -3  -8  192.57   12.89
  -7  -3 -10   38.13    6.13
  -7  -3 -10   38.61    7.49
  -7  -3 -10   38.24    5.99
  -7  -3 -12  131.89   11.29
  -7  -3 -12  127.78   13.11
  -7  -3 -14   56.92    7.93
   7  -3  14   52.22    6.50
  -7  -3 -14   46.61    8.94
  -7  -3 -16   88.86   11.47
  -7  -3 -16   70.34    9.27
  -7  -3 -18   33.05    8.02
  -7  -3 -18   29.62    6.88
  -7  -3 -20   14.20    7.00
  -7  -3 -20    6.45    5.21
  -7  -3 -22    6.62    6.09
  -7  -3 -22   11.17    6.40
  -7  -3 -24   13.86    7.44
  -7  -3 -24   21.06    7.56
   7  -2 -31    1.68    7.45
   7  -2 -31    6.55    6.74
  -7  -2  31    4.88    5.83
   7  -2 -29   35.78    8.52
  -7  -2  29   37.73    8.46
   7  -2 -29   29.78    8.19
   7  -2 -29   40.35    8.04
   7  -2 -27   29.41    7.72
  -7  -2  27   19.50    6.76
   7  -2 -27   40.73    8.93
   7  -2 -27   17.13    6.90
   7  -2 -25   -1.39    5.22
  -7  -2  25    3.84    5.05
   7  -2 -25    1.34    4.94
   7  -2 -25    8.28    5.59
   7  -2 -23    9.10    5.59
  -7  -2  23   15.27    5.75
   7  -2 -23   14.82    6.12
   7  -2 -23   20.51    6.18
   7  -2 -21    8.77    2.65
  -7  -2  21    1.07    4.50
   7  -2 -21    6.11    5.22
   7  -2 -21    8.79    5.57
   7  -2 -21    4.50    5.07
  -7  -2  19  303.87   16.61
   7  -2 -19  335.34   20.88
  -7  -2  19  331.49   20.55
   7  -2 -19  306.47   15.64
   7  -2 -19  353.55   21.44
   7  -2 -17  108.29    6.50
  -7  -2  17  110.70    7.88
   7  -2 -17  109.03   10.89
   7  -2 -17  109.40    6.25
   7  -2 -17  131.72   10.87
  -7  -2  17   97.76    9.75
   7  -2 -15   24.11    2.19
  -7  -2  15   36.52    4.50
   7  -2 -15   27.41    5.94
   7  -2 -15   33.08    2.32
  -7  -2  15   31.94    5.32
   7  -2 -15   42.99    6.24
  -7  -2  13   34.93    4.53
   7  -2 -13   29.08    5.27
  -7  -2  13   31.80    4.94
   7  -2 -13   28.51    4.92
   7  -2 -13   33.08    6.36
  -7  -2  11  155.66    9.92
  -7  -2  11  140.07   11.95
   7  -2 -11  160.00   10.85
  -7  -2  11  133.67   10.38
   7  -2 -11  140.66   10.73
   7  -2  -9  372.35   19.59
   7  -2  -9  353.90   20.36
  -7  -2   9  339.99   18.65
   7  -2  -9  371.43   20.36
  -7  -2   9  350.93   19.11
  -7  -2   9  375.42   19.95
  -7  -2   9  358.38   21.49
  -7  -2   7   37.54    4.64
   7  -2  -7   38.89    4.54
   7  -2  -7   31.39    5.07
  -7  -2   7   37.30    4.00
   7  -2  -7   38.40    5.11
  -7  -2   7   35.45    4.65
  -7  -2   7   32.18    5.43
  -7  -2   5  181.77    6.97
  -7  -2   5  186.26    9.18
  -7  -2   5  201.36    9.26
   7  -2  -5  181.30    9.49
   7  -2  -5  189.69   10.05
   7  -2  -5  176.23    7.58
  -7  -2   5  186.31   11.02
  -7  -2   3  204.44   10.76
  -7  -2   3  224.50   13.17
   7  -2  -3  210.58   13.14
  -7  -2   3  212.52   12.55
   7  -2  -3  199.52   10.10
   7  -2  -3  186.20   10.97
   7  -2  -3  223.89   13.74
  -7  -2   3  190.86   14.06
  -7  -2   1   92.52    8.05
  -7  -2   1  105.17    6.31
   7  -2  -1  104.01    8.47
  -7  -2   1  106.99    8.02
   7  -2  -1   88.85    6.18
   7  -2  -1  107.09    6.15
   7  -2   1  332.59   14.32
  -7  -2  -1  291.63   17.60
   7  -2   1  335.34   18.24
  -7  -2  -1  339.72   17.54
   7  -2   1  303.52   15.68
   7  -2   1  268.42   13.92
  -7  -2  -1  329.52   15.33
   7  -2   3   92.41    8.26
  -7  -2  -3   93.61    7.55
   7  -2   3   84.40    6.53
  -7  -2  -3   85.10    5.99
  -7  -2  -5   28.99    3.45
  -7  -2  -5   27.39    5.45
   7  -2   5   23.98    4.97
  -7  -2  -5   20.46    4.27
   7  -2   5   27.44    3.94
  -7  -2  -5   22.38    4.43
  -7  -2  -7  305.49   19.17
   7  -2   7  295.58   16.73
  -7  -2  -7  299.97   17.86
  -7  -2  -7  278.42   17.42
  -7  -2  -9   46.25    6.76
   7  -2   9   32.57    4.98
   7  -2   9   30.95    2.91
  -7  -2  -9   31.14    5.56
  -7  -2  -9   27.38    5.05
  -7  -2 -11   14.24    4.95
  -7  -2 -11   16.27    4.99
  -7  -2 -13  204.05   15.23
  -7  -2 -13  195.27   15.34
  -7  -2 -15    5.37    4.53
  -7  -2 -15   17.04    5.46
  -7  -2 -17   71.56    9.64
  -7  -2 -17   63.98    9.22
  -7  -2 -19  104.68   12.17
  -7  -2 -19  125.89   12.82
  -7  -2 -21    2.76    4.82
  -7  -2 -21    6.82    5.83
  -7  -2 -23    4.48    5.62
  -7  -2 -23    4.32    5.93
  -7  -2 -25    1.60    5.44
  -7  -2 -25   -3.05    6.01
  -7  -1  32   31.08    8.80
   7  -1 -32   46.97    9.43
   7  -1 -32   45.62   10.08
  -7  -1  30   11.23    7.00
   7  -1 -30   16.70    7.26
   7  -1 -28   78.89    9.19
   7  -1 -28   59.55    7.65
  -7  -1  28   66.77   10.60
   7  -1 -28   69.73   10.43
   7  -1 -26   27.47    5.26
   7  -1 -26   13.45    5.55
  -7  -1  26   25.99    7.68
  -7  -1  24  218.93   16.94
   7  -1 -24  208.66   13.41
   7  -1 -24  215.85   16.69
   7  -1 -24  194.49   14.93
   7  -1 -22   20.69    4.25
  -7  -1  22   23.01    6.40
   7  -1 -22   15.28    4.98
   7  -1 -22   24.80    6.57
   7  -1 -20   70.89    7.19
   7  -1 -20   91.18    7.17
   7  -1 -20   97.06   10.24
  -7  -1  20  107.10   10.31
   7  -1 -20   92.55    9.32
  -7  -1  18  173.82   13.95
   7  -1 -18  186.33   10.89
   7  -1 -18  193.04   13.53
   7  -1 -18  187.26   13.74
   7  -1 -18  167.56   10.93
   7  -1 -16  181.45   10.81
  -7  -1  16  175.10   12.83
  -7  -1  16  175.11   13.35
   7  -1 -16  193.00   10.73
   7  -1 -14  261.85   14.20
   7  -1 -14  279.39   14.08
  -7  -1  14  239.97   16.10
  -7  -1  14  296.02   17.64
   7  -1 -14  296.16   17.27
   7  -1 -12   88.22    6.00
  -7  -1  12   85.91    7.71
   7  -1 -12   93.84    5.98
  -7  -1  12   99.55    8.45
   7  -1 -12   93.71    8.16
  -7  -1  10  129.67    9.14
  -7  -1  10  135.75   10.15
   7  -1 -10  125.19    7.42
  -7  -1  10  142.54   10.26
   7  -1 -10  134.96    9.89
  -7  -1   8   48.35    4.85
   7  -1  -8   37.43    5.25
  -7  -1   8   45.26    5.38
  -7  -1   8   57.37    6.04
  -7  -1   6  541.12   26.20
  -7  -1   6  506.02   24.78
   7  -1  -6  519.65   23.28
   7  -1  -6  549.47   26.28
  -7  -1   6  555.15   26.96
  -7  -1   4  326.53   17.81
  -7  -1   4  331.92   16.67
   7  -1  -4  352.34   15.56
  -7  -1   4  333.68   18.51
   7  -1  -4  359.21   18.24
   7  -1  -2  119.50    8.69
  -7  -1   2  114.06    7.48
   7  -1  -2  125.53    6.95
  -7  -1   2  132.23    9.36
  -7  -1   2  115.18    8.64
  -7  -1   0   13.98    2.87
  -7  -1   0   12.41    3.29
   7  -1   0   22.67    3.12
   7  -1   0   14.54    3.70
  -7  -1  -2  548.82   26.27
  -7  -1  -2  507.50   25.15
  -7  -1  -2  527.74   24.60
   7  -1   2  494.33   23.93
   7  -1   2  526.27   22.81
  -7  -1  -4  300.19   17.83
   7  -1   4  318.58   18.15
  -7  -1  -4  316.03   17.24
  -7  -1  -4  281.38   16.48
   7  -1   4  320.78   16.48
   7  -1   4  306.14   14.35
  -7  -1  -6  307.82   16.86
  -7  -1  -6  303.26   17.42
   7  -1   6  278.30   15.93
  -7  -1  -6  269.72   17.36
   7  -1   6  292.79   17.63
  -7  -1  -8  113.00    9.66
  -7  -1  -8  115.64    9.00
  -7  -1  -8   98.03    9.23
   7  -1   8  124.55    8.88
  -7  -1  -8  115.82    9.40
   7  -1  10   59.73    4.92
   7  -1  10   60.90    4.96
   7  -1  10   56.27    6.34
  -7  -1 -10   57.61    6.42
  -7  -1 -10   77.33    8.07
  -7  -1 -10   59.73    6.80
  -7  -1 -12  193.60   14.26
   7  -1  12  172.38    9.82
   7  -1  12  181.63   10.52
  -7  -1 -12  213.80   13.67
   7  -1  14   23.50    3.80
  -7  -1 -14   23.11    4.96
  -7  -1 -14   17.88    5.20
  -7  -1 -16  243.22   16.37
  -7  -1 -16  221.10   17.07
  -7  -1 -18   20.99    5.80
  -7  -1 -18   31.96    6.56
  -7  -1 -18   24.89    6.79
  -7  -1 -20   10.77    5.25
  -7  -1 -20    7.13    5.00
  -7  -1 -20   12.14    6.85
  -7  -1 -22   79.87   10.04
  -7  -1 -22   52.36    8.84
  -7  -1 -22   65.52   10.31
  -7  -1 -24   29.76    7.59
  -7  -1 -24   23.54    7.73
  -7  -1 -24   31.51    7.40
  -7  -1 -26    8.43    6.95
  -7  -1 -26   16.13    6.84
   7   0 -33   14.58    6.82
   7   0 -33    1.58    6.50
  -7   0  33    5.45    6.35
   7   0 -33   18.80    6.18
   7   0 -31    4.41    6.84
  -7   0  31    1.69    5.38
   7   0 -31    2.06    4.71
   7   0 -29    8.14    6.14
  -7   0  29   15.70    7.10
   7   0 -29   22.93    5.70
  -7   0  27   31.96    8.05
   7   0 -27   57.50    8.86
   7   0 -27   43.91    6.60
   7   0 -27   45.92    6.88
  -7   0  25   -1.34    4.54
   7   0 -25    0.81    3.60
   7   0 -25   -2.32    4.86
   7   0 -25    1.47    3.73
   7   0 -23  784.10   39.26
   7   0 -23  792.90   39.48
  -7   0  23  805.25   43.10
   7   0 -21  492.76   26.45
   7   0 -21  490.68   26.01
  -7   0  21  494.29   29.12
  -7   0  19   24.88    5.71
   7   0 -19   35.80    5.25
   7   0 -19   40.44    5.31
  -7   0  19   42.32    7.06
   7   0 -17   77.01    7.22
   7   0 -17   87.50    7.22
  -7   0  17   75.44    8.75
  -7   0  17   78.38    8.47
   7   0 -15   22.40    4.91
   7   0 -15   22.41    4.00
  -7   0  15   18.11    4.62
   7   0 -15   16.77    3.60
  -7   0  15   14.64    4.47
   7   0 -15   28.54    5.10
   7   0 -13   29.86    5.07
   7   0 -13   37.38    4.64
  -7   0  13   30.69    5.39
   7   0 -13   31.40    4.93
  -7   0  13   29.73    4.92
   7   0 -13   33.27    4.31
   7   0 -11  932.30   43.93
   7   0 -11  991.03   44.93
  -7   0  11  961.50   45.29
   7   0 -11  906.33   43.65
  -7   0  11  937.71   45.97
   7   0 -11  943.82   45.19
   7   0  -9   -0.53    2.51
  -7   0   9    1.14    2.44
  -7   0   9    2.00    2.75
  -7   0   9    1.41    2.22
   7   0  -9   -1.30    2.02
   7   0  -9    1.81    2.81
  -7   0   7  710.78   35.93
   7   0  -7  761.24   35.85
  -7   0   7  748.24   35.35
   7   0  -7  708.93   34.98
  -7   0   7  725.67   34.86
  -7   0   5 1440.34   65.78
   7   0  -5 1458.78   65.69
  -7   0   5 1463.48   65.48
  -7   0   5 1418.74   66.58
   7   0  -5 1466.44   66.36
  -7   0   3   34.49    4.35
  -7   0   3   31.35    4.94
   7   0  -3   37.23    4.95
  -7   0   3   35.53    4.70
   7   0  -3   40.26    4.71
   7   0  -1  413.11   22.68
  -7   0   1  434.45   23.10
   7   0  -1  434.00   21.59
  -7   0   1  438.79   22.29
   7   0   1    2.46    2.34
   7   0   1   -0.43    2.23
   7   0   1    2.46    2.68
  -7   0  -1   -0.64    2.84
  -7   0  -1   -0.53    2.48
  -7   0  -3   88.35    7.62
   7   0   3   79.79    7.42
   7   0   3   72.46    5.76
   7   0   3   68.87    6.03
  -7   0  -3   69.67    6.58
  -7   0  -5   23.60    4.46
   7   0   5   11.84    3.86
   7   0   5   25.70    4.03
   7   0   5   22.57    3.31
   7   0   7    4.42    2.84
  -7   0  -7    1.95    2.78
  -7   0  -7    4.01    2.47
  -7   0  -7    5.60    3.36
   7   0   7    3.29    2.39
  -7   0  -9  467.28   23.74
   7   0   9  497.85   24.86
  -7   0  -9  460.69   25.44
   7   0   9  482.69   24.07
  -7   0  -9  456.08   23.87
  -7   0  -9  462.32   26.03
  -7   0  -9  463.84   26.38
  -7   0 -11    7.80    3.08
  -7   0 -11    5.33    3.07
   7   0  11    1.01    2.62
  -7   0 -11    3.80    3.75
  -7   0 -11    2.36    3.30
  -7   0 -13   58.82    6.08
  -7   0 -13   54.39    5.85
   7   0  13   54.57    5.62
  -7   0 -13   68.22    8.35
  -7   0 -13   45.52    6.43
  -7   0 -15   12.15    4.85
  -7   0 -15   14.32    3.82
   7   0  15   19.81    4.03
   7   0  15   17.97    4.10
  -7   0 -15   24.71    6.37
  -7   0 -15   12.34    4.02
  -7   0 -17    1.22    5.01
  -7   0 -17   -1.44    3.40
   7   0  17    4.61    3.59
  -7   0 -17    1.02    4.18
  -7   0 -19  175.42   15.07
  -7   0 -19  153.87   13.38
  -7   0 -19  142.51   11.63
  -7   0 -21   12.81    6.21
  -7   0 -21   12.27    4.47
  -7   0 -23   50.58    9.59
  -7   0 -25   -1.65    6.21
  -7   0 -27   15.89    7.14
   7   1 -32   39.72    7.48
  -7   1  32   49.65   10.36
   7   1 -32   38.74    8.69
   7   1 -30   22.60    6.14
  -7   1  30   13.20    7.59
   7   1 -30   18.78    6.93
  -7   1  28   67.32   10.63
   7   1 -28   59.26    8.58
  -7   1  26   25.49    7.70
   7   1 -26   21.71    5.70
   7   1 -24  210.73   14.97
   7   1 -24  209.32   12.92
  -7   1  24  199.72   16.75
  -7   1  22   18.01    6.08
   7   1 -22   26.85    5.42
  -7   1  20   86.39    9.84
   7   1 -20   79.76    8.23
   7   1 -18  178.67   12.91
  -7   1  18  181.48   14.42
   7   1 -18  186.01   13.31
   7   1 -16  187.86   13.30
   7   1 -16  179.47   12.90
   7   1 -16  207.55   13.25
  -7   1  16  194.00   14.38
   7   1 -16  213.77   13.86
   7   1 -14  268.88   16.57
   7   1 -14  272.64   15.95
   7   1 -14  283.15   16.60
  -7   1  14  269.46   17.62
   7   1 -14  271.45   16.48
   7   1 -12   95.82    8.19
  -7   1  12   79.91    8.10
   7   1 -12   93.84    7.99
   7   1 -12   90.15    7.82
   7   1 -12  108.22    7.89
  -7   1  12  100.57    9.04
   7   1 -10  133.67    8.92
  -7   1  10  127.80    9.91
  -7   1  10  107.63    9.70
   7   1 -10  127.07    9.35
   7   1 -10  128.06    9.54
  -7   1   8   42.20    5.36
  -7   1   8   50.04    5.69
   7   1  -8   49.85    5.65
  -7   1   8   54.86    4.08
   7   1  -8   42.23    5.36
  -7   1   6  546.62   27.85
   7   1  -6  544.14   26.36
  -7   1   6  545.53   25.28
   7   1  -6  537.25   27.28
  -7   1   6  533.04   28.11
   7   1  -4  353.94   17.83
   7   1  -4  357.14   18.86
  -7   1   4  314.31   19.12
  -7   1   4  342.50   19.17
   7   1  -2  125.35    8.83
  -7   1   2  105.33    8.76
  -7   1   2   94.88    8.29
   7   1  -2  122.05    9.09
  -7   1   0    8.70    4.08
  -7   1   0    8.93    3.75
   7   1   0   21.15    4.21
   7   1   0   15.47    4.10
   7   1   2  504.61   26.49
  -7   1  -2  510.97   25.64
   7   1   2  527.92   26.98
  -7   1  -2  539.50   27.81
   7   1   2  546.57   27.20
  -7   1  -2  523.75   27.22
   7   1   4  324.04   18.37
  -7   1  -4  322.10   18.79
   7   1   4  300.39   17.83
  -7   1  -4  311.93   17.38
  -7   1  -4  340.92   19.43
   7   1   4  336.35   18.57
  -7   1  -6  257.47   17.32
   7   1   6  294.72   17.20
  -7   1  -6  298.87   16.55
   7   1   6  295.82   16.78
   7   1   6  285.65   16.76
   7   1   8  123.59    9.53
   7   1   8  110.23    9.45
  -7   1  -8  126.12   10.55
  -7   1  -8  116.72    9.28
   7   1   8  127.03    9.51
  -7   1  -8  110.29    9.99
   7   1  10   61.19    6.94
  -7   1 -10   81.11    8.41
  -7   1 -10   59.58    6.65
  -7   1 -12  191.97   10.03
   7   1  12  187.11   12.80
  -7   1 -12  200.95   14.67
  -7   1 -12  191.55   13.31
  -7   1 -12  154.04   10.69
  -7   1 -14   16.59    3.14
  -7   1 -14   20.94    3.55
   7   1  14   19.78    5.00
  -7   1 -14   17.09    4.73
  -7   1 -14   32.26    6.52
   7   1  16  251.59   14.13
  -7   1 -16  246.95   16.54
  -7   1 -16  226.90   14.87
  -7   1 -16  203.20   10.80
  -7   1 -18   19.45    5.71
  -7   1 -18   32.52    7.76
  -7   1 -18   16.68    3.81
  -7   1 -20   10.01    5.12
  -7   1 -20   15.43    6.12
  -7   1 -22   81.93   10.14
  -7   1 -22   70.95   10.67
  -7   1 -24   15.62    6.44
  -7   1 -24    8.10    6.81
  -7   1 -26   14.04    7.51
  -7   1 -26   19.06    7.44
  -7   2  31    5.17    6.50
   7   2 -31    2.62    5.90
  -7   2  29   30.56    8.61
   7   2 -29   43.27    7.97
  -7   2  27   23.87    7.80
   7   2 -27   15.28    5.93
  -7   2  25    1.38    4.84
  -7   2  25    9.56    5.28
  -7   2  23   19.15    6.62
   7   2 -23   24.42    5.92
  -7   2  23   20.21    6.55
  -7   2  21    1.18    5.04
   7   2 -21   11.09    5.18
  -7   2  21    9.27    5.05
  -7   2  19  349.94   21.60
   7   2 -19  318.10   20.51
  -7   2  19  316.67   21.32
  -7   2  17  121.32   11.46
   7   2 -17  119.49    9.70
  -7   2  17  120.59   11.08
   7   2 -17  138.80   11.15
   7   2 -15   37.68    4.96
  -7   2  15   49.11    6.83
   7   2 -15   32.94    5.87
   7   2 -15   41.16    5.68
  -7   2  15   49.07    6.60
  -7   2  13   34.81    5.75
   7   2 -13   26.40    4.38
   7   2 -13   44.55    5.43
   7   2 -13   37.32    5.91
  -7   2  13   47.09    6.36
   7   2 -11  151.08    9.75
  -7   2  11  147.20   11.59
   7   2 -11  174.17   12.20
   7   2 -11  155.27   10.61
  -7   2  11  129.35   11.06
   7   2  -9  346.16   17.81
  -7   2   9  344.85   20.24
   7   2  -9  348.71   20.59
   7   2  -9  353.28   18.92
  -7   2   9  342.67   20.13
  -7   2   7   50.32    6.24
  -7   2   7   32.52    5.04
   7   2  -7   45.46    4.96
   7   2  -7   47.34    6.19
   7   2  -7   33.34    3.72
   7   2  -5  195.74   10.99
  -7   2   5  170.23   11.70
  -7   2   5  182.97   12.18
   7   2  -5  190.47   12.84
   7   2  -5  165.72    9.18
   7   2  -3  222.97   13.12
  -7   2   3  219.26   14.21
  -7   2   3  214.76   14.33
   7   2  -3  215.41   14.64
   7   2  -1  113.03    9.59
  -7   2   1  101.09    8.82
   7   2  -1  121.49    8.34
  -7   2   1  112.04    9.01
  -7   2   1   88.75    6.24
  -7   2  -1  337.73   19.25
   7   2   1  335.58   18.31
   7   2   1  329.36   19.68
  -7   2  -1  324.39   16.72
  -7   2  -1  311.94   19.29
   7   2   3   93.34    9.07
  -7   2  -3   86.46    6.63
   7   2   3  100.85    9.04
  -7   2  -3   80.08    8.08
  -7   2  -5   24.55    3.89
   7   2   5   26.15    5.51
  -7   2  -5   27.23    5.12
   7   2   5   20.59    4.90
   7   2   7  257.75   17.65
  -7   2  -7  274.35   17.67
   7   2   7  287.72   17.82
  -7   2  -7  276.72   17.49
  -7   2  -7  275.76   15.91
  -7   2  -9   36.15    5.15
  -7   2  -9   30.00    6.04
  -7   2 -11   16.24    4.43
  -7   2 -11   14.20    5.51
  -7   2 -13  219.76   16.21
  -7   2 -13  205.29   14.49
  -7   2 -15   16.32    5.32
  -7   2 -15   15.47    6.22
  -7   2 -17   66.66    8.59
  -7   2 -17   74.65    9.92
  -7   2 -19   92.27   10.51
  -7   2 -19   94.20   11.67
  -7   2 -21    4.72    4.65
  -7   2 -21    1.49    5.04
  -7   2 -23    1.27    5.65
  -7   2 -23    7.97    6.01
  -7   2 -25    2.75    6.18
  -7   2 -25    5.11    7.14
  -7   3  30   -3.35    5.84
   7   3 -30   -1.43    5.76
  -7   3  28    1.56    5.46
   7   3 -28    1.37    5.16
  -7   3  26    8.74    5.77
   7   3 -26   17.07    6.32
  -7   3  24   55.44    9.28
   7   3 -24   49.18    8.30
  -7   3  24   30.31    7.74
  -7   3  22   16.25    6.68
   7   3 -22   15.67    5.54
  -7   3  22    8.95    5.07
  -7   3  20    3.47    4.94
   7   3 -20    2.31    4.74
  -7   3  20   -1.19    4.78
  -7   3  18  355.52   22.30
  -7   3  18  324.03   21.78
   7   3 -18  330.06   21.75
   7   3 -16    4.67    2.16
  -7   3  16   13.38    5.42
   7   3 -16    9.54    4.70
   7   3 -16    2.71    2.23
  -7   3  16    5.96    3.84
   7   3 -14    0.50    1.89
  -7   3  14    0.97    4.30
   7   3 -14    0.62    2.87
   7   3 -14    4.10    4.54
  -7   3  14    7.40    4.56
   7   3 -12  208.54   13.87
   7   3 -12  213.38   10.26
  -7   3  12  229.25   13.90
  -7   3  12  190.12   12.94
   7   3 -10  122.99    8.82
   7   3 -10  126.62    7.68
  -7   3  10  108.56    9.95
  -7   3  10  106.26   10.22
  -7   3   8  398.70   23.38
   7   3  -8  401.94   19.30
   7   3  -8  429.03   21.17
  -7   3   8  379.87   22.51
   7   3  -6  401.51   19.13
  -7   3   6  355.95   20.68
   7   3  -6  344.22   16.57
  -7   3   6  340.20   20.93
   7   3  -4  604.14   28.71
  -7   3   4  563.91   30.23
  -7   3   4  590.99   31.32
  -7   3   2  230.32   11.70
  -7   3   2  205.06   11.13
  -7   3   2  251.63   15.83
  -7   3   2  257.35   15.07
   7   3  -2  240.00   13.22
  -7   3   0   17.42    4.87
   7   3   0   20.47    3.69
  -7   3   0   15.22    2.66
  -7   3   0   26.60    4.79
  -7   3  -2   -0.90    3.93
  -7   3  -2    6.28    2.48
  -7   3  -2   -0.75    3.38
   7   3   2    3.99    3.28
  -7   3  -4   36.38    5.84
  -7   3  -4   57.32    5.35
  -7   3  -4   47.81    6.81
  -7   3  -6   42.03    6.41
  -7   3  -6   42.09    5.20
  -7   3  -6   47.46    7.23
   7   3   8  212.45   14.88
  -7   3  -8  203.91   13.35
  -7   3  -8  206.84   15.54
  -7   3  -8  211.39   14.99
  -7   3 -10   38.67    5.90
  -7   3 -10   50.25    7.83
  -7   3 -10   38.23    6.93
   7   3  10   43.41    6.69
  -7   3 -12  109.36    9.94
  -7   3 -12  111.98   11.51
   7   3  12  127.16   11.09
  -7   3 -14   50.74    8.36
   7   3  14   59.64    7.86
  -7   3 -14   50.66    7.38
  -7   3 -16   67.23    9.61
   7   3  16   76.09    9.05
  -7   3 -16   63.64    8.57
  -7   3 -18   22.80    7.02
   7   3  18   22.51    5.97
  -7   3 -18   15.20    5.84
  -7   3 -20   11.81    5.59
  -7   3 -20    7.22    5.83
  -7   3 -22   12.74    6.04
  -7   3 -22   12.37    6.38
  -7   3 -24    1.37    5.65
  -7   3 -24   14.87    7.19
  -7   4  25   -1.42    5.34
   7   4 -25    7.29    5.87
  -7   4  25   -5.97    6.49
  -7   4  23    5.27    5.32
   7   4 -23    5.62    5.54
  -7   4  23    6.99    5.75
  -7   4  21   20.82    6.43
   7   4 -21   18.96    6.36
  -7   4  21   24.85    6.86
  -7   4  19  102.06   11.21
  -7   4  19   81.93   10.97
  -7   4  17   56.96    8.35
  -7   4  17   64.46    9.00
  -7   4  15    5.89    4.36
  -7   4  15   13.11    5.55
  -7   4  13   18.36    5.14
  -7   4  13    6.26    4.64
  -7   4  11   48.17    6.82
  -7   4  11   37.15    6.56
   7   4 -11   50.60    8.08
  -7   4   9  382.84   23.18
  -7   4   9  374.05   21.94
  -7   4   7   38.58    6.14
  -7   4   7   44.51    7.19
  -7   4   5   74.31    7.83
  -7   4   5   85.74    9.20
  -7   4   3   60.33    8.13
   7   4  -3   74.05    7.79
  -7   4   3   51.05    6.77
   7   4  -1   57.01    7.34
  -7   4   1   73.90    7.37
  -7   4   1   63.19    8.30
  -7   4   1   54.00    4.52
  -7   4  -1   67.97    5.48
  -7   4  -1   68.86    8.86
  -7   4  -1   49.52    6.75
   7   4   1   64.55    7.95
  -7   4  -3   36.51    5.67
   7   4   3   37.74    6.48
  -7   4  -3   34.50    4.57
  -7   4  -3   23.69    6.38
   7   4   5  353.39   21.43
  -7   4  -5  316.83   18.08
  -7   4  -5  307.65   21.22
  -7   4  -5  342.07   19.97
  -7   4  -7   23.31    4.62
  -7   4  -7   19.65    5.15
  -7   4  -7   24.48    6.41
   7   4   9  164.27   13.38
  -7   4  -9  144.73   12.05
  -7   4  -9  134.50   10.95
  -7   4  -9  152.46   13.56
  -7   4 -11   67.83    8.82
  -7   4 -11   64.98    8.17
  -7   4 -11   80.56   10.44
   7   4  13   25.09    6.70
  -7   4 -13   12.80    5.52
  -7   4 -13   13.68    4.86
  -7   4 -13   22.31    6.69
   7   4  15   15.97    5.91
  -7   4 -15    8.06    5.29
  -7   4 -15    6.94    5.73
  -7   4 -15   15.05    5.37
  -7   4 -17   10.97    5.34
   7   4  17    6.31    5.09
  -7   4 -17    4.99    5.44
  -7   4 -19    8.35    5.39
  -7   4 -19    5.38    5.65
   7   4  19   16.80    6.39
   7   5 -20   26.96    7.65
  -7   5  20   17.43    7.03
   7   5 -18   -5.82    6.33
  -7   5  18    6.35    5.53
   7   5 -16    2.83    4.93
  -7   5  16   -2.42    4.77
   7   5 -14   31.78    7.81
  -7   5  14   29.01    6.53
   7   5 -12    5.44    5.36
  -7   5  12    2.24    4.70
   7   5 -10  114.35   12.22
  -7   5  10  104.65   11.36
  -7   5   8   90.16   10.36
  -7   5   6   11.75    5.51
   7   5  -4   21.20    5.50
  -7   5   4   16.16    5.59
   7   5  -2   15.91    5.48
  -7   5   2   13.94    5.54
   7   5   0   36.70    7.23
  -7   5   0   20.56    6.15
   7   5   2   13.94    5.37
  -7   5  -2   22.22    5.97
   7   5   4   19.32    6.02
  -7   5  -4   21.67    6.21
   7   5   6  113.02   12.02
  -7   5  -6  122.72   12.26
   7   5   8   14.30    6.14
  -7   5  -8    1.22    4.83
  -7   5 -10   -1.27    4.90
   7   5  12   19.35    6.65
  -7   5 -12    6.64    5.70
   7   5  14    7.11    5.11
  -7   5 -14   11.16    6.19
   7   6  -9   49.97    9.72
   7   6  -7    1.50    6.15
   7   6  -5   -1.16    4.95
   7   6  -3   17.03    6.29
  -7   6   1    5.90    5.74
   7   6  -1    8.91    5.45
   7   6   1   17.25    6.29
  -7   6  -1   10.64    5.78
  -7   6  -3    3.59    4.83
   7   6   3   12.41    5.79
   8  -5 -19   -5.67    7.77
   8  -5 -19   15.36    8.21
   8  -5 -19    6.22    6.40
   8  -5 -17    7.17    7.52
   8  -5 -17    2.88    5.56
   8  -5 -15   56.08   10.90
   8  -5 -15   55.80    9.63
   8  -5 -13    3.21    6.47
   8  -5 -13    1.75    6.58
   8  -5 -13   -1.22    4.81
   8  -5 -11   33.74    9.62
   8  -5 -11   33.39    8.76
   8  -5  -9    3.26    6.28
   8  -5  -9    4.29    6.33
  -8  -5   7   24.86    7.50
   8  -5  -7   11.00    7.36
   8  -5  -7   24.17    7.29
  -8  -5   5    4.60    5.04
   8  -5  -5   -3.03    5.85
   8  -5  -5   -1.26    5.37
  -8  -5   3   12.23    6.54
   8  -5  -3    8.76    6.36
   8  -5  -3    7.03    5.29
  -8  -5   1    3.06    5.63
   8  -5  -1   -1.41    6.00
   8  -5  -1    3.24    4.95
   8  -5   1   22.95    7.28
  -8  -5  -1   30.76    7.98
   8  -5   3   44.01    8.68
  -8  -5  -3   49.66    9.24
   8  -5   5   42.07    8.27
  -8  -5  -5   42.60    9.26
   8  -5   7   10.61    5.83
  -8  -5  -7    9.57    6.57
  -8  -5  -9   -1.62    5.81
  -8  -5 -11    1.88    6.56
  -8  -5 -11    8.29    6.68
  -8  -5 -13    9.67    7.63
  -8  -5 -13    1.70    6.42
   8  -4 -26   -3.94    8.41
   8  -4 -26   -3.61    7.56
   8  -4 -26    1.81    6.47
   8  -4 -24    8.77    7.36
   8  -4 -24   -5.04    6.90
   8  -4 -22    1.77    6.83
   8  -4 -22    5.11    6.42
   8  -4 -22    1.56    6.01
   8  -4 -20   23.40    8.15
   8  -4 -20   41.29   10.00
   8  -4 -20   44.59    8.97
   8  -4 -18   81.94   12.29
   8  -4 -18   91.09   12.38
   8  -4 -18   59.57    9.88
   8  -4 -16   -5.94    6.58
   8  -4 -16   -3.10    6.49
   8  -4 -16    1.21    4.67
   8  -4 -14   59.84    8.82
   8  -4 -14   69.94   11.00
   8  -4 -12   18.19    5.76
   8  -4 -12   24.96    7.14
   8  -4 -10   27.08    6.98
   8  -4 -10   30.07    6.08
   8  -4 -10   16.78    7.56
  -8  -4   8    4.02    5.17
   8  -4  -8    2.30    4.64
   8  -4  -8    3.22    3.80
   8  -4  -8    4.05    5.88
  -8  -4   6   48.81    8.66
   8  -4  -6   36.59    7.06
   8  -4  -6   27.27    5.03
   8  -4  -6   37.74    8.00
  -8  -4   4   11.86    5.68
   8  -4  -4   21.03    5.81
   8  -4  -4   19.61    4.43
   8  -4  -4   13.80    6.14
  -8  -4   2   31.53    7.42
   8  -4  -2   28.98    7.25
   8  -4  -2   23.27    5.89
  -8  -4   0   10.57    6.45
   8  -4   0   12.79    6.07
   8  -4   0   14.54    4.80
  -8  -4  -2   50.45    8.62
   8  -4   2   44.70    8.31
   8  -4   2   46.48    6.67
   8  -4   4   26.80    6.88
  -8  -4  -4   32.17    7.16
   8  -4   6    3.08    4.78
  -8  -4  -6   10.96    5.97
  -8  -4  -8   19.72    6.71
   8  -4   8   22.50    5.86
  -8  -4  -8   18.24    7.34
  -8  -4 -10   71.05   10.86
   8  -4  10   71.46    8.66
  -8  -4 -10   62.65   10.63
  -8  -4 -12   14.91    6.86
  -8  -4 -12   16.22    7.09
  -8  -4 -14   11.82    6.96
  -8  -4 -16   -1.76    6.92
  -8  -4 -18   25.53    8.68
   8  -3 -29    1.85    7.89
  -8  -3  29   -1.48    5.83
   8  -3 -29    4.74    6.62
  -8  -3  27    1.37    5.41
   8  -3 -27   -1.54    6.07
   8  -3 -25    1.66    6.41
  -8  -3  25    1.26    4.88
   8  -3 -25   11.95    6.95
   8  -3 -23   18.88    7.49
  -8  -3  23   24.37    6.54
   8  -3 -23   20.30    7.69
  -8  -3  21   22.33    5.91
   8  -3 -21   11.23    6.36
  -8  -3  19   10.67    4.99
   8  -3 -19    3.40    4.85
   8  -3 -19   19.56    6.99
   8  -3 -19    6.80    5.71
  -8  -3  17   70.50    8.20
   8  -3 -17   81.19    9.46
   8  -3 -17   68.18   10.46
   8  -3 -17   71.09   10.16
  -8  -3  15    6.43    4.13
   8  -3 -15    7.36    5.62
   8  -3 -15    2.55    4.91
   8  -3 -15    6.47    4.31
   8  -3 -13  160.25   14.14
   8  -3 -13  137.25   13.12
  -8  -3  13  141.69   10.73
  -8  -3  13  158.88   11.50
   8  -3 -13  137.90   11.36
   8  -3 -11  100.00   10.94
  -8  -3  11   95.85   10.82
  -8  -3  11  114.77    9.05
   8  -3 -11  114.47    9.56
  -8  -3   9  198.92   15.65
   8  -3  -9  201.79   14.98
   8  -3  -9  212.23   16.03
  -8  -3   9  185.02   12.50
   8  -3  -9  185.75   12.53
   8  -3  -7   82.47    8.92
  -8  -3   7   78.05    7.07
   8  -3  -7   80.99    9.82
   8  -3  -5  126.08    9.29
   8  -3  -5  159.06   13.18
   8  -3  -5  134.26   10.85
  -8  -3   5  141.93    9.73
   8  -3  -5  127.58   10.88
   8  -3  -3    3.11    3.78
   8  -3  -3    3.80    3.75
  -8  -3   3    1.63    2.69
   8  -3  -3   -1.27    2.26
  -8  -3   1    0.55    2.96
   8  -3  -1    3.91    2.14
   8  -3  -1    3.55    3.14
   8  -3  -1    4.95    2.18
   8  -3   1  128.83   10.27
   8  -3   1  149.37    9.14
  -8  -3  -1  145.06   10.18
  -8  -3  -1  153.14   13.12
   8  -3   3   74.16    6.73
  -8  -3  -3   84.27    7.60
  -8  -3  -3   81.72    9.75
  -8  -3  -3   82.81    4.66
  -8  -3  -3   73.55    7.12
   8  -3   3   75.11    7.19
   8  -3   5    9.74    3.66
  -8  -3  -5    7.65    3.85
  -8  -3  -5    7.15    1.96
  -8  -3  -5    3.49    4.49
   8  -3   5    8.86    3.26
  -8  -3  -5    8.86    3.47
   8  -3   7  108.65    7.68
   8  -3   7  106.80    9.26
  -8  -3  -7  100.63   11.35
  -8  -3  -7  121.78    9.97
  -8  -3  -7  116.10   10.00
  -8  -3  -7  118.09    7.26
  -8  -3  -9   15.22    5.84
  -8  -3  -9   14.11    4.52
  -8  -3 -11  113.73   12.45
  -8  -3 -11  111.12   10.35
  -8  -3 -13   27.64    7.44
  -8  -3 -13   24.20    6.13
  -8  -3 -15  154.63   15.22
  -8  -3 -15  138.93   13.31
  -8  -3 -17   15.14    6.95
  -8  -3 -17    9.61    5.52
  -8  -3 -19    9.51    5.97
  -8  -3 -19   -1.30    5.46
  -8  -3 -21   -1.65    7.06
  -8  -3 -21    1.41    6.01
   8  -2 -32    5.31    7.43
   8  -2 -32   13.93    7.58
  -8  -2  32    8.52    6.88
   8  -2 -30   11.59    7.35
   8  -2 -30    9.27    6.37
   8  -2 -30   18.20    7.83
  -8  -2  30   12.72    6.56
   8  -2 -28   25.19    8.70
   8  -2 -28   43.90    8.34
   8  -2 -28   26.21    8.24
  -8  -2  28   38.30    8.76
   8  -2 -26   60.98   10.31
   8  -2 -26   62.83    9.78
   8  -2 -26   59.94    9.84
  -8  -2  26   49.16    9.24
   8  -2 -24   19.66    7.26
   8  -2 -24   26.22    7.59
  -8  -2  24   15.11    6.27
   8  -2 -24   19.50    6.39
   8  -2 -22   63.83    8.94
  -8  -2  22   49.77    8.41
   8  -2 -22   68.56    9.51
   8  -2 -20   32.91    6.88
  -8  -2  20   32.86    6.65
   8  -2 -20   27.48    6.85
  -8  -2  18  151.19    9.78
   8  -2 -18  133.11    7.38
  -8  -2  18  163.60   12.84
   8  -2 -18  123.74   12.19
  -8  -2  16   19.59    5.29
   8  -2 -16   25.33    2.01
   8  -2 -16   22.52    5.88
  -8  -2  16   27.54    4.23
   8  -2 -16   35.90    6.18
  -8  -2  14  469.72   24.35
   8  -2 -14  462.25   26.01
  -8  -2  14  503.50   26.62
  -8  -2  12   -1.50    3.21
  -8  -2  12    2.81    2.61
  -8  -2  12    0.97    3.92
   8  -2 -12   -2.12    3.18
  -8  -2  12    0.60    2.73
  -8  -2  10  218.84   13.24
  -8  -2  10  208.71   15.29
  -8  -2  10  217.98   13.54
  -8  -2  10  239.02   14.65
   8  -2 -10  226.23   13.99
   8  -2  -8    7.57    3.09
  -8  -2   8    2.78    3.41
  -8  -2   8    1.80    3.00
  -8  -2   8    7.55    2.74
  -8  -2   8    1.95    2.62
   8  -2  -8    3.69    3.38
  -8  -2   6   81.60    5.90
  -8  -2   6   68.28    6.76
  -8  -2   6   80.15    8.32
  -8  -2   6   87.05    7.20
   8  -2  -6   61.40    3.61
   8  -2  -6   92.62    6.62
   8  -2  -6   80.10    7.66
  -8  -2   4   64.69    6.76
  -8  -2   4   58.76    7.34
   8  -2  -4   66.61    7.20
   8  -2  -4   64.37    4.16
  -8  -2   4   59.45    4.99
  -8  -2   4   78.85    6.97
  -8  -2   2  154.82   11.04
  -8  -2   2  151.29   12.25
   8  -2  -2  148.24    8.56
  -8  -2   2  157.62    9.12
   8  -2  -2  155.07   11.36
  -8  -2   2  157.13   10.77
  -8  -2   0   37.63    6.12
   8  -2   0   32.36    5.52
  -8  -2   0   34.27    3.52
  -8  -2   0   29.15    4.66
   8  -2   0   39.16    3.99
  -8  -2  -2  126.41    9.85
   8  -2   2  139.40   10.74
  -8  -2  -2  142.68    8.44
   8  -2   2  127.57    8.53
  -8  -2  -2  114.17   11.04
   8  -2   4  520.71   25.77
  -8  -2  -4  565.63   27.88
  -8  -2  -4  489.68   25.08
  -8  -2  -6   76.66    7.79
  -8  -2  -6   55.97    5.71
   8  -2   6   64.38    6.49
  -8  -2  -6   81.36    7.73
  -8  -2  -8  179.43   13.36
  -8  -2  -8  193.98   14.39
   8  -2   8  179.61   12.18
   8  -2  10    3.85    1.82
  -8  -2 -10    3.72    4.33
  -8  -2 -10    3.11    4.26
  -8  -2 -12   63.92    8.33
  -8  -2 -12   65.24    8.50
  -8  -2 -14   65.12    8.71
  -8  -2 -14   56.17    8.56
  -8  -2 -16    9.61    5.68
  -8  -2 -16    4.83    4.87
  -8  -2 -18   24.71    6.74
  -8  -2 -18   20.35    6.43
  -8  -2 -20   14.03    6.00
  -8  -2 -20    4.02    4.94
  -8  -2 -22   -1.51    5.56
  -8  -2 -22    7.06    6.03
  -8  -2 -24    1.62    5.96
  -8  -2 -24   14.87    7.44
   8  -1 -33    4.71    6.60
  -8  -1  33   23.52    8.81
   8  -1 -31   17.91    7.59
  -8  -1  31   11.80    7.49
   8  -1 -29    5.28    4.84
  -8  -1  29   12.57    6.47
   8  -1 -27   17.59    5.90
  -8  -1  27   21.86    7.14
   8  -1 -27   26.21    7.66
  -8  -1  25   26.94    7.40
   8  -1 -25   21.29    4.52
   8  -1 -25   18.19    5.76
   8  -1 -25   16.41    6.37
  -8  -1  23    7.43    5.40
   8  -1 -23    6.37    3.25
   8  -1 -23   13.77    5.25
   8  -1 -23    5.80    5.15
  -8  -1  21  147.40   13.40
   8  -1 -21  163.32   12.99
   8  -1 -21  140.37   12.99
   8  -1 -21  151.20   10.17
  -8  -1  19  246.14   17.80
   8  -1 -19  257.87   14.80
   8  -1 -19  263.29   14.47
   8  -1 -17  467.59   23.68
   8  -1 -17  475.33   23.43
  -8  -1  17  511.28   27.85
  -8  -1  17  469.98   26.48
   8  -1 -15   76.69    6.14
  -8  -1  15   81.02    8.80
   8  -1 -15   89.74    6.24
  -8  -1  15   88.04    8.42
   8  -1 -13  407.84   19.76
  -8  -1  13  395.06   22.25
  -8  -1  13  413.52   23.35
  -8  -1  11   85.12    7.41
   8  -1 -11   80.09    7.91
  -8  -1  11   92.27    8.47
   8  -1 -11   78.05    7.92
   8  -1 -11   81.84    5.59
  -8  -1  11   84.31    8.26
   8  -1  -9   86.77    8.24
  -8  -1   9  106.61    8.87
   8  -1  -9   98.56    8.50
  -8  -1   9   96.69    7.69
  -8  -1   9   96.63    8.57
   8  -1  -7  426.16   23.43
  -8  -1   7  471.76   24.09
   8  -1  -7  450.86   23.86
  -8  -1   7  436.01   22.57
   8  -1  -7  429.91   20.78
  -8  -1   7  431.40   23.96
   8  -1  -5  444.38   24.05
   8  -1  -5  453.20   24.22
  -8  -1   5  457.26   24.38
  -8  -1   5  459.23   22.93
   8  -1  -5  443.37   21.43
  -8  -1   5  456.84   24.67
   8  -1  -3  287.99   17.00
  -8  -1   3  281.84   15.65
   8  -1  -3  280.26   14.59
  -8  -1   3  281.01   17.32
   8  -1  -3  315.99   17.43
  -8  -1   3  281.81   16.97
  -8  -1   1  135.01    9.34
   8  -1  -1  137.01   10.60
  -8  -1   1  168.61   11.13
   8  -1  -1  150.03    8.89
  -8  -1   1  140.50   10.84
   8  -1   1  319.98   16.29
   8  -1   1  349.36   19.54
  -8  -1  -1  334.61   19.29
   8  -1   1  332.62   17.16
  -8  -1  -1  327.90   17.69
   8  -1   3  115.97    6.83
  -8  -1  -3  123.55    9.94
   8  -1   3  131.87   10.24
  -8  -1  -3  133.58    9.42
   8  -1   3  112.18    8.13
  -8  -1  -3  107.36    8.30
  -8  -1  -5   28.26    4.39
   8  -1   5   30.77    5.34
  -8  -1  -5   32.26    5.07
   8  -1   5   19.38    3.86
  -8  -1  -5   30.99    5.41
   8  -1   5   31.95    2.71
  -8  -1  -7  236.31   14.98
   8  -1   7  183.89   12.66
  -8  -1  -7  218.06   14.74
  -8  -1  -9   16.72    4.76
  -8  -1  -9   16.12    4.29
  -8  -1 -11   81.98    8.35
  -8  -1 -11   76.38    8.61
   8  -1  11   67.35    5.80
   8  -1  11   78.43    6.02
  -8  -1 -13    0.86    3.88
  -8  -1 -13    1.09    4.20
  -8  -1 -15   36.69    6.43
  -8  -1 -15   50.78    7.97
  -8  -1 -17   24.37    5.58
  -8  -1 -17    3.83    4.95
  -8  -1 -19   13.55    5.09
  -8  -1 -19    9.64    5.45
  -8  -1 -21   90.13   10.50
  -8  -1 -21   97.72   12.45
  -8  -1 -23   -2.37    5.34
  -8  -1 -23    9.53    6.91
  -8  -1 -25   45.93    9.78
  -8   0  32    1.78    6.21
   8   0 -32    7.78    6.90
   8   0 -32    9.43    5.03
  -8   0  30   43.15    9.46
   8   0 -30   18.74    7.54
   8   0 -30   42.16    6.99
  -8   0  28   53.97   10.17
   8   0 -28   42.82    8.40
   8   0 -28   64.63    8.04
   8   0 -26   11.45    4.73
  -8   0  26   20.01    7.07
   8   0 -26    7.59    4.13
   8   0 -24   10.09    4.40
  -8   0  24    9.25    5.67
   8   0 -24   15.30    4.66
   8   0 -22   23.67    5.34
  -8   0  22   25.07    6.83
  -8   0  22   23.22    6.89
  -8   0  20   33.24    6.64
   8   0 -20   31.21    5.17
   8   0 -20   48.35    6.31
  -8   0  20   41.76    7.18
  -8   0  18  446.73   25.74
   8   0 -18  438.50   23.47
  -8   0  18  457.37   26.50
   8   0 -18  437.98   23.72
  -8   0  16   79.39    8.36
   8   0 -16   76.78    6.93
   8   0 -16   72.68    7.04
  -8   0  16   82.65    9.01
  -8   0  14  213.58   14.67
   8   0 -14  230.18   14.51
   8   0 -14  220.25   13.34
  -8   0  14  217.12   15.34
   8   0 -14  225.64   13.49
   8   0 -12   52.21    5.52
   8   0 -12   45.04    6.01
  -8   0  12   36.25    5.53
  -8   0  12   56.77    7.08
   8   0 -12   48.61    6.64
   8   0 -12   46.11    5.13
  -8   0  10  252.63   15.26
  -8   0  10  274.81   16.87
   8   0 -10  275.32   16.48
  -8   0  10  256.55   16.00
   8   0 -10  283.71   16.03
  -8   0   8   62.96    6.26
   8   0  -8   59.61    6.46
  -8   0   8   44.63    6.32
   8   0  -8   61.25    6.02
  -8   0   8   65.09    6.00
  -8   0   6    3.58    2.64
  -8   0   6    1.42    3.09
   8   0  -6    2.62    2.95
  -8   0   6    1.06    2.76
   8   0  -6    0.56    2.77
  -8   0   4 3793.64  163.85
   8   0  -4 3704.69  163.63
   8   0  -4 3809.82  164.45
  -8   0   4 3722.28  164.74
  -8   0   4 3687.21  163.50
   8   0  -2 1169.78   53.93
  -8   0   2 1125.01   54.11
  -8   0   2 1160.03   53.23
   8   0  -2 1117.63   52.15
  -8   0   0   43.01    5.48
   8   0   0   32.80    4.51
   8   0   0   45.46    5.74
   8   0   0   46.50    4.89
  -8   0   0   42.58    5.23
  -8   0  -2   99.91    9.04
   8   0   2  115.60    9.26
   8   0   2  112.85    8.28
   8   0   2   95.06    7.52
  -8   0  -4  433.41   25.73
   8   0   4  474.30   25.90
   8   0   4  468.13   24.33
  -8   0  -4  473.66   25.23
   8   0   4  508.49   23.97
   8   0   6   24.50    4.36
   8   0   6   34.68    5.72
  -8   0  -6   34.06    5.03
  -8   0  -6   21.52    5.05
   8   0   6   31.71    3.99
   8   0   8   33.67    4.11
   8   0   8   36.13    5.25
  -8   0  -8   28.75    5.68
  -8   0  -8   34.97    4.81
  -8   0 -10   84.26    8.59
  -8   0 -10   74.33    7.17
   8   0  10   69.94    7.05
  -8   0 -10   72.85    8.70
  -8   0 -10   89.43    7.08
   8   0  12  257.05   14.43
  -8   0 -12  217.43   16.58
  -8   0 -12  227.55   13.91
  -8   0 -12  229.27   14.35
  -8   0 -12  211.20   15.40
  -8   0 -14   28.01    5.02
  -8   0 -14   34.26    6.13
  -8   0 -14   19.79    5.93
  -8   0 -16   47.76    6.20
  -8   0 -16   69.83    8.48
  -8   0 -16   70.32    9.39
  -8   0 -18   27.03    5.49
  -8   0 -18   27.43    6.63
  -8   0 -18   39.20    7.88
  -8   0 -20   46.76    8.65
  -8   0 -20   62.48    9.82
  -8   0 -22    3.97    5.75
  -8   0 -22    1.56    5.59
  -8   0 -24   15.59    7.00
  -8   0 -24    5.01    6.73
  -8   0 -26    8.91    6.88
   8   1 -33    4.59    6.16
   8   1 -33    8.63    5.83
  -8   1  33    7.45    8.26
   8   1 -31   18.68    7.16
   8   1 -31   22.12    6.71
  -8   1  31   34.85    8.77
   8   1 -29    1.09    4.32
  -8   1  29    4.88    5.51
  -8   1  27   15.11    6.97
   8   1 -27   25.66    5.91
  -8   1  25   12.61    5.80
   8   1 -25   20.34    5.39
  -8   1  23    7.79    6.14
   8   1 -23    8.23    4.76
  -8   1  21  153.02   13.70
   8   1 -21  126.15   11.33
  -8   1  21  165.18   13.82
   8   1 -19  277.61   17.08
  -8   1  19  267.40   18.77
  -8   1  19  237.84   17.63
   8   1 -17  459.50   25.32
  -8   1  17  459.22   27.13
  -8   1  17  468.31   26.61
   8   1 -15   70.99    7.81
  -8   1  15   85.25    9.26
   8   1 -15   87.27    7.91
  -8   1  15   81.25    8.64
   8   1 -15   74.17    7.59
   8   1 -13  395.07   22.78
   8   1 -13  429.75   22.50
  -8   1  13  432.04   23.85
   8   1 -13  389.04   22.74
   8   1 -13  468.22   23.53
  -8   1  13  396.51   24.06
   8   1 -11   87.32    7.35
  -8   1  11   76.33    7.67
   8   1 -11   78.71    7.77
  -8   1  11   83.02    8.31
   8   1 -11   77.87    7.75
  -8   1   9   87.91    6.16
   8   1  -9  104.04    8.50
  -8   1   9   97.73    8.50
   8   1  -9  108.92    7.76
  -8   1   9   85.11    8.50
  -8   1   7  438.27   24.81
   8   1  -7  467.16   23.42
  -8   1   7  481.12   22.35
   8   1  -7  461.46   24.37
  -8   1   7  433.07   25.09
   8   1  -5  470.52   23.09
  -8   1   5  435.46   24.75
   8   1  -5  477.58   24.30
  -8   1   5  458.69   24.60
  -8   1   5  437.67   22.17
   8   1  -3  307.35   17.19
  -8   1   3  280.04   17.56
   8   1  -3  297.15   15.96
   8   1  -3  297.76   17.53
  -8   1   3  277.51   17.24
   8   1  -1  154.66   10.74
  -8   1   1  153.68   11.54
  -8   1   1  145.10   10.94
   8   1  -1  134.34   10.53
  -8   1  -1  318.70   19.38
  -8   1  -1  361.93   20.49
   8   1   1  343.79   19.35
   8   1   1  356.47   19.04
   8   1   1  303.96   18.85
  -8   1  -3  129.11   10.63
   8   1   3  128.07   10.04
  -8   1  -3  111.25    9.76
   8   1   3  120.23    9.65
   8   1   3  127.05    9.54
  -8   1  -5   20.39    4.62
   8   1   5   28.87    4.95
   8   1   5   27.92    5.05
  -8   1  -5   38.31    5.82
   8   1   5   27.97    4.83
  -8   1  -5   39.26    4.98
   8   1   7  207.70   14.24
   8   1   7  211.11   13.73
  -8   1  -7  213.12   13.75
  -8   1  -7  216.38   15.14
   8   1   9   18.26    4.79
  -8   1  -9   15.00    5.00
  -8   1  -9   14.18    4.24
   8   1   9   27.67    4.72
  -8   1 -11   92.32    9.90
   8   1  11   86.27    8.61
  -8   1 -11   85.94    8.69
  -8   1 -13   -0.90    3.90
   8   1  13    1.56    3.74
  -8   1 -13    3.93    2.89
  -8   1 -13    6.93    4.84
   8   1  15   45.79    6.50
  -8   1 -15   24.36    5.90
  -8   1 -15   39.80    7.93
  -8   1 -17   12.72    5.49
  -8   1 -17   21.39    6.72
  -8   1 -19   13.79    5.54
  -8   1 -19   11.49    6.38
  -8   1 -21   99.33   11.35
  -8   1 -21   89.23   12.27
  -8   1 -23   -1.34    5.27
  -8   1 -23   -1.64    5.89
  -8   1 -25   23.04    7.97
  -8   1 -25   47.39   10.29
  -8   2  32   10.90    6.86
   8   2 -32   12.15    6.95
   8   2 -30   10.25    5.59
  -8   2  30   10.22    7.15
   8   2 -28   33.00    7.51
  -8   2  28   31.80    8.68
   8   2 -26   55.99    8.91
  -8   2  26   48.27    9.29
  -8   2  24   26.12    7.20
   8   2 -24   17.84    5.56
  -8   2  24   17.65    6.56
  -8   2  22   71.70    9.55
   8   2 -22   73.16    8.79
  -8   2  22   56.45    9.03
  -8   2  20   40.46    7.53
   8   2 -20   37.49    7.17
  -8   2  20   28.96    6.49
   8   2 -18  182.29   13.67
  -8   2  18  153.67   13.54
  -8   2  18  179.31   14.44
   8   2 -16   29.59    4.87
  -8   2  16   22.06    5.37
  -8   2  16   39.13    6.84
   8   2 -16   34.30    5.85
   8   2 -14  459.79   25.20
   8   2 -14  431.12   25.88
   8   2 -14  485.43   24.44
  -8   2  14  514.27   27.29
  -8   2  14  444.31   26.76
   8   2 -12   -1.32    3.02
  -8   2  12    1.80    3.77
  -8   2  12   -0.89    3.95
   8   2 -12    0.51    2.54
  -8   2  10  239.53   15.73
   8   2 -10  228.29   14.18
  -8   2  10  217.37   15.34
   8   2 -10  224.32   13.07
  -8   2   8    3.24    3.47
   8   2  -8    7.90    3.50
   8   2  -8    3.65    2.32
  -8   2   8    3.34    3.51
  -8   2   6   76.55    4.18
   8   2  -6   75.52    5.83
   8   2  -6   77.75    6.94
  -8   2   6   85.13    8.21
   8   2  -4   51.79    7.09
  -8   2   4   52.75    6.61
   8   2  -4   58.87    6.08
   8   2  -2  168.75   11.31
  -8   2   2  155.55   12.02
   8   2  -2  173.66   12.91
   8   2   0   33.90    4.94
   8   2   0   30.25    6.05
  -8   2   0   27.96    5.17
  -8   2  -2  129.96   10.79
   8   2   2  141.67   10.20
   8   2   2  134.49   11.18
  -8   2  -2  119.34    8.52
  -8   2  -4  498.08   25.80
  -8   2  -4  539.58   28.48
  -8   2  -6   58.46    6.06
  -8   2  -6   68.75    8.11
  -8   2  -8  189.98   13.83
  -8   2  -8  155.54   11.37
  -8   2 -10    1.51    3.51
  -8   2 -10   -1.07    4.13
  -8   2 -12   76.89    8.26
  -8   2 -12   57.48    8.57
  -8   2 -14   69.98    8.44
  -8   2 -14   75.26   10.00
  -8   2 -16    5.04    4.47
  -8   2 -16   -1.32    4.99
  -8   2 -18   37.37    7.12
  -8   2 -18   36.91    8.24
  -8   2 -20    8.34    5.28
  -8   2 -20   -1.52    5.59
  -8   2 -22    9.02    5.82
  -8   2 -22   16.24    7.45
  -8   2 -24    6.93    5.83
  -8   2 -24   17.31    7.27
   8   3 -29   22.70    7.39
  -8   3  29    5.00    5.83
  -8   3  27   -1.58    5.36
   8   3 -27    5.47    6.16
  -8   3  27   -1.56    5.58
  -8   3  25    4.43    5.57
   8   3 -25   -2.63    5.40
  -8   3  25    7.28    5.86
  -8   3  23   23.40    6.92
   8   3 -23   15.12    6.08
  -8   3  23   12.18    5.93
  -8   3  21   29.55    7.53
   8   3 -21   20.65    6.07
  -8   3  21   21.48    6.22
  -8   3  19   18.01    6.14
   8   3 -19   27.94    6.55
  -8   3  19   15.35    5.56
  -8   3  17   43.95    7.75
   8   3 -17   64.25    8.69
  -8   3  17   52.91    8.41
  -8   3  15    7.48    4.89
  -8   3  15    3.10    4.07
   8   3 -15   -4.15    2.48
   8   3 -15    6.55    5.00
  -8   3  13  142.43   11.32
   8   3 -13  154.60   12.16
  -8   3  13  137.31   11.32
   8   3 -11  118.15    7.71
  -8   3  11  105.78   10.14
  -8   3  11  123.51   10.76
  -8   3   9  202.43   13.60
   8   3  -9  204.14    9.12
  -8   3   9  222.19   13.26
  -8   3   7   89.14    9.18
  -8   3   7   83.40    8.41
   8   3  -7   64.19    6.70
   8   3  -7   70.34    5.02
   8   3  -5  149.25   10.15
  -8   3   5  147.36   11.51
  -8   3   5  138.67   12.09
  -8   3   3    2.75    1.55
  -8   3   3    6.46    3.82
  -8   3   3    3.73    4.05
   8   3  -3    2.73    2.55
  -8   3   1    1.90    4.00
   8   3  -1    6.12    3.14
  -8   3   1    4.95    2.14
  -8   3   1    8.94    3.73
  -8   3  -1  145.86   11.44
  -8   3  -1  151.16   12.28
  -8   3  -1  126.62    8.44
  -8   3  -3   95.10    9.02
  -8   3  -3   90.90    9.61
  -8   3  -3   85.87    6.87
  -8   3  -5    4.20    4.05
  -8   3  -5    3.31    2.91
  -8   3  -5    0.92    3.92
  -8   3  -7   92.22    9.76
  -8   3  -7   98.50   10.57
  -8   3  -7  107.04    8.62
  -8   3  -9   21.07    6.05
  -8   3  -9    6.25    4.50
  -8   3  -9   21.68    4.61
  -8   3 -11  100.62   11.31
  -8   3 -11   99.60    9.34
  -8   3 -11  103.96   11.06
  -8   3 -13   22.46    5.44
  -8   3 -13   15.62    5.65
  -8   3 -15  136.46   12.23
  -8   3 -15  161.62   14.77
  -8   3 -17    9.73    5.35
  -8   3 -17   12.46    6.25
  -8   3 -19    1.18    4.64
  -8   3 -19    4.44    5.58
  -8   3 -21    1.27    5.44
  -8   3 -21    4.74    6.62
   8   4 -26   -3.02    6.58
  -8   4  26    6.08    5.99
  -8   4  26    4.79    6.15
   8   4 -24   -4.39    5.38
  -8   4  24   -1.42    5.74
  -8   4  24   -3.00    5.79
   8   4 -22   11.31    5.71
  -8   4  22    7.99    6.30
  -8   4  22    7.05    5.92
   8   4 -20   39.64    8.03
  -8   4  20   16.17    6.08
  -8   4  20   37.18    7.81
   8   4 -18   70.06   10.17
  -8   4  18   84.14   10.47
  -8   4  18   70.25   10.02
  -8   4  16   -1.09    4.76
  -8   4  16   -1.20    4.71
  -8   4  14   55.69    8.19
  -8   4  14   52.61    8.36
  -8   4  12   18.48    6.14
  -8   4  12   19.85    6.33
  -8   4  10   24.87    5.67
  -8   4  10   25.82    6.28
  -8   4   8    2.64    4.22
  -8   4   8    1.06    4.70
  -8   4   6   41.64    6.35
  -8   4   6   29.72    6.35
  -8   4   4   16.79    5.42
  -8   4   4   13.32    4.64
  -8   4   2   24.23    6.33
  -8   4   2   24.86    5.51
  -8   4   0    9.70    5.68
  -8   4   0    6.65    4.65
  -8   4  -2   47.42    8.23
  -8   4  -2   58.51    7.37
  -8   4  -4   22.85    6.51
  -8   4  -4   34.12    4.71
   8   4   4   27.29    6.00
  -8   4  -4   37.02    6.37
  -8   4  -6    7.40    3.66
  -8   4  -6    1.18    4.57
  -8   4  -6    2.79    4.05
  -8   4  -8   26.90    5.24
  -8   4  -8   22.22    6.58
  -8   4  -8   20.66    5.63
  -8   4 -10   86.94   10.65
  -8   4 -10   78.36    8.31
   8   4  10   70.02    9.13
  -8   4 -10   62.62    8.85
  -8   4 -12   23.25    6.97
  -8   4 -12   22.25    5.67
   8   4  12   14.45    5.65
  -8   4 -12   13.43    4.92
  -8   4 -14   12.99    5.96
  -8   4 -14   10.81    5.01
   8   4  14   21.08    6.14
  -8   4 -14    7.22    5.35
  -8   4 -16   -4.57    6.39
  -8   4 -16    9.70    5.39
   8   4  16    2.55    4.56
  -8   4 -16    5.17    5.31
  -8   4 -18   20.74    7.06
  -8   4 -18   17.67    7.63
  -8   4 -18   19.93    6.59
   8   5 -19   10.65    6.85
  -8   5  19   -2.76    5.78
   8   5 -17    1.48    6.23
  -8   5  17   15.79    6.13
   8   5 -15   40.71    8.58
  -8   5  15   48.14    8.91
   8   5 -13   -2.87    5.90
  -8   5  13    6.12    5.33
   8   5 -11   23.92    7.01
  -8   5  11   22.66    6.93
  -8   5   9    9.38    5.47
  -8   5   7   15.11    6.00
  -8   5   5   -4.67    5.35
  -8   5   3   13.98    5.78
  -8   5   1    1.17    4.61
  -8   5  -1   22.59    6.71
   8   5   1   27.99    6.93
  -8   5  -3   41.56    7.93
   8   5   3   58.17    9.15
  -8   5  -5   41.33    8.12
   8   5   5   31.39    7.31
  -8   5  -7    5.19    5.36
   8   5   7   20.78    6.34
  -8   5  -9    1.35    5.19
  -8   5 -11    9.77    6.40
   8   5  11    6.90    5.34
  -8   5 -13    8.75    6.57
   8   5  13    7.10    6.07
   9  -5 -18   10.38    6.80
   9  -5 -18    5.87    7.89
   9  -5 -18   13.17    8.62
   9  -5 -16   28.56    9.24
   9  -5 -14    5.53    7.27
   9  -5 -14   -3.38    6.66
   9  -5 -12   14.29    7.93
   9  -5 -12   14.35    7.67
   9  -5 -10   15.54    8.08
   9  -5 -10   27.07    8.06
   9  -5  -8   23.39    8.65
   9  -5  -8   25.47    7.97
  -9  -5   8   31.25    8.63
   9  -5  -6   22.61    8.03
   9  -5  -6   15.89    6.70
  -9  -5   6   40.63    8.72
   9  -5  -4    9.34    6.40
   9  -5  -4    9.88    6.10
  -9  -5   4    1.61    5.93
   9  -5  -2    3.00    6.05
  -9  -5   2    8.11    5.82
   9  -5   0   24.55    7.61
  -9  -5   0   34.16    8.85
   9  -5   2   48.59    9.55
  -9  -5  -2   60.70   10.61
   9  -5   4    7.99    5.80
  -9  -5  -4    6.65    6.12
   9  -5   6   12.74    6.22
  -9  -5  -6   15.16    6.95
  -9  -5  -8   25.61    8.72
  -9  -5 -10   13.91    7.31
   9  -4 -23   19.49    8.15
   9  -4 -23   16.77    8.14
   9  -4 -23   14.30    8.35
   9  -4 -21   36.06    8.56
   9  -4 -21   51.27   10.82
   9  -4 -21   40.07   10.38
   9  -4 -19   17.98    7.13
   9  -4 -19   26.78    8.83
   9  -4 -19    3.39    6.71
   9  -4 -17    7.61    5.74
   9  -4 -17   14.24    6.78
   9  -4 -17   24.68    8.78
   9  -4 -15   83.36   11.90
   9  -4 -15   84.32   10.32
   9  -4 -13   16.80    7.14
   9  -4 -13   20.97    5.71
   9  -4 -11  125.42   11.18
   9  -4 -11   97.28   12.05
   9  -4 -11  109.57   13.39
   9  -4  -9   42.82    6.56
   9  -4  -9   49.20    8.69
   9  -4  -9   53.76    9.69
   9  -4  -7   10.86    4.09
   9  -4  -7   -1.40    6.32
   9  -4  -7    2.30    4.54
   9  -4  -5   69.25   10.64
   9  -4  -5   82.39   10.21
  -9  -4   5   96.92   11.50
   9  -4  -3   10.88    4.89
  -9  -4   3   21.00    6.62
   9  -4  -1   82.38   11.01
   9  -4  -1   73.08    8.90
  -9  -4   1   88.52   11.06
   9  -4   1   25.58    7.23
   9  -4   1   28.45    6.06
  -9  -4  -1   21.24    6.97
  -9  -4  -3   37.08    8.38
   9  -4   3   42.24    8.02
  -9  -4  -5   24.63    7.50
   9  -4   5   21.42    6.36
  -9  -4  -7    5.94    5.46
   9  -4   7    1.08    4.53
  -9  -4  -9   19.89    6.74
   9  -4   9   30.00    6.67
  -9  -4 -11    8.28    6.53
  -9  -4 -11    1.57    5.48
  -9  -4 -13    6.83    7.02
  -9  -4 -13    1.62    6.10
  -9  -4 -15   15.89    7.29
  -9  -4 -17    5.49    7.37
   9  -3 -28    1.61    6.37
   9  -3 -28   14.86    7.79
  -9  -3  28   10.16    6.54
   9  -3 -26   31.52    8.85
   9  -3 -26   21.23    8.42
  -9  -3  26   21.54    6.63
   9  -3 -24   23.47    8.67
   9  -3 -24   17.18    7.43
   9  -3 -24   35.32    8.63
  -9  -3  24   26.22    6.89
   9  -3 -22    7.90    5.42
   9  -3 -22    5.98    6.02
  -9  -3  22    4.61    4.74
   9  -3 -20   88.19   11.95
   9  -3 -20   78.46   10.34
   9  -3 -20   75.64   11.15
  -9  -3  20   77.34    9.46
   9  -3 -18   33.71    8.28
   9  -3 -18   16.49    6.10
   9  -3 -18   11.31    7.01
  -9  -3  18   12.67    5.05
   9  -3 -16   64.60    9.84
   9  -3 -16   57.69    8.16
   9  -3 -16   68.63   10.58
  -9  -3  16   53.16    7.46
   9  -3 -14   14.83    6.14
  -9  -3  14   20.73    5.06
   9  -3 -14   16.97    5.30
   9  -3 -14   14.63    6.87
  -9  -3  12   27.77    5.40
   9  -3 -12   33.49    7.35
  -9  -3  12   41.30    8.08
   9  -3 -12   30.17    5.81
  -9  -3  10   64.64    9.08
  -9  -3  10   43.80    6.40
   9  -3 -10   57.77    6.71
   9  -3  -8  378.24   23.17
   9  -3  -8  371.10   24.24
  -9  -3   8  368.90   20.74
  -9  -3   8  427.99   25.01
   9  -3  -8  345.70   19.97
  -9  -3   6  230.57   14.07
   9  -3  -6  203.23   12.86
   9  -3  -6  225.14   15.65
  -9  -3   6  213.46   16.98
   9  -3  -4  106.08    8.06
  -9  -3   4  114.19    9.11
   9  -3  -4  131.18   10.67
   9  -3  -2  110.17    9.75
  -9  -3   2   96.54    5.85
   9  -3  -2   99.39    6.79
  -9  -3   0   13.87    3.94
   9  -3   0    5.72    3.65
  -9  -3  -2    7.65    3.60
   9  -3   2   13.53    4.09
   9  -3   4    3.40    3.20
  -9  -3  -4   -3.06    3.61
  -9  -3  -4    1.24    4.68
  -9  -3  -4   -1.50    3.31
  -9  -3  -6    3.81    4.81
   9  -3   6   11.55    3.32
  -9  -3  -8   68.26    7.76
  -9  -3 -10   30.63    6.28
  -9  -3 -10   45.88    9.00
  -9  -3 -12   24.98    6.39
  -9  -3 -12   27.94    7.44
  -9  -3 -14    5.67    4.77
  -9  -3 -14    8.74    5.75
  -9  -3 -16   17.21    6.02
  -9  -3 -16   15.18    6.87
  -9  -3 -18   -2.65    5.22
  -9  -3 -18   12.66    7.12
  -9  -3 -20    1.42    5.50
  -9  -3 -20   13.18    7.79
   9  -2 -31   24.41    8.78
  -9  -2  31   30.11    8.31
   9  -2 -31   15.89    8.77
  -9  -2  29    3.13    5.76
   9  -2 -29   14.66    7.58
   9  -2 -29   10.09    7.83
   9  -2 -29   13.67    6.37
  -9  -2  27    5.82    5.36
   9  -2 -27    4.53    5.96
   9  -2 -27    6.38    6.29
   9  -2 -27   12.03    6.22
  -9  -2  25    4.05    4.58
   9  -2 -25   13.94    6.28
   9  -2 -25   -3.02    5.83
   9  -2 -25   -2.61    5.68
   9  -2 -23    3.86    5.59
  -9  -2  23    1.25    4.35
   9  -2 -23    5.09    5.64
   9  -2 -21    4.71    5.13
  -9  -2  21    8.08    4.85
   9  -2 -21    9.91    5.40
   9  -2 -19   14.99    5.72
  -9  -2  19    2.14    4.51
   9  -2 -19   18.05    6.65
   9  -2 -17  240.90   16.48
   9  -2 -17  230.00   17.30
  -9  -2  17  228.34   14.07
  -9  -2  17  203.68   15.97
  -9  -2  15  164.28   11.52
  -9  -2  15  176.37   13.58
   9  -2 -15  185.14   13.38
  -9  -2  13   26.27    4.77
   9  -2 -13   27.38    5.50
  -9  -2  13   30.71    5.72
  -9  -2  13   24.22    4.77
  -9  -2  11  422.93   22.67
  -9  -2  11  470.33   25.95
   9  -2 -11  424.89   23.42
  -9  -2  11  406.02   23.85
  -9  -2   9   20.90    4.06
   9  -2  -9   22.82    4.51
  -9  -2   9   20.25    4.86
  -9  -2   9   21.05    5.78
  -9  -2   7  344.20   19.60
  -9  -2   7  271.02   14.90
   9  -2  -7  255.63   12.28
  -9  -2   7  311.24   17.25
  -9  -2   5    9.32    2.86
  -9  -2   5   11.85    4.32
  -9  -2   5   17.67    4.21
   9  -2  -5    8.22    1.80
  -9  -2   3  508.30   28.26
  -9  -2   3  511.73   24.16
   9  -2  -3  469.01   23.06
  -9  -2   3  509.88   26.46
  -9  -2   1    5.25    2.26
  -9  -2   1    5.95    4.08
   9  -2  -1    4.15    2.30
  -9  -2   1   11.44    4.08
  -9  -2  -1  166.51   11.26
  -9  -2  -1  155.54    8.94
   9  -2   1  149.88    9.06
  -9  -2  -1  169.05   12.70
   9  -2   3  125.98    9.12
  -9  -2  -3  143.90    9.16
  -9  -2  -3  147.84   11.31
  -9  -2  -5  199.37   13.96
   9  -2   5  188.81   12.36
  -9  -2  -5  190.90   11.80
  -9  -2  -7   88.76    7.48
  -9  -2  -7  101.78    9.56
  -9  -2  -9   30.95    6.22
  -9  -2  -9   28.10    4.97
  -9  -2  -9   38.19    6.68
  -9  -2 -11   31.82    6.48
  -9  -2 -11   28.69    6.41
  -9  -2 -13   -1.15    4.42
  -9  -2 -13    5.78    4.75
  -9  -2 -15   40.70    7.69
  -9  -2 -15   35.12    7.29
  -9  -2 -17   75.72   10.75
  -9  -2 -17   95.29   11.39
  -9  -2 -19   15.69    6.44
  -9  -2 -19    8.00    6.32
  -9  -2 -21   15.30    7.25
  -9  -2 -21   14.00    6.84
  -9  -2 -23    1.64    6.18
  -9  -2 -23   16.16    7.05
  -9  -1  32    5.33    6.38
   9  -1 -32   12.80    7.33
  -9  -1  30    4.99    6.43
   9  -1 -30   12.60    6.86
  -9  -1  28   27.89    8.17
   9  -1 -28   36.56    8.36
   9  -1 -28   33.51    7.07
  -9  -1  26   37.49    8.28
   9  -1 -26   29.58    7.41
   9  -1 -26   16.44    5.94
   9  -1 -24   45.99    8.43
  -9  -1  24   56.12    9.08
   9  -1 -24   52.54    7.93
   9  -1 -24   58.56    6.33
   9  -1 -22   20.67    6.24
  -9  -1  22   14.91    6.01
   9  -1 -22   14.69    5.24
   9  -1 -22   22.61    4.25
  -9  -1  20  543.19   32.83
   9  -1 -20  601.04   28.70
  -9  -1  18   21.40    5.86
   9  -1 -18   27.33    3.91
  -9  -1  18   19.69    5.49
   9  -1 -16   96.34    7.06
   9  -1 -16   89.95    6.72
  -9  -1  16   84.56    8.82
  -9  -1  16  102.22   10.23
   9  -1 -14  125.34    8.09
  -9  -1  14  131.20   10.37
  -9  -1  14  127.27   11.01
   9  -1 -12  142.38    8.56
  -9  -1  12  134.56   11.27
  -9  -1  12  136.49   11.06
  -9  -1  12  142.90   10.66
  -9  -1  10    3.16    2.80
  -9  -1  10    2.40    3.09
  -9  -1  10    4.88    3.48
  -9  -1   8    2.34    2.88
  -9  -1   8    2.34    3.45
   9  -1  -8    0.31    1.95
  -9  -1   8   -0.79    3.13
   9  -1  -6  536.41   28.56
  -9  -1   6  513.73   27.17
  -9  -1   6  571.24   29.44
   9  -1  -6  536.10   25.68
   9  -1  -6  585.99   29.20
  -9  -1   6  541.35   28.88
   9  -1  -4   32.91    3.74
  -9  -1   4   37.01    4.87
  -9  -1   4   34.75    5.56
  -9  -1   4   41.35    5.67
   9  -1  -4   48.15    6.08
   9  -1  -4   50.29    6.18
  -9  -1   2   40.55    4.89
   9  -1  -2   43.46    6.33
  -9  -1   2   40.34    5.96
   9  -1  -2   46.92    4.43
  -9  -1   2   29.55    5.12
   9  -1   0   21.97    3.19
  -9  -1   0   19.62    4.57
  -9  -1   0   23.72    3.99
   9  -1   0   25.15    3.66
  -9  -1  -2  172.56   12.62
   9  -1   2  161.30    9.40
   9  -1   2  179.18   10.83
  -9  -1  -2  170.72   11.24
   9  -1   4  100.81    6.36
  -9  -1  -4  100.68    9.37
   9  -1   4  114.27    8.34
  -9  -1  -4  107.24    8.59
  -9  -1  -6  333.26   20.45
  -9  -1  -6  326.10   18.75
   9  -1   6  320.86   18.37
  -9  -1  -8    1.97    4.05
  -9  -1  -8   10.34    3.94
  -9  -1 -10  137.73   12.07
  -9  -1 -10  113.66   10.19
  -9  -1 -12    6.82    5.21
  -9  -1 -12    8.72    4.19
  -9  -1 -14   96.46   10.56
  -9  -1 -14   81.02    9.09
  -9  -1 -16   30.16    7.39
  -9  -1 -16   22.35    6.08
  -9  -1 -18   14.07    6.82
  -9  -1 -18   31.90    6.68
  -9  -1 -20  119.14   13.87
  -9  -1 -20  134.32   12.77
  -9  -1 -22    1.62    6.09
  -9  -1 -24   10.34    7.24
  -9   0  33    1.87    6.53
   9   0 -33    1.64    6.33
  -9   0  31   -3.51    6.61
   9   0 -31   -3.07    6.18
   9   0 -29   -0.94    4.28
  -9   0  29   -1.64    6.33
   9   0 -27   45.38    6.90
   9   0 -27   37.91    6.88
  -9   0  27   48.87    9.41
  -9   0  25    2.84    5.95
   9   0 -25   -2.43    4.05
   9   0 -25    5.39    4.49
  -9   0  23   29.43    6.77
  -9   0  23   41.09    7.92
   9   0 -23   34.68    5.77
  -9   0  21    1.13    5.15
  -9   0  21    3.69    4.63
   9   0 -21   -2.12    3.53
   9   0 -21   -1.53    3.61
  -9   0  19   55.56    7.94
  -9   0  19   35.53    7.30
   9   0 -19   48.27    5.98
   9   0 -19   40.41    6.04
  -9   0  17   28.16    5.89
  -9   0  17   25.57    6.18
   9   0 -17   26.71    4.80
   9   0 -17   28.73    5.00
  -9   0  15   21.52    5.18
  -9   0  15    9.91    4.27
   9   0 -15   12.95    3.75
   9   0 -15    9.15    3.25
  -9   0  13    3.19    3.01
   9   0 -13    5.07    2.67
  -9   0  13    4.64    3.24
   9   0 -13    4.00    3.05
  -9   0  11  123.32   10.86
  -9   0  11  139.23    9.83
  -9   0  11  120.33   10.09
   9   0 -11  135.39   10.13
  -9   0   9   89.85    8.37
   9   0  -9   96.23    8.33
  -9   0   9  118.68    9.81
  -9   0   9   98.71    8.07
  -9   0   7   20.32    4.23
   9   0  -7   19.25    4.40
  -9   0   7   21.92    4.81
  -9   0   7   25.27    4.06
   9   0  -7   19.66    4.30
  -9   0   5 1369.30   62.85
  -9   0   5 1386.15   63.93
   9   0  -5 1322.85   63.27
   9   0  -5 1368.32   62.52
  -9   0   5 1320.85   62.31
  -9   0   3    1.26    2.64
   9   0  -3   -0.50    2.50
  -9   0   3    4.77    3.58
   9   0  -3    5.23    2.95
  -9   0   3    1.31    2.58
   9   0  -3    1.89    3.20
   9   0  -1  403.98   21.25
   9   0  -1  397.33   21.04
  -9   0   1  401.95   22.17
   9   0  -1  421.93   23.07
  -9   0   1  385.36   22.87
   9   0   1   46.81    5.35
   9   0   1   42.02    4.97
  -9   0  -1   51.45    6.46
  -9   0  -1   45.74    5.72
   9   0   3    2.30    2.96
   9   0   3    3.07    2.89
  -9   0  -3    6.15    3.82
  -9   0  -3    5.08    3.27
   9   0   5   30.29    4.75
  -9   0  -5   25.50    4.73
  -9   0  -5   23.22    5.20
   9   0   5   29.09    4.24
  -9   0  -7   86.38    8.73
   9   0   7   95.04    7.33
  -9   0  -7   85.01    9.16
   9   0   9  121.45    9.80
  -9   0  -9  127.93   11.84
   9   0  11  785.08   38.24
  -9   0 -11  760.07   41.30
  -9   0 -13   49.58    8.14
  -9   0 -13   53.80    7.88
  -9   0 -13   53.15    6.25
  -9   0 -15    2.59    5.00
  -9   0 -15    1.10    4.86
  -9   0 -15   -1.36    3.30
  -9   0 -17   49.91    8.85
  -9   0 -17   34.31    7.22
  -9   0 -19   60.98   10.08
  -9   0 -19   53.38    9.25
  -9   0 -21    9.52    6.40
  -9   0 -21    2.72    6.14
  -9   0 -23   15.26    7.64
  -9   0 -23    4.36    5.87
  -9   0 -25   55.95   11.38
  -9   0 -25   60.48   10.34
  -9   1  32   11.05    6.79
   9   1 -32   18.35    7.35
   9   1 -32   11.95    5.76
  -9   1  30   10.35    7.11
   9   1 -30   11.30    5.67
   9   1 -28   48.04    7.56
  -9   1  28   33.86    8.67
  -9   1  26   37.59    8.41
   9   1 -26   28.32    6.27
  -9   1  26   37.44    8.49
  -9   1  24   50.52    9.00
   9   1 -24   45.11    7.37
  -9   1  24   44.07    8.23
  -9   1  22   14.39    5.84
   9   1 -22   19.16    5.09
  -9   1  22   18.45    6.59
   9   1 -20  540.80   29.38
  -9   1  20  556.96   32.12
  -9   1  20  521.40   30.84
  -9   1  18   34.22    7.00
   9   1 -18   27.99    5.51
  -9   1  18   26.21    6.34
  -9   1  16   93.78   10.33
   9   1 -16   83.77    8.63
  -9   1  16  102.38    9.81
  -9   1  14  120.53   11.01
   9   1 -14  119.31    9.87
   9   1 -14  136.79   10.68
  -9   1  14  126.58   11.48
   9   1 -14  149.70   11.15
  -9   1  12  155.86   12.10
   9   1 -12  153.73   10.92
  -9   1  12  149.72   12.47
   9   1 -12  166.58   11.76
   9   1 -10    0.59    2.77
  -9   1  10    4.12    3.58
   9   1 -10    8.08    4.10
  -9   1  10    3.58    3.68
  -9   1   8    3.20    3.02
   9   1  -8   -0.72    3.63
  -9   1   8   -1.72    3.61
   9   1  -8   -0.55    2.77
  -9   1   8    0.39    1.98
  -9   1   6  561.73   28.47
   9   1  -6  544.40   27.79
  -9   1   6  483.67   28.17
   9   1  -6  515.04   26.43
  -9   1   6  519.57   25.51
  -9   1   4   45.67    4.72
   9   1  -4   35.94    4.86
  -9   1   4   42.46    5.73
  -9   1   4   42.66    6.13
   9   1  -4   39.12    5.58
   9   1  -2   40.68    5.84
  -9   1   2   39.60    6.01
  -9   1   2   47.90    6.21
   9   1  -2   37.72    5.80
   9   1   0   27.94    5.18
   9   1   0   26.73    4.58
   9   1   0   20.25    4.66
  -9   1   0   16.51    4.78
  -9   1   0   17.68    4.67
  -9   1  -2  159.41   12.92
   9   1   2  169.15   12.74
   9   1   2  187.05   12.49
  -9   1  -2  180.35   12.90
   9   1   2  164.26   11.96
   9   1   4   86.78    8.54
  -9   1  -4   97.90    9.86
  -9   1  -4  115.94    9.78
   9   1   6  352.38   19.12
  -9   1  -6  307.92   18.48
  -9   1  -6  331.86   20.09
  -9   1  -8    6.89    4.21
   9   1   8    5.89    3.59
  -9   1  -8    1.57    3.94
  -9   1  -8   13.78    4.94
   9   1   8    9.00    4.26
   9   1  10  122.27   11.06
   9   1  10  149.04   11.02
  -9   1 -10  117.11   10.84
  -9   1 -10  134.80   12.51
   9   1  12   10.05    4.88
  -9   1 -12    9.42    4.26
  -9   1 -12    7.26    4.99
  -9   1 -14   73.40    9.08
  -9   1 -14   96.82   11.13
  -9   1 -16   18.81    5.61
  -9   1 -16   27.58    7.58
  -9   1 -18   29.79    7.36
  -9   1 -18   25.01    7.45
  -9   1 -20  127.06   12.93
  -9   1 -20  105.14   13.52
  -9   1 -22   12.40    6.41
  -9   1 -22    1.67    5.67
  -9   1 -24   25.18    7.94
  -9   1 -24   17.81    7.37
   9   2 -31   22.48    7.00
  -9   2  31    9.02    7.59
   9   2 -29   10.13    5.99
  -9   2  29    6.78    6.83
   9   2 -27    6.07    5.00
  -9   2  27    6.34    6.11
  -9   2  27    6.25    5.89
   9   2 -25    1.17    4.60
  -9   2  25   -1.48    5.30
  -9   2  25   -1.46    5.75
   9   2 -23    7.80    5.19
  -9   2  23    5.55    5.48
  -9   2  23    1.35    5.56
   9   2 -21   16.05    5.14
  -9   2  21   -1.30    4.40
  -9   2  21    6.29    5.07
   9   2 -19   15.37    5.22
  -9   2  19   10.95    5.69
  -9   2  19   11.73    5.31
  -9   2  17  237.08   17.25
  -9   2  17  215.56   16.31
   9   2 -17  214.81   15.92
  -9   2  15  166.77   13.85
   9   2 -15  179.16   11.84
  -9   2  15  144.32   13.12
   9   2 -15  181.01   13.61
  -9   2  13   19.16    5.56
   9   2 -13   20.07    4.14
   9   2 -11  431.21   19.35
  -9   2  11  412.36   21.09
  -9   2   9   26.61    5.74
   9   2  -9   25.67    4.88
   9   2  -9   22.86    3.94
   9   2  -7  281.99   15.61
  -9   2   7  278.22   13.32
  -9   2   7  293.26   18.63
   9   2  -5    7.59    2.68
  -9   2   5   10.04    2.28
  -9   2   5   15.82    4.11
   9   2  -5   12.21    3.60
   9   2  -3  476.66   25.55
  -9   2   3  477.77   26.72
   9   2  -1   11.29    3.61
  -9   2   1   13.32    4.10
  -9   2  -1  156.39   12.57
   9   2   1  163.76   11.77
  -9   2  -3  138.70   11.92
   9   2   3  150.40   11.43
  -9   2  -3  140.84    9.92
  -9   2  -5  225.92   15.78
  -9   2  -5  203.09   13.30
  -9   2  -7   97.46   10.11
  -9   2  -7   94.75    8.47
  -9   2  -9   22.62    5.95
  -9   2  -9   38.45    6.19
  -9   2 -11   21.67    6.54
  -9   2 -11   16.37    5.12
  -9   2 -13   -1.29    4.86
  -9   2 -13    7.56    4.46
  -9   2 -15   28.88    7.33
  -9   2 -15   25.83    6.46
  -9   2 -17   62.98   10.33
  -9   2 -17   69.64    9.21
  -9   2 -19   -1.56    6.15
  -9   2 -19    9.73    5.48
  -9   2 -21   13.26    7.22
  -9   2 -21    9.18    6.21
  -9   2 -23    7.04    6.32
  -9   2 -23   15.54    7.17
  -9   3  28    3.37    6.20
  -9   3  28    3.32    6.41
   9   3 -28   15.60    6.60
  -9   3  26   25.33    7.91
  -9   3  26   32.73    8.40
   9   3 -26   32.83    7.98
  -9   3  24   22.21    7.26
  -9   3  24   23.41    7.94
   9   3 -24   19.83    6.12
  -9   3  22    4.17    5.49
  -9   3  22    9.62    5.55
   9   3 -22   16.57    5.85
  -9   3  20  105.56   11.59
  -9   3  20   85.26   10.84
   9   3 -20   76.04    9.80
  -9   3  18   25.80    6.52
  -9   3  18   29.15    6.59
   9   3 -18    8.32    4.95
  -9   3  16   36.58    7.30
   9   3 -16   53.36    8.27
  -9   3  14   21.23    6.20
  -9   3  14   10.78    4.99
   9   3 -14   21.32    6.50
  -9   3  12   33.38    6.87
  -9   3  12   20.46    5.46
  -9   3  10   51.54    7.43
  -9   3  10   48.28    7.57
  -9   3   8  380.25   20.05
  -9   3   8  382.16   19.33
  -9   3   6  213.78   14.87
  -9   3   6  235.23   14.75
  -9   3   4  114.89   10.35
  -9   3   4   90.25    8.95
  -9   3   2  126.87   11.01
  -9   3   2  104.71    9.47
  -9   3   0    5.61    2.46
  -9   3   0   14.73    4.98
   9   3   0    4.60    2.72
  -9   3   0    8.30    4.30
  -9   3  -2   15.18    5.66
  -9   3  -2   11.33    3.33
  -9   3  -2    7.63    4.32
  -9   3  -4   -1.12    4.52
  -9   3  -4   -1.11    2.77
  -9   3  -4   -1.00    4.02
  -9   3  -6   10.51    5.12
  -9   3  -6   16.63    4.35
  -9   3  -6   15.72    5.42
  -9   3  -8   57.68    8.87
  -9   3  -8   55.04    6.90
  -9   3  -8   50.84    8.35
  -9   3 -10   38.83    7.63
  -9   3 -10   29.99    5.59
  -9   3 -10   21.23    6.55
  -9   3 -12   31.52    7.80
  -9   3 -12   19.79    5.34
  -9   3 -12   30.23    7.82
  -9   3 -14   28.95    7.38
  -9   3 -14   21.46    6.58
  -9   3 -14   13.86    4.95
  -9   3 -16   25.78    7.68
  -9   3 -16   16.25    5.90
  -9   3 -18   -3.06    5.76
  -9   3 -18    4.71    5.73
  -9   3 -20    3.25    5.66
  -9   3 -20   -1.27    5.02
   9   4 -23    5.90    6.32
  -9   4  23   11.54    6.40
  -9   4  23   19.75    7.41
   9   4 -21   54.41    9.41
  -9   4  21   39.36    8.29
  -9   4  21   48.79    9.43
   9   4 -19   31.95    7.76
  -9   4  19   21.84    7.03
  -9   4  19   32.66    7.68
   9   4 -17   17.68    6.75
  -9   4  17    9.67    5.85
  -9   4  17   29.92    7.13
   9   4 -15   93.26   11.20
  -9   4  15   72.21    9.93
  -9   4  15   77.39   10.31
   9   4 -13   16.87    6.36
  -9   4  13   19.57    6.24
  -9   4  13   19.29    6.16
  -9   4  11  100.28   10.72
  -9   4  11  104.60   11.32
  -9   4   9   52.61    7.75
  -9   4   9   50.85    8.57
  -9   4   7   10.54    4.87
  -9   4   7    8.07    5.12
  -9   4   5   66.30    9.02
  -9   4   5   81.66    9.08
  -9   4   3    4.57    5.15
  -9   4   3    7.43    4.84
  -9   4   1  100.77   10.71
  -9   4   1   83.79    9.39
  -9   4  -1   35.65    7.24
  -9   4  -1   28.31    6.16
  -9   4  -3   32.87    7.36
  -9   4  -3   34.75    6.61
  -9   4  -5   17.65    6.70
  -9   4  -5   24.14    6.09
  -9   4  -7    1.31    5.15
  -9   4  -7    5.30    4.27
  -9   4  -9   19.05    6.28
  -9   4  -9   20.12    6.42
  -9   4  -9   17.83    4.84
  -9   4 -11    8.56    6.22
  -9   4 -11    7.09    5.42
  -9   4 -11    6.08    4.35
  -9   4 -13    7.50    6.04
  -9   4 -13   -1.26    5.37
  -9   4 -13    3.85    4.48
  -9   4 -15    3.16    5.81
  -9   4 -15   18.80    6.99
  -9   4 -15    5.29    5.01
  -9   4 -17    1.66    6.26
  -9   4 -17   -3.46    5.45
  -9   4 -17   -1.43    5.65
  -9   5  18   19.96    6.89
  -9   5  16   30.24    7.50
   9   5 -16   22.94    8.13
  -9   5  14    3.99    5.38
   9   5 -14   24.20    7.97
  -9   5  12   10.37    6.04
   9   5 -12    2.98    5.87
  -9   5  10   25.48    7.41
  -9   5   8   26.45    7.26
  -9   5   6   22.65    7.01
  -9   5   4   11.41    5.73
  -9   5   2    2.53    4.87
  -9   5   0   30.55    7.73
  -9   5  -2   54.69    9.06
  -9   5  -4    1.34    5.16
  -9   5  -6   10.98    6.20
  -9   5  -8   18.47    7.15
  -9   5 -10    8.83    6.30
  10  -5 -15    1.77    6.84
  10  -5 -15    3.89    7.84
  10  -5 -13   -3.35    6.47
  10  -5 -13   -5.68    8.23
  10  -5 -11   12.69    7.50
  10  -5 -11    5.51    7.25
 -10  -5   9   69.46   11.26
  10  -5  -9   59.60   10.42
  10  -5  -9   53.34   11.14
 -10  -5   7   27.44    8.32
  10  -5  -7   29.37    7.90
  10  -5  -7   34.41    9.25
 -10  -5   5   61.28   10.83
  10  -5  -5   60.16    9.85
  10  -5  -5   46.59   10.69
 -10  -5   3   17.15    7.49
  10  -5  -3   16.07    7.74
 -10  -5   1   25.74    8.17
  10  -5  -1   23.28    8.24
 -10  -5  -1  101.98   13.48
  10  -5   1   98.68   13.18
 -10  -5  -3    5.24    6.27
  10  -5   3   10.06    6.37
 -10  -5  -5   15.98    8.16
  10  -5   5   16.54    7.29
 -10  -5  -7   62.83   11.36
  10  -4 -22   33.12    9.68
  10  -4 -22   35.64    9.98
  10  -4 -20   -1.79    6.91
  10  -4 -20    1.78    7.00
  10  -4 -18    5.25    7.19
  10  -4 -18   -1.33    5.23
  10  -4 -18   -5.04    6.47
  10  -4 -16   23.83    8.57
  10  -4 -16   19.36    6.29
  10  -4 -16   28.48    8.38
  10  -4 -14   53.66    8.60
  10  -4 -14   52.21    9.69
  10  -4 -12  168.95   16.58
  10  -4 -12  121.03   12.12
  10  -4 -12  161.41   15.38
  10  -4 -10    6.58    5.63
  10  -4 -10    4.68    6.42
  10  -4  -8   93.58   11.32
  10  -4  -8   71.20   11.41
  10  -4  -6   16.10    6.00
  10  -4  -6    8.81    7.06
  10  -4  -4   80.14    9.98
  10  -4  -4   86.53   11.67
 -10  -4   2  108.80   12.89
  10  -4  -2  111.45   10.97
  10  -4  -2   87.75   11.82
 -10  -4   0   -1.51    5.81
  10  -4   0    3.61    4.19
  10  -4   0   -1.33    5.23
  10  -4   2   33.34    7.79
 -10  -4  -2   30.30    7.99
  10  -4   4   21.04    6.78
 -10  -4  -4   12.25    6.21
  10  -4   6   27.40    7.35
 -10  -4  -6   25.02    8.50
  10  -4   8    9.14    6.02
 -10  -4  -8    4.82    5.91
 -10  -4 -10    6.62    6.94
 -10  -4 -12    8.46    6.96
 -10  -4 -14   47.21   10.26
 -10  -4 -14   48.38   10.30
  10  -3 -27   30.03   10.01
  10  -3 -27    4.88    6.58
 -10  -3  27   15.82    6.81
  10  -3 -27    8.32    7.26
  10  -3 -25   13.60    6.93
 -10  -3  25    5.35    5.73
  10  -3 -25   13.03    6.97
  10  -3 -23   23.72    7.12
 -10  -3  23    9.97    5.85
  10  -3 -23   31.86    8.62
  10  -3 -21   28.73    8.68
  10  -3 -21   46.20    8.75
 -10  -3  21   41.60    8.14
  10  -3 -21   49.75    9.97
  10  -3 -19   12.06    5.94
  10  -3 -19    2.35    5.11
 -10  -3  19    5.36    4.75
  10  -3 -19   -1.52    6.72
  10  -3 -17   29.85    7.89
  10  -3 -17   19.23    5.76
 -10  -3  17   31.01    6.38
  10  -3 -17    7.39    6.38
  10  -3 -15    8.02    5.61
  10  -3 -15    8.61    6.02
  10  -3 -15    3.86    4.69
 -10  -3  15    1.86    4.41
  10  -3 -13    9.50    4.61
 -10  -3  13    4.37    3.81
 -10  -3  11   64.04    7.42
 -10  -3  11   43.02    8.25
  10  -3 -11   48.12    6.69
 -10  -3   9  151.38   11.08
 -10  -3   9  151.14   13.52
 -10  -3   7  142.99   13.26
 -10  -3   7  128.08   10.29
  10  -3  -7  120.58    9.46
 -10  -3   5   45.54    5.87
  10  -3  -5   27.86    4.38
 -10  -3   5   30.52    7.23
 -10  -3   3  123.91   12.50
 -10  -3   3  106.67    9.30
 -10  -3   1  200.57   13.60
 -10  -3   1  196.53   16.56
  10  -3   1   51.70    6.88
 -10  -3  -1   50.10    6.60
  10  -3   3   38.36    5.75
 -10  -3  -3   35.07    6.16
 -10  -3  -5   26.16    5.66
 -10  -3  -7   13.03    5.38
 -10  -3  -9   53.14    7.80
 -10  -3 -11  126.89   12.24
 -10  -3 -13    3.51    5.09
 -10  -3 -13    4.42    5.68
 -10  -3 -15   16.40    6.25
 -10  -3 -15   12.18    7.11
 -10  -3 -17    7.89    6.09
 -10  -3 -17    6.78    5.36
 -10  -3 -19   19.67    7.29
 -10  -3 -19   14.52    6.69
  10  -2 -30    5.36    6.89
  10  -2 -30   -4.34    6.18
  10  -2 -30    1.71    7.18
 -10  -2  30   11.59    7.20
  10  -2 -28   18.74    7.96
  10  -2 -28   14.23    6.96
  10  -2 -28   14.33    7.78
 -10  -2  28   24.80    7.79
  10  -2 -26   12.57    7.12
  10  -2 -26   13.32    6.71
 -10  -2  26   30.37    7.74
  10  -2 -24    8.21    6.06
  10  -2 -24   16.40    6.84
 -10  -2  24   -1.34    4.56
  10  -2 -22   20.03    6.82
  10  -2 -22   21.37    6.75
 -10  -2  22   17.57    6.16
  10  -2 -20   15.66    6.36
  10  -2 -20    6.88    4.63
 -10  -2  20    7.03    4.43
 -10  -2  18  155.15   13.34
  10  -2 -18  159.51   13.60
  10  -2 -18  153.35   14.44
 -10  -2  16  209.56   15.76
  10  -2 -16  217.39   15.59
  10  -2 -14   54.90    7.16
 -10  -2  14   50.79    7.33
 -10  -2  14   39.89    6.05
  10  -2 -12  234.91   15.77
 -10  -2  12  257.80   15.39
 -10  -2  12  255.82   17.73
 -10  -2  12  227.89   16.38
 -10  -2  10   11.44    3.72
 -10  -2  10   10.81    4.90
 -10  -2  10   24.75    5.51
 -10  -2   8   40.28    4.96
 -10  -2   8   40.64    7.23
  10  -2  -8   38.18    2.85
 -10  -2   8   41.94    6.23
 -10  -2   6  342.67   18.64
  10  -2  -6  345.67   16.61
 -10  -2   6  353.54   20.76
 -10  -2   6  393.41   22.99
 -10  -2   4  241.60   14.18
 -10  -2   4  238.49   17.63
  10  -2  -4  262.07   13.11
 -10  -2   4  269.72   16.75
  10  -2  -2    8.21    2.68
 -10  -2   2   11.76    5.08
 -10  -2   2   16.10    4.33
 -10  -2   2   21.54    3.55
 -10  -2   0  114.08    7.85
  10  -2   0   91.09    7.37
 -10  -2   0  103.90   10.78
 -10  -2   0  108.45    9.85
 -10  -2  -2   18.98    5.71
 -10  -2  -2   14.76    4.79
  10  -2   2   18.30    3.80
 -10  -2  -2   17.47    3.54
 -10  -2  -4  158.75   10.34
 -10  -2  -4  148.95   12.25
  10  -2   4  143.72   10.47
 -10  -2  -6   16.07    3.90
 -10  -2  -6   24.17    5.45
 -10  -2  -8   58.04    6.59
 -10  -2  -8   44.51    7.51
 -10  -2 -10    7.34    3.49
 -10  -2 -10   14.44    5.34
 -10  -2 -12   14.13    5.73
 -10  -2 -12    2.38    5.10
 -10  -2 -14   -1.22    4.48
 -10  -2 -14    3.84    4.58
 -10  -2 -16   30.40    7.48
 -10  -2 -16   10.95    6.00
 -10  -2 -18   35.76    7.72
 -10  -2 -18   21.92    7.41
 -10  -2 -20    5.53    5.91
 -10  -2 -20   -1.56    5.73
  10  -1 -31   -1.67    6.42
 -10  -1  31    1.76    6.47
  10  -1 -29  103.40   11.80
  10  -1 -29   95.73   13.02
 -10  -1  29  100.56   13.68
  10  -1 -27   29.66    7.30
  10  -1 -27   38.71    8.36
 -10  -1  27   29.29    8.03
  10  -1 -25   40.81    8.20
  10  -1 -25   41.10    8.35
 -10  -1  25   23.03    7.24
  10  -1 -23    9.19    5.59
  10  -1 -23    7.41    5.37
 -10  -1  23   -1.35    5.43
 -10  -1  21   34.62    7.15
  10  -1 -21   23.38    4.17
 -10  -1  21   32.68    7.54
 -10  -1  19   82.32    9.78
  10  -1 -19   59.08    5.92
 -10  -1  19   69.52    8.49
 -10  -1  17    4.40    4.44
  10  -1 -17    8.21    2.91
 -10  -1  17   12.11    5.15
 -10  -1  15  430.21   25.34
  10  -1 -15  423.08   20.88
 -10  -1  15  391.81   23.67
 -10  -1  13  186.39   13.58
 -10  -1  13  165.11   12.45
 -10  -1  13  181.69   13.90
  10  -1 -13  170.65   10.30
 -10  -1  11  174.12   12.70
 -10  -1  11  142.46   12.19
 -10  -1  11  162.72   11.64
 -10  -1   9   68.13    7.17
  10  -1  -9   71.22    5.63
 -10  -1   9   89.33    8.67
 -10  -1   9   80.09    8.24
 -10  -1   7  164.26   11.31
  10  -1  -7  163.59    9.67
 -10  -1   7  162.16   12.40
 -10  -1   7  161.20   12.37
 -10  -1   5  253.75   15.52
  10  -1  -5  255.13   14.03
 -10  -1   5  274.93   17.31
 -10  -1   5  276.52   17.23
 -10  -1   3  235.55   14.33
  10  -1  -3  225.53   13.04
 -10  -1   3  245.71   16.15
 -10  -1   3  231.11   15.55
 -10  -1   1  688.16   33.13
 -10  -1   1  671.85   34.81
  10  -1  -1  659.14   31.89
 -10  -1   1  631.19   34.78
 -10  -1  -1  154.19   11.81
 -10  -1  -1  135.79   10.17
  10  -1   1  129.15    9.23
  10  -1   1  128.90    8.46
 -10  -1  -3  109.00   10.20
 -10  -1  -3  110.81    9.00
  10  -1   3  114.70    8.71
  10  -1   3  102.52    7.13
 -10  -1  -5    9.35    3.70
  10  -1   5   15.42    4.13
  10  -1   5    5.11    2.13
 -10  -1  -5    2.96    4.23
 -10  -1  -7    2.33    3.50
 -10  -1  -7   -2.10    4.72
 -10  -1  -9   28.60    5.40
 -10  -1  -9   16.74    5.59
 -10  -1 -11   76.17    9.58
 -10  -1 -13   18.70    5.44
 -10  -1 -13   20.37    6.16
 -10  -1 -15   33.05    6.38
 -10  -1 -15   27.15    7.43
 -10  -1 -17   34.58    6.78
 -10  -1 -17   44.85    9.20
 -10  -1 -19   74.04   11.28
 -10  -1 -21    1.64    5.89
 -10  -1 -23    3.49    6.42
 -10   0  32   50.08   10.67
 -10   0  30   22.67    7.91
 -10   0  28   29.33    8.02
  10   0 -26    1.99    4.62
 -10   0  26   -3.06    6.02
  10   0 -26    5.04    4.09
 -10   0  24    9.22    5.94
 -10   0  24    8.60    5.53
  10   0 -24    0.79    3.91
 -10   0  22    4.87    4.59
 -10   0  22    4.01    4.93
  10   0 -22   10.45    4.48
 -10   0  20   61.60    8.92
 -10   0  20   64.04    9.25
  10   0 -20   58.67    6.80
  10   0 -18   94.42    8.17
 -10   0  18   98.73   10.71
  10   0 -18   89.09    8.31
  10   0 -16   15.97    4.23
 -10   0  16   16.52    5.89
 -10   0  16   16.19    5.04
  10   0 -16    5.91    3.41
 -10   0  14   46.17    6.87
 -10   0  14   45.76    7.28
  10   0 -14   48.94    5.84
 -10   0  12   28.52    6.25
 -10   0  12   27.43    4.66
 -10   0  12   20.80    5.19
 -10   0  10    3.16    3.18
 -10   0  10    0.94    3.56
 -10   0  10    3.31    3.36
 -10   0   8   96.53    8.71
 -10   0   8   93.30    9.70
 -10   0   8  101.11    8.60
  10   0  -8   98.47    8.73
 -10   0   6  247.40   17.35
  10   0  -6  287.07   16.63
 -10   0   6  269.06   16.26
 -10   0   6  255.05   16.38
 -10   0   4  580.60   30.82
 -10   0   4  544.47   29.23
  10   0  -4  546.35   27.85
 -10   0   4  558.52   29.18
  10   0  -4  569.04   29.20
 -10   0   2  369.25   22.65
  10   0  -2  395.48   21.07
  10   0  -2  385.75   20.52
 -10   0   2  370.59   21.61
 -10   0   0  267.26   18.11
  10   0   0  279.10   16.33
  10   0   0  288.64   16.32
 -10   0   0  286.73   17.46
  10   0   2   56.88    6.11
 -10   0  -2   43.47    6.36
  10   0   2   59.64    6.20
 -10   0  -2   47.21    6.90
 -10   0  -4   50.09    7.58
 -10   0  -4   65.27    7.48
  10   0   4   49.41    5.81
 -10   0  -6   16.90    5.25
  10   0   6   13.57    3.71
 -10   0  -6   17.55    4.78
 -10   0  -8  370.10   23.72
 -10   0  -8  362.56   22.41
  10   0   8  386.53   20.22
 -10   0 -10   37.04    6.66
 -10   0 -10   23.77    6.61
 -10   0 -12   68.45    9.60
 -10   0 -14   98.38   11.47
 -10   0 -16   32.98    8.03
 -10   0 -18    1.52    5.74
 -10   0 -20   -1.39    5.49
 -10   0 -20   -1.62    6.11
 -10   0 -22   22.25    7.36
 -10   0 -22   15.51    7.93
 -10   1  31    5.49    6.56
  10   1 -31   -3.49    5.24
 -10   1  29  101.29   13.18
  10   1 -29   72.89    9.65
 -10   1  27   48.34   10.29
  10   1 -27   52.64    7.91
 -10   1  27   41.53    8.99
 -10   1  25   27.26    8.05
  10   1 -25   22.10    5.77
 -10   1  25   34.38    8.32
 -10   1  23    1.42    5.72
  10   1 -23    2.89    3.95
 -10   1  23    3.98    5.23
 -10   1  21   14.67    6.54
  10   1 -21   19.28    5.41
 -10   1  21   28.36    6.86
 -10   1  19   62.65    9.15
  10   1 -19   50.11    7.36
 -10   1  19   67.63    9.04
 -10   1  17   14.14    5.43
  10   1 -17   14.44    4.72
 -10   1  17   13.91    5.24
 -10   1  15  425.85   25.29
  10   1 -15  419.26   24.13
 -10   1  15  433.48   26.09
 -10   1  13  148.96   12.67
 -10   1  13  182.71   14.00
 -10   1  11  162.76   13.24
 -10   1  11  150.02   12.60
  10   1 -11  178.34   11.87
 -10   1   9   89.58    8.87
 -10   1   9   90.23    9.36
  10   1  -9   76.01    7.16
 -10   1   9   68.24    6.08
 -10   1   7  141.25   11.88
  10   1  -7  157.09   10.92
 -10   1   7  166.90   10.21
 -10   1   7  155.98   12.72
 -10   1   5  268.32   17.02
 -10   1   5  232.44   16.80
  10   1  -5  243.01   15.02
 -10   1   5  264.88   14.69
  10   1  -3  255.63   16.55
 -10   1   3  238.22   17.01
 -10   1   3  263.30   16.89
  10   1  -1  651.28   33.44
 -10   1   1  643.34   34.64
 -10   1   1  632.06   33.82
  10   1   1  146.18   11.22
 -10   1  -1  146.31   11.89
 -10   1  -1  144.47   12.28
 -10   1  -3  102.85    9.75
 -10   1  -3  100.51   10.31
  10   1   3  102.44    9.27
 -10   1  -5    6.86    4.28
 -10   1  -5   10.69    5.36
  10   1   5    7.74    3.94
 -10   1  -7    2.07    3.99
  10   1   7    6.22    3.94
 -10   1  -7    3.39    4.36
 -10   1  -9   20.34    6.18
 -10   1  -9   16.47    5.61
  10   1   9   15.62    4.73
 -10   1  -9   15.18    5.39
 -10   1 -11   77.97    9.40
 -10   1 -11   54.47    9.20
 -10   1 -11   64.52    8.43
 -10   1 -13   17.02    6.05
 -10   1 -13   20.22    6.69
 -10   1 -15   20.66    6.35
 -10   1 -15   32.93    7.80
 -10   1 -17   22.23    6.58
 -10   1 -17   27.37    7.77
 -10   1 -19   58.35    9.72
 -10   1 -19   62.88   10.75
 -10   1 -21    1.42    5.48
 -10   1 -21   -3.42    6.28
 -10   1 -23   -3.03    6.24
 -10   1 -23    1.81    6.98
  10   2 -30    5.24    5.70
 -10   2  30   -3.60    6.62
 -10   2  28    8.46    6.85
  10   2 -28   15.15    6.09
 -10   2  28   26.63    8.35
 -10   2  26    4.78    6.31
  10   2 -26   20.70    6.59
 -10   2  26   17.14    7.60
 -10   2  24    9.02    5.81
  10   2 -24    3.51    4.52
 -10   2  22   15.52    6.37
  10   2 -22    9.02    5.10
 -10   2  20    7.98    5.16
  10   2 -20   20.62    5.94
  10   2 -18  165.45   13.50
 -10   2  18  146.72   14.05
  10   2 -16  205.75   15.24
 -10   2  16  197.62   16.34
 -10   2  14   42.63    6.82
  10   2 -14   13.40    3.29
 -10   2  12  215.13   16.15
  10   2 -12  207.55   13.25
 -10   2  10    7.20    4.56
  10   2 -10    6.57    2.86
 -10   2   8   44.97    6.69
  10   2  -8   36.94    5.01
  10   2  -6  376.39   20.78
 -10   2   6  341.88   21.60
 -10   2   6  338.29   16.96
  10   2  -6  349.34   18.77
  10   2  -4  267.89   16.62
 -10   2   4  240.47   17.12
 -10   2   2   18.67    4.57
 -10   2   0   96.56    9.81
 -10   2  -2    9.40    4.96
 -10   2  -2   14.69    5.41
 -10   2  -4  151.90   13.35
 -10   2  -4  147.67   12.96
 -10   2  -6   14.75    5.23
 -10   2  -6   15.42    4.60
 -10   2  -6   14.73    5.85
 -10   2  -8   58.55    8.77
 -10   2  -8   55.58    7.37
 -10   2  -8   66.97    9.15
 -10   2 -10    7.57    5.00
 -10   2 -10    9.91    4.34
 -10   2 -10   13.99    5.45
 -10   2 -12    9.34    5.61
 -10   2 -12    4.04    5.54
 -10   2 -12   10.86    4.81
 -10   2 -14   -2.85    5.50
 -10   2 -14    8.59    4.99
 -10   2 -16   12.13    6.62
 -10   2 -16   16.24    6.14
 -10   2 -18   22.53    7.87
 -10   2 -18   18.82    6.33
 -10   2 -20    1.70    6.26
 -10   2 -20   12.15    6.18
 -10   3  27   11.83    6.97
 -10   3  27   13.34    7.01
  10   3 -27   11.38    6.74
 -10   3  25    3.18    6.13
 -10   3  25    1.57    5.65
  10   3 -25    5.50    5.98
 -10   3  23   10.47    5.94
 -10   3  23   20.87    7.68
  10   3 -23   19.99    6.33
 -10   3  21   36.63    8.09
 -10   3  21   30.90    7.90
  10   3 -21   41.31    7.66
 -10   3  19    2.67    4.92
 -10   3  19   11.98    6.29
  10   3 -19   11.30    5.27
 -10   3  17   26.78    7.02
 -10   3  17   21.41    6.29
  10   3 -17   22.15    6.15
 -10   3  15    3.66    4.27
 -10   3  15   14.32    5.65
  10   3 -15   10.75    5.30
 -10   3  13    9.41    5.14
 -10   3  13   10.23    5.22
 -10   3  11   39.00    7.38
 -10   3  11   53.17    7.86
 -10   3   9  110.52   10.22
 -10   3   9  132.27   11.34
 -10   3   7  152.91   12.04
 -10   3   7  118.15   10.22
 -10   3   5   34.41    6.48
 -10   3   5   38.60    6.17
 -10   3   3  126.85   10.78
 -10   3   3   92.97    9.31
 -10   3   1  206.50   13.92
 -10   3   1  203.13   13.29
 -10   3  -1   74.13    9.21
 -10   3  -1   46.93    7.63
 -10   3  -3   40.72    7.78
 -10   3  -3   34.60    6.88
 -10   3  -3   34.33    5.11
 -10   3  -5   24.82    6.58
 -10   3  -5   21.49    6.00
 -10   3  -5   14.38    4.13
 -10   3  -7   12.89    6.11
 -10   3  -7   11.85    6.26
 -10   3  -7   11.88    4.30
 -10   3  -9   67.60    9.76
 -10   3  -9   52.12    7.23
 -10   3  -9   43.53    8.04
 -10   3 -11  135.77   13.73
 -10   3 -11  162.07   14.97
 -10   3 -11  137.64   12.06
 -10   3 -13    1.50    5.36
 -10   3 -13   -2.80    5.88
 -10   3 -13    3.00    4.35
 -10   3 -15   14.20    6.88
 -10   3 -15    5.95    5.75
 -10   3 -15   10.94    5.34
 -10   3 -17    1.66    5.95
 -10   3 -17    6.30    7.09
 -10   3 -17    8.33    5.71
 -10   3 -19   19.98    7.66
 -10   3 -19   16.73    6.57
  10   4 -22   44.94    9.25
 -10   4  22   29.35    8.36
 -10   4  22   30.96    8.44
  10   4 -20    1.45    6.10
 -10   4  20   -1.47    5.13
 -10   4  20    8.39    5.98
  10   4 -18    4.28    5.63
 -10   4  18    4.23    5.43
 -10   4  18    1.33    5.34
  10   4 -16   50.58    8.98
 -10   4  16   29.84    7.85
 -10   4  16   24.02    7.41
  10   4 -14   45.37    8.64
 -10   4  14   49.81    9.19
 -10   4  14   52.99    8.94
 -10   4  12  145.61   14.43
 -10   4  12  157.51   13.82
 -10   4  10    3.77    5.36
 -10   4  10    3.32    4.55
 -10   4   8   93.46   11.26
 -10   4   8   91.93   10.44
 -10   4   6    7.48    5.72
 -10   4   6    7.33    5.10
 -10   4   4  104.34   10.73
 -10   4   4   89.07   11.02
 -10   4   2   97.40   10.80
 -10   4   2  115.61   11.93
 -10   4   0   -2.08    4.83
 -10   4   0    1.27    4.67
 -10   4  -2   30.68    6.58
 -10   4  -2   31.21    7.21
 -10   4  -4   19.62    6.00
 -10   4  -4   18.70    6.55
 -10   4  -6   17.05    5.81
 -10   4  -6   17.99    6.87
 -10   4  -8   17.93    5.85
 -10   4  -8   10.03    6.69
 -10   4 -10   16.34    6.52
 -10   4 -10   31.29    8.09
 -10   4 -12   19.85    6.92
 -10   4 -12   17.16    7.30
 -10   4 -14   36.37    8.46
 -10   4 -14   44.13    9.65
 -10   5  15    5.76    5.93
 -10   5  13    7.02    5.54
 -10   5  11    6.88    6.20
 -10   5   9   54.42    9.77
 -10   5   7   28.44    7.65
 -10   5   5   36.95    8.19
 -10   5   3   13.58    5.83
 -10   5   1   19.09    6.87
 -10   5  -1  103.72   12.56
 -10   5  -3    1.42    5.83
 -10   5  -5   20.38    7.33
 -10   5  -7   38.88    8.59
  11  -5 -12   27.25    9.50
  11  -5 -12   15.02    7.31
  11  -5 -10   -1.89    7.45
 -11  -5  10    1.83    7.05
  11  -5 -10    7.88    6.48
  11  -5  -8    9.17    7.55
 -11  -5   8   10.84    6.98
  11  -5  -8    5.91    6.44
 -11  -5   6    8.97    7.08
  11  -5  -6    8.89    7.46
 -11  -5   4   28.84    8.46
  11  -5  -4   24.09    8.79
 -11  -5   2    9.03    7.73
  11  -5  -2    6.65    7.24
 -11  -5   0   14.54    7.35
  11  -5   0   17.67    7.50
 -11  -5  -2   29.33    9.10
  11  -5   2   21.68    7.61
  11  -4 -21   39.86   11.06
  11  -4 -21   41.37   10.74
  11  -4 -19   57.57   11.35
  11  -4 -19   51.64   11.10
  11  -4 -17   -3.62    6.83
  11  -4 -17   10.10    7.32
  11  -4 -15   92.30   12.75
  11  -4 -13   15.49    8.15
  11  -4 -13   14.96    6.88
  11  -4 -11   50.21   10.54
 -11  -4  11   61.04   10.97
  11  -4 -11   76.05   10.93
  11  -4  -9    9.77    6.72
 -11  -4   9   15.84    6.92
  11  -4  -9   17.22    6.74
  11  -4  -7   33.04    9.27
  11  -4  -7   37.12    7.83
  11  -4  -5   18.34    7.85
  11  -4  -5    1.15    5.11
  11  -4  -3   75.63   10.95
  11  -4  -3   63.05    9.17
  11  -4  -1   27.35    7.85
  11  -4   1    8.37    5.96
 -11  -4  -1    6.42    6.06
  11  -4   3   47.26    8.85
 -11  -4  -3   37.25    8.71
  11  -4   5   33.94    8.01
 -11  -4  -5   32.92    8.78
  11  -4   7   -5.03    5.47
 -11  -4  -7    1.68    5.54
 -11  -4  -9   22.48    8.10
 -11  -4 -11   51.50   10.65
 -11  -3  26   11.47    6.24
  11  -3 -26    1.59    6.78
  11  -3 -26   -3.45    6.80
 -11  -3  24   18.78    6.76
  11  -3 -24   17.67    7.41
  11  -3 -24   27.09    8.85
  11  -3 -22   76.11   11.12
  11  -3 -22   78.26   12.34
 -11  -3  22   79.03   10.60
  11  -3 -22   84.57   12.65
  11  -3 -20   26.24    7.24
  11  -3 -20   49.98    9.61
 -11  -3  20   50.56    8.32
  11  -3 -20   38.93    9.76
  11  -3 -18   12.54    5.95
  11  -3 -18    6.10    6.16
 -11  -3  18   13.23    6.03
  11  -3 -18   14.23    7.60
  11  -3 -16    1.54    6.22
 -11  -3  16   13.49    4.98
  11  -3 -16    5.18    5.12
  11  -3 -14   60.28   10.96
 -11  -3  14   71.47    8.66
  11  -3 -14   82.83    8.91
 -11  -3  12   14.82    5.07
  11  -3 -12    7.48    4.07
 -11  -3  12   12.51    5.95
 -11  -3  10  154.79   12.77
  11  -3 -10  177.78   12.57
 -11  -3  10  181.80   15.94
 -11  -3   8   25.51    5.59
  11  -3  -8   17.12    4.61
 -11  -3   8   30.02    7.16
 -11  -3   6   85.04    8.72
 -11  -3   6   85.47   11.02
 -11  -3   4   76.19    8.21
 -11  -3   4   89.68   11.08
 -11  -3   2  147.61   14.63
 -11  -3   2  187.49   13.21
 -11  -3   0    5.14    3.67
 -11  -3   0   13.74    6.30
 -11  -3  -2   15.97    5.04
  11  -3   2    9.62    4.03
 -11  -3  -2   22.41    7.03
 -11  -3  -4   24.37    5.55
 -11  -3  -6   26.96    6.62
 -11  -3  -8   74.22    9.43
 -11  -3 -10  145.89   13.81
 -11  -3 -12   83.58   10.67
 -11  -3 -14   15.62    6.46
 -11  -3 -16    7.98    6.82
 -11  -3 -16    9.72    6.77
  11  -2 -29    6.71    7.04
  11  -2 -29   -3.62    6.99
  11  -2 -29   15.13    7.47
 -11  -2  29   14.83    7.17
  11  -2 -27   23.87    8.03
  11  -2 -27   20.29    8.29
 -11  -2  27   37.12    8.51
  11  -2 -25    2.94    5.91
  11  -2 -25    2.89    5.70
 -11  -2  25   -4.34    5.95
  11  -2 -23    1.44    5.92
  11  -2 -23    1.33    5.14
 -11  -2  23    2.72    4.74
  11  -2 -21   38.02    8.52
  11  -2 -21   29.33    7.21
 -11  -2  21   24.26    6.59
  11  -2 -19   11.09    6.76
  11  -2 -19   11.23    5.40
 -11  -2  19   10.80    5.60
 -11  -2  17    3.68    4.09
  11  -2 -17   14.33    5.60
 -11  -2  17   18.08    5.59
 -11  -2  15    3.34    3.70
  11  -2 -15    4.67    4.61
 -11  -2  15    5.33    4.47
 -11  -2  13   97.44    8.85
 -11  -2  13   82.51   10.23
 -11  -2  13   94.76    9.79
 -11  -2  11   43.83    6.10
 -11  -2  11   46.15    7.13
 -11  -2  11   53.21    8.20
 -11  -2   9  154.79   11.28
 -11  -2   9  189.15   13.95
 -11  -2   9  197.02   15.28
 -11  -2   7   15.39    4.45
 -11  -2   7   20.67    5.78
 -11  -2   7   12.85    3.59
 -11  -2   5  268.30   15.48
 -11  -2   5  241.39   17.14
 -11  -2   3   73.71    8.27
 -11  -2   3   77.11    9.38
 -11  -2   3   73.78    6.77
 -11  -2   1  150.54   10.60
 -11  -2   1  163.79   14.00
 -11  -2   1  167.07   12.83
 -11  -2  -1  116.59   11.76
 -11  -2  -1  103.01   10.12
 -11  -2  -1  103.13    8.20
 -11  -2  -3   50.45    8.32
 -11  -2  -3   65.46    8.32
 -11  -2  -3   45.93    5.65
 -11  -2  -5   57.26    8.18
 -11  -2  -5   58.35    6.46
 -11  -2  -7   26.31    6.46
 -11  -2  -7   24.89    4.97
 -11  -2  -9   40.83    7.38
 -11  -2  -9   40.73    6.29
 -11  -2 -11    1.25    5.33
 -11  -2 -11    6.62    3.91
 -11  -2 -13   37.09    8.23
 -11  -2 -15   32.48    7.74
 -11  -2 -17   26.52    7.44
 -11  -2 -17   13.53    6.71
 -11  -2 -19   15.99    7.35
  11  -1 -30   50.63   10.50
 -11  -1  30   42.11   10.39
  11  -1 -28   48.69    9.72
 -11  -1  28   36.21    9.47
  11  -1 -28   49.96    9.32
  11  -1 -26    8.47    6.25
 -11  -1  26   -1.54    5.96
  11  -1 -26    3.79    5.19
  11  -1 -24    5.28    5.43
 -11  -1  24    4.37    5.36
  11  -1 -24    2.50    5.35
 -11  -1  22   24.12    6.74
 -11  -1  22   28.68    7.53
 -11  -1  20   24.45    6.35
 -11  -1  20   24.46    6.61
 -11  -1  18   55.07    7.94
 -11  -1  18   61.74    9.07
 -11  -1  16   21.54    5.46
  11  -1 -16   20.06    3.63
 -11  -1  16   25.10    6.29
 -11  -1  14    5.18    3.90
 -11  -1  14    5.41    5.12
  11  -1 -14    8.69    3.00
 -11  -1  12   61.72    7.80
 -11  -1  12   57.85    7.24
 -11  -1  12   69.96    8.68
  11  -1 -12   58.00    5.57
 -11  -1  10   30.91    5.48
  11  -1 -10   37.23    4.31
 -11  -1  10   25.80    6.27
 -11  -1  10   35.96    6.14
 -11  -1   8  378.57   20.52
 -11  -1   8  341.77   21.70
  11  -1  -8  360.72   18.33
 -11  -1   8  325.83   21.23
 -11  -1   6   86.24    8.08
 -11  -1   6   89.74    9.33
  11  -1  -6   94.94    6.93
 -11  -1   6   80.65    8.98
 -11  -1   4  132.94   11.49
  11  -1  -4  126.72    8.72
 -11  -1   4  151.85   11.94
 -11  -1   4  113.91    9.66
 -11  -1   2  146.56   11.97
  11  -1  -2  122.81    9.12
 -11  -1   2  162.87   12.66
 -11  -1   2  137.96   10.45
 -11  -1   0  172.85   12.20
 -11  -1   0  195.90   14.35
  11  -1   0  178.48   11.47
 -11  -1   0  167.27   13.70
  11  -1   0  171.43   10.85
 -11  -1  -2  106.23    9.33
  11  -1   2  114.94    9.06
 -11  -1  -4   96.00   10.33
 -11  -1  -4   92.85    8.69
 -11  -1  -6   18.98    6.00
 -11  -1  -6   17.19    4.82
 -11  -1  -8   83.87   10.32
 -11  -1  -8   86.90    8.94
 -11  -1 -10    6.26    5.37
 -11  -1 -10   15.11    4.68
 -11  -1 -12   86.15   10.89
 -11  -1 -12   77.21    9.26
 -11  -1 -14    4.22    5.30
 -11  -1 -16   31.45    8.54
 -11  -1 -18    4.76    6.40
 -11  -1 -20   21.88    7.64
 -11   0  31  155.37   17.59
 -11   0  29   67.91   11.98
 -11   0  27   11.46    7.15
  11   0 -27   14.18    5.77
  11   0 -25   72.37    8.02
 -11   0  25   55.12   10.04
 -11   0  25   63.43   10.70
  11   0 -23   36.09    5.97
 -11   0  23   38.07    8.13
  11   0 -21   14.21    4.36
 -11   0  21   19.44    6.28
 -11   0  21   20.56    6.41
  11   0 -19    0.71    3.22
 -11   0  19   -2.25    4.53
 -11   0  19   -1.29    5.09
  11   0 -17   27.48    4.88
 -11   0  17   25.08    5.95
 -11   0  17   37.75    7.46
 -11   0  15  106.11   11.26
  11   0 -15  115.20    9.52
 -11   0  13   -1.09    4.12
 -11   0  13   -0.92    3.64
 -11   0  11   12.65    5.08
 -11   0  11    8.00    3.57
 -11   0  11   14.05    4.65
 -11   0   9    0.74    3.09
 -11   0   9    0.85    3.34
 -11   0   9    1.02    4.03
 -11   0   7  171.65   13.65
 -11   0   7  160.90   11.96
 -11   0   7  167.87   12.52
 -11   0   5  874.56   46.00
 -11   0   5  921.46   44.92
 -11   0   5  929.75   44.56
  11   0  -5  894.71   43.12
 -11   0   3   69.95    7.65
  11   0  -3   49.34    6.78
 -11   0   3   71.88    8.59
  11   0  -3   69.80    6.86
 -11   0   3   72.52    7.62
  11   0  -1   22.47    4.76
 -11   0   1   18.33    5.56
  11   0  -1   20.14    4.54
 -11   0   1   21.64    5.24
 -11   0  -1   69.25    7.58
 -11   0  -1   59.96    8.32
  11   0   1   45.45    6.00
 -11   0  -3    3.57    4.15
  11   0   3    0.62    3.41
 -11   0  -3   -5.45    4.66
 -11   0  -5  129.04   12.40
 -11   0  -5  142.35   11.73
 -11   0  -7    4.76    5.44
 -11   0  -7    0.98    4.43
 -11   0  -9  263.23   18.77
 -11   0  -9  310.28   21.04
 -11   0 -11   86.76    9.99
 -11   0 -11   70.33   10.43
 -11   0 -13   44.86    9.27
 -11   0 -15   32.73    7.95
 -11   0 -17   34.69    8.82
 -11   0 -19    1.67    6.43
 -11   0 -21   28.21    8.66
 -11   1  30   49.41   11.47
  11   1 -30   52.29    8.59
 -11   1  28   51.72   10.71
 -11   1  28   54.10   10.72
  11   1 -28   42.59    7.73
 -11   1  26    6.52    6.00
 -11   1  26    4.60    5.35
  11   1 -26    2.10    4.31
 -11   1  24   -1.54    5.51
 -11   1  24   -1.43    4.85
  11   1 -24    1.01    4.15
 -11   1  22   26.67    7.17
  11   1 -22   21.34    5.61
 -11   1  20   24.90    6.55
  11   1 -20   23.32    5.46
 -11   1  18   60.80    9.04
  11   1 -18   85.18    8.86
 -11   1  16   27.70    6.42
  11   1 -16   12.37    4.71
 -11   1  14    5.26    4.24
 -11   1  12   52.44    7.56
 -11   1  10   38.43    4.84
 -11   1  10   36.18    6.63
 -11   1   8  373.15   22.29
  11   1  -8  350.63   20.46
 -11   1   8  366.32   19.42
  11   1  -6   82.74    7.86
 -11   1   6   96.69    9.54
 -11   1   6   82.23    7.31
 -11   1   4  116.84   11.50
 -11   1   4  140.14   11.50
 -11   1   4  115.94    9.27
 -11   1   2  141.76   12.98
 -11   1   2  167.93   12.95
  11   1   0  161.36   12.67
 -11   1   0  149.55   13.47
 -11   1  -2  108.77   10.45
  11   1   2  106.25    9.84
 -11   1  -2  100.34   10.72
 -11   1  -4   85.49    9.37
  11   1   4   81.88    8.84
 -11   1  -4   77.46    9.80
 -11   1  -6   15.26    5.16
 -11   1  -6    4.81    5.06
 -11   1  -8   91.71   10.40
 -11   1  -8   73.31   10.09
 -11   1 -10   23.00    6.15
 -11   1 -10    2.67    5.51
 -11   1 -12   84.65   10.62
 -11   1 -12   91.51   11.94
 -11   1 -14   12.96    6.14
 -11   1 -14   14.89    6.11
 -11   1 -14    4.46    6.60
 -11   1 -16   44.09    9.07
 -11   1 -16   25.39    7.06
 -11   1 -18    8.32    6.72
 -11   1 -18   19.06    7.45
 -11   1 -20   15.81    7.65
 -11   1 -20    1.45    6.10
  11   2 -29    2.61    5.79
 -11   2  29   16.26    8.41
  11   2 -27   27.89    7.26
 -11   2  27   32.43    8.74
  11   2 -25   -6.12    5.60
 -11   2  25   -1.62    5.81
  11   2 -23    5.91    5.05
 -11   2  23    3.05    5.76
  11   2 -21   25.16    6.79
 -11   2  21   21.73    7.02
  11   2 -19    3.35    4.31
 -11   2  19   10.98    6.77
  11   2 -17    4.36    4.67
 -11   2  17    9.11    5.36
 -11   2  15    1.24    4.89
 -11   2  13   87.69    9.99
  11   2 -13    5.93    2.86
 -11   2  11   42.27    7.74
  11   2 -11    0.62    1.61
 -11   2   9  171.22   12.50
  11   2  -9   36.34    5.19
 -11   2   7   21.74    5.80
 -11   2   7   15.06    2.72
 -11   2   5  267.96   14.18
 -11   2   5  250.49   18.11
 -11   2   5  254.75   18.27
 -11   2   3   86.08    9.48
 -11   2   3   75.00    9.31
 -11   2   1  162.56   13.82
 -11   2   1  170.38   14.12
 -11   2  -1  102.13   10.57
 -11   2  -1   75.73    9.75
 -11   2  -3   71.91    9.13
 -11   2  -3   48.15    8.00
 -11   2  -5   57.63    8.82
 -11   2  -5   63.48    9.12
 -11   2  -7   30.02    6.92
 -11   2  -7   25.44    6.55
 -11   2  -9   45.42    8.53
 -11   2  -9   47.24    8.66
 -11   2  -9   32.41    6.18
 -11   2 -11   15.51    6.68
 -11   2 -11   11.05    6.04
 -11   2 -11   14.24    5.26
 -11   2 -13   26.83    7.87
 -11   2 -13   40.76    8.40
 -11   2 -13   29.80    6.80
 -11   2 -15   26.70    8.12
 -11   2 -15   21.49    7.09
 -11   2 -15   20.33    6.59
 -11   2 -17   24.86    8.55
 -11   2 -17   24.21    7.66
 -11   2 -17   11.62    6.42
 -11   2 -19   19.23    8.18
 -11   2 -19   22.19    7.61
  11   3 -26    1.43    5.40
 -11   3  26   -3.40    6.98
 -11   3  26    6.76    7.09
  11   3 -24   36.24    8.34
 -11   3  24   22.47    7.31
 -11   3  24   22.54    7.80
  11   3 -22   78.50   10.94
 -11   3  22   74.39   11.10
 -11   3  22   64.00   10.70
  11   3 -20   46.13    8.72
 -11   3  20   49.04    9.20
 -11   3  20   55.07    9.83
  11   3 -18   15.56    6.14
 -11   3  18   11.06    5.93
 -11   3  18    8.27    5.46
  11   3 -16   13.94    5.81
 -11   3  16    3.95    5.20
 -11   3  16    9.28    5.57
 -11   3  14   80.32   10.45
 -11   3  14   84.46   10.52
 -11   3  12   10.85    5.34
 -11   3  12    3.74    4.82
 -11   3  10  176.54   14.97
 -11   3  10  158.58   14.15
 -11   3   8   39.04    7.42
 -11   3   8   26.23    6.29
 -11   3   6   83.23   10.31
 -11   3   6   78.60    9.85
 -11   3   4   67.32    9.51
 -11   3   4   93.06   10.36
 -11   3   2  137.28   13.14
 -11   3   2  144.84   13.25
 -11   3   0    7.46    5.42
 -11   3   0    9.10    5.54
 -11   3  -2   19.07    6.22
 -11   3  -2   14.04    5.73
 -11   3  -4   11.84    5.96
 -11   3  -4   18.23    6.58
 -11   3  -6   16.35    6.20
 -11   3  -6   19.03    6.23
 -11   3  -6   24.00    5.37
 -11   3  -8   74.89   10.79
 -11   3  -8   64.98    9.62
 -11   3  -8   44.68    7.14
 -11   3 -10  133.32   13.90
 -11   3 -10  131.79   11.69
 -11   3 -12   55.62   10.13
 -11   3 -12   67.84    8.98
 -11   3 -14    1.54    5.96
 -11   3 -14   17.92    6.52
 -11   3 -16   27.75    9.04
 -11   3 -16   15.76    6.44
  11   4 -21   32.01    8.48
 -11   4  21   22.79    8.08
 -11   4  21   25.33    8.10
  11   4 -19   51.01   10.03
 -11   4  19   76.63   11.31
 -11   4  19   72.87   10.95
  11   4 -17    7.41    6.10
 -11   4  17    9.68    6.44
 -11   4  17    5.87    6.16
  11   4 -15   94.44   11.93
 -11   4  15   82.31   11.57
 -11   4  15  101.86   12.26
 -11   4  13   11.05    6.34
 -11   4  13   12.68    6.36
 -11   4  11   66.51   10.30
 -11   4  11   55.08    9.02
 -11   4   9    8.05    5.75
 -11   4   9   13.01    6.01
 -11   4   7   47.01    8.98
 -11   4   7   31.25    7.17
 -11   4   5   -2.28    5.31
 -11   4   5   -1.34    5.28
 -11   4   3   50.06    8.51
 -11   4   3   56.16    9.34
 -11   4   1   22.84    6.45
 -11   4   1   25.67    7.35
 -11   4  -1    6.94    5.55
 -11   4  -1    6.92    5.92
 -11   4  -3   54.22    8.86
 -11   4  -3   42.55    8.97
 -11   4  -5   30.47    7.59
 -11   4  -5   26.25    7.86
 -11   4  -7   -3.81    4.91
 -11   4  -7   -9.06    6.22
 -11   4  -9   16.02    6.51
 -11   4  -9    9.40    6.46
 -11   4 -11   25.20    7.47
 -11   4 -11   34.10    8.94
 -11   5  12   28.13    7.79
 -11   5  10   -1.46    6.01
 -11   5   8   10.16    6.44
 -11   5   6   17.46    7.22
 -11   5   4   14.64    6.84
 -11   5   2   14.61    6.82
 -11   5   0   16.19    6.77
 -11   5  -2   23.97    7.95
  12  -4 -18   -1.92    7.59
  12  -4 -18    1.78    7.48
  12  -4 -16   43.96    9.81
  12  -4 -14   65.48   11.02
 -12  -4  12   10.18    6.84
  12  -4 -12   14.29    8.05
  12  -4 -12    7.53    6.45
 -12  -4  10    3.35    6.15
  12  -4 -10    5.21    6.99
  12  -4 -10    1.42    5.83
 -12  -4   8    9.96    6.40
  12  -4  -8    3.38    6.51
  12  -4  -8    2.66    5.47
 -12  -4   6    1.67    6.13
  12  -4  -6    1.64    6.61
  12  -4  -6    9.95    5.88
 -12  -4   4   56.65   10.68
  12  -4  -4   59.05   10.90
  12  -4  -4   48.60    8.55
  12  -4  -2    7.77    6.64
  12  -4   0   33.20    8.80
  12  -4   2   26.40    8.51
  12  -4   4    9.96    6.73
 -12  -4  -4    5.19    6.53
  12  -4   6    4.13    6.30
 -12  -4  -6    1.77    6.49
 -12  -4  -8   18.08    7.76
  12  -3 -23    1.81    7.44
  12  -3 -23    5.74    6.46
 -12  -3  23    5.43    6.01
  12  -3 -23    7.06    7.40
  12  -3 -21   -5.15    6.77
 -12  -3  21    8.97    5.48
  12  -3 -21    2.65    5.76
 -12  -3  19    8.47    5.08
  12  -3 -19    3.64    5.30
  12  -3 -19   21.99    7.75
 -12  -3  17   22.90    6.17
  12  -3 -17   22.12    6.62
  12  -3 -17   18.18    8.42
  12  -3 -15   27.46    8.87
  12  -3 -15   34.98    7.03
 -12  -3  13   33.93    7.39
 -12  -3  13   30.04    6.50
  12  -3 -13   26.98    6.05
 -12  -3  11   20.35    6.92
 -12  -3  11   18.82    5.65
  12  -3 -11   21.59    5.37
 -12  -3   9  101.47   12.39
 -12  -3   9  114.39   10.88
 -12  -3   7   18.76    6.74
 -12  -3   7   14.03    5.43
 -12  -3   5   11.56    6.34
 -12  -3   5   24.07    5.49
 -12  -3   3    5.84    5.23
 -12  -3   3   -0.93    4.20
 -12  -3   1   -1.46    5.52
 -12  -3   1    5.66    4.25
 -12  -3  -1   43.00    8.99
 -12  -3  -1   44.64    7.11
 -12  -3  -3   18.20    6.65
 -12  -3  -3   20.19    5.87
 -12  -3  -5    3.12    5.59
 -12  -3  -5   -2.13    4.62
 -12  -3  -7   45.07    8.04
 -12  -3  -9   33.39    7.73
 -12  -3 -11    8.83    5.79
 -12  -3 -13   22.81    7.38
  12  -2 -26    1.57    5.91
  12  -2 -26   -3.05    6.53
 -12  -2  26   13.99    6.26
  12  -2 -24    7.70    6.45
  12  -2 -24   -1.41    5.81
 -12  -2  24    5.87    6.72
  12  -2 -22    9.09    6.86
  12  -2 -22   20.82    6.64
 -12  -2  22   22.19    6.69
  12  -2 -20    1.19    5.19
 -12  -2  20   -1.31    5.05
 -12  -2  18   36.00    7.45
  12  -2 -18   23.12    6.50
 -12  -2  18   24.09    5.83
 -12  -2  16    2.36    4.55
 -12  -2  16   -0.92    3.63
  12  -2 -16    1.01    4.31
 -12  -2  14   16.38    6.11
 -12  -2  14   29.10    6.45
 -12  -2  14   22.72    5.22
 -12  -2  12   34.67    7.22
 -12  -2  12   32.17    6.70
 -12  -2  12   21.57    5.16
 -12  -2  10    7.40    5.10
 -12  -2  10   10.35    4.37
 -12  -2  10   17.76    4.40
 -12  -2   8  113.03   11.89
 -12  -2   8  124.40   11.27
 -12  -2   8  121.06    9.52
 -12  -2   6   61.17    6.75
 -12  -2   6   74.94    8.92
 -12  -2   6   59.18    8.85
 -12  -2   4   36.10    5.21
 -12  -2   4   27.98    6.16
 -12  -2   4   40.91    7.63
 -12  -2   2   90.15    7.82
 -12  -2   2   77.49   10.04
 -12  -2   2   74.70    8.97
 -12  -2   0    8.96    5.27
 -12  -2   0    2.48    3.28
 -12  -2   0   14.41    5.29
 -12  -2  -2  118.35   12.73
 -12  -2  -2  113.65    9.42
 -12  -2  -2  136.69   12.01
 -12  -2  -4   12.16    5.88
 -12  -2  -4    3.36    4.70
 -12  -2  -4    3.39    3.49
 -12  -2  -6    9.39    5.22
 -12  -2  -6   14.54    4.34
 -12  -2  -8  109.57   11.77
 -12  -2 -10    6.50    5.25
 -12  -2 -12   63.48   10.00
 -12  -2 -14    2.93    5.52
 -12  -2 -16   34.05    8.93
  12  -1 -29    8.04    7.36
 -12  -1  29    7.02    6.30
  12  -1 -29    4.13    6.10
  12  -1 -27   19.46    7.94
 -12  -1  27   18.23    7.77
  12  -1 -27   31.36    7.83
  12  -1 -25    1.40    5.54
 -12  -1  25    3.14    6.06
  12  -1 -25    8.12    6.10
 -12  -1  23    7.40    5.45
 -12  -1  23    5.19    5.45
 -12  -1  21   64.53   10.05
 -12  -1  21   57.74    9.00
 -12  -1  19   -1.33    4.76
 -12  -1  19    2.22    4.38
 -12  -1  17   49.06    8.49
 -12  -1  17   42.20    7.03
 -12  -1  15   57.45    8.65
 -12  -1  15   50.52    7.28
 -12  -1  13   72.28    8.15
  12  -1 -13   60.97    6.21
 -12  -1  13   93.52   10.24
 -12  -1  13   97.23    9.70
 -12  -1  11  197.60   15.44
 -12  -1  11  218.75   15.21
 -12  -1  11  168.40   13.00
 -12  -1   9  107.09   10.70
 -12  -1   9  104.32   10.60
 -12  -1   9  105.88    9.48
 -12  -1   7   74.07    8.93
 -12  -1   7   69.92    7.83
 -12  -1   5   77.54    9.15
 -12  -1   5   72.09    7.82
 -12  -1   5   84.16    9.29
 -12  -1   3  243.32   17.26
 -12  -1   3  220.81   15.28
  12  -1  -3  246.58   14.21
 -12  -1   3  254.06   17.33
 -12  -1   1  148.14   12.60
  12  -1  -1  136.97   10.30
 -12  -1   1  163.80   11.67
 -12  -1   1  142.26   12.68
 -12  -1  -1   50.89    6.78
 -12  -1  -1   66.48    8.69
 -12  -1  -3    8.29    4.16
 -12  -1  -3    8.06    5.11
 -12  -1  -5   66.41    7.67
 -12  -1  -5   69.52    9.37
 -12  -1  -7   27.67    5.61
 -12  -1  -7   32.49    7.00
 -12  -1  -9   34.33    6.35
 -12  -1  -9   31.57    7.62
 -12  -1 -11   41.92    7.52
 -12  -1 -11   41.71    8.58
 -12  -1 -13   13.45    5.31
 -12  -1 -13    4.40    5.80
 -12  -1 -15   39.46    7.87
 -12  -1 -15   43.31    8.98
 -12  -1 -17   32.65    8.50
 -12   0  28   17.54    8.19
 -12   0  26   10.58    6.72
 -12   0  26   19.97    8.00
 -12   0  24   23.98    7.45
 -12   0  24   39.23    8.56
 -12   0  22   39.38    8.61
 -12   0  22   38.71    8.33
  12   0 -22   29.09    5.44
 -12   0  20   -3.67    4.93
 -12   0  20   -1.41    5.68
  12   0 -20   -2.27    3.63
 -12   0  18    5.71    4.97
 -12   0  18    5.35    5.15
  12   0 -18    0.74    3.63
 -12   0  16   38.70    7.09
 -12   0  16   38.14    7.92
  12   0 -16   37.69    5.76
 -12   0  14   14.57    6.03
 -12   0  14   18.34    5.54
 -12   0  12   -1.17    4.71
 -12   0  12    1.58    3.45
 -12   0  12    5.83    4.37
 -12   0  10    1.61    3.56
 -12   0  10    6.82    4.94
 -12   0  10   -2.81    4.87
 -12   0   8  814.08   42.81
 -12   0   8  809.24   41.19
 -12   0   8  792.12   40.31
 -12   0   6  208.88   15.90
  12   0  -6  185.37   12.71
 -12   0   6  190.53   13.80
 -12   0   6  211.06   14.63
 -12   0   4   -1.73    3.62
 -12   0   4    1.80    3.70
 -12   0   4    4.42    4.16
  12   0  -4    2.31    3.64
 -12   0   2  212.49   16.44
  12   0  -2  224.66   14.76
 -12   0   2  228.09   15.56
 -12   0   2  214.99   15.35
 -12   0   0   99.04   10.42
 -12   0   0   85.41    9.15
  12   0   0   78.20    8.08
 -12   0  -2  551.80   30.61
 -12   0  -2  567.56   32.45
 -12   0  -4  197.16   14.91
 -12   0  -4  199.18   16.24
 -12   0  -6    5.19    4.27
 -12   0  -6    6.34    5.52
 -12   0  -8   24.02    5.91
 -12   0  -8   23.87    6.62
 -12   0 -10   10.38    5.14
 -12   0 -10   20.91    7.00
 -12   0 -12  114.86   12.32
 -12   0 -12   94.06   12.17
 -12   0 -14   46.61    8.41
 -12   0 -14   61.82   10.56
 -12   0 -16    2.74    5.40
 -12   0 -16    1.63    6.42
 -12   0 -18   13.72    8.00
 -12   1  29   13.94    8.25
  12   1 -27   28.34    6.90
 -12   1  27   39.34    9.14
  12   1 -25    3.16    4.58
 -12   1  25    7.68    6.68
  12   1 -23   -2.04    4.58
 -12   1  23    4.32    5.55
  12   1 -21   54.17    7.75
 -12   1  21   76.93   10.39
  12   1 -19   -0.96    4.40
 -12   1  19   -2.54    4.31
  12   1 -17   49.15    7.51
 -12   1  17   35.05    7.52
 -12   1  15   58.71    8.41
 -12   1  13   66.26    8.83
 -12   1  11  193.20   11.88
 -12   1  11  165.06   14.29
 -12   1   9   88.28    9.73
 -12   1   9   88.31    7.63
 -12   1   7   75.39    8.98
 -12   1   7   66.33    6.98
 -12   1   5   84.50    9.57
 -12   1   5   68.54    7.17
 -12   1   3  232.15   14.81
 -12   1   3  226.86   16.48
 -12   1   1  151.56   12.70
 -12   1  -1   62.50    8.36
 -12   1  -3   10.03    5.12
 -12   1  -5   70.47    9.06
 -12   1  -7   39.64    7.90
 -12   1  -9   27.73    6.66
 -12   1 -11   35.78    7.78
 -12   1 -13    2.79    5.00
 -12   1 -13    9.32    6.26
 -12   1 -15   69.19   10.44
 -12   1 -15   37.51    9.83
 -12   1 -17   32.55    8.80
 -12   1 -17   46.24    9.89
  12   2 -26    3.82    5.64
 -12   2  26   -3.48    5.90
  12   2 -24   12.39    5.87
 -12   2  24    9.89    6.79
  12   2 -22    9.62    5.63
 -12   2  22   25.14    7.78
  12   2 -20    3.53    4.63
 -12   2  20   -1.50    5.63
  12   2 -18   28.91    6.93
 -12   2  18   18.55    6.61
  12   2 -16   -1.13    4.99
 -12   2  16    1.36    5.36
 -12   2  16   -2.58    5.62
 -12   2  14   18.30    7.01
 -12   2  14   21.14    6.19
 -12   2  12   20.17    6.13
 -12   2  12   29.04    6.68
 -12   2  10   16.62    5.72
 -12   2  10   11.06    5.57
 -12   2   8  104.43   11.13
 -12   2   8   96.44   11.28
 -12   2   6   53.68    8.37
 -12   2   6   48.02    8.30
 -12   2   4   29.07    6.85
 -12   2   4   23.85    6.81
 -12   2   4   25.60    4.27
 -12   2   2   84.20   10.48
 -12   2   2   80.01    9.82
 -12   2   0    1.22    4.83
 -12   2   0    9.64    5.34
 -12   2  -2  107.11   12.17
 -12   2  -2  126.94   12.45
 -12   2  -4    5.24    4.94
 -12   2  -4   10.19    5.84
 -12   2  -6   16.33    6.58
 -12   2  -6   26.40    7.17
 -12   2  -8   97.63   12.20
 -12   2  -8   91.70   11.51
 -12   2 -10   16.27    7.21
 -12   2 -10   10.04    5.80
 -12   2 -12   47.15    7.81
 -12   2 -12   38.81    9.24
 -12   2 -12   54.09    9.53
 -12   2 -14   17.05    6.43
 -12   2 -14   11.43    7.24
 -12   2 -14    6.30    6.75
 -12   2 -16   13.14    6.16
 -12   2 -16   29.21    8.74
 -12   2 -16   18.21    7.49
  12   3 -23   16.97    6.59
 -12   3  23   -1.65    6.50
 -12   3  23   13.05    7.23
  12   3 -21   -1.39    5.10
 -12   3  21    1.57    5.49
 -12   3  21    3.11    5.99
  12   3 -19   23.16    6.87
 -12   3  19   16.53    7.46
 -12   3  19   20.88    7.10
  12   3 -17   18.77    6.96
 -12   3  17   25.81    7.15
 -12   3  17   31.61    7.99
 -12   3  15   49.94    9.16
 -12   3  15   50.92    9.37
 -12   3  13   31.06    7.43
 -12   3  13   17.24    6.34
 -12   3  11   22.53    7.02
 -12   3  11   16.69    6.30
 -12   3   9   98.46   11.76
 -12   3   9   96.68   11.31
 -12   3   7    9.88    5.68
 -12   3   7   19.71    6.69
 -12   3   5    6.15    5.28
 -12   3   5   15.60    6.16
 -12   3   3   12.29    5.54
 -12   3   3   -2.61    5.57
 -12   3   1    6.22    5.60
 -12   3   1   -2.65    5.55
 -12   3  -1   25.26    6.73
 -12   3  -3   28.64    7.44
 -12   3  -5   -2.71    5.10
 -12   3  -7   45.14    9.11
 -12   3  -9   35.33    8.85
 -12   3 -11   24.59    7.86
 -12   3 -13    9.65    7.01
  12   4 -18    4.66    6.12
 -12   4  18    6.02    6.31
 -12   4  18   -3.16    6.36
  12   4 -16   38.27    8.96
 -12   4  16   23.09    8.03
 -12   4  16   16.82    7.08
 -12   4  14   61.03   10.22
 -12   4  14   89.34   11.96
 -12   4  12    8.05    5.84
 -12   4  12    7.31    6.14
 -12   4  10   -1.30    5.45
 -12   4  10   -2.89    5.30
 -12   4   8    7.63    5.91
 -12   4   8   -1.44    5.79
 -12   4   6   -5.01    5.74
 -12   4   6   13.01    6.62
 -12   4   4   55.93    8.95
 -12   4   4   47.34    9.90
 -12   4   2   -2.50    5.54
 -12   4   2   -2.88    6.16
 -12   4   0   36.39    7.66
 -12   4   0   35.14    8.65
 -12   4  -2   30.68    7.32
 -12   4  -2   28.51    7.90
 -12   4  -4    9.15    6.47
 -12   4  -4   16.95    6.84
 -12   4  -6    6.77    6.30
 -12   4  -6   -1.58    7.25
 -12   4  -8   11.28    6.28
 -12   4  -8   22.96    7.89
  13  -4 -15   28.84    9.74
 -13  -4  13   26.80    8.42
  13  -4 -13   20.89    8.51
 -13  -4  11    8.81    6.49
  13  -4 -11    3.03    6.48
  13  -4 -11   18.43    8.58
 -13  -4   9   12.25    7.06
  13  -4  -9    5.71    6.33
  13  -4  -9    9.00    8.24
 -13  -4   7   47.37   10.12
  13  -4  -7   45.57    8.96
  13  -4  -7   24.56    8.56
 -13  -4   5    1.76    5.96
  13  -4  -5   -1.71    6.74
 -13  -4   3    5.30    6.34
  13  -4  -3   16.65    8.45
 -13  -4   1   44.55    9.92
  13  -4  -1   50.31   10.27
  13  -4   1   56.93   11.07
  13  -4   3   -1.54    7.05
  13  -3 -22   16.70    7.44
 -13  -3  22   11.10    6.68
  13  -3 -22   18.38    8.57
  13  -3 -22   10.92    8.22
  13  -3 -20   28.73    9.37
 -13  -3  20   23.72    7.06
  13  -3 -20    7.69    6.00
  13  -3 -18    5.28    7.09
 -13  -3  18    3.76    5.46
  13  -3 -18   -2.34    5.19
  13  -3 -16   77.63   12.30
  13  -3 -16   72.78    9.46
 -13  -3  16   80.16   10.12
 -13  -3  14   18.76    7.41
 -13  -3  14   12.61    5.69
 -13  -3  12    6.16    5.81
 -13  -3  12    4.40    5.04
 -13  -3  10   38.17    8.77
 -13  -3  10   21.30    6.17
 -13  -3   8   82.73   11.36
 -13  -3   8   50.92    8.48
 -13  -3   6   47.47    9.15
 -13  -3   6   51.39    8.07
 -13  -3   4   58.63   10.13
 -13  -3   4   57.47    8.33
 -13  -3   2   21.82    7.27
 -13  -3   2    8.32    4.63
 -13  -3   0   18.86    6.80
 -13  -3   0   31.74    6.82
 -13  -3  -2   14.38    6.59
 -13  -3  -2   10.88    5.47
 -13  -3  -4   40.95    9.07
 -13  -3  -4   34.01    6.83
 -13  -3  -6   67.45   11.70
 -13  -3  -6   79.78   10.24
 -13  -3  -8   34.56    9.39
 -13  -3  -8   52.83    9.15
 -13  -3 -10    8.90    7.47
 -13  -3 -10    6.63    5.98
  13  -2 -25   16.39    7.26
 -13  -2  25   12.64    7.36
  13  -2 -25    1.64    6.90
  13  -2 -23    8.27    6.33
 -13  -2  23   15.00    6.55
  13  -2 -23   19.45    8.45
 -13  -2  21    9.97    5.75
  13  -2 -21    3.81    5.43
[truncated: 24,904 more chars]
